# Supplementary material for: Conserved regulatory modules and hub genes linking leaf transcriptomes to soybean seed weight
Source: BMC Plant Biol. 2026 Mar 28;26:815. doi: 10.1186/s12870-026-08603-w (PMC13151358; doi:10.1186/s12870-026-08603-w)
Supplement: Supplementary file 1 — Supplementary Material 1. Phenotypic data. Data gathered for each harvest from 2018 to 2021 including sample names and agronomic traits. [file 12870_2026_8603_MOESM1_ESM.csv]

year	loc	line	Name	ayield	prot	dmat	plht	sdwt	oil
18	Brandon	4	90A01	1154.9	39.7	101	63	13	21.2
18	Brandon	3	AAC Halli	1473.7	39	100	63	13.4	20.6
18	Brandon	8	AAC Springfield	1045.2	44.5	101	61	12	18.1
18	Brandon	2	AC Harmony	889.3	36.4	105	63	11.3	21.9
18	Brandon	10	AC Proteus	1277	46.9	109	76	13.4	15.9
18	Brandon	9	Jari	1283.1	42	106	69	13.6	18.9
18	Brandon	5	Maple Amber	1419.6	40.7	107	75	14.5	20.8
18	Brandon	6	OT13-08	1609	41.3	106	75	12.7	21.5
18	Brandon	7	OT14-03	1291.9	41.7	104	72	12.7	19.3
18	Brandon	1	X5583-1-041-5-5	1596.4	37.2	109	61	12.1	21.9
18	Morden	4	90A01	1352	40	109	78	14	22.4
18	Morden	3	AAC Halli	2574.4	37.9	105	85	14.5	22.4
18	Morden	8	AAC Springfield	2023	43.7	104	84	12.5	19.6
18	Morden	2	AC Harmony	734.3	36.9	108	80	12.8	23.7
18	Morden	10	AC Proteus	1993.3	47.6	112	89	13.7	16.6
18	Morden	9	Jari	2512.4	43	112	88	14.3	19.7
18	Morden	5	Maple Amber	1830.6	39.4	107	83	13.1	23
18	Morden	6	OT13-08	2455.1	41.1	111	93	13	22.7
18	Morden	7	OT14-03	2499.9	40.9	110	89	13.4	21.4
18	Morden	1	X5583-1-041-5-5	2150.4	35.3	110	87	12.7	23.7
18	Ottawa	4	90A01	2239.5	44.1	100	47	17.1	20.8
18	Ottawa	3	AAC Halli	2497.1	44.3	101	49	21.4	21.1
18	Ottawa	8	AAC Springfield	2259.3	50.3	101	48	18.8	18.1
18	Ottawa	2	AC Harmony	2235.4	40	100	46	15.8	23.2
18	Ottawa	10	AC Proteus	1862.4	52.1	107	65	18.4	16.2
18	Ottawa	9	Jari	3066.5	48.9	107	60	20.9	19.1
18	Ottawa	5	Maple Amber	2434	45.8	102	55	20.8	21
18	Ottawa	6	OT13-08	3042.6	45.7	104	63	18.7	21.2
18	Ottawa	7	OT14-03	2436.3	45.8	103	51	17.8	19.6
18	Ottawa	1	X5583-1-041-5-5	2650.8	42.4	104	50	18.7	22.5
19	Ottawa	4	90A01	2332.7	40.9	98	57	14.6	21.5
19	Ottawa	3	AAC Halli	2457.6	38.9	100	64	16.7	22.1
19	Ottawa	8	AAC Springfield	2047.2	45.1	98	58	13.7	18.5
19	Ottawa	2	AC Harmony	2448	37.5	103	59	13.6	23.4
19	Ottawa	10	AC Proteus	1975.1	47.5	108	73	15.2	16.7
19	Ottawa	9	Jari	2646.8	44.3	108	71	16	19
19	Ottawa	5	Maple Amber	2231	40.9	97	62	14.9	22.1
19	Ottawa	6	OT13-08	2545.1	42.3	108	73	14.9	21.9
19	Ottawa	7	OT14-03	2538.2	41.7	108	65	14.5	20.4
19	Ottawa	1	X5583-1-041-5-5	2732	38.9	106	64	15	23
19	Brandon	4	90A01	1169.4	40.2	117	44	14	20.1
19	Brandon	3	AAC Halli	1748.1	39	122	52	16.6	19.7
19	Brandon	8	AAC Springfield	1140.1	42.9	122	54	13.8	17.9
19	Brandon	2	AC Harmony	1555.5	35.2	120	51	13.1	21.3
19	Brandon	10	AC Proteus	1115	46.2	130	58	14.5	15.9
19	Brandon	9	Jari	1196.1	41.3	131	56	16	18.3
19	Brandon	5	Maple Amber	1686.4	39.3	119	58	14.8	20.3
19	Brandon	6	OT13-08	1963.6	41.1	123	55	15.4	20.8
19	Brandon	7	OT14-03	1716.9	41.9	121	52	14	18
19	Brandon	1	X5583-1-041-5-5	2243.6	36.3	128	54	14.1	21.2
19	Morden	4	90A01	1274.2	39.5	115	89	17.2	21.3
19	Morden	3	AAC Halli	1276.9	38.2	116	103	17.8	21.7
19	Morden	8	AAC Springfield	1345.8	43.2	120	89	16.7	19.5
19	Morden	2	AC Harmony	1692.3	35.6	122	98	15	22.8
19	Morden	10	AC Proteus	1824.1	46.9	121	99	17.7	16.7
19	Morden	9	Jari	2353.9	42.3	126	95	18.2	19.7
19	Morden	5	Maple Amber	1609.3	40.1	117	99	17.1	21.6
19	Morden	6	OT13-08	1945.7	41.6	124	94	17.3	21.7
19	Morden	7	OT14-03	1655.8	42.1	119	97	16.4	20
19	Morden	1	X5583-1-041-5-5	2088.8	37.3	124	94	16.8	22.2
19	Saskatoon	4	90A01	1818.7	39.8	125	54	16.1	18.5
19	Saskatoon	3	AAC Halli	1548.2	38.9	123	56	17.5	18.9
19	Saskatoon	8	AAC Springfield	1490.5	45.2	125	53	15.2	16.6
19	Saskatoon	2	AC Harmony	2020.5	37.5	125	55	14.5	19.3
19	Saskatoon	10	AC Proteus	1058.9	47	133	54	14.3	16.3
19	Saskatoon	9	Jari	1366.8	43.5	130	60	16.5	17.3
19	Saskatoon	5	Maple Amber	1423.7	40.1	126	58	16	18.7
19	Saskatoon	6	OT13-08	1878.4	40.7	129	57	15.3	20
19	Saskatoon	7	OT14-03	1758.6	40.8	122	56	14.6	18.1
19	Saskatoon	1	X5583-1-041-5-5	1846.2	37.7	131	53	15.3	19.3
20	Ottawa	4	90A01	2853.4	43.2	102	50	19.5	20.9
20	Ottawa	3	AAC Halli	3157.8	42.4	104	57	23.9	21.2
20	Ottawa	8	AAC Springfield	2790.8	47	103	55	20	18.6
20	Ottawa	2	AC Harmony	3159.4	39.7	108	56	19.3	23.3
20	Ottawa	10	AC Proteus	2789	50.7	114	65	21.9	16.1
20	Ottawa	9	Jari	3631.5	47.2	114	64	22.6	19.1
20	Ottawa	5	Maple Amber	2784.2	42.6	103	58	20	21.6
20	Ottawa	6	OT13-08	3462.8	44.6	111	64	21.1	21.1
20	Ottawa	7	OT14-03	3336.7	45.3	110	53	20.5	19.4
20	Ottawa	1	X5583-1-041-5-5	3541.6	40.7	111	54	20.6	22.2
20	Morden	4	90A01	4587.8	39.8	106	98	15.9	21.4
20	Morden	3	AAC Halli	4592.2	39.1	107	103	18.3	21.5
20	Morden	8	AAC Springfield	3837.8	43.6	105	106	16.4	18.9
20	Morden	2	AC Harmony	4283.6	36.3	109	103	13.9	22.9
20	Morden	10	AC Proteus	3479.5	45.1	113	108	15	17.4
20	Morden	9	Jari	4205	42.4	115	108	16.3	19.3
20	Morden	5	Maple Amber	3996.4	39.7	109	103	15.8	21.4
20	Morden	6	OT13-08	4661.3	40.6	111	102	15.6	22
20	Morden	7	OT14-03	4287	41.2	107	101	16.3	20.2
20	Morden	1	X5583-1-041-5-5	4617.9	37.3	113	101	15.3	22.5
20	Saskatoon	4	90A01	2501.2	41.3	116	NA	15.2	20.1
20	Saskatoon	3	AAC Halli	2426.7	40.3	122	NA	16.5	19.9
20	Saskatoon	8	AAC Springfield	2023.8	46.6	122	NA	14.7	17.5
20	Saskatoon	2	AC Harmony	2238.2	39.2	126	NA	12.9	21
20	Saskatoon	10	AC Proteus	1447.7	46.4	128	NA	13.1	15.7
20	Saskatoon	9	Jari	1630.7	43.8	128	NA	13.5	17.5
20	Saskatoon	5	Maple Amber	1702.1	40.1	123	NA	14.6	20.1
20	Saskatoon	6	OT13-08	2261.8	41.5	121	NA	13.4	20.5
20	Saskatoon	7	OT14-03	1880	42.6	127	NA	14.2	18.7
20	Saskatoon	1	X5583-1-041-5-5	2715.4	38.9	127	NA	13.6	20.5
21	Ottawa	4	90A01	2668.2	41	99	73	15.9	22.3
21	Ottawa	3	AAC Halli	2870.1	40.8	99	77	17.3	22.3
21	Ottawa	8	AAC Springfield	2363.3	46.3	97	73	16.1	18.9
21	Ottawa	2	AC Harmony	2515.8	39.2	99	77	14.1	24
21	Ottawa	10	AC Proteus	2460.1	47.2	103	84	17.1	17.5
21	Ottawa	9	Jari	2871.9	45.2	104	82	17.3	19.4
21	Ottawa	5	Maple Amber	2618.3	41.7	101	83	16.6	22.6
21	Ottawa	6	OT13-08	2687.6	42.6	102	79	15.7	22.6
21	Ottawa	7	OT14-03	2657	42	103	75	16.2	21.4
21	Ottawa	1	X5583-1-041-5-5	2726.6	39.6	100	69	14.9	23.4
21	Morden	4	90A01	603.1	41.4	118	34	17	20.8
21	Morden	3	AAC Halli	1112.4	41.1	122	45	19.4	20.1
21	Morden	8	AAC Springfield	805.8	45.1	131	42	17.6	18.2
21	Morden	2	AC Harmony	530.7	37	118	36	14.4	23.6
21	Morden	10	AC Proteus	742	49.3	131	50	18.3	16.1
21	Morden	9	Jari	1341.5	45.9	133	51	20.1	18.7
21	Morden	5	Maple Amber	373.1	41.7	116	38	17.1	20.5
21	Morden	6	OT13-08	774.7	43.3	131	40	18.4	21.2
21	Morden	7	OT14-03	809.2	43.9	131	41	16.3	19.5
21	Morden	1	X5583-1-041-5-5	556.4	41.4	133	34	18.6	21.2
21	Brandon	4	90A01	3679.2	38.3	116	71	14.1	21
21	Brandon	3	AAC Halli	3965.6	36.4	117	71	16.4	21.2
21	Brandon	8	AAC Springfield	3815	40.1	120	67	13.3	19.2
21	Brandon	2	AC Harmony	3153.2	32.8	126	60	13.1	22.3
21	Brandon	10	AC Proteus	2582.5	44.7	125	72	14.2	16.5
21	Brandon	9	Jari	3783.6	40.5	128	81	15.6	19
21	Brandon	5	Maple Amber	3560.9	37.6	118	82	14	21
21	Brandon	6	OT13-08	4002.7	38.6	123	79	13.9	21.9
21	Brandon	7	OT14-03	3262.5	40.4	120	72	14.1	19.2
21	Brandon	1	X5583-1-041-5-5	3876.3	33.3	125	70	13.6	22.6
21	Saskatoon	4	90A01	2629.3	39.9	121	NA	16.4	20.5
21	Saskatoon	3	AAC Halli	2948.1	38.3	121	NA	18.3	20.8
21	Saskatoon	8	AAC Springfield	2533	45.9	121	NA	17.3	17.2
21	Saskatoon	2	AC Harmony	2725.8	37.3	122	NA	15.2	21.6
21	Saskatoon	10	AC Proteus	1931.8	48.5	126	NA	16.5	15.2
21	Saskatoon	9	Jari	2889.3	43.1	127	NA	18.7	17.7
21	Saskatoon	5	Maple Amber	2601.7	40.2	124	NA	18.2	19.4
21	Saskatoon	6	OT13-08	2633.7	41.3	125	NA	17.2	20.9
21	Saskatoon	7	OT14-03	2712.3	42	123	NA	16.6	18.8
21	Saskatoon	1	X5583-1-041-5-5	3039.4	38.7	127	NA	17.4	20.2
