# Supplementary material for: Conserved regulatory modules and hub genes linking leaf transcriptomes to soybean seed weight
Source: BMC Plant Biol. 2026 Mar 28;26:815. doi: 10.1186/s12870-026-08603-w (PMC13151358; doi:10.1186/s12870-026-08603-w)
Supplement: Supplementary file 2 — Supplementary Material 2. Weather data. Data gathered for each station over the course of the experiment (2018 to 2021) for weather and climate. [file 12870_2026_8603_MOESM2_ESM.xlsx]

## Sheet: Ottawa
Date	Tmax	Tmin	Tavg	RHmax	RHmin	RHavg	Precip
2018-01-01	-18.3	-28.8	-22.6	84	54	70.9167	0
2018-01-02	-6.8	-25.1	-17.4	83	72	77.5417	1.9			Soil Type: Gleysolic clay loam
2018-01-03	-6.6	-10.5	-7.7	79	62	69.5	0			Average Daylight Hours (during R5): 14h
2018-01-04	-7.4	-10.2	-8.6	87	66	77	0
2018-01-05	-18.4	-24.4	-22.2	66	56	62.0833	0
2018-01-06	-20.9	-25.1	-23.3	64	48	56.9167	0
2018-01-07	-9.1	-28.5	-18.3	88	61	72.1667	4.3
2018-01-08	1.3	-11.3	-5.5	94	78	87.0833	9.3
2018-01-09	0.3	-14.7	-3.2	90	58	73.3333	0
2018-01-10	-10.5	-18.8	-14.9	94	70	83	0
2018-01-11	7.6	-3.7	3.5	97	74	88.9167	8.2
2018-01-12	11.4	-12.3	1.7	99	72	91.125	17.1
2018-01-13	-12.3	-19.8	-15.8	79	51	63.0417	1.2
2018-01-14	-15.1	-23.6	-19.5	82	48	66.9167	0
2018-01-15	-14.5	-22.1	-18.4	78	51	68.125	0
2018-01-16	-9.7	-14.8	-12.7	84	67	78	0.9
2018-01-17	-5.2	-18.4	-9.5	89	66	78.5	0.2
2018-01-18	-4.9	-6.7	-5.8	77	71	73.4583	0
2018-01-19	0.9	-4.7	-2.8	84	74	79.3333	0
2018-01-20	6.6	0	3.1	79	56	66.0833	0
2018-01-21	1.5	-2.5	-0.2	92	58	71.3333	0.7
2018-01-22	-2.4	-7.4	-5.7	91	55	79.4167	9
2018-01-23	3.1	-4.7	-0.9	98	89	93.2917	9.7
2018-01-24	-3.6	-13.4	-9.9	89	52	66.625	0
2018-01-25	-10.1	-17.5	-13.9	81	52	64.5417	0
2018-01-26	-8.1	-18.5	-15.4	87	49	73.4167	0
2018-01-27	6.5	-11.7	-2.6	88	57	74.7917	0.2
2018-01-28	4.9	-6.7	0.4	84	46	62.25	0
2018-01-29	-6.1	-12.1	-9	77	50	65.25	0
2018-01-30	-8.4	-15.6	-11.5	76	51	63.9167	0
2018-01-31	-11.2	-19.3	-14.9	85	56	73.9583	4.3
2018-02-01	5	-11.2	-4.7	86	57	76.7083	0.3
2018-02-02	-10.8	-18.8	-16.4	65	49	57.2917	0
2018-02-03	-6.6	-20.5	-13	89	55	71.3333	2.2
2018-02-04	0.5	-9	-2.5	95	86	91.0833	6.2
2018-02-05	-6.4	-16.5	-10.9	90	51	69.2917	0.5
2018-02-06	-5.2	-17.7	-9.3	89	56	74.3333	0.9
2018-02-07	-8.4	-20.2	-12.4	90	82	85.3333	5.6
2018-02-08	-6.6	-19.7	-12.3	92	53	77.9583	0
2018-02-09	-8.4	-17.1	-12.9	89	60	78.7083	0
2018-02-10	-3.8	-8.9	-6.6	91	70	85.2917	3.8
2018-02-11	-2.6	-10.6	-6.1	94	71	84.75	3.8
2018-02-12	-4.4	-15.1	-7.4	90	46	65.625	0
2018-02-13	-6.3	-20.1	-10.8	84	51	63.5833	0
2018-02-14	-7.5	-11	-9.1	84	62	71.2083	0
2018-02-15	6.3	-9.1	0	97	70	88	0.9
2018-02-16	3.8	-11.1	-2.1	82	43	65	0
2018-02-17	-2.1	-16.3	-7.3	82	53	66.4167	0
2018-02-18	3.2	-10	-2.3	93	39	67.5417	0
2018-02-19	5.8	-6.2	0.6	98	56	78.9167	3.6
2018-02-20	2.8	1	1.8	98	93	96.75	17.5
2018-02-21	8.9	-1.9	2.8	99	51	80.75	4.4
2018-02-22	-1	-7.2	-4.4	77	38	55.9583	0
2018-02-23	0.8	-6.5	-3.8	97	62	80.0417	0
2018-02-24	2.7	-2.7	0.3	98	57	75.4167	4.4
2018-02-25	7.1	-4.1	0.5	94	61	78.875	4.1
2018-02-26	4.6	-1.1	2.1	84	39	61.8333	0
2018-02-27	8.8	-4.3	2.4	85	42	66.3333	0
2018-02-28	9.7	0.7	4	87	46	68.7917	0
2018-03-01	5.9	-0.5	1.6	87	42	70.0417	0
2018-03-02	0.8	-1.3	-0.3	84	67	71.1667	0
2018-03-03	2.6	-1.2	0.5	92	68	77.6667	0.8
2018-03-04	0.9	-3.3	-1.5	88	53	68.9583	0.5
2018-03-05	1.3	-4.2	-1.5	75	58	67.6667	0
2018-03-06	0.2	-1.4	-0.7	77	69	72.4167	0
2018-03-07	-0.3	-2.1	-1.4	95	74	84.25	3.2
2018-03-08	-1	-2.6	-1.9	95	79	89.375	5.4
2018-03-09	1	-4.6	-1.7	95	65	87.0833	2.1
2018-03-10	0.9	-5.8	-2	94	64	79.75	0.2
2018-03-11	1	-3.5	-1.4	81	54	66.9583	0
2018-03-12	1.5	-5.1	-1.1	92	56	70.5417	0.2
2018-03-13	-0.1	-1.6	-0.8	96	85	92.0417	8.3
2018-03-14	1.2	-2.1	-0.7	96	79	90.0833	5.7
2018-03-15	1.6	-3.8	-0.9	87	53	66.8333	0
2018-03-16	-3.7	-9.5	-6.6	74	37	54.375	0
2018-03-17	-7.2	-12.8	-9.1	60	31	43	0
2018-03-18	-4.3	-18.2	-10.1	51	24	35.6667	0
2018-03-19	-3.6	-12.7	-8.1	57	34	41.9167	0
2018-03-20	-0.4	-11.4	-5.7	60	35	47.5833	0
2018-03-21	3.2	-9.4	-2.9	66	38	50.4167	0
2018-03-22	5.9	-4.7	0.5	58	39	48.2917	0
2018-03-23	4.5	-3.3	0.9	60	38	47.5	0
2018-03-24	-0.8	-7.3	-4	63	37	50.1667	0
2018-03-25	4.3	-6.2	-1.2	69	42	54.4783	0
2018-03-26	5.6	-5.3	0.5	87	33	56.625	0
2018-03-27	6.6	-3	1.6	96	33	62.5417	3.2
2018-03-28	6	1	3.4	98	76	87.2917	1.3
2018-03-29	7.2	1.3	4.4	96	61	83.2917	9.3
2018-03-30	6.7	-0.9	3.5	95	42	68.25	3.8
2018-03-31	8.5	-2	3.1	88	44	56.4167	0.4
2018-04-01	5.9	-2.5	0.7	89	38	54.4583	0.4
2018-04-02	5.1	-5.2	0.1	77	41	58.0417	0
2018-04-03	6.5	-1.4	2.4	96	40	58.6667	2
2018-04-04	6.2	-8.5	-0.6	97	54	81.4583	12.7
2018-04-05	-1.5	-11.2	-6.2	59	37	47.9167	0
2018-04-06	1.6	-5.7	-3.2	95	48	72.0417	0
2018-04-07	1.4	-2.6	-0.9	77	36	57.0417	0
2018-04-08	0.9	-4.7	-2	67	36	52.125	0
2018-04-09	2.3	-6.7	-1.9	64	36	49.4583	0
2018-04-10	6.1	-2.4	1.1	79	37	61.8333	0
2018-04-11	6.8	-3.2	1.8	93	46	76.125	0.3
2018-04-12	7.6	-0.7	3.4	97	54	86.3333	10.6
2018-04-13	9.5	1.7	5.3	93	54	74.8333	0.2
2018-04-14	4.6	-4.5	-1.3	86	31	52.125	0
2018-04-15	-1.6	-4.3	-3	89	39	67.625	2.7
2018-04-16	1.5	-1.8	0.3	95	85	90.2083	31
2018-04-17	2	0	0.9	97	86	91.7917	3.5
2018-04-18	6.8	0	3	95	61	78.5833	0.4
2018-04-19	3	0	1.1	84	56	69.3478	0.2
2018-04-20	9.9	-0.8	4	68	36	54.25	0
2018-04-21	12.2	-1.1	5.7	72	21	43	0
2018-04-22	14.9	-2.5	6.8	81	15	40.5417	0
2018-04-23	19	-2	9.6	85	17	41.5	0
2018-04-24	19.9	2.6	12.2	70	39	51.9583	0
2018-04-25	12.7	9	10.9	96	59	85.5417	12
2018-04-26	9.1	6.9	8.1	97	68	88.5417	4.5
2018-04-27	NaN	NaN	NaN	94	44	67.75	NaN
2018-04-28	NaN	NaN	NaN	96	79	88.8182	NaN
2018-04-29	NaN	NaN	NaN	NaN	NaN	NaN	NaN
2018-04-30	NaN	NaN	NaN	94	35	66.5385	NaN
2018-05-01	19.3	14	16.8	98	35	66.9524	0
2018-05-02	27.1	11.3	18.4	90	35	55.0417	0
2018-05-03	17.1	10.7	14.3	96	82	92.3333	5.5
2018-05-04	22.3	6.7	10.6	95	47	82.2917	3.6
2018-05-05	22.8	6.2	14.9	81	28	56.25	0
2018-05-06	19.4	8.5	13.3	70	30	46.25	0
2018-05-07	15.2	5.3	10	51	22	35.125	0
2018-05-08	23	3.6	14.8	71	25	43.2083	0
2018-05-09	25.1	6.4	14.7	77	25	45.9583	0
2018-05-10	19.9	4.8	16	85	44	64.5417	3.9
2018-05-11	11.7	1.2	6.5	65	29	47.2083	0
2018-05-12	18	0.3	10.5	91	23	51.0417	0
2018-05-13	21.9	2.9	14.2	83	21	43.2917	0
2018-05-14	25.3	8.5	17.9	94	28	57.5	0
2018-05-15	19.9	12.8	16.2	89	24	55.3333	0
2018-05-16	23.1	5.2	14.2	58	37	46.3333	0
2018-05-17	17.6	8.6	14.6	69	25	46.0417	0
2018-05-18	17.7	5.5	11.8	49	21	32.75	0
2018-05-19	18.4	7.7	12.5	95	37	63.2917	7.4
2018-05-20	18.1	12.5	14.8	98	38	68.75	13.5
2018-05-21	25.3	9	17.4	71	27	49.125	0
2018-05-22	18.7	12.7	15.6	98	53	75.5833	2.5
2018-05-23	24	9.2	16.9	99	14	55.375	0
2018-05-24	25.9	8.8	17.9	58	22	37.5833	0
2018-05-25	27.2	15.9	20.1	94	48	69.1667	3.8
2018-05-26	21.7	16.8	19.6	96	77	86.125	1.2
2018-05-27	23.4	14	18.1	81	54	65.5417	0
2018-05-28	26.4	15.6	19.9	94	61	79.25	0.7
2018-05-29	25.6	16.4	20.7	86	28	58.125	0
2018-05-30	29.5	12.2	21.5	76	37	52.5	0
2018-05-31	25.8	19.8	23.3	90	47	70.7083	1.5
2018-06-01	27.5	19.8	23.7	94	66	79.0833	0
2018-06-02	25	12.4	18.5	76	24	50.2917	0
2018-06-03	24.1	11.8	17.9	97	32	53.7083	2.5
2018-06-04	17.8	12.6	14.5	97	58	85.5	35.2
2018-06-05	14.8	10.6	12.3	90	75	84.375	1.2
2018-06-06	18.2	11	14.1	96	61	82.4167	2.4
2018-06-07	21.5	11	16.4	93	53	74.8333	0
2018-06-08	22	10.7	17.8	88	32	54.7917	0
2018-06-09	23.2	10.2	18	90	27	51.2917	0
2018-06-10	21.6	8.7	16.5	87	27	45.6667	0
2018-06-11	23.2	10.6	17.6	66	28	41.8333	0
2018-06-12	27.2	9	19.7	75	30	48.625	0
2018-06-13	20.9	14.2	18	95	58	82.6522	11.1
2018-06-14	16.9	13.6	15	93	77	85.2917	2.4
2018-06-15	24.8	11.1	18.1	97	33	69	0
2018-06-16	27.5	12.7	21	89	30	57.2083	0
2018-06-17	30.2	13.8	22.9	86	45	62.125	0
2018-06-18	29	21	24.5	90	66	76.125	1.7
2018-06-19	23.8	12.8	18.4	83	35	55.7917	0.2
2018-06-20	27.8	12	20.1	84	35	63	0
2018-06-21	20.6	11.3	16.1	72	32	48.8333	0
2018-06-22	25.2	8.1	17.8	92	29	53.4583	0
2018-06-23	22.1	15.6	18.7	89	52	72.75	2
2018-06-24	23.7	15	18.1	93	58	79.5833	0
2018-06-25	22	12.1	17	95	31	52.5417	0
2018-06-26	24.7	6.8	17.8	90	29	53.4167	0
2018-06-27	24.1	13	18.4	97	57	75.0833	0.6
2018-06-28	24.9	17.9	20.5	98	62	85.2083	1
2018-06-29	31.2	18.1	24.9	92	35	63.4167	0
2018-06-30	32.6	21	26.5	87	54	68.625	0
2018-07-01	34.4	22.5	29	95	55	74	0
2018-07-02	35.3	22.8	27.9	90	45	70.7083	0
2018-07-03	32.3	19.5	26.1	79	30	56.8333	0
2018-07-04	34.4	16.9	27.2	90	32	54.5417	0
2018-07-05	34.6	19.6	28.2	88	45	64.875	0
2018-07-06	26.8	17.5	20.9	82	35	53.3333	0
2018-07-07	29.1	10.9	21.2	82	29	50.5	0
2018-07-08	30.5	13.1	23	82	30	49.7917	0
2018-07-09	33.8	16.1	25.8	77	28	49.5	0
2018-07-10	28.2	17.8	24	74	37	53.9583	0
2018-07-11	26.5	11	20.3	75	30	46.4583	0
2018-07-12	29	14.6	22.5	70	23	46.6667	0
2018-07-13	29.7	13	23	89	40	56	0
2018-07-14	29.8	19	24	95	46	70.1667	4.8
2018-07-15	32.3	18.8	25.8	83	26	54.5417	0
2018-07-16	34.2	18.9	25.9	78	36	61.875	0
2018-07-17	28.6	17.5	23.8	94	35	62.5833	43
2018-07-18	24.7	12.6	18.7	71	33	49.9167	0
2018-07-19	29.5	9.8	21.2	84	22	51.9167	0
2018-07-20	31.3	14	23.8	84	29	52.625	0
2018-07-21	31	17.8	25	78	33	50.3333	0
2018-07-22	24.4	16.6	20.1	94	60	74.9167	3.3
2018-07-23	30.9	19.9	23.9	97	62	85.6667	22.7
2018-07-24	27.2	22.1	23.9	96	72	88.9167	5.5
2018-07-25	25.2	19.4	22.4	98	79	92.5833	83.2
2018-07-26	29.5	19.3	23.7	99	41	75.9167	1.7
2018-07-27	27.6	15.7	21.9	97	53	74.4167	4.8
2018-07-28	21.3	17.3	18.9	93	51	75.7083	0
2018-07-29	27.2	15.4	20.3	96	41	74	1.8
2018-07-30	27.8	15.1	22	94	39	68.375	0
2018-07-31	28.1	17.4	23	90	45	70.4583	0
2018-08-01	26.7	21.4	23.7	91	71	80.0833	0.6
2018-08-02	28	20.6	24.3	85	52	70.5833	0
2018-08-03	28.9	19.1	24	94	52	76.5833	0
2018-08-04	29.7	18.6	24.5	97	55	78.7083	0
2018-08-05	31	18.5	25.2	97	46	67.5417	0
2018-08-06	31.9	20.9	26	97	54	75.625	22.8
2018-08-07	27.7	20.4	23.8	97	60	81.1667	8.2
2018-08-08	24.6	20.2	22.1	98	78	89.5833	0.5
2018-08-09	26.5	19.7	22.7	97	58	77.375	0.5
2018-08-10	25.6	13.1	20.6	95	43	61.7917	0
2018-08-11	27.2	13.1	21.7	92	40	64.75	0
2018-08-12	28.2	14.6	22.6	96	44	69.7083	0
2018-08-13	28.1	16.1	23.2	95	54	74.9167	0
2018-08-14	27.1	20.2	23.8	93	68	82.9167	0
2018-08-15	25.2	18.2	22.4	98	60	76.7083	0.9
2018-08-16	25	14.6	20.1	83	51	64.75	0
2018-08-17	24.7	16.8	20	94	73	83.625	0.3
2018-08-18	24.9	16	20.3	88	58	74.5	0
2018-08-19	26.9	12.8	21	97	42	69.75	0
2018-08-20	27.1	13.4	20.8	96	45	71.7917	0
2018-08-21	24	15.3	19.9	95	69	84.2917	5.5
2018-08-22	21.4	16.2	19.5	97	63	79.5	19
2018-08-23	25.5	12.5	19	84	42	64.4583	0
2018-08-24	28	13.9	21.1	92	42	68.2917	0
2018-08-25	27.1	15.6	21.8	91	51	70.0417	0
2018-08-26	26.8	18.8	22.4	93	60	76.2917	1.4
2018-08-27	25.2	15.8	21.7	97	68	84.0833	0
2018-08-28	30.6	20.2	25.9	98	53	76.7917	0
2018-08-29	29.4	18.9	24	93	59	79	0
2018-08-30	20.7	13.1	16.6	87	45	68.7917	0
2018-08-31	22.9	10.7	17	87	54	68.6667	0
2018-09-01	27.1	15	22.1	93	62	79.9167	0
2018-09-02	27.1	20.5	23.3	94	79	87.375	4
2018-09-03	30.9	19	25.1	98	57	79.6667	0.2
2018-09-04	26	16.3	22.1	97	45	69.8333	0
2018-09-05	32.5	18	24.9	90	55	74.7083	2.1
2018-09-06	24.7	15.8	21	89	47	70.875	0.2
2018-09-07	22.4	8.8	16.6	98	40	68.0417	0.2
2018-09-08	16.6	8.9	13.1	73	42	56.2083	0
2018-09-09	16.9	4.7	12.1	91	43	62.4167	0
2018-09-10	15.8	7.8	11.1	96	58	78.8333	2.3
2018-09-11	18.7	12.7	15.6	98	75	89.0417	2.3
2018-09-12	23.6	10.1	17.4	99	57	82.625	0
2018-09-13	26.7	10.5	19	99	51	79.75	0
2018-09-14	28.3	12.7	21.1	99	49	76.6667	0
2018-09-15	29.9	17.3	23.8	97	57	77.625	0
2018-09-16	29.7	16.9	23.8	98	51	76.4167	0
2018-09-17	29.5	15.4	23.1	98	49	75.125	0
2018-09-18	23.2	16.4	19.8	96	57	77.3333	0
2018-09-19	17.5	12	14.5	94	64	77	0
2018-09-20	17.1	7	13.2	98	63	81.375	0.5
2018-09-21	28.3	12.9	19.9	98	56	81.7917	42
2018-09-22	16.8	7	11.3	85	44	61.2917	0.2
2018-09-23	16.3	4.5	9.5	96	62	76.5417	0
2018-09-24	14	6	9.6	67	43	53.5	0
2018-09-25	15.9	7.1	10.9	97	69	92.6667	9.4
2018-09-26	23.9	15.9	20.1	97	50	78.5833	8.6
2018-09-27	17.5	5.4	12.2	97	53	75.9583	0
2018-09-28	20.8	7.3	14.4	97	57	79.125	1.1
2018-09-29	16	9.6	12	94	57	80.0417	1
2018-09-30	10.8	5.8	8.7	93	64	81.2917	0
2018-10-01	13.5	6.9	9.5	87	54	71.5833	0
2018-10-02	11.2	7.1	9	94	83	90.25	7.1
2018-10-03	13.3	9.6	11.4	95	80	88.5	0
2018-10-04	24.1	12.2	17.2	95	46	70.625	6.1
2018-10-05	10.4	3.2	7	70	34	52.7917	0
2018-10-06	9.2	6.2	7.6	95	60	75.375	0
2018-10-07	11.2	8.2	9.6	91	68	77.3333	0
2018-10-08	9.5	6.5	7.9	96	71	83.0833	2.4
2018-10-09	27.6	8.2	18.3	98	65	84.7083	0.2
2018-10-10	27.4	10.1	18.3	94	59	84.375	0
2018-10-11	11.7	8.4	9.9	99	71	95.1667	3.8
2018-10-12	11.8	5.5	8.5	84	43	59.875	0
2018-10-13	8.9	3.3	6	84	47	65.875	0.2
2018-10-14	14.1	0.1	7.7	93	45	71.0833	0
2018-10-15	11.5	3.8	7.5	96	63	86.7917	3.1
2018-10-16	9	2.8	6.1	73	52	62.375	0.2
2018-10-17	8.2	0.1	5.2	86	49	64.5417	0.4
2018-10-18	4.9	-1.4	2	66	35	52.9583	0
2018-10-19	16.5	2.5	9.5	74	46	61	0
2018-10-20	11.6	1.1	8.2	90	41	65.7083	0.9
2018-10-21	3.6	-0.4	1.4	75	48	59.4167	0.2
2018-10-22	5.1	-1.4	2.1	83	51	67.0417	0
2018-10-23	10.2	1	4.9	89	57	73.4167	0
2018-10-24	9.4	1.2	5.1	76	49	65.0909	0
2018-10-25	4.3	0.1	1.4	68	45	58.4211	0
2018-10-26	4.9	-4.7	0.6	84	43	61.4583	0
2018-10-27	5.6	-0.4	2.2	97	39	62.7917	0.2
2018-10-28	2.3	0.3	1.2	97	90	94.1667	6
2018-10-29	5.3	1.2	2.8	97	76	89.7917	0.4
2018-10-30	6.9	-0.6	2.4	89	52	76.25	0
2018-10-31	3.5	-0.4	1.8	98	89	94.4583	12.4
2018-11-01	7.6	3.2	5.6	98	82	93.0417	6.1
2018-11-02	5.2	2.1	4	97	89	94	10.2
2018-11-03	4.6	2.6	3.7	98	64	87.4583	2.3
2018-11-04	7.2	0.4	3.5	73	41	59.2083	0
2018-11-05	4	1.9	2.6	97	68	82.875	0.7
2018-11-06	12.7	4.6	7.4	97	71	89.875	8
2018-11-07	11.3	6.6	9	76	60	66.8333	0
2018-11-08	7.8	2.2	5	84	54	70.2083	0
2018-11-09	1.7	-2.6	0.1	96	83	91.4583	4.4
2018-11-10	3.3	-2.5	0.7	97	56	72.625	0.2
2018-11-11	-0.4	-5	-3.1	85	39	62.5	0
2018-11-12	5.2	-4.4	0.5	90	60	78	0.5
2018-11-13	1.7	-6.2	-0.8	98	58	84.3333	8.9
2018-11-14	-7	-10.6	-8.9	77	50	62.2917	0.2
2018-11-15	-6.1	-12.7	-8.4	79	59	72.125	0
2018-11-16	-3	-7.1	-4.6	95	82	89.9583	10.4
2018-11-17	1.1	-4.8	-0.8	94	64	81.5	1.3
2018-11-18	-2	-16	-7.5	92	61	77.0417	0.2
2018-11-19	0.5	-4.6	-2.6	94	73	85.875	0.9
2018-11-20	-4.3	-7.5	-5.6	90	77	83.5	2.8
2018-11-21	-3.3	-16.4	-9.3	89	58	72.9167	0.9
2018-11-22	-9.5	-17.6	-13.1	79	48	64.25	0
2018-11-23	-3.2	-21	-11.2	87	40	66.9583	0.2
2018-11-24	1	-11.3	-5	97	54	73.3333	0
2018-11-25	3.1	-0.1	1.4	98	91	97.1667	8.9
2018-11-26	2.8	0.8	1.6	98	93	95.75	10.6
2018-11-27	1.5	-0.4	0.4	96	90	93.7917	7.4
2018-11-28	2.5	0.3	1.5	96	79	88.2083	2
2018-11-29	2.1	-0.2	0.8	95	73	86.125	0.2
2018-11-30	0.3	-1.1	-0.3	87	70	77.1667	0
2018-12-01	2.3	-4.9	-0.7	91	69	80.8333	0
2018-12-02	1.4	-1.3	0.2	99	85	94.625	10.3
2018-12-03	1.8	-1.1	0.2	99	72	87.1667	4.8
2018-12-04	-3.3	-7.8	-5.6	79	59	67.5	0.2
2018-12-05	-3.6	-5.6	-4.7	96	75	85.5	1.2
2018-12-06	0.6	-6.6	-2.8	97	71	83.9583	0.4
2018-12-07	-4.8	-16.4	-11.6	76	55	66.6667	0
2018-12-08	-7.2	-18.7	-12.6	91	67	81.375	0.7
2018-12-09	-0.3	-10.8	-3.4	92	61	75.7917	0
2018-12-10	-2.7	-13.1	-8.6	90	53	67.8333	0
2018-12-11	-6.7	-10.8	-8.3	88	77	83.6667	1.7
2018-12-12	-4.5	-11.5	-7.5	89	51	72.8333	0
2018-12-13	-8.2	-15	-11.7	78	65	71.5417	0
2018-12-14	0.3	-7.6	-3.5	98	71	85.5417	8.9
2018-12-15	3.6	-3.6	1	97	76	89.3333	0.2
2018-12-16	1.4	-5.5	-1.4	97	73	85	0
2018-12-17	0.7	-6.8	-1.1	94	59	80.5833	0.2
2018-12-18	-6.3	-9.2	-7.9	79	60	66.75	0
2018-12-19	-1.8	-13	-7.1	86	71	81.1667	0
2018-12-20	1.6	-8.5	-2.8	95	62	78.1667	0
2018-12-21	4.6	0	2.7	99	93	96.7917	38.8
2018-12-22	2.2	-7.9	-2.9	97	65	80.9583	8.7
2018-12-23	-7.6	-12.2	-10	79	58	72.0833	0
2018-12-24	-6.5	-10.1	-8.4	84	71	78.1667	0.7
2018-12-25	-11.2	-16.7	-13.6	84	58	72.9167	0
2018-12-26	-5.8	-16	-10.2	91	69	79.7917	0.7
2018-12-27	-9.6	-18.2	-12.6	82	63	72.9583	0
2018-12-28	0.5	-9.1	-3.8	99	73	93.0833	4.1
2018-12-29	6.8	-11	-4.9	98	62	74.25	4.7
2018-12-30	-7.3	-13.3	-10.9	86	70	80.6667	0.2
2018-12-31	-0.5	-7.1	-4	95	76	84.9167	0
2019-01-01	NaN	NaN	NaN	97	59	76.4583	0
2019-01-02	-12	-18.6	-15.4	84	50	67.5417	0
2019-01-03	-5	-12.4	-9.2	91	80	84.75	1.7
2019-01-04	2.3	-1.5	1	96	77	84	2.5
2019-01-05	3.3	-3.1	1	97	77	88	0
2019-01-06	0.8	-11.1	-3.7	92	47	67.5	0
2019-01-07	-10.9	-15.8	-13	85	43	62.2917	2.4
2019-01-08	0.1	-11.8	-5	97	84	90.4583	3.2
2019-01-09	1.7	-2.8	0.1	97	83	89.0833	0.4
2019-01-10	-2.5	-15.2	-8.9	91	61	70.3333	2
2019-01-11	-14.8	-21.1	-17.3	68	43	58.2917	0.3
2019-01-12	-13.2	-18.9	-16.2	78	50	63.3333	0
2019-01-13	-11.3	-18.5	-14.4	87	70	75.5	0
2019-01-14	-6.9	-20.1	-12.6	89	59	74.5833	0
2019-01-15	-0.5	-7.8	-4.2	91	72	82.5417	0
2019-01-16	0.5	-15.1	-5.1	92	49	68.7083	0.7
2019-01-17	-12.9	-23.8	-17.8	75	43	58.625	0
2019-01-18	-8.6	-15.6	-12.6	80	54	71.5417	1.2
2019-01-19	-17.5	-24.4	-21.7	77	53	62.4583	0.4
2019-01-20	-17.3	-21.3	-19.3	80	64	73.7083	7.8
2019-01-21	-16.5	-24	-21	66	43	57	0.2
2019-01-22	-13.4	-26.6	-19	80	50	63.4583	0
2019-01-23	-5.6	-14.7	-10.2	95	67	86.9167	20.7
2019-01-24	1.5	-6.4	-1.9	98	74	88.9583	7.9
2019-01-25	-2.9	-11.1	-8.3	87	39	66.4167	0.2
2019-01-26	-10.6	-19.7	-14.6	76	39	59.8333	0
2019-01-27	-2.6	-19	-11.2	89	39	68.0417	2.3
2019-01-28	-17.8	-24.5	-20.9	65	35	48.7083	0
2019-01-29	-9.8	-18.5	-14.6	88	51	79.3333	4.5
2019-01-30	-8.6	-19.1	-13.6	89	33	49.625	0.2
2019-01-31	-15.5	-20	-17.8	84	48	61.8333	0
2019-02-01	-11	-20.1	-16.5	78	34	58.0833	0
2019-02-02	-7.4	-19.8	-12.1	90	69	81.9167	8.2
2019-02-03	-6.9	-12.1	-10.6	91	76	82.9167	5.7
2019-02-04	-3.5	-10.6	-6.9	96	91	93.2917	0.2
2019-02-05	6.1	-9.9	-1.2	98	62	80.5417	9.1
2019-02-06	-8.8	-13.4	-10.9	93	73	79.375	2.4
2019-02-07	-3.4	-7.4	-5.3	96	82	88.5833	0
2019-02-08	7.3	-7.1	-0.3	97	47	68.1667	0.2
2019-02-09	-8	-13.2	-10.8	62	39	50.875	0
2019-02-10	-6.7	-16.8	-11.8	83	53	65.0833	0
2019-02-11	-6.9	-16.3	-11.4	85	42	60.7083	0
2019-02-12	-10.6	-17.5	-15	89	50	65.7917	3.5
2019-02-13	0.4	-7.8	-4	91	64	80.4167	8.4
2019-02-14	-3.3	-9.8	-6.9	79	46	63.4583	0
2019-02-15	4.1	-6.6	-2.2	90	54	76.6667	2.8
2019-02-16	-2.5	-10.3	-5.6	77	52	62.9583	0
2019-02-17	-11.4	-13.8	-12.6	86	44	64.375	0
2019-02-18	-9.85	-16.5	-12.9	68	43	58.625	0
2019-02-19	-8.3	-19.2	-13.2	83	41	65.5	0
2019-02-20	-7.2	-21.9	-13.8	86	59	74.0417	0
2019-02-21	3.1	-7.9	-2.8	92	56	81.9583	4
2019-02-22	-0.6	-11	-4.6	93	50	68.0417	0
2019-02-23	1.2	-14.5	-5.3	93	46	70.7917	0
2019-02-24	4.7	-3.4	-0.3	97	63	85.125	14.2
2019-02-25	1.5	-11.9	-5.6	85	50	60.75	0
2019-02-26	-11.8	-16.6	-14.5	65	38	49.8333	0.2
2019-02-27	-13.1	-24.1	-16.9	85	45	60.3333	0.2
2019-02-28	-6.8	-21.5	-13.5	86	40	59.2917	0
2019-03-01	-0.6	-20.1	-10.6	87	35	64.5833	0
2019-03-02	-2.1	-13.2	-7.2	92	43	69.25	0
2019-03-03	-1.4	-10.3	-4.9	94	55	77.0833	0
2019-03-04	-4.7	-11.3	-7.7	91	45	62.75	0.2
2019-03-05	-7.7	-19.5	-12.8	87	47	69	0.5
2019-03-06	-10.1	-17.5	-13.4	82	36	61.25	0
2019-03-07	-7.2	-21.2	-13	83	37	58.125	0
2019-03-08	-1	-16.9	-8.7	79	42	63.0417	0
2019-03-09	1.2	-13.5	-5.6	82	33	56.2917	0
2019-03-10	3	-7.4	-3.5	94	49	80.375	7.4
2019-03-11	3	-1	1.7	78	58	70.125	0
2019-03-12	0.2	-7.2	-3.6	88	40	61.9583	0
2019-03-13	0.9	-7.7	-2.5	97	66	85.125	6.6
2019-03-14	3.1	-0.8	1.3	97	78	87.125	0.8
2019-03-15	7.8	1.9	4.8	96	70	83.0833	1.9
2019-03-16	2.6	-4.2	-1.3	93	49	61.5	0
2019-03-17	-2.1	-8.9	-5.3	75	43	56.4167	0
2019-03-18	-1.6	-13.4	-6.1	84	31	55.1667	0
2019-03-19	2.4	-15.5	-5.8	91	29	59.3333	0
2019-03-20	6.2	-8.8	-0.2	95	51	73.5	0
2019-03-21	6	-0.1	3.2	97	58	74.2917	0
2019-03-22	3.4	-1.2	1.8	98	71	88.5833	10.4
2019-03-23	1.2	-9.1	-4.7	69	30	49.7917	0.2
2019-03-24	3.7	-4.6	-0.8	86	50	68.25	0
2019-03-25	0.8	-9.4	-4.4	87	26	39.1667	0
2019-03-26	0.7	-7.8	-3.6	49	30	38.2083	0
2019-03-27	5.2	-10.9	-2.1	89	36	55.5833	0
2019-03-28	7.4	-4.9	3	78	48	60.6667	0
2019-03-29	6.6	2.3	4.1	80	33	58.8333	0
2019-03-30	1.3	-2	-0.2	97	60	85.0417	12.6
2019-03-31	1	-1.4	0.1	94	66	81.375	13.3
2019-04-01	2.5	-7.6	-2.8	71	40	53.7917	0
2019-04-02	7.2	-3.8	1.7	82	41	57.7917	0
2019-04-03	6.8	2.2	4.6	63	34	48.6667	0
2019-04-04	1.7	-3.7	-1.1	52	33	44.625	0
2019-04-05	2.8	-8.2	-1.8	97	37	62.75	0.3
2019-04-06	10	-0.2	3.6	98	52	79.4167	1.3
2019-04-07	9.1	0.2	4.9	93	56	76.125	0
2019-04-08	3.8	-0.6	0.6	96	85	91.9167	7.8
2019-04-09	0.7	-2.7	-1.3	98	86	91.0417	9.3
2019-04-10	3.9	-4.1	0	92	40	66.0833	0
2019-04-11	5.5	-3.8	0.6	79	36	56.5833	0
2019-04-12	9.7	1.6	5	91	55	67.625	0.2
2019-04-13	15.6	2	9.4	96	35	58.3333	0
2019-04-14	7.2	-0.1	3.2	95	45	71.625	4.2
2019-04-15	4.2	2.7	3.4	96	62	83.125	23.5
2019-04-16	10.1	1.2	5.4	73	41	55.7917	0
2019-04-17	14.2	-1.3	7.1	87	23	50.25	0
2019-04-18	17.2	3.8	10.4	91	46	69.5417	3.4
2019-04-19	15.6	5.1	7.9	97	73	92.625	32.9
2019-04-20	8.2	4.4	6.3	95	78	88.4167	5.9
2019-04-21	12.5	5.7	9	98	73	85.25	0.2
2019-04-22	19.3	2.7	11.8	97	37	65.625	0
2019-04-23	16.9	8.9	12.2	97	38	55.5417	1.9
2019-04-24	8.7	4.4	6.3	94	71	83.8333	4.5
2019-04-25	14.4	4.1	8.1	87	48	68.4167	0
2019-04-26	12.1	6.4	8.4	96	77	88.125	12.4
2019-04-27	7.8	1.1	4.3	94	66	76	0
2019-04-28	9.7	0.2	4.3	73	32	50.6667	0
2019-04-29	9.9	-1.4	5.3	74	24	45.125	0
2019-04-30	13.7	4.9	8.7	54	28	40	0
2019-05-01	7.8	1.9	4.8	94	28	54.2083	4.5
2019-05-02	9.7	2.3	5.6	96	67	83.0833	2.7
2019-05-03	10.3	5.8	8	95	84	89.875	3.8
2019-05-04	16.7	7.3	11.9	87	36	61.4583	0
2019-05-05	20.3	3.7	13	93	28	54.7083	0
2019-05-06	23	5.6	15.4	87	28	56.0833	0
2019-05-07	15.3	9	11.9	85	48	63.6667	0
2019-05-08	13.7	1.8	7.8	63	26	41.7083	0
2019-05-09	13.7	4.8	8.6	96	35	54.4583	0
2019-05-10	18.9	8.6	13.5	98	61	85.0417	25.5
2019-05-11	13.7	4.9	9.3	85	39	57.6667	0
2019-05-12	16.2	6.1	11.4	73	30	48.4583	0
2019-05-13	14.8	7.6	11.1	92	41	61.125	0
2019-05-14	10.9	5.8	7.7	94	67	82.2917	6.4
2019-05-15	13	3.2	8.9	97	61	82.3333	0.2
2019-05-16	12.4	3.6	8	82	57	71.125	0
2019-05-17	13.8	8.2	10.5	94	60	80.7083	2.3
2019-05-18	14.9	6.4	11.1	82	49	65	0
2019-05-19	18.2	9.7	13.4	95	60	79.5	12.2
2019-05-20	21.4	12.3	16.4	98	51	76.625	0
2019-05-21	17.5	7.6	12	79	34	55.875	0
2019-05-22	19.4	4.8	14.3	78	33	49.2083	0
2019-05-23	20.3	10.2	15.1	96	52	74.2083	9.8
2019-05-24	19.8	12.8	15.7	90	49	72.625	0
2019-05-25	18.3	8.4	14.3	97	60	84.3333	3.7
2019-05-26	22.8	15	18.9	97	42	68.7083	0.2
2019-05-27	17.2	8	12.3	84	41	65.5	0
2019-05-28	13.4	8.6	10.5	89	63	78.5417	3.5
2019-05-29	19.4	9.3	13.7	86	55	71.75	0
2019-05-30	21.8	8.3	16.2	92	52	73.5833	0
2019-05-31	14.8	5.7	11.3	78	43	59.5833	0.2
2019-06-01	18.5	9.9	13.9	80	46	61.2083	0
2019-06-02	20.8	12.5	14.8	95	39	73.9167	2.8
2019-06-03	15.5	6	9.3	85	42	68.4583	1
2019-06-04	17.8	4.2	11.4	90	36	66.0417	0
2019-06-05	17.1	9.9	12.8	95	62	82.125	0
2019-06-06	22.6	8.4	16.5	97	32	61.1667	0.2
2019-06-07	25.5	7.7	17.5	94	29	54.5833	0
2019-06-08	25.7	8.4	19	61	20	36.3333	0
2019-06-09	29.6	10.1	21.1	84	22	50.3333	0.2
2019-06-10	27.5	15.7	20.9	95	29	62.6364	8.2
2019-06-11	20.1	12.7	16.3	97	44	69.9583	9.4
2019-06-12	23.7	8.4	17.2	92	29	58.9583	0
2019-06-13	19.4	12.6	16.2	95	52	73.6667	7.2
2019-06-14	18.9	12.2	14.7	96	63	85.0833	2.9
2019-06-15	17.3	13.2	15.1	95	60	84.6667	12.5
2019-06-16	19.8	8.2	15.4	98	53	73.0833	0
2019-06-17	23	8.9	17.3	96	37	61.875	0
2019-06-18	26.1	11.8	20.4	90	38	59.25	0
2019-06-19	26.6	15.2	21.5	83	49	65.3333	5.5
2019-06-20	20.3	17	18.4	91	64	80.125	2.1
2019-06-21	23.5	15.2	19.3	86	37	57.5833	0
2019-06-22	25.2	14.9	20.2	67	34	50.875	0
2019-06-23	27.2	13.7	20.9	77	35	54.0417	0
2019-06-24	27.4	12.7	21.3	89	37	53.5417	0
2019-06-25	28	14.2	20	95	49	68.7083	5.8
2019-06-26	27.6	15.1	21	93	54	75.3333	1.1
2019-06-27	28.8	15.8	23.1	85	43	62.0833	3.5
2019-06-28	27.7	16.5	21.1	94	54	79.0833	27.2
2019-06-29	27.2	17.8	22	94	56	77.4583	3.4
2019-06-30	22.9	15.6	18.5	95	59	75.9167	0.5
2019-07-01	27.1	12.5	20.8	97	47	69.875	0
2019-07-02	28.7	19.2	24.4	75	39	58.7083	0
2019-07-03	30.2	16.2	24.2	96	37	64	0
2019-07-04	32	17.1	25.4	95	35	64.5	0
2019-07-05	31.5	19.7	25.6	88	59	75.7917	14.9
2019-07-06	28.2	22.9	25.5	92	37	66.4583	0
2019-07-07	24.7	14.3	19.8	70	33	49.3333	0
2019-07-08	26.6	11.2	20.1	89	29	56.1667	0
2019-07-09	29.1	16.2	23.1	80	36	57.375	0
2019-07-10	30.4	16.8	24.4	80	34	57.6667	0
2019-07-11	29.7	19.2	22.8	96	62	82.5833	14.6
2019-07-12	23.9	19.5	20.9	96	62	80.2917	0
2019-07-13	27.3	16.4	22.1	95	53	74.7917	0
2019-07-14	23.8	17.3	20.3	94	53	72.7917	0
2019-07-15	27.1	13.7	21.2	95	44	66.375	0
2019-07-16	30.9	16	23.3	87	51	70.7083	0
2019-07-17	27.9	22.1	25.1	88	44	67	0
2019-07-18	27.7	16.8	22.4	76	42	55.375	0
2019-07-19	32.5	19.2	26.6	85	50	69.5417	0
2019-07-20	33.3	21.1	27.4	94	55	75.7083	1.3
2019-07-21	29.1	20	25.4	81	43	61.0833	0
2019-07-22	23.8	16.7	20.2	80	44	61.7083	0
2019-07-23	24.9	11.6	19.8	93	42	63.7917	0
2019-07-24	24.6	12.8	19.3	89	42	64.5417	0
2019-07-25	29.2	15	22.4	84	28	60.5833	0
2019-07-26	31.1	15.1	23.9	96	32	65	0
2019-07-27	31.2	16.2	24.3	89	35	62.4167	0
2019-07-28	30	20.9	25.2	86	47	65.4583	0
2019-07-29	31.6	17.5	24.8	96	42	69.75	0
2019-07-30	26.9	21.7	24.1	95	67	79.8333	1.8
2019-07-31	27.5	17.9	22.2	96	44	68.625	0
2019-08-01	27.2	11.7	21	90	28	55.5	0
2019-08-02	29.2	11.3	21.5	91	30	58	0
2019-08-03	26.9	15	21.6	83	50	62	0.2
2019-08-04	24.6	12.8	19.3	78	34	51.9583	0
2019-08-05	28.9	9.4	20.4	89	30	57.0417	0
2019-08-06	29.1	15.2	21.2	97	53	78.7083	6.1
2019-08-07	25.2	19.5	21.9	97	73	87.9167	1.6
2019-08-08	27.9	18.1	21.6	98	47	80.7083	3.8
2019-08-09	24.8	15.2	19.6	91	42	72.25	0.2
2019-08-10	21.8	13.1	17.2	91	47	71	0.4
2019-08-11	28	12.5	20.3	89	39	63.625	0
2019-08-12	28	16.5	21.7	94	48	70.6667	4.6
2019-08-13	25.7	14.1	20.9	98	39	65.1667	0
2019-08-14	24.1	12.9	18.6	82	40	58.125	0
2019-08-15	24.1	8.5	17.5	95	34	59.875	0
2019-08-16	26.3	14.9	21.1	84	40	59.1667	0
2019-08-17	24	17.6	20.6	96	72	87	5.1
2019-08-18	26.5	16.2	20.4	98	64	90.5417	3
2019-08-19	29.7	16.5	24	98	26	64.875	0.2
2019-08-20	28.5	12.2	21.6	89	33	57.4583	0
2019-08-21	28.1	18.1	22.3	89	56	74.375	0.4
2019-08-22	24.6	19	21.4	89	39	63.2083	0
2019-08-23	21.8	13.1	17.2	83	41	61.5417	0
2019-08-24	24.4	12.3	18.4	87	39	61.625	0
2019-08-25	25.4	9	18.2	98	36	63.625	0
2019-08-26	26.6	11.5	20	93	34	58.875	0
2019-08-27	25.6	11.5	19	91	49	66.25	0
2019-08-28	23.4	18.4	20.4	97	72	89.4167	30
2019-08-29	24	13.7	19.3	93	52	70.2917	0
2019-08-30	22.7	15.5	19.1	95	41	65	8.3
2019-08-31	20.8	12.8	16.5	89	47	67.5833	0
2019-09-01	23.7	8.1	16.1	96	43	69.7917	0
2019-09-02	24.4	16.2	19.2	96	45	78.625	1.9
2019-09-03	20.1	9.8	15.4	96	52	73.1667	0
2019-09-04	22.4	15.1	18.9	97	61	75.6667	10.7
2019-09-05	22.1	6.7	15	98	35	68.5417	0
2019-09-06	21.1	12.4	16.2	93	53	76.875	0.5
2019-09-07	18.5	13.4	15.2	94	71	84.7917	0.7
2019-09-08	16.3	10.8	13.6	94	61	77.7917	0
2019-09-09	17.4	4.7	11.8	96	46	71.375	0
2019-09-10	16.3	3.9	11.2	98	69	87.75	2.2
2019-09-11	25.5	12.6	17.9	98	57	79.8333	1.5
2019-09-12	19.8	8.8	14.9	82	40	61.0833	0
2019-09-13	20.4	6.7	15.1	86	42	60.5833	0
2019-09-14	23	14.5	17.9	92	57	73.875	8.6
2019-09-15	16.7	8	13.7	87	56	72.0417	0
2019-09-16	21.2	5.3	13.8	97	45	71.8333	0
2019-09-17	22	5.8	13.9	97	39	70	0
2019-09-18	20.4	8.8	14.8	89	46	68	0
2019-09-19	24.1	7.3	15.7	91	44	67.125	0
2019-09-20	25.8	10.2	17.9	91	41	69.125	0
2019-09-21	27	11.1	19.7	97	51	72.875	0
2019-09-22	27.6	13.8	21.1	90	49	72.1667	0
2019-09-23	25.5	18.2	21.3	95	50	80.7083	8.2
2019-09-24	17.4	10.4	14.3	92	63	78.2083	0.9
2019-09-25	23.2	5.9	15.9	98	54	75.75	0.2
2019-09-26	20.6	11.6	16.1	91	52	77.125	4.7
2019-09-27	20.4	6.8	14.5	96	50	72.875	2
2019-09-28	18.4	9.7	15.6	96	74	87.75	6.8
2019-09-29	14.6	4.7	9.8	94	47	69.5	0.2
2019-09-30	15.5	6.5	10.3	90	50	66.8333	0
2019-10-01	14.4	8.3	10.4	98	93	96.4167	20.3
2019-10-02	17.4	8.2	11.7	97	59	73.2083	0
2019-10-03	9.8	4.2	6.8	95	56	73.0417	0
2019-10-04	10.3	4.9	7.3	96	49	73.0417	0.5
2019-10-05	13.3	-1.5	6.6	96	45	69.7917	0
2019-10-06	17.9	5.5	11.2	87	71	79.4167	0.6
2019-10-07	17.8	11.7	14.6	92	55	73.7917	0
2019-10-08	16.9	3.5	10.9	95	39	71.5	0
2019-10-09	16.2	0.2	9.1	98	48	75	0
2019-10-10	18.7	0.4	10.3	98	32	65.75	0
2019-10-11	20	1.8	12	91	29	55.9583	0
2019-10-12	14.3	6.7	10.6	97	56	74.5833	1.9
2019-10-13	16	0.5	8.7	98	42	71.5	0
2019-10-14	12	5.8	8.8	91	47	69.9167	0.3
2019-10-15	14.2	3.2	8.6	85	42	64.9167	0
2019-10-16	15.6	6.8	9.7	96	71	81.625	17.5
2019-10-17	10.4	7.6	9	94	77	86.8333	12.7
2019-10-18	9.1	3.5	6.9	80	57	69.7917	0
2019-10-19	10.6	-1.4	4.2	96	50	78.7083	0
2019-10-20	15.3	0.3	7.2	97	50	77.0417	0
2019-10-21	16.4	0.7	8.9	98	48	74.7917	0
2019-10-22	13	8.9	10.9	97	70	84.5417	24.1
2019-10-23	14.6	7.2	10.9	97	49	69.1667	0
2019-10-24	12.1	5.3	9	85	58	72.9167	0
2019-10-25	10.5	3.5	6.7	92	57	75.5833	0
2019-10-26	11.9	1	6.9	97	41	68.5	0
2019-10-27	12	4.6	7.3	98	69	90.9167	32.2
2019-10-28	14.9	8.4	11.1	98	65	84.25	0
2019-10-29	18.1	5.5	11.4	99	60	80.7083	0
2019-10-30	13.6	7.7	10.2	96	65	82.5417	1.8
2019-10-31	9.4	7	8.3	98	95	96.6667	19.7
2019-11-01	9.3	1.7	4.3	96	59	69.2917	1.3
2019-11-02	3.9	-2.5	1.3	94	73	85.2917	4.7
2019-11-03	7.4	-0.1	3.3	97	54	83.375	0.5
2019-11-04	7.8	-2.4	1.8	95	53	76.8333	0.2
2019-11-05	10.1	4.7	8.4	88	49	70.75	0
2019-11-06	5.3	-0.2	2.5	85	45	63.875	0
2019-11-07	2.3	-1.6	-0.1	94	49	72.6667	3.3
2019-11-08	-0.3	-5.8	-3.3	83	52	68	0
2019-11-09	0.2	-8.4	-3.7	93	72	82.0417	0
2019-11-10	5.5	1.2	3	90	62	73.9167	0
2019-11-11	-4	-6.5	-5.4	90	45	67.0833	0.9
2019-11-12	-7.1	-9.7	-8	90	58	72.75	2.1
2019-11-13	-8.2	-14.3	-11.9	79	55	65.4167	0.2
2019-11-14	-1.2	-9.4	-7.4	89	74	83.0526	0
2019-11-15	1.1	-2.6	-0.4	81	48	66.1	0.3
2019-11-16	-5.3	-13.8	-10.3	89	47	64.75	0
2019-11-17	-3.4	-14.8	-9.3	89	51	67.9167	0
2019-11-18	0.6	-7.2	-3.4	70	58	64.6667	0
2019-11-19	2.6	-7.1	-1.2	93	55	69.4167	0
2019-11-20	3.5	-1.3	0.5	95	64	78.4583	0
2019-11-21	3.3	-4.3	0.2	96	76	87.1667	0
2019-11-22	7.3	-0.5	2.8	98	51	75.125	0.8
2019-11-23	4.8	-6.7	-1.3	92	54	72.125	0
2019-11-24	6.3	-3.7	0.3	96	51	81.0417	0
2019-11-25	7.8	0.4	3.2	96	61	80.7083	0
2019-11-26	10.8	-1.1	4.7	96	58	81.6667	0
2019-11-27	3.3	-2.4	0.9	95	84	91.25	9.7
2019-11-28	2	-2.8	-0.6	95	73	80.7083	0.7
2019-11-29	-2.7	-6.3	-4.6	83	63	75.7917	0
2019-11-30	-4.1	-10.4	-7.9	82	54	72.5417	0
2019-12-01	-6.6	-11.4	-9.2	81	55	69.375	0
2019-12-02	2	-4.7	-2.2	69	27	49.9583	0
2019-12-03	0.7	-8.9	-4.3	87	48	67.7917	0
2019-12-04	0.8	-5.2	-2	97	72	87	1.9
2019-12-05	-0.2	-4.1	-2.4	96	62	77.0417	0.2
2019-12-06	-3.6	-6.8	-4.7	90	64	77.1667	0.9
2019-12-07	-4.7	-9.2	-6.6	90	62	75.2917	0
2019-12-08	2.9	-14	-6.1	91	65	76.0833	0
2019-12-09	3.8	2.2	3	99	74	88.2917	4.9
2019-12-10	8.9	-4.8	4	96	57	74.1667	0.5
2019-12-11	-1.5	-11.9	-7.8	84	43	64.5417	0
2019-12-12	-2.7	-11.4	-6.2	78	54	63.75	0
2019-12-13	3.6	-4.6	-0.7	86	58	69	0
2019-12-14	4.1	0	1.6	98	93	96.7083	18.2
2019-12-15	0.3	-11	-5.8	98	74	82.375	2.1
2019-12-16	-5.5	-13.6	-9.9	83	65	77.125	0
2019-12-17	-2.4	-4.4	-3.6	95	82	88.7083	0.9
2019-12-18	-3.8	-21	-9.9	94	73	82.9583	0.2
2019-12-19	-16.2	-21.7	-18.9	79	69	74.3333	0
2019-12-20	-10.8	-17.8	-14.7	88	67	76.4583	0
2019-12-21	-7.9	-15	-11.5	89	68	80.8333	0
2019-12-22	3.9	-11	-3.1	89	71	82.25	0
2019-12-23	5.2	-2.1	1.9	96	62	81.0833	0
2019-12-24	0.4	-5.3	-3.5	73	59	67.4167	0
2019-12-25	-2.5	-5.1	-3.9	79	59	68.6667	0
2019-12-26	-3.8	-6.8	-5.2	80	64	70.2083	0.2
2019-12-27	3.4	-4.4	-0.7	98	73	88.1667	1.5
2019-12-28	3.2	-2	1.2	92	59	73.1667	0.2
2019-12-29	0.3	-6.8	-2.5	93	67	80.9167	0.6
2019-12-30	-1.3	-4	-2.8	96	73	86.4583	13.1
2019-12-31	0.5	-2	-0.7	98	87	94.6667	8.9
2020-01-01	1.5	-1.9	-0.2	92	70	84.5	0.3
2020-01-02	5.2	-4.6	0.7	89	63	78.25	0
2020-01-03	5.7	1.6	3.6	90	70	79.6667	0
2020-01-04	2	-2.4	0	94	74	83.3333	2.2
2020-01-05	-2.3	-13	-6.9	90	63	72.625	0
2020-01-06	-7	-12	-9.6	93	79	85.4583	2.8
2020-01-07	-0.3	-6.8	-3.3	83	66	72.4583	0
2020-01-08	-1.6	-14.3	-5.7	95	60	75.375	0.7
2020-01-09	-10.9	-18.1	-14.3	75	49	63.3333	0
2020-01-10	3.9	-10.9	-1.9	98	74	82.7917	0
2020-01-11	8.1	-2.1	2.5	99	90	94.75	38
2020-01-12	-1.9	-10.8	-7.3	93	69	79.875	11.1
2020-01-13	-6.4	-11.1	-8.5	92	74	85.8333	0.4
2020-01-14	-5.4	-9.3	-7.1	91	79	87.2083	0
2020-01-15	0.2	-6.3	-2.4	96	81	88.7083	0.7
2020-01-16	-1.3	-15.8	-5.6	95	65	80.6667	3.5
2020-01-17	-15.5	-20.4	-17.6	73	54	63	0
2020-01-18	-13.9	-16.9	-15.4	83	69	76.125	5.8
2020-01-19	-9	-13.9	-11.4	85	64	74.375	2.7
2020-01-20	-10.1	-19.1	-14.7	85	50	67.5417	0
2020-01-21	-3.9	-18.3	-10.8	82	55	71.6667	0
2020-01-22	1.4	-7.7	-3.3	81	54	72.5833	0
2020-01-23	2.3	-6.4	-1.8	89	59	73.5	0
2020-01-24	1.5	-5.1	-0.9	87	64	75.75	0
2020-01-25	0.4	-1.7	-0.5	97	73	82.8333	14.1
2020-01-26	1.8	0.1	0.9	97	91	94.4583	12
2020-01-27	1.7	-1	0.6	96	80	88.75	0.2
2020-01-28	-1	-7.3	-3.4	94	73	81.75	2
2020-01-29	-7.2	-14	-10.3	84	58	72.625	0
2020-01-30	-4.7	-16.1	-11.1	90	54	75.125	0
2020-01-31	-5.6	-16	-10.2	92	56	76.2917	0
2020-02-01	-1.2	-12.4	-6.9	94	70	86.5	0.2
2020-02-02	-1.5	-7.1	-4.7	96	81	89.75	2.2
2020-02-03	3.8	-6.8	-1.5	96	60	84.1667	0
2020-02-04	2.3	-5.9	-1.4	95	61	75.7083	0
2020-02-05	-1.8	-10.6	-7.6	67	43	56.6667	0
2020-02-06	-4.8	-9.7	-7.9	90	60	77.625	1.5
2020-02-07	-5.2	-9.2	-6.5	93	59	80.4167	9
2020-02-08	-14.1	-20.5	-17.3	84	47	62.4583	0
2020-02-09	-9.1	-26.3	-19.3	86	54	72.9167	0
2020-02-10	0.5	-10.2	-5.1	96	71	86	5.4
2020-02-11	-0.4	-13.2	-4.6	93	67	81.4167	0
2020-02-12	1.6	-5.5	-1.3	75	52	66.4167	0
2020-02-13	-0.3	-19.2	-8.5	94	58	73.9583	1.3
2020-02-14	-15.7	-25.3	-20.1	76	41	59.0833	0
2020-02-15	-3.3	-17.4	-9.5	80	55	67.75	0
2020-02-16	3.5	-4.7	0.3	85	49	64.0417	0
2020-02-17	-4.7	-15	-9.1	71	35	54.4167	0
2020-02-18	4.6	-13.3	-5.8	95	58	73.6667	3.4
2020-02-19	1.6	-8.6	-4.8	84	44	57.3333	0
2020-02-20	-11.6	-16.2	-13.4	77	44	59.1667	0
2020-02-21	-0.3	-21.1	-11.6	80	36	61.6667	0
2020-02-22	3.8	-4	-1.1	77	51	61.7083	0
2020-02-23	5.6	-8.3	-0.3	95	58	72.4583	0
2020-02-24	9.6	-4.1	3.1	87	44	63.2917	0
2020-02-25	5.5	0.5	2.3	76	49	63.0833	0
2020-02-26	0.9	-1.5	-0.6	94	58	72.125	4.4
2020-02-27	1.1	-9.1	-3	97	69	88.9167	21.7
2020-02-28	-8	-12.1	-10.3	81	56	69.6667	0
2020-02-29	-8.8	-16	-12.9	83	58	72.125	0
2020-03-01	-3.5	-16	-9	90	37	65.375	0.6
2020-03-02	3.3	-7.3	-4	97	75	88.7917	3.9
2020-03-03	5.4	-8.3	-0.4	97	50	84.5833	2.5
2020-03-04	4.7	0.8	2	95	55	75.875	0.2
2020-03-05	2.8	-2.9	0.4	85	62	75.4167	0
2020-03-06	0.5	-1.2	-0.6	96	55	81.7917	5.3
2020-03-07	-1	-10.9	-6	72	27	51.5417	0
2020-03-08	6.8	-2.8	2.1	71	46	56.5833	0
2020-03-09	12.1	2	7.1	90	42	60.3333	0
2020-03-10	7.1	1.3	2.8	98	67	90.125	6.1
2020-03-11	0.5	-7.2	-3.3	72	39	58.7917	0
2020-03-12	2.5	-3.4	-1	70	53	63.75	0
2020-03-13	8.1	0	3.5	98	51	71.4583	9.7
2020-03-14	NaN	NaN	NaN	63	38	51.125	0
2020-03-15	NaN	NaN	NaN	66	32	46.9167	NaN
2020-03-16	NaN	NaN	NaN	67	44	54.2917	NaN
2020-03-17	NaN	NaN	NaN	96	54	72.6667	NaN
2020-03-18	NaN	NaN	NaN	72	37	56.25	NaN
2020-03-19	NaN	NaN	NaN	77	56	63.4167	NaN
2020-03-20	NaN	NaN	NaN	98	62	84.5	NaN
2020-03-21	NaN	NaN	NaN	65	38	49.2917	NaN
2020-03-22	NaN	NaN	NaN	71	35	49.1667	NaN
2020-03-23	NaN	NaN	NaN	95	58	81.2917	NaN
2020-03-24	NaN	NaN	NaN	97	69	85.4167	NaN
2020-03-25	NaN	NaN	NaN	97	57	82.125	NaN
2020-03-26	NaN	NaN	NaN	96	70	85.75	NaN
2020-03-27	NaN	NaN	NaN	91	32	61.25	NaN
2020-03-28	NaN	NaN	NaN	86	44	61.8333	NaN
2020-03-29	NaN	NaN	NaN	97	51	81.625	NaN
2020-03-30	NaN	NaN	NaN	98	89	95.6667	NaN
2020-03-31	NaN	NaN	NaN	94	34	64	NaN
2020-04-01	NaN	NaN	NaN	77	45	58.25	NaN
2020-04-02	NaN	NaN	NaN	81	45	63.875	NaN
2020-04-03	NaN	NaN	NaN	94	69	81.5417	NaN
2020-04-04	NaN	NaN	NaN	81	43	61.9583	NaN
2020-04-05	NaN	NaN	NaN	95	59	76.6667	NaN
2020-04-06	NaN	NaN	NaN	81	24	49.625	NaN
2020-04-07	NaN	NaN	NaN	63	26	43.125	NaN
2020-04-08	NaN	NaN	NaN	58	36	48.0833	NaN
2020-04-09	NaN	NaN	NaN	96	54	80.3333	NaN
2020-04-10	NaN	NaN	NaN	95	57	73.6667	NaN
2020-04-11	NaN	NaN	NaN	69	31	51.2083	NaN
2020-04-12	NaN	NaN	NaN	81	44	56.7917	NaN
2020-04-13	NaN	NaN	NaN	97	57	81.125	NaN
2020-04-14	NaN	NaN	NaN	96	30	49.5	NaN
2020-04-15	NaN	NaN	NaN	95	37	67.2083	NaN
2020-04-16	NaN	NaN	NaN	79	29	57	NaN
2020-04-17	NaN	NaN	NaN	71	30	52.4167	NaN
2020-04-18	NaN	NaN	NaN	86	25	52.375	NaN
2020-04-19	NaN	NaN	NaN	87	60	77.75	NaN
2020-04-20	NaN	NaN	NaN	72	26	47.9167	NaN
2020-04-21	NaN	NaN	NaN	95	38	62.3333	NaN
2020-04-22	NaN	NaN	NaN	77	31	49.8333	NaN
2020-04-23	NaN	NaN	NaN	67	17	34.2083	NaN
2020-04-24	NaN	NaN	NaN	68	20	37.375	NaN
2020-04-25	NaN	NaN	NaN	74	16	35.2917	NaN
2020-04-26	NaN	NaN	NaN	42	22	29.875	NaN
2020-04-27	NaN	NaN	NaN	54	25	34.5417	NaN
2020-04-28	NaN	NaN	NaN	86	22	45	NaN
2020-04-29	NaN	NaN	NaN	56	29	41.75	NaN
2020-04-30	NaN	NaN	NaN	97	51	80.125	NaN
2020-05-01	NaN	NaN	NaN	98	46	75.4783	NaN
2020-05-02	NaN	NaN	NaN	85	32	61.25	NaN
2020-05-03	NaN	NaN	NaN	92	21	62.3333	NaN
2020-05-04	NaN	NaN	NaN	76	39	58.625	NaN
2020-05-05	NaN	NaN	NaN	63	32	49.5833	NaN
2020-05-06	NaN	NaN	NaN	58	19	39	NaN
2020-05-07	13.4	2.9	7.8	77	30	45.6667	0
2020-05-08	5.6	-0.3	2.3	71	34	50.25	0
2020-05-09	5.6	-2.7	1.5	65	35	49.7917	0
2020-05-10	12.4	1.6	6.3	70	34	48.7083	0
2020-05-11	10.3	1.7	5.7	67	36	49.75	0
2020-05-12	8.5	-0.8	4.5	52	26	37	0
2020-05-13	14.4	0.4	7.8	64	20	40.375	0
2020-05-14	17.5	1.9	11.6	66	20	36.625	0
2020-05-15	13.7	9.7	11.5	95	31	80.5417	18.3
2020-05-16	16.9	10.6	13.5	88	47	65.0417	0
2020-05-17	20.1	8.6	14.9	74	33	53.125	0
2020-05-18	20.9	11.6	15.7	63	17	34.9167	0
2020-05-19	20	8.7	14.6	48	28	35.75	0
2020-05-20	23.6	7.8	16.5	66	24	42.125	0
2020-05-21	24.4	9	17.5	71	14	37.4167	0
2020-05-22	28.4	10.4	20.3	49	21	34.8333	0
2020-05-23	24.6	13.9	19.3	65	19	30.625	0
2020-05-24	27.5	10.5	19.8	55	33	45.2083	0
2020-05-25	22.9	16.4	19.5	95	45	77.0833	2.8
2020-05-26	31.8	14.6	23.5	98	44	76.8333	0
2020-05-27	33.7	17.9	27	96	35	61.6667	0
2020-05-28	27.6	19.4	23.4	92	58	71.875	0
2020-05-29	27.8	15.2	22.2	94	56	76.625	18.2
2020-05-30	19.7	6.2	13.1	94	57	77	8.6
2020-05-31	12.7	4.3	8.4	92	41	66.0833	0
2020-06-01	17.8	3.4	10.8	93	42	68.2917	0
2020-06-02	15.9	8.6	12.5	85	68	77.1667	0
2020-06-03	19.2	12.6	15	95	70	85.5417	0
2020-06-04	24.8	11	18.9	96	41	70.9583	0
2020-06-05	29	12.9	21.4	91	30	62	0
2020-06-06	23.9	15.4	19.2	91	45	65.375	0
2020-06-07	21.2	10.9	16.7	76	32	49.5833	0
2020-06-08	22.2	11.2	17.1	60	35	48	0
2020-06-09	22.4	12.9	17.7	92	54	69.25	0.4
2020-06-10	29.2	14.8	21.4	82	59	71.2917	0.2
2020-06-11	23.2	18.9	21.2	97	44	68	1.8
2020-06-12	17.1	6.1	14	86	44	63.4167	0
2020-06-13	16.2	5.8	10.5	92	38	66.25	1.2
2020-06-14	21	6.5	14.4	81	31	51.9167	0
2020-06-15	24	6.8	17.1	94	27	52.125	0
2020-06-16	27.5	8.8	19.9	88	28	50.2917	0
2020-06-17	30.1	11.6	22.7	78	25	48.2083	0
2020-06-18	32.2	13.2	24.3	82	28	51	0
2020-06-19	31.4	16.6	25.4	81	38	58.0833	0
2020-06-20	32.2	18.4	26.3	85	34	57.2083	0
2020-06-21	32.6	17.3	26.6	87	39	57.7083	0
2020-06-22	33.3	19.3	25.4	95	41	71.625	5.1
2020-06-23	30.5	19.5	25.3	97	49	72.7917	0
2020-06-24	21.7	18.8	19.8	93	48	66.4583	0.9
2020-06-25	24.3	15.9	19.8	73	40	58.2917	0
2020-06-26	26.4	12.8	20.6	86	39	57.75	0
2020-06-27	26.6	16.9	20.7	93	54	73.6667	0
2020-06-28	27.5	17.1	21.5	98	60	83.25	3.7
2020-06-29	27.3	16.1	21.8	95	52	74.1667	0
2020-06-30	27.2	19.4	22.8	83	52	68.5	0
2020-07-01	32.1	17.8	25.4	93	32	58.875	0
2020-07-02	31.1	21.1	25.1	88	49	69.3333	0
2020-07-03	31.5	20.6	26.1	94	29	60.5417	0
2020-07-04	30.4	17.8	24.7	66	20	40.7083	0
2020-07-05	30	15.5	23.5	85	39	53.8333	0
2020-07-06	30.9	13.6	24	92	24	51.375	0
2020-07-07	34.5	17.4	26.2	64	34	51.4167	0
2020-07-08	33.3	21.2	27.8	94	38	64.4167	0.4
2020-07-09	35.5	20.4	28	92	33	66.2917	1
2020-07-10	36.4	20.9	29.2	91	37	61.5	0
2020-07-11	28.2	21.4	24.1	95	60	85.1667	6
2020-07-12	27.3	20.7	23.2	95	52	76.375	0.3
2020-07-13	26.6	17.4	22.1	92	51	69.2917	0
2020-07-14	28.1	17.5	23.2	92	44	66.9583	0
2020-07-15	27.9	15.9	22.3	81	40	59.75	0
2020-07-16	27.2	18.1	22.9	84	62	75.375	0
2020-07-17	31.3	20.5	25.3	96	36	65.0417	4.2
2020-07-18	32.5	18	26.4	87	38	56.4583	0
2020-07-19	31.5	21.5	26.1	96	59	76.7083	22
2020-07-20	28.9	20.8	24.7	93	47	68.2917	0
2020-07-21	25.7	16.8	21.7	80	39	58.875	0
2020-07-22	25.5	16.8	20.2	95	54	76.8333	2.7
2020-07-23	26.3	18.3	21.1	95	56	81.7917	0
2020-07-24	29.7	14	23.1	98	35	64.8333	0
2020-07-25	31.7	15.1	24.3	91	32	58.7917	0
2020-07-26	34.5	21.9	28.4	65	41	53.4583	0
2020-07-27	31.5	23.9	27.6	90	53	72.125	1
2020-07-28	30	21.3	25.8	78	34	54.25	0
2020-07-29	28.7	17.9	22.4	95	44	72.1667	9
2020-07-30	26.3	15.6	20.9	98	60	82.375	13.9
2020-07-31	28.8	15.8	22.9	98	42	68.0417	0
2020-08-01	30	15.8	24.2	96	42	64.7917	0
2020-08-02	23.5	19.2	20.8	97	70	88.75	36.1
2020-08-03	24.7	16.9	20.9	95	59	78.625	0.6
2020-08-04	21	17.3	19.2	97	79	92.4167	22.8
2020-08-05	22.9	17.5	19.9	96	48	72.6667	1.2
2020-08-06	25.1	14	19.8	83	40	64.2083	0
2020-08-07	27	12.5	20.9	97	38	67.4167	0
2020-08-08	28.8	13.6	22.3	98	41	66.875	0
2020-08-09	23.2	19.1	21.1	98	68	85.2083	1.1
2020-08-10	29.5	17.5	22.7	99	64	85.375	0.9
2020-08-11	31.4	18.6	23.4	98	56	85.625	7.7
2020-08-12	29.7	18.1	23.6	97	39	68.3333	0
2020-08-13	29.3	15.9	23.6	97	29	62.75	0
2020-08-14	27.2	17.2	22.8	86	35	58.7083	0
2020-08-15	28	15.4	22.1	88	43	64.25	0
2020-08-16	27.7	17.1	20.7	97	57	81.4167	22.4
2020-08-17	25.2	16.1	20.2	98	54	82.2083	28.2
2020-08-18	22.4	14.5	18.2	95	50	74.8333	2.7
2020-08-19	20.8	13.1	16.6	93	50	72.625	0
2020-08-20	19.5	9.5	15.7	95	65	79.6667	0.2
2020-08-21	23.3	17.1	19.8	93	63	81.0833	0.8
2020-08-22	26.7	15.5	21.3	94	46	69.7917	0
2020-08-23	28.2	18.8	22.6	97	58	80.0417	11.4
2020-08-24	28.4	18.4	22.6	97	64	84.375	15
2020-08-25	23.4	16.8	21.1	93	50	70.1667	0.7
2020-08-26	18.5	9.4	14	85	47	63.2917	0.2
2020-08-27	16.5	9.9	13.2	94	65	85.2083	4
2020-08-28	22.4	12.1	17.2	96	49	77.125	0
2020-08-29	16.9	14.2	15.3	97	83	92.5417	28.3
2020-08-30	20.2	12.2	16	92	48	73.5417	1.5
2020-08-31	21.6	8	16.1	98	43	69.8333	0
2020-09-01	24.5	13.1	19.1	90	68	78.7917	0
2020-09-02	26.9	19.6	21.7	95	69	83.2083	7.8
2020-09-03	24.1	14.4	19.4	93	56	73.8333	0
2020-09-04	21.1	12.4	16.8	87	49	65.625	0.8
2020-09-05	20.9	9.4	14.5	91	42	73.6667	1.6
2020-09-06	20.1	8.8	14.6	97	43	73.6667	0
2020-09-07	24.8	11.2	18.6	90	62	76.25	0.5
2020-09-08	18.6	10	14.9	95	60	77.4167	0.5
2020-09-09	15.8	12.8	13.9	95	84	89.4583	5.9
2020-09-10	15.4	12.1	13.1	98	74	87.2083	0
2020-09-11	17.4	6.8	12.2	94	49	72.3333	0
2020-09-12	20.9	5.1	13.6	99	51	74.5	0.2
2020-09-13	21.7	14.6	17.3	95	65	82.5	6.3
2020-09-14	15.8	5.2	11.8	93	47	66.5833	0
2020-09-15	14.1	3	9.3	98	52	76.7917	0.2
2020-09-16	22.2	8.6	17	95	53	70.4583	0
2020-09-17	14.9	8.8	12.6	88	36	66.375	0
2020-09-18	13.4	3	8.4	91	35	61.25	0
2020-09-19	13.5	1.4	8	94	32	60.625	0
2020-09-20	15.2	4.3	10.1	86	31	61.375	0
2020-09-21	17.8	1	9.7	98	35	68.8333	0
2020-09-22	19.1	2.4	11.1	98	43	70.0417	0
2020-09-23	23.1	12.1	17.2	86	47	70.75	0
2020-09-24	17	11.4	14.6	95	63	79.7083	0
2020-09-25	17.9	10.9	14	78	53	63.5	0
2020-09-26	25.9	8.4	16.6	85	44	69.2083	0
2020-09-27	25.9	17.1	21	89	52	74.0417	0
2020-09-28	26.9	14.9	21	96	51	74.0417	0
2020-09-29	21.8	15.2	18.1	96	65	80.0417	8.6
2020-09-30	16.5	10.7	12.8	97	69	86.4583	14.2
2020-10-01	18.1	10.1	13.1	95	56	80.4583	0.4
2020-10-02	12.4	8.7	10.1	95	78	87.3333	8.6
2020-10-03	12.4	4.2	8	92	54	77.375	0
2020-10-04	14	5.7	9.4	95	57	84.9583	0.9
2020-10-05	12.2	7.1	10.1	95	75	87.5	2.2
2020-10-06	16	7.2	11.7	95	60	78.125	0
2020-10-07	16.6	10.1	12.6	93	59	78.25	19.6
2020-10-08	9.9	4.6	6.8	86	47	64.7917	0
2020-10-09	15	-0.4	7.8	93	45	70.625	0.2
2020-10-10	22.8	8.3	17.9	87	59	63.3333	0
2020-10-11	10.6	2.5	6.8	85	43	62.75	0
2020-10-12	13.4	1.6	7.3	75	51	62.6667	0
2020-10-13	12.2	7.8	9.5	99	70	94.6667	13.6
2020-10-14	16	3.7	10	99	40	76.0417	0
2020-10-15	17.9	8.7	11.9	93	54	77.3333	3.6
2020-10-16	10.5	5.1	9	96	67	85.5417	4.2
2020-10-17	13.9	-0.1	6.8	97	38	72.4583	0.2
2020-10-18	14	4.1	9.6	80	37	56.0417	0
2020-10-19	13.5	6.2	7.7	93	48	81.75	1.1
2020-10-20	9.1	4.3	6.3	94	66	81.875	7.5
2020-10-21	14.4	3.9	6.7	96	71	83.3333	7.1
2020-10-22	11.9	3	8.7	98	74	85.9583	0
2020-10-23	24.3	9.7	16.1	86	59	74.6667	0
2020-10-24	19	1.6	6.8	93	59	69.9167	2
2020-10-25	6.1	-0.5	2.7	83	32	55.75	0
2020-10-26	3.3	0.4	2.2	96	53	82	5.9
2020-10-27	3.1	-1.6	0.8	88	51	69.125	0
2020-10-28	9.2	-0.8	3.5	94	53	75.1667	0.2
2020-10-29	7.2	1.8	5.1	79	54	68.625	0
2020-10-30	4.1	-4.2	-0.6	80	35	57.3333	0
2020-10-31	6.1	-5.2	0.4	85	43	65.75	0
2020-11-01	8.1	0.3	4.7	93	67	79.0833	2
2020-11-02	3	-2.1	-0.6	97	47	69.9167	1.6
2020-11-03	0.6	-3.3	-1.5	85	52	63.0417	0.2
2020-11-04	11.7	-2	2.7	84	55	70.1667	0
2020-11-05	19	-0.9	8.6	94	46	70.3333	0
2020-11-06	18.2	6.8	12.8	85	52	69.25	0.2
2020-11-07	20.5	8.1	13.8	93	54	73.6667	0
2020-11-08	21.4	5.1	12.9	96	43	73	0
2020-11-09	22	5.7	13.2	95	46	71.9167	0.2
2020-11-10	22.5	6.3	14.1	87	54	72.75	0
2020-11-11	20	14.9	17.6	92	37	71.4167	0.3
2020-11-12	8.2	-0.3	4.5	88	49	67.6667	0
2020-11-13	6	-2.5	2.1	94	67	81.3333	0
2020-11-14	4.8	-4	1.9	90	42	64.1667	0
2020-11-15	9	-4.5	1.9	95	64	78.4167	2.5
2020-11-16	7.4	2.2	5.3	76	47	65.1667	0
2020-11-17	2.1	-3.5	0.1	81	48	64.625	0
2020-11-18	-2.7	-7.8	-6	69	41	57.5	0
2020-11-19	8.4	-5	0.6	78	48	63.125	0
2020-11-20	15	0.5	7.6	86	45	67.2083	0
2020-11-21	8.6	1.6	4.1	79	49	61.5	0
2020-11-22	-0.2	-5.9	-2.5	96	68	82.5	1.6
2020-11-23	1.4	-1.3	0	97	77	86.6667	6.8
2020-11-24	0.1	-7.7	-4.4	75	52	65.3333	0
2020-11-25	-1.8	-6.2	-4.7	94	69	87.25	8.6
2020-11-26	2	-0.4	0.9	99	93	96.8333	3.3
2020-11-27	4.3	1	2.6	99	90	95.875	0
2020-11-28	4.8	1.2	2.9	98	68	85.2083	0
2020-11-29	7.4	0.6	3.8	94	62	76.4583	0
2020-11-30	4	0.4	2.1	97	82	91.75	10.1
2020-12-01	5.6	3.4	4.3	96	87	93.2917	3
2020-12-02	1.8	-2.9	-1.4	95	76	85.375	1.7
2020-12-03	3.7	-5.2	0.3	91	72	80.3333	0.2
2020-12-04	3.5	1.5	2.4	97	80	91.3333	5
2020-12-05	1.3	-3.2	-0.3	98	75	86.7917	0
2020-12-06	-0.8	-4.9	-3.2	79	59	71.1667	0
2020-12-07	-2.5	-6.5	-4.8	81	55	70.0833	0
2020-12-08	-4.7	-8.9	-6.8	80	60	73.75	0
2020-12-09	0.6	-6.1	-2.5	95	82	91.5833	3.7
2020-12-10	2.1	-0.3	0.8	89	65	77.25	0
2020-12-11	4.2	-0.7	1.6	90	71	83.875	0
2020-12-12	2.4	0.4	1.2	96	74	87.625	4.1
2020-12-13	6.9	-3.4	0.4	98	65	79	0.2
2020-12-14	-0.9	-4.4	-3	92	53	76.5833	0.4
2020-12-15	-4.4	-15.6	-11.1	67	47	59.1667	0.2
2020-12-16	-12.2	-17.4	-14.9	71	49	62.375	0
2020-12-17	-5.2	-12.7	-9.4	69	27	45.75	0
2020-12-18	-4.3	-13.3	-9.8	77	39	62.3333	0
2020-12-19	-3.6	-13.5	-7.7	83	72	77.5417	0
2020-12-20	1.4	-4.1	-1.6	95	72	87.5417	2.5
2020-12-21	3.4	0.5	1.6	94	78	88.2917	0.5
2020-12-22	1.7	-7.8	-1.5	97	67	83.5	0.5
2020-12-23	-3.5	-9.8	-6.5	91	68	79.625	0.3
2020-12-24	8.7	-3.5	3.3	98	78	88.1667	15.6
2020-12-25	5.5	-2.7	2.8	99	66	91.4583	29.1
2020-12-26	-2	-9.1	-6.6	89	60	73	0.8
2020-12-27	-3.6	-9.2	-6.2	76	56	67.1667	0
2020-12-28	4.3	-5.8	-0.9	94	69	80.875	1.9
2020-12-29	-5.8	-11.2	-8.6	80	48	67.875	0
2020-12-30	3.5	-9.4	-4.5	96	73	85.5	3.5
2020-12-31	3.6	-3.1	-0.3	91	63	68.4167	0
2021-01-01	-0.3	-6.2	-2.3	88	70	78.0417	2
2021-01-02	0	-4.4	-2.3	95	68	81.3333	6.2
2021-01-03	-1.9	-5.9	-3.3	88	76	81.9583	0
2021-01-04	-0.6	-2.8	-1.9	96	80	86.8333	0
2021-01-05	-1.1	-2.8	-1.9	93	78	87.2917	0.6
2021-01-06	-1.7	-3.7	-2.8	92	69	79.4167	0
2021-01-07	-2.1	-6	-3.9	79	73	76.1667	0
2021-01-08	-4.1	-11.1	-8	82	44	65.9167	0
2021-01-09	-1.5	-8.6	-5.8	82	51	63.4583	0
2021-01-10	-6.6	-10.4	-8.5	93	80	86.875	0
2021-01-11	1.6	-6.6	-2.3	93	71	84.125	0.2
2021-01-12	1.2	-1.2	-0.2	81	60	73.9583	0.2
2021-01-13	0.5	-2.1	-0.8	97	84	91.25	2.7
2021-01-14	0.9	-0.1	0.4	97	88	92.875	0.2
2021-01-15	0.6	-1.4	-0.3	95	81	87.5417	0
2021-01-16	0.6	-0.6	-0.1	99	88	96.875	12.6
2021-01-17	0.5	-3.9	-1.3	98	76	85.7917	0.9
2021-01-18	-6.5	-9.9	-8.5	85	65	76.3333	0.2
2021-01-19	-7.1	-15.6	-10.9	94	65	84.2917	0.7
2021-01-20	-8.6	-12.8	-10.2	92	60	76.1667	0.2
2021-01-21	-8	-14.6	-11.4	90	70	84.6667	4
2021-01-22	-1.7	-7.7	-5.2	92	66	76.9167	0
2021-01-23	-11.1	-17.1	-14.5	79	56	67.75	0.2
2021-01-24	-9.9	-19.1	-15.5	77	52	66.375	0
2021-01-25	-7.6	-19	-12.4	91	72	81.6667	0.2
2021-01-26	-3.7	-6.8	-5.5	93	75	84.7083	1.1
2021-01-27	-3.3	-7.7	-5.2	90	63	78.4167	0.2
2021-01-28	-6.6	-14.2	-10.9	79	56	68.2083	0
2021-01-29	-11	-19.5	-15.6	80	50	64.8333	0
2021-01-30	-10.7	-18.7	-15.3	88	52	71.2917	0
2021-01-31	-12.5	-20.6	-16.4	86	52	70.3333	0.2
2021-02-01	-5.3	-22.6	-14.8	88	47	67.2917	0
2021-02-02	-0.2	-12	-7.1	91	46	70.6667	0.5
2021-02-03	1.9	-4.2	-1.9	82	48	59.5	0.5
2021-02-04	1.2	-8	-3.2	89	48	62.875	0
2021-02-05	1.7	-9.7	-3.8	93	57	77.75	2.1
2021-02-06	-4.4	-9.9	-6.9	71	45	57.7917	0
2021-02-07	-4.6	-11.1	-8	93	53	73.4583	1.3
2021-02-08	-6.8	-20.3	-12	88	47	64.875	0.2
2021-02-09	-4.4	-12.8	-9.3	92	58	78.2917	1.1
2021-02-10	-6.5	-13.9	-10.1	91	38	61.6667	0
2021-02-11	-8.5	-19.8	-12.2	83	40	56.4583	0
2021-02-12	-13.6	-21.7	-17.6	63	45	54.5417	0
2021-02-13	-12.1	-23	-16.8	73	45	58.5417	0
2021-02-14	-6.6	-13.4	-10.4	88	58	73.0417	1.4
2021-02-15	-3.5	-14	-8.2	88	62	75.0417	0.2
2021-02-16	-7.5	-11	-9.1	91	70	83.875	13.6
2021-02-17	-6.9	-18.5	-13.3	90	46	65.0833	0
2021-02-18	-3.3	-19.8	-12	91	47	72.25	0
2021-02-19	-6.2	-9.2	-7.8	92	67	77.9583	1.5
2021-02-20	-3.5	-13.2	-9.1	93	54	75.4167	0.2
2021-02-21	-1.5	-16.2	-8.7	89	51	72.2917	0
2021-02-22	-1.9	-7.7	-5.1	95	71	86.0833	4.3
2021-02-23	1.7	-2.5	0.5	95	73	84.9167	0.7
2021-02-24	2.5	-3.7	0.4	98	71	88.5833	6.7
2021-02-25	-1.4	-8.8	-5.9	91	60	75.375	0.2
2021-02-26	0.7	-15.4	-6.8	90	53	69.6667	0
2021-02-27	3.3	-11.2	-5.5	93	75	84.625	8.7
2021-02-28	4.8	-12.5	-3.7	97	66	87.5	0.6
2021-03-01	4.6	-7.8	0.7	95	36	63.6667	2.2
2021-03-02	-7	-18.4	-14.3	90	35	53.3333	0.2
2021-03-03	0.1	-7.8	-3	91	63	78.0833	0.7
2021-03-04	-2.8	-12.6	-8.5	65	38	50.5	0
2021-03-05	-5.7	-15.3	-11	59	40	50.625	0
2021-03-06	-7	-10.9	-9.1	64	51	57.3333	0
2021-03-07	-6	-14.9	-9.8	68	38	53.2083	0
2021-03-08	-1.9	-18.3	-10.1	74	34	56	0
2021-03-09	6.8	-8.4	0.3	84	47	65.0833	0
2021-03-10	9.9	-6.9	0.6	96	38	69.0417	0
2021-03-11	14	5.2	8.8	72	46	58.7083	0
2021-03-12	6.3	1.3	3.7	87	40	57.4167	0
2021-03-13	-0.1	-9.5	-4.7	64	38	53.0833	0
2021-03-14	-0.8	-11.4	-5.1	72	36	50.9583	0
2021-03-15	-5.3	-14.5	-10	66	35	48.3333	0
2021-03-16	3	-11.7	-4	79	30	54.3333	0
2021-03-17	8.1	-6.1	1.5	83	46	62.75	0
2021-03-18	4.4	-1.4	2.2	93	31	60.9583	0
2021-03-19	1	-8.7	-3.9	62	33	45.8333	0
2021-03-20	13.5	-4.1	3.8	73	27	54.0833	0
2021-03-21	14.6	-2.2	6.1	91	30	53.8333	0
2021-03-22	17.3	-2.4	7.7	89	22	50.4167	0
2021-03-23	19.4	-0.6	9.8	83	27	49.3333	0
2021-03-24	11.1	2.5	7.2	99	59	82.0833	4.2
2021-03-25	19.1	6.5	13	99	47	75.2917	0.8
2021-03-26	10.2	2.4	6	97	69	88.5417	29.5
2021-03-27	4.5	-0.4	1.8	86	63	75.5417	0.2
2021-03-28	11	1.6	4.4	98	74	86.375	12.6
2021-03-29	3.8	-3.7	-0.1	93	40	62.5417	0.9
2021-03-30	16.9	-2	7.7	81	28	53.125	0
2021-03-31	14.5	2.6	9.8	95	48	74.0833	1.5
2021-04-01	3.5	-4.3	-0.4	83	47	60.7083	0.2
2021-04-02	3.2	-6.6	-2	53	24	36.9167	0
2021-04-03	10.4	-4.6	2.6	62	25	44.125	0
2021-04-04	3.5	0.2	2.2	79	35	51.7083	0
2021-04-05	13.3	1.7	7.5	74	27	49	0
2021-04-06	16	-0.4	7.4	62	20	41.4583	0
2021-04-07	18.5	2.1	11.5	76	43	55.2917	0
2021-04-08	21.9	6.6	14.3	85	34	60.7083	0
2021-04-09	23.1	7.6	15.4	82	40	61.8333	0
2021-04-10	24.5	6.1	16.1	94	37	64.5	0
2021-04-11	19.2	8.1	13.8	76	23	50.4167	0
2021-04-12	17.3	9.3	13.4	63	42	54.625	0
2021-04-13	17.6	8.9	13.3	74	43	57.2917	0
2021-04-14	17.1	9.1	12.6	79	49	62.1667	1.1
2021-04-15	11.3	7.9	9.3	95	58	83.375	9.9
2021-04-16	8.6	3.1	6.1	95	70	83.7083	3.9
2021-04-17	12.9	4.1	8.2	89	48	69.9583	0
2021-04-18	14.8	5.2	9	91	43	75.9583	0
2021-04-19	17.5	5.1	11.4	95	30	62.7917	0.2
2021-04-20	11.4	4	6.2	90	51	60.9167	1.5
2021-04-21	2.7	-2.8	-0.3	83	43	60.4167	0.6
2021-04-22	6.5	-3	1.4	92	30	55.5	0.4
2021-04-23	16	2.2	8.9	63	25	43.125	0
2021-04-24	19.6	6.4	13.5	57	24	40.75	0
2021-04-25	14.1	1.1	7.8	86	50	63.125	2.2
2021-04-26	0.6	0.1	0.3	58	17	40	0
2021-04-27	14.8	1.9	9.3	60	31	44.375	0
2021-04-28	15.8	8.4	11	94	26	68.5833	4.9
2021-04-29	16.7	8	12.6	91	46	68.5417	0.7
2021-04-30	11.1	0.9	6.6	95	68	90.0833	26.3
2021-05-01	11.4	-0.5	4.6	87	32	52.6667	1.5
2021-05-02	14.1	1.4	9.1	97	39	67.625	0
2021-05-03	10.8	5.7	7.4	82	31	58.5833	0
2021-05-04	13	7.9	10.4	91	45	60.875	0.2
2021-05-05	10.9	7.7	9.3	97	70	85.5833	1
2021-05-06	13.8	3.7	9.1	77	32	52.5417	NaN
2021-05-07	12.6	4.5	9.1	90	43	67.2917	0
2021-05-08	10.4	6.7	7.8	92	79	86.625	5.4
2021-05-09	14.6	5.1	9.6	92	42	69.9583	0
2021-05-10	16.4	4.2	10.7	84	33	63.0833	0
2021-05-11	11.3	4.3	7.1	93	56	79.9583	1.8
2021-05-12	17.6	5.5	11.4	91	13	53.2917	0
2021-05-13	21.2	3.8	14.5	76	24	45.3333	0
2021-05-14	23.7	7.2	16.5	82	18	42.2917	0
2021-05-15	23.8	11	17.4	52	21	37.2083	0
2021-05-16	23.6	9	17.4	77	25	47.4167	0
2021-05-17	25	7	18.1	86	23	47.2917	0
2021-05-18	25.9	13.4	19.4	73	34	54.5833	0
2021-05-19	29.5	10	21.1	87	30	51.4167	0
2021-05-20	28.5	15.1	22.8	78	37	54.875	0
2021-05-21	31.6	16.5	24.9	80	33	54	0
2021-05-22	27.6	21	24	80	50	61.8333	0
2021-05-23	20.3	13.5	17.1	92	35	60.9167	0
2021-05-24	21.8	6.9	14.6	66	27	44.4583	0
2021-05-25	27.2	10.6	19.5	82	47	64.625	0
2021-05-26	27.8	19.2	23.2	74	48	60.3333	0
2021-05-27	16.7	7.4	11	61	35	47.6667	0
2021-05-28	12.9	3.1	7.8	62	25	43.1667	0
2021-05-29	18.6	4.3	12.6	65	20	37.0417	0
2021-05-30	20.5	3.3	13.5	78	26	46.7083	0
2021-05-31	23.5	5.2	15.5	91	22	52.3333	0
2021-06-01	24.9	12.9	19	59	35	46.875	1.6
2021-06-02	26.8	10.6	20.3	78	25	48	0
2021-06-03	22.1	15.4	17.9	96	68	85.25	7
2021-06-04	26.4	14.2	20.3	98	56	78.1667	0
2021-06-05	28.5	16	21.4	94	48	77.7917	1.6
2021-06-06	32.2	17	25.8	94	45	64.9167	0
2021-06-07	33.4	19.1	27	73	41	56.9583	0
2021-06-08	31.4	22.8	27	84	55	69.875	0
2021-06-09	28.8	22.1	25.1	88	22	43.5833	0
2021-06-10	23.6	14.5	19.1	53	27	37.2917	0
2021-06-11	24.9	15.1	20	74	34	50.0417	0.3
2021-06-12	27	11.9	20.9	85	20	44	0
2021-06-13	28.7	12.5	21.6	78	34	54.2917	0
2021-06-14	23	17.2	19.4	95	68	83.5417	2.1
2021-06-15	22.7	13	17.4	96	28	69.25	1.6
2021-06-16	21.5	10.6	15.9	65	31	48.2083	0
2021-06-17	26.2	10.6	18.7	71	22	45.1667	0
2021-06-18	20.8	13.7	17.3	96	49	75.0833	11.9
2021-06-19	25.7	15.3	21	98	41	65.5833	0
2021-06-20	28.2	15.1	22.1	86	36	60.2083	0
2021-06-21	28.6	17.1	22.2	93	55	73.25	5.1
2021-06-22	17.9	10.2	14	81	46	62.0833	0
2021-06-23	22	7.2	15.5	90	36	58.75	0
2021-06-24	27.4	11.6	20.8	74	33	51.125	0
2021-06-25	24.5	19.5	21.5	90	49	62.2083	3.2
2021-06-26	24.2	16.9	20.6	96	76	88.2917	27.4
2021-06-27	30.9	22.1	26.5	89	58	69.0417	0.2
2021-06-28	31.5	22.3	26.6	94	47	71.0833	0.2
2021-06-29	26.9	19.8	22.9	94	63	80.7083	2.7
2021-06-30	28.9	21.3	24.4	95	55	76.4167	0
2021-07-01	24.7	14.5	20	95	46	68.25	0
2021-07-02	23	17	19.6	83	58	70.6667	0
2021-07-03	21.9	13.9	18	90	57	71.3333	0
2021-07-04	25.1	11.6	18.9	95	40	65.625	0
2021-07-05	27.7	12.3	21.4	93	46	65.4583	0
2021-07-06	30.2	20.2	24.6	95	47	71	0
2021-07-07	18.6	11.9	15.5	73	46	61.2083	0
2021-07-08	17.9	14.1	15.5	97	62	79.375	18.7
2021-07-09	22.1	13.7	17.2	96	60	79.9167	0
2021-07-10	26.6	10.3	19.9	99	38	65.7083	0
2021-07-11	26.5	13.6	21	94	42	67.125	0
2021-07-12	27.6	15.7	22.5	94	51	70.5	0
2021-07-13	26.9	19.8	22.6	96	76	84.5	3.5
2021-07-14	28.7	20.3	24.4	96	47	75.4583	1.1
2021-07-15	27.8	17.3	22.1	97	54	82.75	NaN
2021-07-16	25.9	18	22	88	39	65.75	NaN
2021-07-17	26.2	16.7	21.9	93	50	73.875	NaN
2021-07-18	29.3	17.8	23.4	97	41	70.9583	NaN
2021-07-19	28.7	17.5	22	94	58	80.8667	NaN
2021-07-20	24	16.9	20.2	96	73	86.6316	NaN
2021-07-21	25	15.4	20.3	87	42	64.4118	0
2021-07-22	25.4	15.3	19.6	94	40	67.5833	1.5
2021-07-23	25.6	13.6	20.1	97	44	72.125	0.2
2021-07-24	26.6	12.3	20.6	98	46	71.4583	0
2021-07-25	27	17.4	22.9	95	55	75.7917	11
2021-07-26	28.4	15.7	22.1	98	47	71.4783	0
2021-07-27	19.5	13.2	17	97	56	83.6667	5.9
2021-07-28	24.2	11.1	18.6	99	37	68.75	0
2021-07-29	18.6	13.6	16.4	97	84	89.5833	6.2
2021-07-30	19.1	12.7	16.1	95	45	65.75	1.1
2021-07-31	23	12	17.3	79	36	61.625	0
2021-08-01	18.7	13.1	15.6	95	67	82.625	6.7
2021-08-02	22.9	13.8	18.5	92	44	62.375	0.1
2021-08-03	26	11.8	20.1	90	50	67.2083	0
2021-08-04	27.4	13.7	21.4	96	42	69.9167	0
2021-08-05	28.7	14	22.6	99	43	70.2083	0
2021-08-06	29.9	16.3	23.7	89	40	62.4583	0
2021-08-07	28.1	17	22.6	86	58	74.3333	0
2021-08-08	27.4	19	22.8	89	65	76.875	0
2021-08-09	31.2	19.9	25.1	97	51	76.6667	0.3
2021-08-10	30.6	20.2	25.5	95	60	78.5833	0
2021-08-11	31.1	22.6	26.2	96	61	79.125	1.4
2021-08-12	30.9	22.5	26.5	87	56	73.0833	0
2021-08-13	31	18.9	24.6	98	57	82.7917	18
2021-08-14	23.7	15.8	20.5	78	39	57.8333	0
2021-08-15	24.2	9.4	17.6	96	37	62.125	0
2021-08-16	26	10.5	19.3	91	39	61.6667	0
2021-08-17	23.1	14.1	19.7	96	73	85.4167	0
2021-08-18	29.2	20.9	24.1	99	59	82.9167	0
2021-08-19	28.6	18.8	23.6	99	65	85.2917	0
2021-08-20	32.5	17.1	25.4	99	49	75.125	0
2021-08-21	32.7	19.2	26.6	97	49	74.4583	0
2021-08-22	32.3	19.4	26.6	97	47	72.0833	0
2021-08-23	28.4	21.9	25	91	60	75.2083	0
2021-08-24	31.2	20.3	25.5	96	36	68.2917	0
2021-08-25	33.2	17.1	25.7	96	40	70.125	0
2021-08-26	32.3	21.5	26.8	95	40	64.9583	0
2021-08-27	23.2	17.1	20.1	69	43	55.375	0
2021-08-28	20.1	16.5	18	96	59	71.5417	0.2
2021-08-29	25.5	16.2	19.4	98	85	94.5	8.2
2021-08-30	28	22.2	24.6	96	42	67.125	0.6
2021-08-31	24.9	16.6	20.5	89	37	62.0833	0
2021-09-01	23.5	13.9	18.3	76	37	55.2917	0
2021-09-02	17.7	11.6	15.1	78	56	67.375	0
2021-09-03	22.9	12.6	17.7	89	51	70.2083	0
2021-09-04	24.9	10.8	18.3	98	41	66.5417	0
2021-09-05	24.5	15.8	19.2	94	49	77.125	3.5
2021-09-06	21.8	13.8	17.3	96	53	78.4167	3.8
2021-09-07	23.3	12.7	17.6	95	50	72.4167	0
2021-09-08	24.5	16.1	19.3	96	56	82	19.6
2021-09-09	22.8	11.2	16.5	98	58	78.5	0
2021-09-10	20.6	12	15.9	86	42	66.2917	0
2021-09-11	24.4	10	18.4	92	52	67.5417	0
2021-09-12	22.3	14.5	18.7	89	45	70	2.2
2021-09-13	21.4	11.1	16.1	93	47	69.2917	0
2021-09-14	22.4	8.1	16.1	98	58	75.2917	0.6
2021-09-15	20.9	10.8	17.3	95	60	79.625	19.4
2021-09-16	23.5	8.4	16.5	99	41	70.375	0
2021-09-17	26.4	9.8	18.4	96	62	80.0417	0
2021-09-18	22	15.7	19.3	95	39	63.9583	0
2021-09-19	21	9.8	15.1	88	38	67.125	0
2021-09-20	24.5	6	15.5	100	42	72.0417	0
2021-09-21	17.1	16.2	16.8	91	58	72.1667	0
2021-09-22	20.3	15.2	18.5	99	76	92.3333	29.7
2021-09-23	22.6	15.2	19.8	99	85	93.4167	11.6
2021-09-24	17.8	12.9	15.6	95	64	79.0417	0
2021-09-25	22	6.9	15.4	98	45	72.2083	0
2021-09-26	18.2	9.5	14.6	88	51	70.5833	0
2021-09-27	16.3	9.2	13.1	95	79	88.4348	1.4
2021-09-28	16.1	5.4	11.4	85	46	67.0833	0
2021-09-29	14.4	7.8	11.2	89	60	74.4583	0
2021-09-30	16.4	6.9	11.9	94	49	75.375	0
2021-10-01	16.4	6.2	11.3	99	51	77.913	0
2021-10-02	14.1	11.1	12.3	98	95	96.75	8.2
2021-10-03	12.8	10.4	11.4	98	78	93	7.1
2021-10-04	17.8	9	12.8	89	71	78.4545	0
2021-10-05	19.9	8.9	14.8	99	58	77.9583	0
2021-10-06	21.8	7	13.2	100	47	82.7083	0
2021-10-07	20.8	6.1	13	100	58	85	0
2021-10-08	22.6	6.9	15.1	99	49	77.7917	0
2021-10-09	20.1	10.5	15.4	93	68	79.9167	0
2021-10-10	19.2	12.7	15.7	96	72	84.2083	6.6
2021-10-11	23.5	14.1	17.5	93	58	79.75	0
2021-10-12	24.6	11.7	17	98	55	82.2083	0
2021-10-13	20.3	12.3	17	99	85	93.125	4.1
2021-10-14	22.1	15.6	17.7	99	67	87.75	0
2021-10-15	20.3	15.9	17.7	96	78	89.375	2.1
2021-10-16	18.5	13.7	16.8	99	79	91.125	48.2
2021-10-17	12.7	7.1	9.4	94	71	83.8333	0.2
2021-10-18	10.9	6.8	8.2	83	61	72.7083	0
2021-10-19	17.7	4.5	9.2	89	43	73.4167	0
2021-10-20	19.4	6	13.6	95	55	77.5417	0
2021-10-21	15.8	9.7	12	98	69	88	6.3
2021-10-22	14.1	2	5.8	98	59	76.3333	2.3
2021-10-23	8.5	0.7	4.3	87	47	71	0
2021-10-24	12.9	0.8	6.7	89	45	69.75	0
2021-10-25	7.6	3.4	6	93	68	79.25	5.8
2021-10-26	10.5	5.5	8.1	96	88	93.5417	15.5
2021-10-27	13.8	5.9	9.4	87	45	67.4167	0
2021-10-28	10.1	1.4	6.5	96	61	76.7917	0
2021-10-29	13.1	2.2	7.1	91	45	71.1667	0
2021-10-30	9.4	6	7.6	94	59	79.4583	4
2021-10-31	11.6	8.9	10	98	80	91.2917	4.7
2021-11-01	11	4.8	7.7	86	36	65.25	0
2021-11-02	8.1	-1.3	3.3	97	64	87.9583	4.7
2021-11-03	5.8	-0.6	2.9	98	44	72.4167	0
2021-11-04	5.8	-3.5	0.9	96	45	74.7917	0
2021-11-05	8.6	-3.8	2.4	95	38	69.7083	0
2021-11-06	10.7	-2	4.3	86	50	72.5833	0
2021-11-07	14.2	-2.1	5.8	97	54	77.5417	0
2021-11-08	15.1	1.7	9.2	99	60	83.1667	0
2021-11-09	14.4	5.2	9.9	98	34	72.7083	0
2021-11-10	11	3	6.4	91	40	70.75	0
2021-11-11	7.7	-2.4	2.8	93	54	70	0
2021-11-12	13	4.4	8.1	98	56	77	17.7
2021-11-13	6.1	1.2	4	94	69	84.0417	3.3
2021-11-14	5.4	0.8	3.2	96	58	77	0
2021-11-15	4.4	0.2	1.6	98	73	87.3333	4.1
2021-11-16	3.5	-0.2	1.6	87	51	66.5417	0
2021-11-17	1.1	-4.3	-1.2	97	69	81.7083	0.3
2021-11-18	7.5	0.3	4.2	99	58	88.5417	8
2021-11-19	3.8	0.7	2	83	57	70.5	0
2021-11-20	3.5	-4.8	-0.8	90	63	76.2917	0
2021-11-21	5.8	1.3	3.5	97	73	86.75	0.6
2021-11-22	6.4	-3.3	1.9	94	41	61.75	1
2021-11-23	-1.8	-7.4	-4.2	81	55	64.3333	0
2021-11-24	4.8	-8.7	-2.7	92	60	78.75	0
2021-11-25	1.8	-1.4	0.5	99	82	92.2083	2.9
2021-11-26	2.2	-1.4	1.2	99	74	89.8333	5
2021-11-27	-2.2	-7.5	-4.5	81	60	71.1667	0
2021-11-28	-1.9	-10	-6	93	53	72.9167	0
2021-11-29	-0.7	-7	-3.9	83	53	67.5833	0
2021-11-30	-0.6	-7.5	-3.1	96	65	81.2083	0
2021-12-01	0.5	-3.7	-1.6	96	45	65.375	0.4
2021-12-02	7.7	-1.1	2.9	96	64	82.375	3
2021-12-03	-0.2	-6.3	-3.9	70	38	52.7083	0
2021-12-04	-5.7	-10.4	-7.7	95	52	77.375	1.8
2021-12-05	-0.3	-14.7	-7.6	94	62	83.6667	0
2021-12-06	7.3	-5.3	0.2	99	63	87.2917	16.5
2021-12-07	-0.2	-8.4	-6.3	70	43	56.875	0
2021-12-08	-7.9	-10	-9.1	85	52	73.3333	0.8
2021-12-09	-6.3	-9.8	-8.1	87	63	76.4167	0.3
2021-12-10	-3	-7.9	-5.5	87	77	82.2083	1.4
2021-12-11	10.5	-3	1.5	99	54	86.75	10.5
2021-12-12	5.7	-0.3	2.8	70	40	57.2083	0
2021-12-13	8.2	1.8	4.8	75	49	62.75	0
2021-12-14	2.8	-1.6	0.5	83	45	66.625	0
2021-12-15	-1.7	-4.7	-3.3	97	67	80.7083	3.5
2021-12-16	15.3	-0.8	4.8	98	41	83.375	2
2021-12-17	8.2	0.5	4.2	60	51	55.4583	0
2021-12-18	0	-6.2	-4.2	90	53	73.9583	4
2021-12-19	-5.4	-10.2	-8.2	90	63	75.2917	0
2021-12-20	0.1	-18	-10.6	88	77	83.75	0
2021-12-21	2.2	-4.3	-1.5	87	51	64.8333	0.3
2021-12-22	0.1	-6.5	-4.4	93	64	74.5417	2
2021-12-23	-9.2	-15.8	-13.1	77	50	68.0833	0
2021-12-24	-5.8	-13.8	-10.4	78	52	66.0833	0
2021-12-25	-3.8	-7.5	-5.9	96	74	89.1667	0.9
2021-12-26	0.1	-3.3	-1.5	94	75	85.5	0
2021-12-27	-7.9	-12.9	-10	80	66	74.9167	0
2021-12-28	-1.8	-9.2	-5	92	69	83.2917	1.1
2021-12-29	-2.6	-5.9	-3.9	83	71	76.75	0
2021-12-30	-0.7	-5.3	-3.2	91	78	83.3333	0.2
2021-12-31	-0.9	-5.4	-2.3	95	90	91.5	0.6

## Sheet: Brandon
Date	Tmax	Tmin	Tavg	RHmax	RHmin	RHavg	Rain
2018-01-01	-20.708	-27.9881	-24.0383	75.6026	58.5292	67.4653	NaN
2018-01-02	-12.4584	-24.1861	-18.7591	78.6854	62.6302	71.2701	NaN			Soil Type: Chernozemic clay loam
2018-01-03	-18.5189	-27.2286	-21.4102	81.0355	59.0716	75.4349	NaN			Average Daylight Hours (during R5): 14h 40min
2018-01-04	-19.0316	-22.3774	-20.3995	82.2226	72.4177	78.2215	NaN
2018-01-05	-14.8582	-20.7939	-18.0426	78.3984	67.4685	73.2371	NaN
2018-01-06	-4.68919	-14.9425	-10.7936	90.976	77.9806	84.0502	NaN
2018-01-07	-0.318178	-4.70627	-2.29249	88.5088	62.2675	76.4563	NaN
2018-01-08	-3.16431	-13.5115	-7.60233	88.0047	64.1187	78.885	NaN
2018-01-09	-2.91431	-13.6693	-8.12066	93.8389	88.1748	91.39	NaN
2018-01-10	-0.495196	-20.7904	-11.8464	95.0129	67.3555	76.1788	NaN
2018-01-11	-20.9039	-29.4713	-25.0258	72.0311	59.3443	65.9037	NaN
2018-01-12	-21.801	-30.0013	-25.6557	72.982	60.4058	68.4264	NaN
2018-01-13	-18.7004	-30.7524	-24.506	78.8628	60.4261	70.981	NaN
2018-01-14	-14.2988	-24.2837	-17.7362	82.1744	61.102	70.9697	NaN
2018-01-15	-21.0746	-27.3333	-24.7693	71.8066	53.2484	65.1208	NaN
2018-01-16	-13.0601	-25.1446	-18.2557	73.9998	54.4939	65.4479	NaN
2018-01-17	4.10802	-13.2805	-4.70839	78.394	59.7203	69.386	NaN
2018-01-18	1.7057	-5.82335	-2.34553	87.9465	72.2875	82.3002	NaN
2018-01-19	3.13111	-2.95934	0.900966	84.6763	71.5247	78.4357	NaN
2018-01-20	-0.717561	-9.95561	-5.14973	92.96	72.7547	84.9942	NaN
2018-01-21	-5.71341	-8.41609	-7.1623	93.1082	88.3573	90.9765	NaN
2018-01-22	-5.28079	-7.21199	-6.31797	93.8744	90.3685	92.6581	NaN
2018-01-23	-4.64192	-8.1529	-6.18686	94.192	82.7492	89.3857	NaN
2018-01-24	-5.4275	-13.1624	-10.5942	94.1455	86.957	89.9608	NaN
2018-01-25	-3.83508	-12.363	-8.36133	93.9998	88.9159	91.4979	NaN
2018-01-26	-3.67091	-11.586	-6.57088	94.0753	77.9752	90.1112	NaN
2018-01-27	-11.8127	-24.3887	-16.4842	83.0507	65.2799	76.2179	NaN
2018-01-28	-18.2818	-29.8819	-22.9836	80.1909	54.6418	72.7455	NaN
2018-01-29	-17.7963	-23.1305	-20.6538	81.5852	67.6112	76.1612	NaN
2018-01-30	1.66469	-22.6507	-11.563	88.0354	71.8159	80.5847	NaN
2018-01-31	-14.2436	-22.645	-18.1007	76.2115	57.7907	67.6068	NaN
2018-02-01	-20.7969	-26.7441	-23.4076	73.7607	60.7589	69.3313	NaN
2018-02-02	-13.5777	-22.1054	-19.1932	81.9601	59.3236	74.2648	NaN
2018-02-03	-20.1742	-26.3901	-23.1202	81.4325	54.7171	70.3984	NaN
2018-02-04	-16.8801	-27.7002	-22.6129	72.2507	55.4357	65.6666	NaN
2018-02-05	-17.1668	-22.7874	-20.3386	73.2199	56.5849	68.3243	NaN
2018-02-06	-15.5196	-25.1231	-21.1571	76.1891	64.4104	72.7436	NaN
2018-02-07	-17.5358	-26.3481	-21.8446	78.8022	65.1446	74.2189	NaN
2018-02-08	-17.4511	-27.1908	-22.6809	75.7719	60.2842	70.6778	NaN
2018-02-09	-15.0465	-26.3678	-20.61	76.6942	61.2189	70.2855	NaN
2018-02-10	-13.7543	-21.1856	-17.6876	79.3996	65.9378	73.245	NaN
2018-02-11	-14.8844	-26.7526	-19.3555	82.7541	55.1947	70.026	NaN
2018-02-12	-19.19	-30.2745	-25.0401	73.8865	51.0356	66.2616	NaN
2018-02-13	-6.34668	-22.3787	-13.1529	81.3727	59.6001	73.0807	NaN
2018-02-14	-0.540533	-14.47	-5.57668	91.389	74.7595	82.593	NaN
2018-02-15	-15.4463	-23.1736	-20.0751	75.6758	54.0834	65.3681	NaN
2018-02-16	-10.8058	-21.2137	-15.8102	80.206	68.2752	76.0624	NaN
2018-02-17	-11.9666	-19.368	-14.6035	83.6953	56.1742	72.2691	NaN
2018-02-18	-10.6615	-24.6503	-17.1681	80.5971	49.3665	71.2532	NaN
2018-02-19	-15.3442	-29.1408	-21.298	77.6869	56.1814	69.2054	NaN
2018-02-20	-11.9446	-18.3396	-15.6124	79.341	50.8635	70.7941	NaN
2018-02-21	-14.854	-20.7974	-18.2923	83.0831	50.6278	70.0294	NaN
2018-02-22	-9.35155	-24.196	-16.2864	82.9586	57.0414	72.5768	NaN
2018-02-23	-8.83865	-19.074	-15.0556	86.3381	68.7027	78.897	NaN
2018-02-24	-6.67368	-17.3202	-12.2847	90.8495	62.0099	79.3313	NaN
2018-02-25	-3.97452	-14.8934	-9.25027	91.2953	64.7082	82.377	NaN
2018-02-26	-2.31439	-17.5224	-8.3351	90.1457	63.1273	78.043	NaN
2018-02-27	-2.14314	-16.0588	-9.14341	92.1873	68.599	79.9409	NaN
2018-02-28	-1.23074	-12.8186	-7.585	91.8487	61.7025	79.2426	NaN
2018-03-01	-1.0932	-15.288	-8.57904	90.6613	60.2684	80.4691	NaN
2018-03-02	-5.06885	-13.6457	-8.33247	89.7133	71.8461	79.1461	NaN
2018-03-03	-1.50165	-9.44755	-5.22721	92.6465	71.8092	80.7912	NaN
2018-03-04	-0.442595	-2.71193	-1.41364	96.5975	73.9051	90.1264	NaN
2018-03-05	-0.877447	-2.77757	-2.09398	96.7568	94.0646	95.3533	NaN
2018-03-06	-2.07069	-14.8039	-7.08638	94.6422	48.7826	73.3115	NaN
2018-03-07	-4.1108	-15.1768	-8.17021	88.5351	68.7649	80.9256	NaN
2018-03-08	-4.51129	-18.3281	-11.1661	91.359	62.3539	81.5442	NaN
2018-03-09	-7.11533	-18.1322	-11.2754	90.0254	79.6953	85.6683	NaN
2018-03-10	-0.639414	-8.05207	-5.34326	90.6376	60.0484	81.8501	NaN
2018-03-11	-2.43805	-13.8498	-7.38207	88.905	67.0922	76.8753	NaN
2018-03-12	0.793159	-16.0723	-7.53388	86.5178	41.8723	67.4821	NaN
2018-03-13	-0.1592	-16.6811	-6.22105	91.1359	63.557	76.0321	NaN
2018-03-14	-1.07448	-11.1416	-5.58317	82.7819	56.3162	73.9146	NaN
2018-03-15	-6.36522	-14.4511	-10.7701	81.1618	67.5441	73.6742	NaN
2018-03-16	2.72271	-15.7605	-8.42193	82.7066	31.5989	60.8165	NaN
2018-03-17	0.239705	-8.54953	-4.09938	80.211	52.3679	61.7663	NaN
2018-03-18	0.952626	-4.78862	-1.69726	88.0126	70.1652	80.1703	NaN
2018-03-19	-4.42164	-9.59773	-6.29965	76.1252	55.3584	65.2846	NaN
2018-03-20	-3.20399	-8.3494	-6.03729	94.9092	70.3073	81.9285	NaN
2018-03-21	1.25874	-4.67124	-2.15403	95.0109	72.9754	88.5109	NaN
2018-03-22	-0.271395	-10.5473	-4.58852	94.7195	83.982	89.6264	NaN
2018-03-23	1.31641	-6.23066	-2.86416	95.2604	52.711	83.3172	NaN
2018-03-24	-0.788307	-2.70588	-1.67201	95.6029	88.083	92.2603	NaN
2018-03-25	3.19524	-1.84027	0.73037	96.0368	65.4654	83.2872	NaN
2018-03-26	1.57746	-3.93294	-1.591	95.5558	78.3236	89.6776	NaN
2018-03-27	4.07097	-5.97298	-1.12443	94.4888	59.4961	82.1821	NaN
2018-03-28	1.44737	-11.3631	-7.60267	94.6592	63.872	74.5413	NaN
2018-03-29	-6.53101	-21.4006	-13.2425	82.4026	56.8504	73.822	NaN
2018-03-30	-11.1874	-25.0085	-17.4945	75.7543	42.7974	61.7321	NaN
2018-03-31	-9.41179	-21.1635	-15.0063	69.5448	54.0825	62.119	NaN
2018-04-01	-5.51189	-14.8296	-11.0174	86.4193	54.3126	65.4974	NaN
2018-04-02	-12.9231	-21.4879	-16.8384	86.5083	53.8257	66.1775	NaN
2018-04-03	-3.78694	-22.1201	-12.0533	83.4366	53.8079	66.3793	NaN
2018-04-04	-4.56639	-14.3384	-8.81394	85.9714	45.5834	64.9391	NaN
2018-04-05	-5.94711	-17.7076	-10.7688	77.8092	52.3833	65.9003	NaN
2018-04-06	-8.65126	-20.4858	-14.4386	77.1354	58.4885	67.5226	NaN
2018-04-07	-1.07924	-18.7394	-11.0763	81.1641	30.2435	61.868	NaN
2018-04-08	-5.12213	-16.7828	-10.916	80.1397	49.3534	66.5767	NaN
2018-04-09	-1.00229	-17.1031	-7.57266	86.8531	46.8862	68.1596	NaN
2018-04-10	2.45106	-4.45287	-1.37936	87.4367	54.6007	73.673	NaN
2018-04-11	0.77739	-9.8783	-3.7616	95.7628	62.084	79.0692	NaN
2018-04-12	-3.03357	-10.7788	-5.37291	95.4861	53.1601	75.547	NaN
2018-04-13	-4.38946	-15.003	-9.60701	81.8608	49.37	61.767	NaN
2018-04-14	-0.312087	-12.904	-6.72381	74.2541	50.1711	63.6572	NaN
2018-04-15	3.32283	-12.6305	-4.74775	81.7456	38.2199	65.1699	0.1
2018-04-16	2.02083	-10.0652	-3.50765	81.766	46.9892	66.3175	0
2018-04-17	3.51342	-4.30785	-0.30173	72.2274	50.7398	62.5809	0
2018-04-18	10.6015	-3.42804	2.79823	89.2028	27.0675	57.7387	0
2018-04-19	9.76704	-0.924676	3.94948	91.0027	46.7359	69.9604	0
2018-04-20	12.7111	-0.837816	5.71753	80.1604	35.9371	62.5717	0
2018-04-21	15.5564	-1.27405	7.87095	93.0403	50.309	71.2785	0
2018-04-22	16.5699	4.12622	9.43148	84.5896	26.8623	59.199	0
2018-04-23	11.2932	0.398293	6.16276	86.2674	43.983	64.3735	0
2018-04-24	15.0156	-3.53299	6.10681	89.3389	24.7889	55.9293	0
2018-04-25	18.0406	2.62021	9.42676	72.9962	29.2224	51.5272	0
2018-04-26	18.3933	-2.31996	8.75076	86.1047	21.2522	49.7681	0
2018-04-27	12.0592	-1.34497	5.28814	81.729	32.4869	59.7397	0
2018-04-28	16.7879	-3.58999	7.64364	82.7271	23.9381	51.2601	0
2018-04-29	25.4367	2.55611	14.6205	78.9447	23.6321	46.5602	0
2018-04-30	15.2407	0.760913	4.83138	87.8825	56.3286	74.262	0
2018-05-01	8.03568	-3.1017	2.69488	92.187	56.0904	76.6498	0
2018-05-02	15.6991	-5.46549	5.81378	94.7625	18.8447	66.5867	0.5
2018-05-03	20.6723	-0.416193	10.6856	89.4557	23.4091	48.6097	0.2
2018-05-04	22.0835	5.34906	14.1723	66.0138	17.2405	37.1148	0
2018-05-05	20.963	7.11782	13.6159	63.1937	20.9508	41.6211	0
2018-05-06	23.285	3.78365	14.884	72.0248	16.4458	37.3886	0
2018-05-07	29.5507	5.16468	18.6875	65.4147	13.454	31.142	0
2018-05-08	19.2375	6.54679	12.4127	60.6477	25.9345	37.3607	0
2018-05-09	14.8607	-2.74986	9.63866	81.9098	17.0652	45.2105	0
2018-05-10	11.2552	-4.46078	5.03747	78.3367	16.9204	37.0999	0
2018-05-11	15.2635	1.44785	8.50919	42.2067	14.2837	26.3026	0
2018-05-12	20.7563	-0.278803	12.8151	62.3335	12.88	30.5277	0
2018-05-13	26.5999	6.79758	17.0892	61.0927	16.3629	35.9054	0
2018-05-14	21.2451	3.24202	13.9813	73.3979	13.2897	36.1169	0
2018-05-15	31.0586	4.4183	17.9199	58.3209	12.3165	35.5799	0
2018-05-16	17.4252	5.92657	11.591	70.2027	29.5515	50.2367	0
2018-05-17	9.9774	6.19012	7.68314	77.6485	61.6553	69.472	0.5
2018-05-18	15.5858	0.180533	8.83197	76.5609	24.9611	54.6534	0
2018-05-19	21.8657	-0.446752	12.3301	68.2885	12.613	33.6712	0
2018-05-20	25.0268	1.89635	16.1821	67.3708	12.7706	30.1167	0
2018-05-21	26.1177	6.94403	17.9262	59.4761	12.1054	32.2943	0
2018-05-22	29.1533	11.1867	20.6099	80.8834	16.3371	44.7323	0
2018-05-23	29.1582	11.419	20.6228	76.0319	28.4931	56.047	0.4
2018-05-24	26.3507	12.6936	18.5793	91.4613	43.1557	76.4018	2.2
2018-05-25	28.5402	11.1222	19.9919	94.1796	26.6528	64.8013	0
2018-05-26	27.4023	13.3808	20.4684	89.1812	30.2819	62.4416	0
2018-05-27	27.4229	14.1814	20.7306	90.3775	31.0838	61.8835	3.8
2018-05-28	26.1994	11.7686	20.2843	84.2667	23.2433	43.4121	0
2018-05-29	29.7249	15.3102	20.7672	94.4582	34.5334	56.9075	25.5
2018-05-30	19.9155	12.8802	16.9096	92.6902	68.9536	85.0621	3.6
2018-05-31	24.2736	11.3423	17.4876	94.5673	30.4436	73.323	0.1
2018-06-01	13.4702	9.31788	10.4811	96.1919	88.786	93.3783	21
2018-06-02	14.9462	8.95589	11.7651	96.1867	78.5738	88.4427	2.6
2018-06-03	20.7769	6.82644	13.7507	86.7122	31.6416	61.8978	0
2018-06-04	19.4347	8.54335	14.3635	86.1761	42.328	64.3617	0
2018-06-05	26.2644	10.7427	17.6204	85.3785	25.6819	62.1058	0.3
2018-06-06	23.7686	8.78679	16.788	91.3053	24.8366	54.4552	0
2018-06-07	26.4008	10.0192	19.6445	79.7727	23.1515	47.6129	0
2018-06-08	25.6525	13.9733	20.0104	84.5594	47.7787	63.7967	0
2018-06-09	22.8775	15.4519	18.7768	96.1135	65.8018	82.9404	0
2018-06-10	30.6018	16.3821	23.5372	96.2958	32.4192	62.8003	0
2018-06-11	21.2865	8.71316	16.9252	93.4657	23.1694	56.6668	0.9
2018-06-12	22.689	8.4298	16.3358	74.446	20.3515	44.5406	0
2018-06-13	26.8281	6.15626	18.2729	80.4682	17.7213	43.2262	0
2018-06-14	23.8615	13.6233	17.3301	92.0688	58.1867	77.0629	1.8
2018-06-15	24.4693	15.1864	19.5293	95.2319	31.2343	60.8768	0
2018-06-16	21.5693	11.8685	17.1131	83.0893	40.0634	58.7371	0
2018-06-17	25.054	12.3104	19.1376	76.4621	25.5948	48.4759	0
2018-06-18	26.3295	8.43561	19.1757	83.0987	25.1348	48.8839	0
2018-06-19	27.4736	12.3953	20.9478	73.2388	23.4148	45.8283	0
2018-06-20	29.2187	11.7467	21.9782	76.3586	24.1814	47.2575	0
2018-06-21	30.2485	16.2534	23.5955	80.9531	25.3174	49.7717	0
2018-06-22	28.6689	14.3726	22.5811	84.3368	32.7965	56.7718	0
2018-06-23	24.5276	14.1128	19.4216	89.2008	55.0119	74.7475	0.6
2018-06-24	22.7353	15.7967	18.7493	93.2201	66.9212	82.7719	0
2018-06-25	22.8816	13.0556	18.7855	94.642	68.18	82.8747	0.1
2018-06-26	27.6792	16.3001	20.6941	95.0822	47.443	78.9068	2.1
2018-06-27	25.6527	11.343	19.4119	96.4297	21.9336	56.2597	0.1
2018-06-28	28.8109	9.06437	20.6932	86.3606	21.9266	51.1297	0.6
2018-06-29	24.3627	15.5362	20.0456	90.2121	53.6731	72.2924	6.3
2018-06-30	22.9257	14.9654	18.1146	93.9049	44.5266	74.149	6.5
2018-07-01	23.5152	11.0774	17.1779	92.5633	49.5044	72.2611	0
2018-07-02	23.9902	11.2225	17.7445	86.0156	37.3874	63.3281	0
2018-07-03	23.0672	13.6074	18.4379	95.3804	67.2734	81.8716	0
2018-07-04	20.2606	13.1143	18.3525	94.9341	50.3102	72.5325	16.3
2018-07-05	23.9156	10.2618	17.3373	91.6067	45.7482	69.1237	0
2018-07-06	26.7597	8.99146	19.9911	93.4913	56.9288	76.2552	0
2018-07-07	31.4958	18.5598	24.4266	94.5828	30.8024	71.4157	0
2018-07-08	26.7911	14.0563	20.6172	87.2785	35.8935	63.0526	0
2018-07-09	27.7121	10.7393	19.9754	89.6149	34.7948	63.8665	0
2018-07-10	27.9604	15.6923	22.3722	88.7245	50.3371	71.8264	0.2
2018-07-11	25.7856	17.8029	21.7367	94.3688	50.2539	74.2976	2.2
2018-07-12	27.9969	14.4868	21.7783	91.2201	31.8854	62.119	0
2018-07-13	30.0012	14.6441	22.9116	89.4115	36.4299	62.8194	0
2018-07-14	31.2141	13.5635	22.4316	89.0257	50.5309	66.3455	0
2018-07-15	23.6582	9.88921	17.05	84.3255	28.464	55.6639	0
2018-07-16	20.3998	7.21591	14.0807	89.9935	48.9479	69.6828	0
2018-07-17	26.6204	3.85311	16.5771	92.9952	34.8411	66.4057	0
2018-07-18	29.7263	9.28121	21.282	92.4417	37.5315	68.473	0
2018-07-19	25.161	16.245	20.0541	94.3556	57.3691	76.8507	0.1
2018-07-20	25.0619	11.4919	18.8047	92.0441	39.9585	66.77	0
2018-07-21	25.0287	10.0018	18.6555	91.6302	45.8851	68.4261	0
2018-07-22	24.0462	13.1465	17.9959	95.6152	54.147	82.5668	17.8
2018-07-23	21.213	12.0916	16.6602	91.6638	50.2164	70.1587	0
2018-07-24	20.3889	11.153	15.552	88.5135	54.3733	72.5956	0
2018-07-25	16.6056	10.4953	13.6024	91.5774	62.6106	77.8911	0
2018-07-26	22.6445	9.51197	16.0428	92.2329	39.3799	67.8191	0
2018-07-27	25.1019	9.41792	17.4756	91.6452	32.5047	64.4873	0
2018-07-28	26.1265	7.58652	17.5007	91.4641	34.26	64.7876	0.2
2018-07-29	27.3375	9.97545	19.3256	91.8623	32.7997	63.6399	0
2018-07-30	29.2379	13.3102	22.0127	85.5952	27.8807	55.4669	0
2018-07-31	21.2988	9.73489	16.2614	91.7612	61.9063	77.4947	0
2018-08-01	20.3589	4.44272	12.8934	94.0126	35.7249	65.8898	0
2018-08-02	24.1364	3.59748	14.8503	92.1595	52.824	74.9275	0
2018-08-03	31.1309	10.6405	21.4718	94.734	50.2852	71.4823	0
2018-08-04	27.4868	12.052	19.7182	92.2241	42.3347	68.7997	0
2018-08-05	22.1171	9.72524	17.3549	93.8243	56.6184	75.832	0.1
2018-08-06	25.5776	8.472	17.2939	94.5425	41.505	71.9676	0
2018-08-07	31.4141	13.4552	22.4257	89.7382	26.2425	56.4777	0
2018-08-08	27.8471	13.8257	21.1912	87.696	34.2064	57.8153	0
2018-08-09	29.7002	11.1707	20.878	91.6475	32.973	63.3165	0
2018-08-10	33.8208	14.5135	23.3864	84.6886	24.1961	55.8905	0
2018-08-11	36.3734	11.2046	24.5056	85.551	21.8194	53.6173	0
2018-08-12	36.7743	15.6038	24.6988	91.5625	21.1666	64.3958	0
2018-08-13	20.0349	8.76703	16.2474	89.1084	54.8694	71.2272	0
2018-08-14	21.6034	3.60654	13.1308	93.9159	33.8112	64.6384	0
2018-08-15	30.4804	8.13342	19.9759	83.8046	22.1674	52.0057	0
2018-08-16	21.5502	9.40237	17.2533	92.9265	47.3718	66.2875	0
2018-08-17	28.5257	8.58352	18.7605	94.4032	33.2801	66.43	0
2018-08-18	29.7846	10.4501	20.9474	90.4614	34.5679	59.1109	0
2018-08-19	23.1461	8.21917	16.0847	85.4694	31.3961	55.3125	0
2018-08-20	22.674	3.95186	14.3724	90.0983	27.8978	58.7764	0
2018-08-21	24.2941	3.97901	15.5833	86.3191	19.8141	48.0994	0
2018-08-22	27.4161	9.47184	18.6992	65.5125	18.3511	40.966	0
2018-08-23	29.9384	9.34486	19.8676	85.2819	28.1416	55.2992	0
2018-08-24	24.063	10.1466	16.1425	87.4183	47.4555	64.8395	0
2018-08-25	20.333	5.72654	13.3971	91.0455	36.0208	67.5041	0
2018-08-26	19.5624	0.472002	10.8375	94.6228	38.6748	72.1317	24.1
2018-08-27	16.0662	6.71163	11.8271	94.5597	56.4549	79.3205	0.7
2018-08-28	16.7083	9.92076	12.2647	93.8329	59.7659	85.0152	1.9
2018-08-29	22.9226	5.50753	14.1452	95.8496	32.437	67.7189	0.1
2018-08-30	30.4719	8.7372	19.5226	90.7992	18.9225	56.9419	0
2018-08-31	23.8302	7.75449	16.139	88.7518	31.1618	58.3645	0
2018-09-01	25.0073	5.2776	16.193	87.373	24.573	53.5494	0
2018-09-02	21.1984	7.99854	14.3166	87.6378	23.6672	55.6402	0
2018-09-03	27.4944	5.44539	18.2924	88.2395	17.0963	53.4792	2.2
2018-09-04	17.5019	5.48478	13.2587	91.7641	41.4057	66.0574	0
2018-09-05	18.0384	-0.672509	9.16764	92.463	24.7191	59.4916	0
2018-09-06	23.3107	1.84602	12.4029	89.0303	21.2249	57.9455	0
2018-09-07	21.0771	8.33648	14.3046	81.5413	34.5924	60.5082	0
2018-09-08	21.3149	9.68378	15.5131	90.9948	43.8839	68.8447	0.2
2018-09-09	23.0161	12.0139	17.444	90.314	50.5564	66.5957	0.3
2018-09-10	21.8901	6.29284	13.9445	85.5258	34.4436	62.5581	0
2018-09-11	21.6478	4.85712	14.7333	89.8757	45.5202	69.807	1.7
2018-09-12	14.1622	2.2056	9.36616	95.6779	54.6315	79.0343	1.5
2018-09-13	16.8461	8.10093	12.0453	94.4514	49.3288	76.2798	0.2
2018-09-14	19.3848	5.20686	12.2097	93.7477	42.7044	74.6276	3.9
2018-09-15	12.5079	6.39388	9.5644	94.4115	67.7362	83.242	1
2018-09-16	12.2304	6.35778	9.17384	96.4538	74.4598	88.7017	1.5
2018-09-17	11.0774	4.65766	7.1106	93.7258	69.0673	84.7333	0
2018-09-18	14.2634	4.15409	8.21761	94.5475	54.4785	79.9968	0
2018-09-19	13.8792	-0.22666	6.99587	90.4116	40.2066	68.8727	0
2018-09-20	9.34414	-1.71023	4.43665	92.3786	60.8069	82.3707	4.9
2018-09-21	10.6347	2.50144	7.00952	93.2285	65.4157	81.8508	0
2018-09-22	5.26992	-0.992913	0.303086	97.01	90.9432	94.8591	1.7
2018-09-23	2.09873	-1.11279	0.649495	96.263	91.4203	94.5962	18.8
2018-09-24	7.75841	2.11357	4.41132	96.067	73.4475	87.1652	2
2018-09-25	11.547	0.837129	5.93444	88.5185	53.0731	73.4395	0
2018-09-26	15.6341	0.23165	6.30985	93.9814	42.1135	76.3127	3
2018-09-27	7.48635	-0.998258	4.30354	88.0627	49.1293	74.7991	0.1
2018-09-28	2.92361	-7.1716	-1.41907	90.638	47.5873	72.7365	0.3
2018-09-29	9.24501	-7.61093	1.77293	88.494	27.9149	59.8974	0
2018-09-30	5.17099	-4.76235	0.126814	88.7073	23.4285	58.7322	0
2018-10-01	5.77379	-1.15662	2.13959	94.1834	64.2805	84.3888	1.2
2018-10-02	5.80259	0.00920614	2.11168	95.3454	89.647	93.4632	2.3
2018-10-03	0.350509	-3.55854	-0.729593	96.4477	81.0334	91.8693	5.5
2018-10-04	3.67065	-8.53985	-2.25613	89.7093	49.5387	77.1839	1.2
2018-10-05	-0.0152216	-2.51898	-0.668794	96.6806	86.5148	95.4748	6.5
2018-10-06	2.56774	-7.15153	-0.968172	95.5549	76.7475	90.3424	0.1
2018-10-07	2.63133	-4.0995	0.031826	96.0737	71.3201	86.268	0
2018-10-08	3.11608	0.0314649	1.15638	92.1691	72.1298	83.8586	0
2018-10-09	2.66861	-1.74879	0.545877	93.679	66.6714	79.5698	0
2018-10-10	-0.680828	-2.86882	-1.50411	85.5661	72.4332	78.9049	0
2018-10-11	1.0055	-10.7743	-3.82234	89.06	51.6255	71.6892	0
2018-10-12	7.03171	-9.99074	0.0243723	93.7632	52.5847	73.4019	0.6
2018-10-13	3.42556	-2.95674	-0.36634	95.0684	64.3828	75.7479	1.3
2018-10-14	-2.18965	-10.831	-4.03779	92.0228	72.1753	80.9243	0
2018-10-15	9.51611	-12.3211	-0.990472	91.5301	59.036	77.0283	0.3
2018-10-16	2.322	-3.75293	0.668701	87.2821	59.623	73.2455	0
2018-10-17	11.7654	-7.8476	1.69213	91.4496	40.4175	72.0089	0
2018-10-18	22.9937	2.9576	11.2802	73.3475	20.5522	49.7949	0
2018-10-19	11.1019	-2.17122	5.97056	86.6094	38.7311	60.6913	1
2018-10-20	3.44026	-8.1702	-1.62685	83.8319	39.86	61.1932	0
2018-10-21	14.5176	-2.95231	5.48677	74.553	25.5323	49.9558	0
2018-10-22	6.94679	-7.86543	0.981486	88.9948	42.373	65.1645	0
2018-10-23	8.14663	-9.50207	-1.17088	91.7458	40.0786	69.2987	0
2018-10-24	12.6936	-4.9997	3.00858	86.3893	42.0525	68.4134	0
2018-10-25	11.5665	-0.386287	4.78529	94.2746	53.986	75.9479	0.7
2018-10-26	7.40531	0.97288	4.51949	96.7076	91.0546	94.8247	5.6
2018-10-27	7.94655	0.337909	3.49279	96.7851	68.451	84.8502	0
2018-10-28	9.44916	-1.00128	3.2396	96.3974	57.4948	77.5082	0
2018-10-29	5.42613	-1.03225	2.46622	97.2095	85.3599	94.2133	3.4
2018-10-30	5.20878	-0.303202	2.04168	92.8585	71.1991	79.995	0
2018-10-31	1.62156	-3.44275	-0.260823	91.1699	70.8416	80.4221	0
2018-11-01	3.33036	-4.76084	0.229016	94.3169	78.4891	89.3311	1.2
2018-11-02	1.01424	-3.24206	-1.82206	95.2772	83.3063	90.3244	0.6
2018-11-03	-1.12929	-3.79443	-2.44325	91.4474	80.0547	84.6774	0
2018-11-04	3.46365	-2.99011	0.545431	95.8296	76.15	88.646	0
2018-11-05	2.61604	-1.39865	1.04675	96.1007	88.1842	91.8111	1.7
2018-11-06	-0.743016	-9.63595	-4.49339	95.7127	74.7345	85.4322	0
2018-11-07	-8.54454	-10.9795	-9.70735	80.2499	67.3018	73.4811	0
2018-11-08	-6.94445	-16.5511	-11.3479	83.6157	59.5041	77.3597	0
2018-11-09	-10.6807	-18.5052	-13.8354	83.9631	58.6304	73.4965	0
2018-11-10	-8.10021	-16.4906	-11.1747	89.4485	77.3613	84.4483	0
2018-11-11	-8.42317	-12.8701	-9.82372	87.2627	61.3986	74.459	0
2018-11-12	-11.124	-21.1289	-14.8174	83.6105	56.5122	70.8413	0
2018-11-13	-7.87732	-17.2284	-11.6291	87.9568	73.7603	82.5564	0
2018-11-14	-1.24213	-12.1165	-5.95542	90.9603	80.4739	86.3199	0
2018-11-15	-1.47306	-7.7859	-3.19454	94.4697	70.0112	82.333	0
2018-11-16	-8.31571	-19.8704	-12.3471	92.5614	64.7994	79.4675	NaN
2018-11-17	-11.8201	-21.3373	-16.4119	85.5289	70.7813	79.3652	NaN
2018-11-18	-11.3577	-15.4801	-13.2373	86.5218	75.3828	81.4099	NaN
2018-11-19	-11.6507	-15.6321	-14.7335	87.0315	59.4262	72.6138	NaN
2018-11-20	-5.23154	-12.0679	-8.49451	91.9571	69.1157	82.7741	NaN
2018-11-21	-8.2883	-13.4158	-11.7149	91.7588	78.9364	85.9932	NaN
2018-11-22	-2.3435	-8.00187	-4.64017	95.3561	89.0873	93.1732	NaN
2018-11-23	1.62621	-9.2713	-3.00849	95.8223	77.9005	92.2966	NaN
2018-11-24	-3.44124	-11.9746	-6.13741	94.9546	71.0865	82.2738	NaN
2018-11-25	-10.7307	-20.8058	-15.7513	84.9497	63.7403	79.759	NaN
2018-11-26	-11.3481	-24.6658	-18.912	82.7261	61.0918	75.2264	NaN
2018-11-27	-11.1362	-25.3533	-16.6215	86.1197	77.4099	81.7701	NaN
2018-11-28	-7.33895	-11.5552	-9.51859	91.223	85.6808	89.0157	NaN
2018-11-29	-5.44044	-7.31821	-6.3936	93.8457	71.8776	84.964	NaN
2018-11-30	-5.35648	-7.55057	-6.17669	93.6643	89.4446	92.7664	NaN
2018-12-01	-5.83536	-9.327	-7.3806	93.4769	90.7992	92.1463	NaN
2018-12-02	-5.69067	-10.0123	-7.77364	91.824	90.2663	91.0518	NaN
2018-12-03	-5.68335	-8.56523	-7.17979	93.5953	91.364	92.3443	NaN
2018-12-04	-6.50955	-10.581	-8.66254	91.1252	75.551	84.9026	NaN
2018-12-05	-6.84401	-25.8422	-12.7489	88.0893	69.8478	81.3826	NaN
2018-12-06	-11.6253	-25.0453	-16.3891	86.6544	70.4321	80.5239	NaN
2018-12-07	-11.2305	-15.661	-13.1706	86.2917	69.5095	79.2304	NaN
2018-12-08	-8.32049	-20.7204	-13.2566	87.6214	70.3276	81.1688	NaN
2018-12-09	-6.5098	-20.7497	-11.2596	85.3635	61.9645	75.8358	NaN
2018-12-10	-0.0106646	-13.8412	-9.33015	86.5454	53.9249	77.463	NaN
2018-12-11	-1.97531	-11.25	-4.7128	95.4891	74.6063	85.1533	NaN
2018-12-12	-0.636812	-6.83196	-3.28473	95.3652	79.1922	92.3728	NaN
2018-12-13	-1.77681	-8.11711	-4.64484	82.2062	70.8028	76.6945	NaN
2018-12-14	-1.81944	-9.39672	-4.50368	93.7942	75.0946	82.1896	NaN
2018-12-15	3.53836	-4.77184	-0.614728	81.0914	65.7413	74.3886	NaN
2018-12-16	-0.117431	-14.4106	-7.2005	83.5686	67.2023	73.4451	NaN
2018-12-17	-7.29474	-15.2012	-11.1537	88.3858	72.3403	81.54	NaN
2018-12-18	2.21503	-7.41458	-2.61371	91.0146	74.9948	84.3825	NaN
2018-12-19	2.92181	-4.84909	-0.0713349	92.2392	77.7587	85.5839	NaN
2018-12-20	-4.75235	-8.09501	-6.77256	94.7561	90.9204	92.7184	NaN
2018-12-21	-6.72169	-8.91894	-7.62595	92.7811	90.998	92.1871	NaN
2018-12-22	-3.23533	-11.1663	-6.38861	94.295	74.5893	85.3324	NaN
2018-12-23	-9.32921	-14.9539	-11.3076	86.7761	68.2735	78.7254	NaN
2018-12-24	-10.1147	-16.7454	-11.9556	87.8825	83.3204	85.8306	NaN
2018-12-25	-12.2136	-14.131	-13.1516	87.6993	81.0733	85.3774	NaN
2018-12-26	-13.0218	-14.3021	-13.6543	85.616	79.7355	83.898	NaN
2018-12-27	-10.6318	-22.5862	-15.7696	85.1872	68.7388	78.9818	NaN
2018-12-28	-18.9214	-28.1353	-23.4398	80.7877	59.0752	75.3633	NaN
2018-12-29	-11.2224	-18.7765	-14.1745	89.114	75.3092	82.8865	NaN
2018-12-30	-13.2735	-21.7078	-15.4443	89.1343	58.2391	79.3203	NaN
2018-12-31	-18.7781	-30.2736	-24.7016	76.771	52.5324	65.8068	NaN
2019-01-01	-10.1701	-27.7975	-20.6666	90.1573	61.8614	73.1754	NaN
2019-01-02	-1.86531	-9.82818	-5.46984	90.3125	78.4711	85.1971	NaN
2019-01-03	1.56778	-4.15687	-0.76422	87.8766	74.6954	82.3711	NaN
2019-01-04	-0.647353	-11.2709	-5.57645	93.0432	69.9276	84.5822	NaN
2019-01-05	-2.91976	-8.33664	-5.6409	93.8838	77.3192	89.6599	NaN
2019-01-06	-3.64193	-11.5547	-8.61865	93.9788	88.5723	91.2582	NaN
2019-01-07	-1.57453	-11.2333	-5.06648	95.9413	69.7567	84.7157	NaN
2019-01-08	-11.7879	-20.8611	-16.0669	78.3186	69.5908	73.1665	NaN
2019-01-09	-17.1005	-25.4569	-20.4144	83.2173	60.4295	74.9774	NaN
2019-01-10	-11.5423	-17.6411	-14.741	86.0975	74.9205	80.9966	NaN
2019-01-11	-11.3535	-18.4161	-12.9953	87.5664	78.1818	83.4606	NaN
2019-01-12	-8.99753	-13.3498	-11.3465	88.8209	84.0837	86.4435	NaN
2019-01-13	-4.49353	-11.9348	-9.43056	91.2195	63.7695	85.3925	NaN
2019-01-14	-7.83484	-11.7432	-9.52363	93.0798	85.6745	90.0799	NaN
2019-01-15	-3.53196	-26.2729	-14.0263	89.9179	57.8622	76.3513	NaN
2019-01-16	-18.0924	-30.6821	-23.4184	78.7592	56.5866	68.5062	NaN
2019-01-17	-15.6387	-27.0075	-18.9089	79.4898	57.2711	67.6348	NaN
2019-01-18	-21.0988	-29.8703	-26.5645	76.6603	44.9239	68.3057	NaN
2019-01-19	-24.7514	-30.5738	-27.4934	74.7302	57.9226	70.1875	NaN
2019-01-20	-19.5917	-32.6234	-26.4322	78.9225	61.6801	71.0438	NaN
2019-01-21	-13.6464	-19.1596	-15.8712	85.9506	79.3222	83.9969	NaN
2019-01-22	-9.92411	-15.1244	-12.372	88.0414	70.806	81.1235	NaN
2019-01-23	-5.55788	-20.185	-11.2096	92.3866	69.9363	82.7361	NaN
2019-01-24	-21.0451	-30.2226	-25.5382	75.9389	62.5166	69.7973	NaN
2019-01-25	-21.7365	-32.5159	-26.4709	78.7311	59.5171	73.2691	NaN
2019-01-26	-21.1382	-30.3898	-24.7229	77.9679	58.7524	71.4192	NaN
2019-01-27	-18.1851	-30.2625	-22.3886	80.4544	72.4414	77.8583	NaN
2019-01-28	-15.18	-28.1566	-18.9927	80.2975	62.5256	70.8147	NaN
2019-01-29	-29.3727	-36.0241	-32.5695	69.9697	50.8198	61.1852	NaN
2019-01-30	-28.402	-39.6582	-34.5566	67.2213	45.4882	61.8834	NaN
2019-01-31	-18.2743	-38.1769	-25.8147	79.8813	64.2937	72.884	NaN
2019-02-01	-13.005	-18.3647	-16.0947	85.0897	78.3975	81.6481	NaN
2019-02-02	-18.6018	-21.0329	-20.2453	80.6595	71.7269	78.3666	NaN
2019-02-03	-21.2014	-24.6951	-23.285	76.6491	64.1742	70.9962	NaN
2019-02-04	-20.4853	-30.4493	-23.8525	75.145	65.795	71.7784	NaN
2019-02-05	-22.4727	-30.156	-24.2301	76.897	66.9107	73.1309	NaN
2019-02-06	-20.6211	-27.9008	-23.5143	76.6115	67.8712	72.5954	NaN
2019-02-07	-21.0407	-31.0225	-26.7981	73.7864	56.841	68.218	NaN
2019-02-08	-23.0872	-36.1578	-29.6309	74.0934	58.1695	68.7798	NaN
2019-02-09	-15.3984	-31.5964	-26.2401	78.2781	45.315	68.8612	NaN
2019-02-10	-20.4509	-31.8038	-25.0298	78.7044	71.0628	75.4264	NaN
2019-02-11	-16.4067	-23.9344	-20.4086	83.3209	73.9039	77.9999	NaN
2019-02-12	-13.3209	-21.6534	-16.5546	84.7049	63.1319	76.5735	NaN
2019-02-13	-14.2207	-23.2395	-18.382	81.6903	65.0923	76.3477	NaN
2019-02-14	-17.3927	-24.8653	-21.1805	77.3028	67.2525	73.2863	NaN
2019-02-15	-14.5324	-28.5993	-22.4554	81.398	59.0851	72.7392	NaN
2019-02-16	-15.4069	-28.3374	-20.6807	81.5356	70.5267	76.2971	NaN
2019-02-17	-13.6611	-21.49	-17.3388	80.1716	70.3423	76.1601	NaN
2019-02-18	-17.0732	-27.4618	-22.024	81.582	63.4974	74.1595	NaN
2019-02-19	-14.8667	-25.5909	-20.506	83.5369	66.2846	76.7074	NaN
2019-02-20	-4.41611	-23.9989	-15.1819	86.2219	44.9049	78.8926	NaN
2019-02-21	-6.6691	-21.9763	-15.6615	86.4846	49.2431	78.8067	NaN
2019-02-22	-13.0548	-26.5396	-21.1452	84.0165	59.9456	77.2786	NaN
2019-02-23	-10.545	-26.6317	-17.0948	84.1167	69.2934	77.3229	NaN
2019-02-24	-14.744	-27.9892	-21.039	76.3985	62.639	67.495	NaN
2019-02-25	-18.865	-31.8598	-25.6038	71.5339	53.4799	63.8352	NaN
2019-02-26	-18.0078	-29.122	-22.7995	82.2924	61.8309	71.7058	NaN
2019-02-27	-9.8271	-24.6717	-17.255	78.2138	66.6452	73.288	NaN
2019-02-28	-11.5283	-17.7172	-14.1184	85.441	50.2891	66.9731	NaN
2019-03-01	-14.0045	-25.1044	-19.9178	81.5832	65.7349	73.9703	NaN
2019-03-02	-19.1675	-27.7142	-23.9681	80.4741	58.6033	69.0779	NaN
2019-03-03	-17.8828	-28.7487	-22.6221	77.3431	62.6042	69.6643	NaN
2019-03-04	-11.0151	-18.8989	-14.8968	84.6917	65.2497	75.5171	NaN
2019-03-05	-8.79077	-20.2149	-15.1792	80.8747	54.8124	70.7205	NaN
2019-03-06	-12.5372	-23.8277	-15.9732	80.1186	63.3626	71.7699	NaN
2019-03-07	-12.3411	-25.264	-16.7363	82.9824	67.7229	76.7539	NaN
2019-03-08	-5.53662	-12.2549	-9.52362	90.3745	71.1872	82.1373	NaN
2019-03-09	-5.61256	-13.7258	-8.02481	85.1556	62.4081	74.6458	NaN
2019-03-10	-6.47389	-17.8866	-12.1316	87.213	61.3872	76.5211	NaN
2019-03-11	-3.34759	-20.5292	-11.9564	87.1179	65.7825	80.7383	NaN
2019-03-12	0.0241306	-9.58882	-4.8202	88.9033	62.9757	78.0811	NaN
2019-03-13	2.17122	-8.5214	-2.1461	91.2368	57.6011	75.64	NaN
2019-03-14	0.793772	-5.56442	-1.35196	81.5889	49.1554	68.1552	NaN
2019-03-15	-2.14712	-16.0062	-7.64412	89.5568	55.3625	75.1481	NaN
2019-03-16	0.596502	-18.0023	-7.97452	89.9722	71.6169	80.0465	NaN
2019-03-17	1.20794	-8.61524	-4.60403	86.222	57.241	74.1871	NaN
2019-03-18	2.65684	-7.63248	-2.96198	92.0003	71.1443	81.6403	NaN
2019-03-19	4.2904	-6.6063	-0.615783	91.1427	63.1478	78.4736	NaN
2019-03-20	7.57764	-4.70439	0.887256	86.3697	52.0107	75.9801	NaN
2019-03-21	10.6309	-3.57041	3.06696	86.2298	40.3813	69.2316	NaN
2019-03-22	4.65878	-8.25037	-1.04566	85.5242	56.9788	70.666	NaN
2019-03-23	9.10861	-4.57654	0.911057	84.0001	59.2712	74.5241	NaN
2019-03-24	-4.54938	-12.16	-8.27961	82.2597	50.6384	69.3681	NaN
2019-03-25	-0.817108	-14.344	-6.50505	84.5354	34.6888	61.3056	NaN
2019-03-26	3.24938	-5.17721	-0.0404687	95.8867	78.6437	88.7404	NaN
2019-03-27	5.90652	-0.424249	2.33877	96.1063	64.7856	81.9989	NaN
2019-03-28	1.66395	-3.36129	-0.509678	90.0693	52.1212	68.6106	NaN
2019-03-29	2.84989	-7.20308	-1.15506	82.9323	49.0482	70.0528	NaN
2019-03-30	2.05135	-8.19551	-2.74239	83.7681	45.9148	64.7519	NaN
2019-03-31	3.43959	-3.45387	-0.544411	84.2239	42.847	70.7516	NaN
2019-04-01	5.19205	-3.45	1.12923	89.5663	47.6714	68.2954	NaN
2019-04-02	0.462904	-5.47534	-2.30627	89.4209	47.4157	66.2148	NaN
2019-04-03	2.59908	-8.20222	-2.73283	85.6455	37.9618	61.4959	NaN
2019-04-04	8.3437	-2.83092	1.50607	95.2599	61.7161	84.3444	NaN
2019-04-05	2.44863	-3.59475	-0.615257	95.7919	75.7991	89.4033	NaN
2019-04-06	0.35848	-4.15826	-1.52309	95.8038	73.6741	89.3267	NaN
2019-04-07	12.7223	-0.393317	4.14741	96.63	56.8999	86.6883	NaN
2019-04-08	10.0153	-2.27757	3.01204	96.611	64.2954	86.0667	NaN
2019-04-09	-2.34461	-6.41013	-4.07487	90.0709	68.2017	76.9721	NaN
2019-04-10	1.19882	-6.89218	-2.96579	85.734	57.3797	73.0329	NaN
2019-04-11	3.39734	-5.55948	-0.68174	81.0306	48.9589	63.0052	NaN
2019-04-12	5.89904	-2.35257	1.11502	60.5885	29.1844	47.819	NaN
2019-04-13	11.3525	-5.39682	3.26072	71.3369	19.1477	43.3637	NaN
2019-04-14	9.47687	-5.07295	2.99934	91.7871	34.7317	61.3625	NaN
2019-04-15	13.7287	-0.592772	5.20713	93.141	39.6825	74.8597	0.8
2019-04-16	13.8594	0.317028	6.928	85.7122	31.438	60.8185	0
2019-04-17	11.2798	1.6983	6.62079	93.1234	47.4793	68.806	0
2019-04-18	13.1248	1.28206	7.4723	90.7811	33.9073	60.1731	0
2019-04-19	23.0924	1.74639	12.3956	85.5924	22.6874	51.2005	0
2019-04-20	18.2747	3.90455	11.5671	81.3552	27.9382	53.7916	0.1
2019-04-21	18.4583	2.03438	10.3658	78.2287	17.2058	46.4187	0
2019-04-22	16.8142	1.41457	9.10133	81.0075	20.8178	50.3269	0
2019-04-23	20.809	2.82342	11.7483	71.717	28.8952	47.1491	0
2019-04-24	18.2432	2.96108	12.5841	60.9561	15.4795	36.0313	0
2019-04-25	10.4577	0.378155	6.99208	81.0989	28.8928	48.4282	0
2019-04-26	12.5579	-4.00668	4.64591	91.924	13.9132	50.8221	0
2019-04-27	9.41933	-1.22084	3.4176	94.0722	32.4916	60.2922	0
2019-04-28	3.14604	-2.50727	0.588386	94.537	51.5519	70.9135	0.1
2019-04-29	8.21478	-1.28055	2.80197	70.8444	21.8053	40.8116	0
2019-04-30	8.16039	-5.32453	3.11127	81.7936	31.8427	56.296	0
2019-05-01	10.6274	-6.75376	3.48673	94.679	27.4766	57.542	0
2019-05-02	14.905	-3.22215	7.55142	88.8373	18.3966	48.9687	0
2019-05-03	14.9398	3.48041	8.70506	87.2917	17.1242	60.4534	0.1
2019-05-04	10.6525	-1.71559	4.70186	79.5857	21.6374	49.0419	0
2019-05-05	4.45772	-5.37228	0.562534	84.4498	38.571	60.4734	0
2019-05-06	7.7994	-8.72812	0.338183	90.4664	30.2122	57.7153	0
2019-05-07	15.3412	-7.91454	5.82595	82.411	22.112	47.5969	0
2019-05-08	10.4552	-2.84347	6.43822	85.338	31.7198	53.9902	0
2019-05-09	12.1384	-4.95878	4.65282	80.8824	16.8905	40.5522	0
2019-05-10	17.113	-1.12192	9.27231	53.0618	23.0826	36.6685	0
2019-05-11	15.9449	4.15102	10.6198	68.1828	39.1907	51.8369	0
2019-05-12	18.6455	-0.648541	11.3472	89.2037	23.0269	46.7665	0
2019-05-13	25.8392	6.60249	17.27	60.6363	10.8916	30.618	0
2019-05-14	18.7146	5.40525	13.1094	64.5511	19.7445	38.0288	0
2019-05-15	17.6525	4.02788	9.90801	88.5132	35.6908	66.6247	0.1
2019-05-16	13.9418	0.0869077	8.01775	80.3032	29.0287	51.1279	0
2019-05-17	15.9298	-3.00639	7.48535	83.8811	23.0689	47.2954	0
2019-05-18	10.9673	0.874811	5.88441	74.8918	30.2677	51.514	0
2019-05-19	14.1227	2.31009	8.23408	73.6072	31.7822	51.1825	0
2019-05-20	19.0822	3.22502	12.2108	75.745	19.9341	41.8576	0
2019-05-21	21.2499	3.90768	14.5104	63.2968	14.9333	32.2985	0
2019-05-22	16.5282	5.31339	11.9162	76.7672	27.7657	48.0016	0
2019-05-23	21.1591	2.69138	13.3983	87.8019	22.4562	49.1505	0
2019-05-24	11.0847	3.53394	8.05495	92.3159	54.3359	82.3547	10.2
2019-05-25	20.2704	4.37284	10.7078	92.2494	28.955	71.615	10
2019-05-26	11.4304	0.346132	6.37845	91.9892	37.8913	71.049	11.5
2019-05-27	18.4946	0.100342	10.5192	82.9388	20.4239	45.5044	0
2019-05-28	26.0877	6.82929	16.7822	70.163	15.7021	34.7215	0
2019-05-29	29.3647	8.95608	20.6801	75.155	18.3873	39.1461	0
2019-05-30	31.0285	11.996	23.4854	52.9247	12.8231	28.2851	0
2019-05-31	16.8851	4.29611	10.4152	72.3899	31.5474	48.742	0
2019-06-01	20.7411	2.7153	12.0307	79.6991	21.0644	45.9392	0
2019-06-02	19.5646	2.57754	11.7076	66.7616	24.0544	41.4719	0
2019-06-03	30.9584	8.30774	17.0419	85.2018	27.0458	49.9461	3.6
2019-06-04	24.7021	10.0459	17.7825	93.4406	36.1406	65.8736	0
2019-06-05	25.5097	7.25855	15.7813	91.3354	25.353	65.2117	11.8
2019-06-06	25.3259	10.0649	17.9473	92.2715	25.9314	58.2934	0
2019-06-07	31.7186	15.5789	23.9843	62.299	26.3158	46.4962	0
2019-06-08	21.0652	9.37626	13.6811	86.2554	43.5868	67.038	3.3
2019-06-09	19.0385	6.21517	13.0727	87.2455	25.3473	53.688	0
2019-06-10	20.144	4.54566	13.9504	83.6293	19.2797	42.8956	0
2019-06-11	20.3183	5.14579	13.584	81.8562	21.4661	48.1448	0
2019-06-12	21.6517	3.36113	13.4731	75.1772	17.6413	41.8858	0
2019-06-13	25.8104	8.32446	18.0083	67.1753	26.5193	45.8214	0
2019-06-14	25.1854	12.6741	19.9855	76.9461	31.3586	47.9132	0
2019-06-15	16.8799	8.68606	10.4527	89.3615	32.3843	80.248	20.7
2019-06-16	13.9465	8.9145	11.4636	91.0138	66.2038	80.0257	3.6
2019-06-17	20.1451	10.5682	14.9298	90.4261	35.9567	65.8735	0.4
2019-06-18	22.5805	6.869	15.8872	87.7992	28.2574	58.3058	0
2019-06-19	22.9749	7.70975	16.1651	90.3734	35.0931	60.0943	0
2019-06-20	21.4321	9.36474	15.004	93.1097	39.0229	73.279	1.6
2019-06-21	19.2182	11.5173	14.9858	94.672	58.7387	82.5133	27.2
2019-06-22	19.9176	9.94363	15.6409	94.9119	49.3386	70.713	1.6
2019-06-23	21.3456	12.5323	16.7025	87.0134	47.8107	68.3486	0
2019-06-24	24.2238	9.5351	17.7589	90.1634	38.546	63.509	0.1
2019-06-25	22.9938	12.8904	17.8853	86.3783	40.3504	65.8085	0
2019-06-26	25.2848	10.4457	18.6052	88.5759	35.1253	60.6961	0
2019-06-27	26.8309	11.3149	19.8733	86.9606	33.38	60.3182	0
2019-06-28	27.5618	13.6172	20.9986	80.7743	39.1334	59.4408	0
2019-06-29	25.8159	15.6457	20.7332	90.1237	61.9882	75.7677	11.8
2019-06-30	25.0819	12.7883	20.4703	90.887	33.1567	60.7818	0
2019-07-01	25.5151	9.84757	19.1887	90.3046	39.0332	62.1796	1
2019-07-02	19.2785	11.666	15.9671	95.1412	45.7223	70.6883	6.5
2019-07-03	20.8751	10.1164	15.6955	88.4478	51.6296	72.0958	0
2019-07-04	22.8375	10.5384	17.5563	91.4383	44.9228	67.0894	0
2019-07-05	23.492	11.1447	17.3627	85.8112	36.2493	61.9247	0
2019-07-06	24.0589	8.21448	17.2916	88.1296	41.3693	61.6706	0
2019-07-07	26.4133	14.5301	21.1486	83.8373	40.0039	64.3926	0
2019-07-08	27.8643	17.8655	22.6882	90.6461	46.2161	70.0419	0.8
2019-07-09	19.5859	15.7776	17.7658	93.533	81.1521	89.0634	29.2
2019-07-10	24.6555	14.302	19.922	91.3093	45.5928	71.6712	0.6
2019-07-11	27.3848	13.2833	20.8125	91.5527	60.5434	73.7372	0
2019-07-12	23.7466	13.2005	18.8708	90.3828	47.0419	71.3734	0
2019-07-13	27.3437	10.6633	20.8063	90.9536	51.1117	69.3152	0
2019-07-14	29.293	16.1819	23.1214	95.5538	53.7046	77.1872	26.4
2019-07-15	24.8839	16.633	21.3821	95.3582	55.0496	75.1106	7.4
2019-07-16	25.9097	12.658	19.9736	92.497	46.2283	71.1285	0
2019-07-17	23.9441	15.9158	19.0467	94.3954	56.1699	83.0105	10.2
2019-07-18	25.1022	12.4587	19.0928	93.8416	46.6615	74.2909	7.9
2019-07-19	21.7621	10.1696	17.3113	92.7642	39.0042	65.7663	0
2019-07-20	20.9203	9.03167	15.223	93.152	54.8847	79.405	1.6
2019-07-21	22.6383	10.6252	16.6613	92.5525	44.769	69.2527	0
2019-07-22	25.5235	10.4622	18.6376	92.5406	36.9367	67.2495	0
2019-07-23	26.2342	11.2274	19.5711	91.0462	41.5694	69.4242	0
2019-07-24	27.9164	11.1981	20.4442	93.1673	48.2055	74.3048	0
2019-07-25	25.4374	15.5892	20.4757	93.9549	33.1788	61.3756	0
2019-07-26	22.5157	13.663	18.1129	90.2444	61.7098	75.9294	0.8
2019-07-27	28.5295	13.2837	21.022	92.0591	37.7347	67.5408	0.1
2019-07-28	24.7375	14.6429	19.1487	87.376	31.6424	65.3586	0
2019-07-29	21.6536	6.22233	15.1293	85.7528	27.5653	58.6933	0
2019-07-30	24.0706	3.6813	15.2223	91.1121	31.0341	62.8462	0
2019-07-31	29.3778	8.25025	19.5724	93.4333	52.2779	74.3194	0
2019-08-01	27.6963	15.1842	21.1819	92.8241	46.462	72.4468	0
2019-08-02	30.0386	15.9979	22.8194	84.7016	41.9636	66.9259	0
2019-08-03	29.8066	14.3415	23.0572	91.544	42.3504	69.9534	0
2019-08-04	26.9096	13.3236	21.1601	92.2044	29.0253	62.8113	0
2019-08-05	25.2694	11.9197	18.7136	86.1524	39.1106	63.5862	0
2019-08-06	26.06	13.7824	19.4306	88.0464	46.1141	67.1598	0.4
2019-08-07	20.1306	8.20669	14.7545	90.1805	38.8143	62.7276	0
2019-08-08	22.7875	7.31683	14.7828	87.5084	34.1061	62.0605	0
2019-08-09	26.4806	5.40701	17.6731	92.3173	29.9432	60.0907	0
2019-08-10	17.7559	10.3775	15.9014	95.1651	79.4115	86.0561	3.7
2019-08-11	23.1951	9.89899	16.2824	95.068	38.3689	67.6457	0
2019-08-12	16.5338	9.85376	13.0009	92.5341	63.3519	81.1095	11.5
2019-08-13	23.2795	11.5941	16.4479	92.069	32.6417	70.4411	5.7
2019-08-14	22.5266	9.06148	15.4557	91.9595	44.5431	73.5421	1.4
2019-08-15	25.5065	10.7725	17.4024	94.2729	30.6803	69.0221	0.3
2019-08-16	26.9217	10.1417	18.8057	93.8029	38.0522	69.2582	2
2019-08-17	17.7586	5.93936	14.1352	90.4479	45.8691	68.7996	0
2019-08-18	22.1117	3.96408	14.0849	90.1195	32.9214	59.5884	0
2019-08-19	25.0152	6.71818	16.365	88.4741	31.2054	60.325	0.4
2019-08-20	21.0945	9.15749	15.0361	87.6398	33.2022	61.2998	0
2019-08-21	21.5977	6.22896	13.4012	92.5533	36.3965	65.5462	0
2019-08-22	23.0339	4.59618	14.4636	94.543	38.7578	68.0538	0
2019-08-23	24.8492	7.84697	16.0549	94.0902	52.0664	81.2918	22.1
2019-08-24	24.1758	16.837	19.905	94.9695	67.4713	83.62	13.3
2019-08-25	21.9539	15.804	18.2493	94.7579	62.4251	86.7402	6.5
2019-08-26	22.9405	11.6679	16.7749	93.3189	43.6314	75.7083	2.1
2019-08-27	14.2334	8.76491	12.7231	92.6883	58.224	74.0097	0.2
2019-08-28	20.7348	6.89886	12.7392	92.062	40.8056	75.0368	4.1
2019-08-29	18.6389	7.31355	12.8219	90.6553	40.8067	68.3701	0.1
2019-08-30	21.637	5.44469	13.6164	89.2641	31.7829	63.7935	0
2019-08-31	20.8494	10.271	14.3596	95.1393	59.6116	84.2975	18.3
2019-09-01	21.6903	8.92414	15.4971	94.7606	35.4367	74.3369	7.5
2019-09-02	14.2478	5.28825	10.1504	95.1442	71.2395	85.4481	3.2
2019-09-03	15.086	5.42611	12.1629	95.0349	63.0419	78.596	0
2019-09-04	24.5834	7.23686	15.5623	92.0249	39.1991	71.1986	8.8
2019-09-05	24.0523	13.3515	17.6159	94.6791	45.4742	72.7273	35.8
2019-09-06	21.5182	8.82138	15.0476	93.469	35.8825	67.2738	0
2019-09-07	14.1765	2.31594	8.97528	92.4018	48.5891	75.8791	0
2019-09-08	18.8321	0.330738	9.60399	94.2187	38.645	70.8621	0
2019-09-09	14.5114	3.73623	9.78547	94.9824	66.4805	87.8762	9.6
2019-09-10	13.4245	10.3685	11.3205	95.4505	76.2346	88.6031	2.2
2019-09-11	13.2274	9.77187	11.1272	94.5112	71.0751	84.3502	0
2019-09-12	9.82676	8.08586	8.92464	94.5046	80.7433	87.429	0.1
2019-09-13	18.0688	4.82194	11.6803	92.4261	40.5922	71.1491	0
2019-09-14	23.1201	4.20024	13.2706	94.2284	43.7364	77.243	4
2019-09-15	27.2667	8.86834	17.323	92.9952	29.2151	62.7984	0
2019-09-16	26.2468	11.8303	19.7231	94.2779	56.6248	76.7203	0
2019-09-17	29.5186	15.2434	21.4468	95.9419	48.8914	79.6795	0.1
2019-09-18	21.6276	12.6613	17.4245	95.8266	64.4178	85.5098	0.5
2019-09-19	21.4013	7.59591	15.0153	95.966	46.8285	75.1037	0.1
2019-09-20	18.0001	12.5083	15.9532	96.0204	90.9734	94.2088	41.7
2019-09-21	16.172	10.6467	13.1229	93.7333	82.7443	91.7869	51.9
2019-09-22	19.5365	7.85327	12.7956	94.8087	36.8731	74.5218	0.2
2019-09-23	24.9082	7.22407	15.718	93.3168	36.4701	66.9857	0
2019-09-24	18.7568	8.04744	13.2929	90.5326	49.6607	70.6228	1.5
2019-09-25	13.5827	5.26829	9.09043	85.7905	35.3754	65.0501	0
2019-09-26	9.11229	3.7226	6.28154	93.4595	69.591	86.858	13.1
2019-09-27	10.0768	0.233604	5.15347	93.647	49.5609	76.3535	0.1
2019-09-28	9.36579	0.667893	4.53269	87.5336	39.6071	63.6233	0
2019-09-29	3.61687	1.26023	2.57901	95.8763	67.6763	90.1311	21.8
2019-09-30	3.90409	0.144566	2.02664	95.6674	91.9895	94.3899	8
2019-10-01	5.75428	-1.29014	2.13009	95.1218	67.1776	85.0734	2.5
2019-10-02	4.97462	0.542741	2.93681	92.1916	73.26	83.3966	0
2019-10-03	8.1708	0.402522	4.24765	93.2793	58.9308	77.8971	0
2019-10-04	8.4057	4.07003	5.64225	94.991	67.2611	78.4345	0.6
2019-10-05	8.92661	5.03026	6.14142	96.0001	73.9713	89.7502	17.2
2019-10-06	13.5871	4.02352	8.79324	84.0978	40.3161	66.2528	0
2019-10-07	18.2607	-0.64745	8.30603	90.9557	32.7062	65.1178	0
2019-10-08	19.7167	4.25395	10.8228	84.0476	38.0864	64.4465	0
2019-10-09	3.84476	-1.25386	1.0323	92.3123	73.517	81.475	0
2019-10-10	1.03693	-1.46462	-0.165003	89.9136	67.5648	76.6134	1.6
2019-10-11	-0.349713	-1.89046	-0.974254	93.3136	69.6837	79.9897	0
2019-10-12	-0.0363453	-1.79091	-0.905831	93.1535	79.4901	86.0089	3.3
2019-10-13	2.09947	-1.00589	0.434484	88.7294	74.0006	82.3008	0.1
2019-10-14	3.98535	0.0015643	1.41199	92.0182	70.5768	85.0802	0
2019-10-15	3.90628	-0.182935	1.97954	92.3009	73.0606	83.9832	0.2
2019-10-16	3.32476	-1.9741	0.388337	94.9569	77.2108	89.0529	0
2019-10-17	8.52751	-2.58824	2.65713	96.5397	66.6025	86.1433	0.2
2019-10-18	11.1685	1.42934	6.32295	93.9868	61.6034	80.3535	0
2019-10-19	13.7066	0.363308	5.72527	92.3311	45.8047	77.6527	0
2019-10-20	11.2431	-0.900706	5.3415	93.1345	48.6334	71.6384	0
2019-10-21	7.25045	-0.923899	2.47476	84.9801	49.0967	72.4776	0
2019-10-22	5.62114	-4.16649	0.522505	85.5533	41.4613	69.5213	0
2019-10-23	4.46163	-5.9859	-1.6505	87.7846	40.478	70.081	0
2019-10-24	5.39722	-7.44743	-1.01694	93.2123	36.4661	69.5038	0
2019-10-25	12.3267	-2.86687	4.63758	93.0512	44.8901	72.3117	0
2019-10-26	8.57662	-0.0321509	4.16254	77.8313	63.1666	70.421	0
2019-10-27	-0.564478	-7.52654	-4.04527	81.5141	61.188	71.2925	0
2019-10-28	-3.5935	-10.3717	-6.20695	88.975	69.4607	81.377	0
2019-10-29	-6.38659	-10.47	-7.97236	86.8098	66.6743	80.578	0
2019-10-30	-4.14517	-10.9694	-7.87616	87.2428	60.296	77.0925	0
2019-10-31	0.7388	-10.207	-3.43615	84.6422	68.6031	77.1906	0.1
2019-11-01	1.51603	-3.02973	-1.13732	87.6629	62.3028	77.599	0
2019-11-02	2.69364	-5.82514	-1.20002	92.0793	63.3301	79.0198	0
2019-11-03	2.23982	-3.32851	-1.34094	92.5583	73.2627	86.9617	0
2019-11-04	-2.62665	-12.9715	-7.25762	88.8335	48.2822	67.7054	0
2019-11-05	-5.64147	-16.2634	-10.9006	84.6329	55.6428	74.68	0
2019-11-06	-8.48214	-15.4447	-12.6347	83.5034	51.8221	73.4308	0
2019-11-07	-5.48833	-18.6697	-11.9238	85.7752	53.2728	73.9503	0
2019-11-08	-1.4676	-9.94037	-4.86555	90.6574	69.0727	81.2838	0.1
2019-11-09	-2.17675	-11.5792	-5.11453	92.3361	69.0145	81.0121	0
2019-11-10	-11.185	-18.1841	-13.962	81.0377	58.6021	70.8313	0
2019-11-11	-12.4413	-20.7347	-17.1421	82.5282	54.4505	71.7195	0
2019-11-12	-5.16534	-17.9232	-11.0465	84.8581	68.1375	77.5825	0
2019-11-13	-6.24429	-16.8704	-10.468	87.1405	62.5249	77.0311	0
2019-11-14	0.254732	-14.146	-6.84337	88.6908	76.5986	83.7234	0.4
2019-11-15	-1.38121	-10.5847	-6.22385	91.657	70.7155	80.093	0
2019-11-16	2.65739	-3.81903	-0.591119	96.2352	80.3987	88.8156	NaN
2019-11-17	-0.915376	-4.27372	-2.63593	94.3855	82.4534	90.0978	NaN
2019-11-18	6.39436	-3.47678	1.39217	95.9548	71.8474	86.339	NaN
2019-11-19	2.58102	-0.601225	1.06085	92.9382	71.2784	83.6272	NaN
2019-11-20	-0.912908	-7.80669	-4.33261	96.6895	83.0099	92.386	NaN
2019-11-21	-6.91736	-14.0401	-9.99649	93.6301	62.1613	80.3596	NaN
2019-11-22	-1.37636	-9.26644	-4.96915	92.36	72.0067	82.5214	NaN
2019-11-23	3.50823	-3.64958	0.270017	86.1886	67.3812	78.4122	NaN
2019-11-24	2.32127	-2.423	-0.174657	96.0211	74.8066	87.3074	NaN
2019-11-25	0.485127	-3.59847	-1.3108	95.3312	80.5628	88.4682	NaN
2019-11-26	-2.47347	-5.54127	-4.52698	89.4988	78.1704	84.8154	NaN
2019-11-27	-4.05755	-10.9669	-6.81871	87.3628	69.0893	80.0082	NaN
2019-11-28	-7.07328	-12.0485	-8.90267	90.9383	74.1434	83.2171	NaN
2019-11-29	-4.56976	-8.79813	-6.46927	94.6423	91.7987	93.4255	NaN
2019-11-30	-3.60297	-6.25262	-4.85781	94.6572	93.1133	94.144	NaN
2019-12-01	-6.34939	-12.4868	-9.19196	92.9534	88.6555	90.7931	NaN
2019-12-02	-2.18092	-11.003	-5.84897	93.4635	77.0887	90.6923	NaN
2019-12-03	0.226048	-7.35948	-3.43185	85.6458	67.8438	77.0342	NaN
2019-12-04	-2.21596	-5.51779	-3.77193	90.5136	76.3021	83.323	NaN
2019-12-05	-2.66534	-17.9971	-8.40986	89.9537	74.7299	81.4338	NaN
2019-12-06	-5.84167	-18.4611	-11.1221	92.8025	82.2394	87.5318	NaN
2019-12-07	-0.291835	-13.8314	-4.82924	95.8649	75.7074	89.8944	NaN
2019-12-08	-10.5193	-24.7039	-18.5422	80.4283	62.2756	69.7318	NaN
2019-12-09	-13.8781	-25.7811	-20.9368	83.3692	65.8501	73.8906	NaN
2019-12-10	-19.0804	-28.2785	-24.0847	74.6881	64.3948	70.7916	NaN
2019-12-11	-16.7781	-26.5796	-22.227	77.0011	47.3079	65.8078	NaN
2019-12-12	-15.4649	-22.7254	-18.5898	84.4248	66.6688	75.5002	NaN
2019-12-13	-12.7377	-25.9623	-17.0362	84.8842	66.1592	78.5942	NaN
2019-12-14	-21.2989	-31.3656	-26.5893	78.2741	70.5349	74.8701	NaN
2019-12-15	-11.0344	-24.881	-17.2995	87.6367	71.4942	79.5745	NaN
2019-12-16	-5.61446	-21.6708	-13.3727	87.0773	66.5811	79.042	NaN
2019-12-17	-17.2547	-27.3345	-22.765	87.3715	71.7459	78.3677	NaN
2019-12-18	-7.44793	-18.1253	-11.8112	88.6673	76.4852	82.7951	NaN
2019-12-19	-9.40408	-16.6065	-13.9932	89.4569	72.0214	83.8249	NaN
2019-12-20	-7.82435	-19.0755	-13.3367	89.3716	82.833	86.5725	NaN
2019-12-21	-0.920085	-9.55105	-6.67109	93.4274	67.5476	86.6357	NaN
2019-12-22	2.68479	-12.0448	-6.3062	92.8321	73.2418	86.8995	NaN
2019-12-23	-7.33677	-14.5483	-9.98876	93.0098	80.4156	87.3383	NaN
2019-12-24	-4.27548	-11.351	-7.25097	93.4095	78.5178	86.7647	NaN
2019-12-25	-8.51422	-13.2264	-10.6742	93.0587	88.3141	89.9862	NaN
2019-12-26	-3.67246	-11.7789	-7.55713	92.5071	81.682	87.9319	NaN
2019-12-27	-5.46009	-12.5653	-9.22141	85.9625	70.2771	79.0616	NaN
2019-12-28	-2.77141	-14.7793	-10.1797	86.7994	58.138	77.3889	NaN
2019-12-29	-6.45119	-16.3345	-10.1351	85.3652	64.2911	78.191	NaN
2019-12-30	-3.18485	-14.7028	-7.23982	88.7994	64.6172	78.6688	NaN
2019-12-31	-5.85272	-13.8604	-9.94977	93.3086	87.0631	90.1872	NaN
2020-01-01	-0.195716	-6.37281	-3.67249	92.5894	76.8305	86.9955	NaN
2020-01-02	-3.50235	-7.33129	-5.07741	92.5887	80.091	85.0906	NaN
2020-01-03	-2.84205	-6.38205	-5.01958	94.8826	72.937	84.6921	NaN
2020-01-04	-4.97235	-8.58793	-6.14392	94.8113	81.2838	90.0643	NaN
2020-01-05	-1.12115	-12.3504	-4.8934	90.4045	58.8968	73.4898	NaN
2020-01-06	-3.37335	-14.6565	-8.53707	90.727	58.7986	76.5746	NaN
2020-01-07	-13.8045	-24.6749	-19.9462	76.2839	64.8235	70.6824	NaN
2020-01-08	-16.1592	-25.9757	-19.8226	83.1061	75.8878	79.3161	NaN
2020-01-09	-13.25	-21.1491	-16.0987	86.0298	70.6558	78.5131	NaN
2020-01-10	-21.2347	-31.4453	-24.788	75.2166	62.1218	70.4706	NaN
2020-01-11	-16.612	-31.3878	-22.0652	81.0745	66.5328	74.4034	NaN
2020-01-12	-11.9745	-17.3806	-13.9188	87.8677	71.6171	80.1938	NaN
2020-01-13	-10.3038	-16.1924	-12.6582	87.4888	78.6653	84.0972	NaN
2020-01-14	-16.6627	-26.4408	-23.5055	81.9994	60.2546	68.4741	NaN
2020-01-15	-24.1282	-30.5827	-26.2449	73.4009	59.7184	66.1314	NaN
2020-01-16	-24.6784	-33.1586	-28.9976	74.3413	57.9631	65.4115	NaN
2020-01-17	-13.8359	-27.3963	-21.0374	83.8461	70.0698	77.0917	NaN
2020-01-18	-18.2898	-19.8709	-19.0014	78.5375	70.7233	74.2725	NaN
2020-01-19	-12.155	-26.4277	-20.0573	79.4996	47.7349	72.7492	NaN
2020-01-20	-10.942	-26.5003	-18.0801	84.8216	66.4962	75.9194	NaN
2020-01-21	-2.73005	-13.4942	-6.27607	84.5712	70.9427	77.5621	NaN
2020-01-22	-2.50979	-12.995	-6.72509	88.7236	56.8885	82.7271	NaN
2020-01-23	-7.80104	-14.5174	-10.3921	90.8681	81.6788	88.7343	NaN
2020-01-24	-8.92107	-11.1509	-9.5409	90.5967	88.999	90.02	NaN
2020-01-25	-6.05155	-16.6125	-10.4631	92.8345	84.3881	88.4683	NaN
2020-01-26	-6.13927	-10.9769	-8.39221	93.0969	89.2156	91.5292	NaN
2020-01-27	-8.80045	-17.8632	-12.8537	89.239	83.5461	86.9779	NaN
2020-01-28	-11.2864	-17.4883	-12.7063	88.7742	84.0194	87.3778	NaN
2020-01-29	-5.95545	-11.8504	-9.70058	90.2225	87.3859	88.8685	NaN
2020-01-30	-3.94729	-8.93149	-6.78371	93.9359	89.3554	91.3047	NaN
2020-01-31	-1.30006	-9.63785	-4.73722	93.9878	66.9423	85.136	NaN
2020-02-01	3.32351	-9.57945	-3.79574	93.5736	51.6977	78.5187	NaN
2020-02-02	-1.23034	-12.442	-4.1097	94.6125	54.3268	75.567	NaN
2020-02-03	-13.0464	-20.5255	-16.2824	82.152	63.6016	72.1258	NaN
2020-02-04	-12.0845	-23.7878	-17.2566	87.63	70.4118	78.4374	NaN
2020-02-05	-5.22625	-15.5325	-11.1212	88.2907	59.9214	82.7308	NaN
2020-02-06	-15.7599	-26.8137	-18.9331	83.1154	49.9595	67.7384	NaN
2020-02-07	-9.95335	-31.2584	-21.2674	84.1662	55.0044	69.844	NaN
2020-02-08	-6.73843	-18.1103	-10.6684	87.0646	60.5407	80.44	NaN
2020-02-09	-7.75913	-14.9505	-10.6806	91.5631	72.6618	84.4871	NaN
2020-02-10	-5.98483	-9.34464	-7.24018	89.7027	71.3659	80.8644	NaN
2020-02-11	-2.36305	-15.977	-8.7407	89.4942	69.8498	81.0985	NaN
2020-02-12	-16.9847	-29.7258	-25.486	72.7859	53.1202	61.009	NaN
2020-02-13	-20.1409	-31.1832	-25.5973	72.6999	47.786	62.2615	NaN
2020-02-14	-3.59231	-21.4886	-10.8898	82.9097	68.8702	75.5865	NaN
2020-02-15	-6.20606	-21.4535	-14.8085	83.2605	56.4938	67.1355	NaN
2020-02-16	-9.85907	-27.6818	-16.6548	90.2579	65.3202	77.6234	NaN
2020-02-17	-9.03634	-17.4057	-12.213	89.8319	71.0001	80.7453	NaN
2020-02-18	-15.7926	-24.2527	-21.3962	82.1298	61.6284	69.9885	NaN
2020-02-19	-16.9706	-27.8646	-22.6596	72.8848	53.8784	64.9862	NaN
2020-02-20	-4.96876	-21.2593	-12.6389	79.7208	68.3813	72.8839	NaN
2020-02-21	0.0357938	-9.51249	-4.55233	81.4842	55.3289	69.9585	NaN
2020-02-22	2.90487	-9.72903	-3.25536	84.5843	54.596	71.365	NaN
2020-02-23	-0.11762	-7.45465	-3.49217	83.6706	59.4015	73.8215	NaN
2020-02-24	2.1788	-15.0702	-6.89004	85.3791	41.1687	71.6962	NaN
2020-02-25	-7.27821	-12.9974	-9.67607	86.6483	76.7852	83.0905	NaN
2020-02-26	-11.6029	-14.8488	-13.6907	86.5546	70.0648	79.6985	NaN
2020-02-27	-7.32393	-15.1074	-11.0545	89.7553	71.9285	82.327	NaN
2020-02-28	-1.69352	-14.614	-6.66342	95.8555	85.3831	91.2583	NaN
2020-02-29	1.11924	-9.60909	-3.94885	95.0168	77.2766	89.7683	NaN
2020-03-01	-0.516142	-11.0317	-3.88061	92.2116	70.2451	81.4931	NaN
2020-03-02	1.18613	-14.7325	-6.13355	88.8225	72.0127	82.8877	NaN
2020-03-03	-1.35741	-11.7803	-4.6293	88.9332	62.0083	76.4711	NaN
2020-03-04	-0.926417	-10.6157	-4.45167	96.3896	75.9182	88.6065	NaN
2020-03-05	-0.38962	-9.32079	-4.20174	92.819	69.2746	84.859	NaN
2020-03-06	3.63897	-7.09007	-1.15096	94.6913	63.6804	83.1807	NaN
2020-03-07	0.623098	-7.07758	-2.77456	94.6048	79.1026	86.9062	NaN
2020-03-08	-6.70502	-19.6825	-11.295	84.9057	69.8108	78.4395	NaN
2020-03-09	-7.84697	-23.0308	-14.0289	90.9186	63.0081	78.2069	NaN
2020-03-10	2.24946	-14.8623	-7.95747	93.6072	59.6225	85.0607	NaN
2020-03-11	5.24898	-4.79458	0.307613	91.6995	56.2277	74.605	NaN
2020-03-12	-1.36947	-10.6397	-5.37078	81.6896	68.1619	75.128	NaN
2020-03-13	-10.0667	-18.7056	-12.7435	79.343	61.6512	69.4559	NaN
2020-03-14	-10.9342	-21.6141	-15.0419	80.7288	70.2884	77.0575	NaN
2020-03-15	-3.80169	-13.9154	-9.1029	92.8955	72.2785	80.5313	NaN
2020-03-16	-5.0829	-13.1053	-9.67363	80.7024	56.4706	69.8557	NaN
2020-03-17	-5.08652	-15.0539	-9.18051	86.4232	64.1359	77.369	NaN
2020-03-18	-10.0344	-14.9095	-12.3374	88.1547	61.2927	70.909	NaN
2020-03-19	-6.89043	-17.6518	-12.3958	75.2364	32.3367	54.0547	NaN
2020-03-20	-8.01442	-22.97	-15.3373	76.3108	35.4213	56.0691	NaN
2020-03-21	-3.09259	-17.9022	-10.1469	86.5756	52.6278	71.8246	NaN
2020-03-22	0.171012	-7.42641	-4.12726	93.8077	64.0822	80.3234	NaN
2020-03-23	5.34065	-5.11771	-0.479961	90.9073	48.8369	68.1231	NaN
2020-03-24	6.17015	-4.91728	0.0968586	92.47	67.0477	83.4755	NaN
2020-03-25	-2.37071	-10.1213	-5.6636	82.8828	54.7878	71.0922	NaN
2020-03-26	5.66723	-5.81552	-1.59476	93.3902	39.7029	72.1978	NaN
2020-03-27	3.79187	-5.12152	0.105665	85.8671	56.4188	73.3434	NaN
2020-03-28	10.3763	-6.78819	1.50521	90.1808	48.1541	70.2465	NaN
2020-03-29	2.20324	-3.02665	-0.900075	87.0981	71.3783	79.6955	NaN
2020-03-30	12.3017	-4.01549	3.79059	94.4871	48.2429	72.4778	NaN
2020-03-31	12.8916	1.3426	6.56195	90.5225	58.6092	74.6147	NaN
2020-04-01	1.94632	-9.82769	-4.09775	95.7452	81.7782	91.6572	NaN
2020-04-02	-9.73987	-13.7526	-11.3774	81.1744	66.3597	73.5168	NaN
2020-04-03	-9.78773	-17.1291	-12.8992	75.2958	52.8317	62.8292	NaN
2020-04-04	-2.86949	-19.4005	-9.76969	79.7989	47.0323	66.1694	NaN
2020-04-05	3.21691	-6.1591	-1.75659	86.6719	59.2837	77.1439	NaN
2020-04-06	6.02214	-2.96198	1.45955	94.7202	71.0074	82.8268	NaN
2020-04-07	7.30666	-2.246	1.7854	89.7801	45.9545	73.0546	NaN
2020-04-08	1.25785	-3.91218	-0.892389	90.9625	54.3606	71.6173	NaN
2020-04-09	1.51775	-6.78987	-2.37511	80.2107	51.128	66.5048	NaN
2020-04-10	11.215	-2.53593	3.22978	83.1352	41.0824	64.5774	NaN
2020-04-11	0.0963834	-5.30341	-2.10691	85.8701	49.6314	64.6096	NaN
2020-04-12	-2.51143	-8.81712	-5.75624	76.7433	47.9629	62.6689	NaN
2020-04-13	-7.20925	-11.5104	-8.94898	83.9963	49.068	69.9301	NaN
2020-04-14	-2.56522	-11.3635	-7.00846	86.007	37.8089	62.7862	NaN
2020-04-15	2.07646	-12.6503	-4.33706	82.8015	27.9231	54.0289	0
2020-04-16	2.47685	-8.18218	-3.19713	82.9596	33.8378	61.8655	0
2020-04-17	11.7671	-6.35896	3.27563	82.6226	26.6251	53.8379	0
2020-04-18	5.99838	-6.3335	1.65211	94.1727	49.2778	73.5408	0
2020-04-19	11.7195	-7.3981	2.01156	93.5776	29.4816	59.4223	0.5
2020-04-20	5.89257	-4.88742	1.87822	76.1785	30.9277	55.4009	0
2020-04-21	8.30038	-5.52254	0.136478	88.903	53.2355	72.527	0.3
2020-04-22	14.5737	-3.0962	5.49567	91.1709	36.5075	66.4118	0
2020-04-23	17.0769	0.179202	8.85382	87.192	28.2908	58.4935	0
2020-04-24	16.7993	-1.40646	8.3364	87.7686	33.3476	65.7168	0.2
2020-04-25	6.79691	2.05085	4.43058	92.4286	79.3237	84.9822	1.4
2020-04-26	18.4624	-0.167	9.0964	96.7017	20.1557	66.4274	0
2020-04-27	17.0695	2.78484	9.64478	79.9314	28.5241	57.6847	0
2020-04-28	7.14283	3.33944	5.40547	92.7496	74.4982	86.0099	9.3
2020-04-29	17.382	-0.614301	8.59439	94.4093	28.516	63.384	0
2020-04-30	21.0539	1.65344	12.9601	85.2863	29.9248	54.43	0
2020-05-01	14.3391	7.47197	11.663	83.1579	65.496	71.3553	0.2
2020-05-02	12.2867	-0.0957624	6.41375	81.6693	43.9269	66.2333	0
2020-05-03	9.63941	-1.55398	2.85738	84.3264	47.2656	69.5578	0
2020-05-04	9.1751	-0.631322	4.26517	87.6463	49.1525	74.6851	0
2020-05-05	15.5013	0.879788	7.82354	92.7676	30.4779	63.5103	0
2020-05-06	13.9064	0.35944	7.79337	68.4874	33.2881	50.035	0
2020-05-07	10.0048	-3.17822	2.80234	70.3752	16.0552	39.7934	0
2020-05-08	9.31009	-5.48605	2.61595	88.5263	30.8863	55.2664	0
2020-05-09	7.30667	-2.70721	1.78811	97.1696	30.9061	65.566	2.7
2020-05-10	7.31819	-3.63428	1.82158	73.708	33.9154	51.4146	0
2020-05-11	NaN	NaN	NaN	NaN	NaN	NaN	0.1
2020-05-12	11.0619	-8.2593	3.06737	85.7299	17.6263	42.5068	0
2020-05-13	6.88917	2.34236	4.36247	95.7855	48.4338	86.3858	4.5
2020-05-14	16.0733	2.08235	7.46275	96.7599	29.8169	71.6723	1.1
2020-05-15	12.7189	0.599789	6.26491	86.3584	40.6887	62.5057	0
2020-05-16	20.4106	2.46729	10.8668	80.2869	28.4431	53.4051	0
2020-05-17	23.9448	2.46657	15.3569	85.0861	19.8763	45.1704	0
2020-05-18	23.0985	11.2468	17.2553	68.2059	22.6732	41.114	0
2020-05-19	24.8397	12.3071	18.5652	67.5895	31.2018	48.0013	0
2020-05-20	24.3557	11.0629	17.8974	89.3644	38.0573	64.8396	0
2020-05-21	22.5549	12.1794	17.4254	90.6237	53.9037	71.9068	0
2020-05-22	28.038	9.75301	19.6556	91.9454	25.2811	54.1642	0
2020-05-23	26.4275	11.9515	19.0005	90.5779	26.9496	53.2302	0
2020-05-24	15.6827	10.4577	12.802	91.7198	50.6112	73.8435	6.5
2020-05-25	20.7774	8.73819	15.1481	93.4001	24.9255	55.6537	0
2020-05-26	22.743	10.2979	17.1906	82.5757	29.403	52.1131	0
2020-05-27	21.0132	11.0917	16.5243	79.5404	18.0033	42.5226	0
2020-05-28	12.3274	5.36768	9.34838	85.7255	43.1804	64.142	0
2020-05-29	15.4996	1.8147	9.69595	89.1513	29.9561	59.5586	0
2020-05-30	21.0179	-0.45992	12.2171	81.1099	20.2563	41.7605	0
2020-05-31	25.2544	5.65901	17.9091	70.4647	16.0524	39.191	0
2020-06-01	28.0644	14.5926	22.0384	81.6903	17.3562	40.27	0
2020-06-02	26.7553	9.61324	18.8106	64.9576	18.2272	39.2295	0
2020-06-03	28.3557	5.9771	18.7629	81.2527	15.2777	38.7156	0
2020-06-04	21.8752	8.31649	15.5419	81.2084	21.9741	42.617	0
2020-06-05	20.6845	7.29217	13.8637	89.485	28.5467	58.0697	0
2020-06-06	11.5199	6.20936	9.48016	93.2687	67.0064	84.4315	11.7
2020-06-07	27.9417	9.92169	19.2452	94.8123	36.8616	72.7145	4.5
2020-06-08	24.3725	14.2987	19.0073	94.3517	59.966	80.4202	0.8
2020-06-09	18.4267	11.1827	14.8139	89.739	41.3725	63.2745	0
2020-06-10	22.5291	9.53527	15.0039	83.0232	22.2423	59.1499	1.3
2020-06-11	21.4951	7.46398	13.6979	86.3813	34.3305	65.0638	0
2020-06-12	18.4367	5.91598	12.3681	84.2304	37.1397	59.0089	0
2020-06-13	24.898	6.51954	16.746	84.0334	28.3939	51.1044	0
2020-06-14	26.7339	14.6568	21.0088	69.9215	36.0289	50.7325	0
2020-06-15	25.6807	9.11147	19.5975	79.8957	17.652	50.2745	0
2020-06-16	26.8103	8.40256	19.1842	79.9367	20.4539	49.832	0
2020-06-17	25.1592	14.5172	20.8439	85.9744	35.2908	65.8172	1.3
2020-06-18	13.9555	7.49364	10.6646	94.9086	65.8512	84.7572	1.7
2020-06-19	18.4947	6.16948	12.2894	86.2296	30.3426	59.8763	0
2020-06-20	18.2694	5.45908	12.9551	93.5302	51.8227	71.1363	3.2
2020-06-21	16.1492	8.90665	12.8087	93.4929	54.2226	73.4927	2.7
2020-06-22	20.0369	8.57989	14.971	91.5147	48.4235	70.9417	0
2020-06-23	25.1805	8.42882	18.0676	91.9022	28.6266	58.847	0
2020-06-24	27.2958	8.67128	19.8727	92.4999	32.2338	56.8751	0
2020-06-25	25.6486	13.385	19.4168	91.9193	55.907	74.5351	16.4
2020-06-26	27.3653	13.0652	21.22	91.1779	32.858	61.2335	0
2020-06-27	31.7028	12.7546	23.0894	87.1474	32.8261	60.2325	0.4
2020-06-28	26.3162	16.2174	20.0448	95.5485	67.4753	84.869	136.1
2020-06-29	28.0995	16.8149	22.3954	94.3117	63.6056	81.2423	0
2020-06-30	27.3978	18.0901	21.778	95.6166	68.476	86.1805	62.7
2020-07-01	24.3586	16.3214	20.1132	93.947	55.0615	78.1969	0.8
2020-07-02	29.4851	14.5323	22.5333	93.0913	46.1268	71.5248	1.2
2020-07-03	28.2576	15.7622	23.0493	90.4194	48.4523	69.2711	0
2020-07-04	29.4478	17.5955	22.5244	94.5934	55.2216	78.1867	10.2
2020-07-05	26.2748	16.9175	21.9593	95.3862	53.5972	77.1257	0
2020-07-06	24.2144	15.0157	19.9967	89.9002	47.448	65.9401	0
2020-07-07	26.5607	13.2215	21.0727	92.5269	44.7372	65.6992	0
2020-07-08	24.1301	15.9124	19.7452	95.5524	46.3545	71.7033	13
2020-07-09	22.0875	13.3694	17.6851	94.6281	56.7263	74.9449	1.5
2020-07-10	25.5888	13.7825	19.3461	93.7481	42.1024	72.4374	0
2020-07-11	25.8881	13.9686	19.9954	93.6094	46.8312	74.0689	0
2020-07-12	25.9401	13.5379	20.5814	93.954	47.9044	71.5027	0.2
2020-07-13	24.3864	13.0711	19.2966	91.0809	54.14	74.5299	6.3
2020-07-14	22.0287	9.92916	15.9238	91.6483	39.5842	67.9607	2.8
2020-07-15	23.9006	12.5807	17.9741	80.5443	38.8342	62.7629	0.2
2020-07-16	24.3582	12.8588	18.8178	90.398	39.4429	66.6506	0
2020-07-17	27.2563	12.488	20.5647	92.8526	58.5088	74.6494	0
2020-07-18	18.7451	13.7751	16.6036	91.1471	73.6425	85.0749	4.6
2020-07-19	22.4181	12.3202	17.0887	91.3896	51.6567	74.983	0.1
2020-07-20	20.5438	12.0282	15.4954	95.6742	73.4964	87.3183	26.3
2020-07-21	22.428	11.5129	16.808	96.7183	59.4858	84.5616	0.2
2020-07-22	23.5199	12.7418	18.4914	95.646	58.6155	78.2051	0
2020-07-23	27.2441	13.4797	20.4695	94.1911	64.2996	83.7383	0
2020-07-24	29.2324	18.8289	23.7833	94.3596	61.1805	81.2394	17
2020-07-25	28.687	15.2121	23.0672	92.6594	44.0331	68.9258	0
2020-07-26	23.6671	11.2574	18.2216	86.1356	43.2512	62.9954	0
2020-07-27	24.7549	12.9537	18.8735	86.1987	42.7697	66.0875	0
2020-07-28	27.0979	12.6915	19.7186	92.4712	36.8182	66.4462	0
2020-07-29	27.1875	11.207	19.7755	94.9742	48.191	73.9788	0
2020-07-30	28.2178	13.0262	21.5653	94.7075	52.8673	74.8616	0
2020-07-31	24.5578	13.6083	19.993	92.2624	56.1307	75.6983	8.8
2020-08-01	23.8334	11.5499	18.034	93.2906	46.4821	72.0931	0
2020-08-02	23.2454	10.3988	17.1425	92.9642	45.6453	71.4929	0
2020-08-03	23.6598	8.59131	17.1268	95.0442	45.2196	69.031	0
2020-08-04	22.9172	8.55529	16.825	93.839	50.642	74.346	0
2020-08-05	26.1614	11.7833	19.6898	94.5151	50.1285	73.1425	0
2020-08-06	27.319	12.3692	20.7089	95.4393	50.1851	73.2857	0
2020-08-07	27.8432	12.3579	20.2359	96.3448	66.3087	82.2773	0
2020-08-08	26.0185	10.9119	18.4944	91.3435	32.8177	60.3861	0
2020-08-09	22.1645	11.8112	17.0931	93.2447	33.1681	65.2775	1.3
2020-08-10	25.0975	9.56151	17.8941	73.9388	24.8385	47.63	0
2020-08-11	25.7832	9.37133	17.5881	84.3969	32.7011	57.7458	0
2020-08-12	27.957	11.4516	20.3754	84.4089	51.1669	69.5239	0
2020-08-13	23.3678	13.7741	18.3005	96.2189	76.9142	90.6522	25.3
2020-08-14	21.7018	11.0931	15.6362	95.6884	41.573	80.6772	1
2020-08-15	23.0982	10.6384	17.0184	89.2083	35.7051	65.2824	0.2
2020-08-16	23.0891	10.8478	17.271	91.282	40.8131	66.7059	0
2020-08-17	26.2163	8.5051	18.2103	94.4675	38.8582	68.1194	0
2020-08-18	31.1878	13.2546	21.9906	93.4344	44.6282	70.8452	0
2020-08-19	32.895	15.8321	23.9056	93.4376	33.0459	65.0643	12.5
2020-08-20	28.6345	14.3548	21.614	94.1623	50.5855	75.7045	0.1
2020-08-21	27.3926	15.0887	20.6985	94.9664	59.6062	84.0662	1.5
2020-08-22	25.7952	15.1064	19.3866	95.2675	56.0661	80.3075	0.1
2020-08-23	26.3592	11.7569	18.7184	96.8304	29.164	74.9558	0.6
2020-08-24	28.8667	9.85572	19.3793	92.5114	26.7502	61.811	0
2020-08-25	26.3751	13.7496	18.6878	94.3536	59.1109	83.4633	0
2020-08-26	24.1903	13.9655	18.6838	94.4736	46.9016	71.6917	0
2020-08-27	24.7726	9.82505	18.045	96.5972	44.5158	73.9905	0
2020-08-28	21.8866	10.3242	16.7421	91.9546	38.1837	67.2356	0
2020-08-29	24.3841	6.69808	15.9198	95.1649	31.9203	64.4061	0
2020-08-30	15.4442	6.25158	12.3846	94.8427	67.9723	84.0946	5.3
2020-08-31	16.9653	5.12648	10.2152	92.6615	40.1606	66.7121	0
2020-09-01	21.1535	1.97206	12.3628	90.6036	32.7749	60.1574	0.2
2020-09-02	15.7499	9.28655	11.6013	95.0417	55.5662	79.6862	9.1
2020-09-03	17.8317	5.7227	11.4458	91.8863	32.3695	65.3698	0
2020-09-04	19.972	5.12044	12.6468	88.9303	35.5186	65.2503	0
2020-09-05	25.9935	6.32469	15.5895	90.0348	26.5957	62.0923	0
2020-09-06	17.3464	4.69703	13.0855	92.7015	40.4167	68.9146	0
2020-09-07	9.67571	0.0935767	5.16443	94.041	36.2491	66.668	0
2020-09-08	11.2306	-1.55181	4.15669	92.1654	32.3175	66.8061	0
2020-09-09	17.508	-0.00436367	8.56449	81.0666	24.446	52.3393	0
2020-09-10	24.7908	3.70938	13.8844	81.9868	24.1446	54.3304	0
2020-09-11	22.2801	5.79189	13.5789	92.926	20.2753	53.2217	0
2020-09-12	19.7578	5.40412	12.3565	94.1024	18.7882	65.0537	0.9
2020-09-13	15.3849	3.24596	9.1753	94.6583	41.4507	72.1078	0.5
2020-09-14	15.3611	1.10942	8.65943	94.908	46.1003	73.9113	0
2020-09-15	16.5598	6.42659	11.4447	92.8039	49.4016	72.5205	0
2020-09-16	12.191	-2.1853	6.88677	88.3926	26.533	60.9062	0
2020-09-17	9.97513	-3.7336	4.2766	93.4782	30.7416	64.3744	0
2020-09-18	22.2084	2.42878	10.8705	91.2927	37.3542	60.005	0
2020-09-19	25.4621	2.84122	13.884	94.4092	28.173	65.6879	0
2020-09-20	24.1423	9.1598	15.3672	94.3641	33.8397	73.2536	0.2
2020-09-21	21.9757	5.69267	15.2905	86.0305	31.4623	66.5003	0
2020-09-22	26.7422	3.96316	15.2247	92.3148	24.3862	58.6225	0
2020-09-23	13.0757	3.99525	8.86834	95.4918	72.0803	87.4718	5.3
2020-09-24	22.0746	3.23548	12.3725	96.8768	41.7772	76.8458	0.3
2020-09-25	23.0436	7.28508	14.5563	78.0169	23.7554	51.7997	0
2020-09-26	19.5841	7.61738	13.8603	91.8714	30.9614	54.7984	0
2020-09-27	14.5981	8.18835	11.116	92.949	50.1661	70.0113	0.1
2020-09-28	11.4476	6.00916	9.11941	80.4723	55.2997	67.4151	0
2020-09-29	18.9559	5.70628	11.4069	83.8077	29.3637	62.691	0
2020-09-30	10.9229	4.28568	7.20294	90.0879	48.8581	66.8946	0
2020-10-01	9.30758	-2.26055	3.45416	93.5197	39.8044	72.79	0.1
2020-10-02	8.89889	-1.56735	4.13633	90.8432	52.0917	74.5428	0
2020-10-03	12.089	-2.69734	5.32416	94.75	32.6221	68.7344	0
2020-10-04	17.3503	-0.864222	8.67423	87.6613	37.1057	61.914	0
2020-10-05	17.4889	5.3646	12.8748	80.895	29.6518	52.264	0
2020-10-06	17.4533	3.12283	10.7351	87.173	39.501	63.1533	1.2
2020-10-07	12.2616	1.28913	7.04556	89.9853	45.7479	71.5225	0
2020-10-08	17.7465	0.900574	9.11172	86.3794	27.5921	59.775	0
2020-10-09	13.0377	0.529789	8.4057	89.961	42.861	62.7469	0
2020-10-10	14.3105	-2.93986	5.46784	97.148	40.0433	73.0284	0
2020-10-11	16.6855	6.0717	10.9153	82.0162	39.8059	59.7368	0
2020-10-12	12.0961	-0.189646	6.13704	78.15	25.7277	51.0073	0
2020-10-13	10.7805	1.36311	5.80611	70.2148	23.9983	47.6941	0
2020-10-14	5.8205	-2.97187	3.11086	95.1385	25.6019	57.4962	1.5
2020-10-15	3.48773	-5.92223	-0.943952	69.0374	27.2279	50.505	0
2020-10-16	1.85509	-9.8176	-4.74831	71.804	24.283	51.9011	0
2020-10-17	-1.61248	-9.93318	-5.09982	77.9193	51.6841	62.8733	0
2020-10-18	-0.334946	-9.49121	-4.31129	83.4829	44.3124	64.3398	0
2020-10-19	1.80859	-10.1221	-3.45415	78.8637	38.2644	61.8246	0
2020-10-20	-1.07418	-11.3025	-4.90907	96.6629	66.4267	85.8274	0
2020-10-21	-0.929765	-10.2941	-3.64832	96.4846	73.1597	86.5671	1.1
2020-10-22	0.40538	-9.8939	-4.42581	92.999	44.4776	74.2415	1.7
2020-10-23	-3.55004	-11.7237	-7.69323	86.4827	60.5476	78.7412	0
2020-10-24	-3.50919	-13.1258	-6.76758	85.8799	46.4461	71.5567	0
2020-10-25	-3.80041	-7.55266	-6.22131	84.2639	58.5222	74.9011	0
2020-10-26	-4.04653	-10.9942	-7.16863	85.7894	54.9431	70.5353	0
2020-10-27	3.30374	-11.2838	-2.88075	93.2951	80.3818	86.3174	1.5
2020-10-28	2.30752	-4.64564	-1.84175	94.6316	79.9249	86.7545	0.4
2020-10-29	-0.612044	-4.57325	-2.45039	92.4424	82.1318	86.248	0.1
2020-10-30	1.84998	-6.38904	-1.05965	96.9515	88.9971	94.2322	0
2020-10-31	5.87782	-8.50303	-1.79394	91.3254	58.7343	72.3691	0
2020-11-01	4.82883	-12.9574	-3.44905	88.6185	45.5829	72.0984	0
2020-11-02	16.0246	1.62341	7.0442	67.6214	34.2565	56.5788	0
2020-11-03	16.7563	2.41341	8.10308	75.8148	27.5554	53.7822	0
2020-11-04	18.5974	0.56822	7.66503	72.035	23.6955	52.1737	0
2020-11-05	16.8451	-3.80648	6.48628	93.1588	37.415	66.834	0
2020-11-06	6.72869	-4.98348	-0.874671	97.5956	68.4938	85.1632	0
2020-11-07	-1.81634	-6.27915	-4.07936	95.6963	80.6953	89.7674	0
2020-11-08	0.75772	-3.11136	-2.11709	97.098	79.0121	93.1565	0
2020-11-09	-3.22299	-12.3738	-8.58503	85.4507	70.317	78.3683	0
2020-11-10	-6.11338	-17.7005	-13.3382	85.2004	61.3388	77.876	0
2020-11-11	-6.5014	-16.5949	-10.385	88.5896	80.7913	84.7839	0
2020-11-12	-9.40728	-19.0189	-12.8954	85.3356	65.6137	77.9117	0
2020-11-13	-1.19222	-18.6975	-10.2392	92.2433	64.1893	80.5231	0.1
2020-11-14	3.75549	-5.31524	-1.82176	90.1063	66.9954	78.6238	0
2020-11-15	-4.44963	-9.93206	-7.12492	88.8376	69.9069	77.8221	0
2020-11-16	-2.74063	-10.6131	-7.71948	93.955	56.3873	79.155	NaN
2020-11-17	-6.54006	-9.12151	-7.91156	92.6666	74.6322	85.4577	NaN
2020-11-18	2.43276	-8.62322	-2.43692	93.5581	68.6093	82.7981	NaN
2020-11-19	-3.03727	-6.32001	-4.02146	91.715	81.9483	85.0338	NaN
2020-11-20	-6.74256	-14.159	-10.3416	86.479	69.2095	78.6725	NaN
2020-11-21	-3.2329	-14.4347	-8.41678	88.1012	73.9254	83.1388	NaN
2020-11-22	-4.46223	-15.2852	-8.0131	91.5008	65.6774	80.5879	NaN
2020-11-23	-4.83469	-10.3063	-8.09571	92.4114	76.1852	88.2612	NaN
2020-11-24	-2.662	-15.7585	-7.57905	88.8633	79.5724	85.0034	NaN
2020-11-25	1.72753	-14.1435	-4.24543	93.0827	64.7731	81.5184	NaN
2020-11-26	-1.23115	-9.56498	-3.82447	91.6761	69.1465	80.4891	NaN
2020-11-27	2.47852	-12.131	-4.76104	88.6117	61.9775	79.4895	NaN
2020-11-28	0.125657	-7.46257	-3.73547	94.1028	67.3837	86.3215	NaN
2020-11-29	-2.92588	-12.4041	-7.88414	91.19	58.6538	75.1259	NaN
2020-11-30	2.33944	-13.2031	-6.3882	89.7648	52.7022	75.2091	NaN
2020-12-01	1.07173	-10.3363	-2.65525	86.4371	64.0691	75.0805	NaN
2020-12-02	1.64425	-3.29428	-0.854731	83.3333	47.6675	66.2854	NaN
2020-12-03	3.5591	-6.37494	-1.7386	87.2638	56.3015	71.3259	NaN
2020-12-04	3.07996	-7.87416	-2.47558	90.6634	64.5631	79.6161	NaN
2020-12-05	5.49521	-5.6675	-0.693951	88.1724	61.8692	76.0436	NaN
2020-12-06	6.63152	-5.2503	0.635787	87.1781	51.03	70.8316	NaN
2020-12-07	4.56022	-3.09828	0.397025	84.1392	51.7254	63.3732	NaN
2020-12-08	4.97502	-0.485891	1.91697	75.1278	62.3989	69.2314	NaN
2020-12-09	3.95303	-2.23446	0.797926	93.3772	66.3803	80.6132	NaN
2020-12-10	0.693887	-6.23975	-3.76853	94.8127	88.9098	92.3476	NaN
2020-12-11	-4.62301	-6.71414	-5.66104	95.5792	93.8304	94.6102	NaN
2020-12-12	-4.73987	-7.6273	-6.46652	94.0406	87.2445	92.4106	NaN
2020-12-13	-5.38026	-23.6525	-12.8421	93.7398	73.7127	80.9804	NaN
2020-12-14	-15.2276	-25.4386	-20.7101	80.9762	68.7324	74.7266	NaN
2020-12-15	-9.44885	-15.0765	-12.5996	86.8299	80.2076	84.1635	NaN
2020-12-16	-3.01396	-13.3468	-7.89353	95.5625	81.8957	88.8454	NaN
2020-12-17	-1.2348	-16.1489	-8.28628	89.3762	68.4069	83.5816	NaN
2020-12-18	-0.888696	-19.5542	-11.9955	84.2097	63.4863	73.6118	NaN
2020-12-19	2.22585	-20.4623	-7.35383	81.4078	69.2141	76.3006	NaN
2020-12-20	-3.83354	-10.0989	-7.23306	94.1186	73.779	87.3356	NaN
2020-12-21	-4.81273	-11.6164	-8.51645	92.5777	77.7498	84.7231	NaN
2020-12-22	-5.44489	-14.9302	-9.1444	91.3248	78.4606	86.3874	NaN
2020-12-23	-15.5985	-26.5285	-21.1288	77.4331	52.003	67.6464	NaN
2020-12-24	-13.6777	-27.8706	-22.3385	85.4578	73.4131	77.6716	NaN
2020-12-25	-0.875849	-12.962	-6.69015	86.8021	66.5228	78.8146	NaN
2020-12-26	-7.5277	-13.7579	-9.33273	88.6827	84.54	87.0749	NaN
2020-12-27	-7.37662	-16.9946	-11.9058	87.2323	75.4586	82.8047	NaN
2020-12-28	-13.766	-19.4977	-16.5544	84.5679	71.2724	80.8177	NaN
2020-12-29	-7.11398	-17.8492	-10.4264	88.7655	81.9705	85.6149	NaN
2020-12-30	-8.36315	-12.4758	-10.3778	90.6796	83.6415	88.4342	NaN
2020-12-31	-6.07676	-16.6058	-11.0845	88.9207	82.2687	85.6604	NaN
2021-01-01	-7.25634	-11.1791	-8.89635	93.1212	82.5273	90.0195	NaN
2021-01-02	2.28142	-10.3251	-3.93656	94.4626	73.3992	87.3725	NaN
2021-01-03	1.47685	-4.7166	-1.48721	91.7058	70.6335	80.921	NaN
2021-01-04	0.989656	-12.8672	-3.99462	87.911	62.4277	76.4594	NaN
2021-01-05	-2.80694	-16.3476	-8.82273	89.5724	77.6493	85.057	NaN
2021-01-06	-1.26921	-9.98207	-4.03257	95.8025	83.3782	92.5518	NaN
2021-01-07	-0.572952	-5.84071	-2.10663	97.3993	91.7855	95.2635	NaN
2021-01-08	4.89655	-13.8704	-7.08962	94.4628	48.6784	84.2611	NaN
2021-01-09	-5.56898	-16.8139	-10.9779	92.0109	70.8017	84.2545	NaN
2021-01-10	-2.44842	-11.5119	-4.8801	95.7293	83.7482	91.5905	NaN
2021-01-11	-4.50162	-7.6021	-5.85134	95.9125	84.009	92.7022	NaN
2021-01-12	-1.18641	-10.7574	-5.93619	91.4748	69.4124	82.7488	NaN
2021-01-13	2.37642	-10.1453	-3.78214	96.1052	75.2317	85.9158	NaN
2021-01-14	0.286398	-3.28603	-1.91101	94.5643	78.4548	84.5721	NaN
2021-01-15	-2.86694	-12.7922	-7.07553	91.5832	76.6625	82.6968	NaN
2021-01-16	-3.1769	-11.171	-6.88143	93.5321	73.1921	85.0911	NaN
2021-01-17	-2.34504	-13.555	-8.34419	91.9804	76.078	83.6823	NaN
2021-01-18	-13.6638	-19.8331	-15.5839	85.2722	59.8856	79.8042	NaN
2021-01-19	-4.39743	-24.3851	-17.7283	87.0366	67.7892	79.3021	NaN
2021-01-20	1.42857	-3.89244	-1.06389	86.5929	72.375	78.0942	NaN
2021-01-21	-2.40722	-16.6061	-13.2802	81.5151	65.1126	72.4147	NaN
2021-01-22	-9.61405	-15.5105	-12.3547	88.3778	67.0462	80.0011	NaN
2021-01-23	-6.31951	-23.5891	-11.9594	93.6761	69.3563	81.5656	NaN
2021-01-24	-18.075	-31.3595	-24.7726	74.6692	47.2088	67.8179	NaN
2021-01-25	-22.7939	-32.1163	-25.2125	76.1679	67.8513	72.6754	NaN
2021-01-26	-19.3099	-33.7421	-28.4709	75.2143	63.2098	69.4315	NaN
2021-01-27	-21.3733	-31.5083	-26.0559	76.4496	59.1708	70.0908	NaN
2021-01-28	-13.5329	-22.8343	-17.4688	84.8279	74.3213	79.4376	NaN
2021-01-29	-7.85747	-13.4613	-10.3407	93.3289	85.2079	87.6945	NaN
2021-01-30	-5.33362	-7.95381	-7.1361	94.0696	92.9103	93.3704	NaN
2021-01-31	-5.95292	-8.03576	-7.2552	92.8141	79.1377	86.2713	NaN
2021-02-01	-6.96327	-8.44005	-7.87116	93.8884	88.2423	92.6919	NaN
2021-02-02	-3.87871	-8.49635	-6.64406	94.1453	83.4932	91.9053	NaN
2021-02-03	-2.42349	-12.281	-7.04228	94.9431	78.8236	88.9504	NaN
2021-02-04	-12.5323	-18.5708	-16.0812	79.9303	67.0657	74.8873	NaN
2021-02-05	-17.7919	-28.379	-21.1831	75.8444	56.25	68.8784	NaN
2021-02-06	-27.1673	-32.6598	-29.9744	66.3121	56.2259	62.2343	NaN
2021-02-07	-27.2196	-35.8527	-31.509	65.7874	55.7786	61.7764	NaN
2021-02-08	-26.0171	-36.155	-30.7808	65.5596	54.9091	61.0815	NaN
2021-02-09	-24.2398	-28.1982	-26.5151	65.6089	55.7577	62.2592	NaN
2021-02-10	-25.5086	-32.2445	-28.7084	70.9205	52.7454	62.7316	NaN
2021-02-11	-27.7328	-36.0479	-31.767	66.3607	50.8445	60.5366	NaN
2021-02-12	-28.7978	-38.8542	-33.4006	66.5323	49.9188	61.5156	NaN
2021-02-13	-22.6634	-38.703	-32.1337	66.1186	32.1237	58.3556	NaN
2021-02-14	-23.7303	-33.9582	-28.9047	71.5541	58.6537	64.2601	NaN
2021-02-15	-18.1485	-29.5907	-24.7443	75.1422	47.6202	65.4625	NaN
2021-02-16	-16.7758	-32.9768	-24.922	75.0649	44.0858	63.8141	NaN
2021-02-17	-13.7385	-32.1771	-23.9083	80.9043	48.7225	69.3411	NaN
2021-02-18	-14.9593	-22.5261	-18.6208	82.0816	62.1415	73.1746	NaN
2021-02-19	-12.7958	-27.9576	-19.4253	85.3614	61.5601	74.3669	NaN
2021-02-20	-2.8734	-19.4428	-10.487	94.1847	70.157	83.7567	NaN
2021-02-21	-1.3923	-12.5916	-6.9898	92.8567	67.2956	81.018	NaN
2021-02-22	4.68675	-2.84433	1.24907	83.2374	63.1459	73.9347	NaN
2021-02-23	-1.32928	-11.9732	-6.25757	94.0114	80.7839	87.0382	NaN
2021-02-24	-4.37602	-12.5273	-8.37816	89.9878	63.1311	82.4508	NaN
2021-02-25	0.844823	-12.8372	-4.84731	92.4415	65.1429	79.1129	NaN
2021-02-26	1.6031	-20.0036	-5.58487	94.3698	58.4208	78.5458	NaN
2021-02-27	-15.8925	-21.9965	-20.4934	78.2061	57.2855	72.2987	NaN
2021-02-28	-11.0445	-23.9753	-18.0566	80.1526	59.4307	72.6491	NaN
2021-03-01	-3.75441	-31.9984	-18.2769	84.5274	54.4749	71.6428	NaN
2021-03-02	2.41265	-10.7838	-1.51673	85.3582	68.0224	76.5161	NaN
2021-03-03	2.72793	-12.7381	-4.89271	95.3571	71.8306	84.1407	NaN
2021-03-04	2.39461	-9.17133	-2.93873	94.834	79.2933	87.9701	NaN
2021-03-05	5.13264	-5.33272	-0.199137	85.5234	66.6547	77.2185	NaN
2021-03-06	6.63611	-3.91066	1.68641	90.0832	64.1302	79.47	NaN
2021-03-07	6.51141	-1.16498	2.21283	96.1857	58.5868	79.006	NaN
2021-03-08	10.8554	-2.74346	3.11891	84.2276	47.9679	70.5789	NaN
2021-03-09	3.9441	-7.41216	-1.20135	96.332	69.3267	87.2491	NaN
2021-03-10	2.0423	-17.1572	-7.20044	89.948	37.2881	70.6271	NaN
2021-03-11	-2.48302	-16.5403	-8.59156	87.9652	47.0393	69.4224	NaN
2021-03-12	6.77064	-14.432	-3.50262	75.0881	56.172	64.1472	NaN
2021-03-13	10.7304	-2.04388	3.07864	77.6963	31.3255	59.029	NaN
2021-03-14	4.62666	-4.31197	-0.304519	78.1647	34.0003	59.6243	NaN
2021-03-15	6.35685	-4.7699	-0.248691	85.2542	39.5424	64.3919	NaN
2021-03-16	2.69997	-2.62893	-0.16711	91.689	74.6744	86.3911	NaN
2021-03-17	7.66677	-3.71026	0.883808	94.4332	26.0824	65.4808	NaN
2021-03-18	9.37852	-6.48472	1.34243	87.8272	37.511	65.883	NaN
2021-03-19	13.96	-3.18208	4.5401	88.4814	34.955	64.2697	NaN
2021-03-20	14.019	-1.07546	6.48413	93.5828	45.4144	67.6137	NaN
2021-03-21	11.9285	-3.3498	3.61492	85.5214	39.9481	65.4377	NaN
2021-03-22	6.80803	-7.21995	0.00115034	87.6811	36.8217	63.4446	NaN
2021-03-23	0.895929	-7.7382	-2.60581	85.8591	56.7162	72.0995	NaN
2021-03-24	0.294802	-9.27274	-5.61988	70.081	32.2614	53.4519	NaN
2021-03-25	9.37205	-6.31122	1.21974	69.8428	39.5279	58.1751	NaN
2021-03-26	4.30073	-2.71541	0.117665	91.0962	37.4771	63.46	NaN
2021-03-27	2.21759	-8.5797	-2.68158	82.4096	29.8023	58.0587	NaN
2021-03-28	9.65127	-10.5147	-0.330315	83.1236	27.1638	53.7638	NaN
2021-03-29	12.0971	-2.86449	2.74146	94.7957	38.8563	70.6389	NaN
2021-03-30	-3.97111	-11.0998	-8.68608	85.6379	60.5808	69.7456	NaN
2021-03-31	0.312437	-15.1027	-7.03949	85.6516	35.4915	62.8019	NaN
2021-04-01	15.9466	-6.69305	4.9242	68.1061	15.8434	38.7738	NaN
2021-04-02	17.0742	-1.31167	7.41074	67.248	20.5073	41.3671	NaN
2021-04-03	13.4176	-1.16546	6.06618	66.7279	23.6667	40.9445	NaN
2021-04-04	14.7934	-0.327529	7.47604	63.2854	23.5617	40.5857	NaN
2021-04-05	10.882	-4.32581	5.08311	79.937	33.1862	52.6145	NaN
2021-04-06	14.7624	-4.04242	5.2749	82.4362	19.9688	48.572	NaN
2021-04-07	16.8889	-3.68078	6.89798	71.8664	17.7647	41.3187	NaN
2021-04-08	15.5685	-2.89848	6.30446	87.0687	31.3909	55.6824	NaN
2021-04-09	10.3651	-2.02446	3.9234	93.7235	42.7271	67.6393	NaN
2021-04-10	17.3311	-7.74674	6.03812	86.3981	14.9831	41.0748	NaN
2021-04-11	12.0407	-0.0632651	4.82448	80.9926	41.0012	57.3694	NaN
2021-04-12	-0.214371	-6.44311	-4.29208	83.9587	74.745	79.6185	NaN
2021-04-13	NaN	NaN	NaN	NaN	NaN	NaN	NaN
2021-04-14	2.42588	-6.24546	-2.72854	83.7841	57.5245	74.5285	NaN
2021-04-15	6.74954	-2.23486	1.26833	84.7115	57.0957	73.6769	0
2021-04-16	10.4742	-2.11518	3.18188	83.0828	27.0803	59.9535	0
2021-04-17	16.0978	-2.21567	7.11135	83.4069	23.4456	49.7309	0
2021-04-18	4.99228	-7.57154	-1.55156	91.2202	49.0294	63.5576	0
2021-04-19	2.02779	-8.67472	-2.94372	79.7678	32.682	55.5961	0
2021-04-20	1.8119	-7.80076	-2.51327	92.0247	39.6106	65.9119	0
2021-04-21	14.5763	-7.3415	5.98631	88.6636	17.1446	40.6353	0
2021-04-22	17.9733	-3.73303	7.28327	75.247	11.544	38.5361	0
2021-04-23	3.65281	-8.22432	-2.13928	81.8073	15.6734	44.4987	0
2021-04-24	7.39058	-10.6517	0.524916	70.5467	16.9696	36.3533	0
2021-04-25	6.6824	-5.51205	1.0027	92.6226	33.6088	68.0951	0.3
2021-04-26	7.70338	-1.74209	3.00037	96.4989	58.6959	79.7838	0
2021-04-27	19.204	-3.32681	9.22929	95.3548	13.339	50.5119	0.1
2021-04-28	7.48652	-5.80953	1.13478	93.0189	31.5946	54.8228	0
2021-04-29	11.8718	-4.17548	4.2592	94.6507	19.9606	54.2105	0
2021-04-30	19.5025	-3.4601	7.67073	60.5102	19.3196	38.6385	0
2021-05-01	22.561	4.62648	15.3279	59.4344	19.8997	35.1832	0
2021-05-02	8.65544	0.862344	4.62984	92.6156	54.0442	77.6917	3.3
2021-05-03	7.06256	-4.93408	2.44445	85.2956	41.9071	65.7093	0
2021-05-04	11.1728	-8.15072	2.38209	91.7814	23.0802	54.5422	0
2021-05-05	11.8435	-3.97014	4.32164	80.5208	17.0722	43.7215	0
2021-05-06	13.8206	-3.68293	6.18313	66.8264	17.9454	39.8425	0
2021-05-07	12.4236	-5.79864	4.58827	83.2193	21.7911	46.8979	0
2021-05-08	11.5044	-1.45248	5.64459	72.2298	16.5576	40.2817	0
2021-05-09	11.8015	-1.81646	4.92877	71.7243	23.1462	43.6853	0
2021-05-10	14.0782	-5.79853	5.06528	88.5028	21.7943	49.2517	0
2021-05-11	20.1425	-3.77096	10.219	69.1161	10.6038	30.0317	0
2021-05-12	21.429	-0.783267	13.413	59.2113	11.9012	27.811	0
2021-05-13	21.6629	6.40119	14.5924	74.0683	22.5274	45.0769	0
2021-05-14	22.7175	3.21884	12.8412	81.8464	18.3658	52.5525	0.1
2021-05-15	24.2376	2.70754	14.4956	86.7357	19.8545	51.1656	0
2021-05-16	27.3027	4.29279	17.7955	83.456	13.6692	40.9478	0
2021-05-17	28.8758	8.83233	19.568	74.6904	14.5102	40.6481	0
2021-05-18	26.2723	11.0896	20.2997	70.443	30.8211	45.9677	0
2021-05-19	22.9249	11.9435	17.9063	79.2303	14.9127	42.1754	1.3
2021-05-20	11.4226	3.1815	5.75584	81.0429	45.2606	69.1669	2.3
2021-05-21	7.00414	1.59028	3.86678	95.4581	75.6938	85.6139	13.7
2021-05-22	9.11401	1.55681	4.68572	94.1206	66.7407	82.4164	7.5
2021-05-23	11.7727	3.98852	8.07061	97.4982	78.4554	90.9632	0
2021-05-24	22.6494	9.37236	15.8416	97.8941	27.9979	64.1726	0
2021-05-25	14.5478	2.20542	9.28459	82.2404	60.627	70.5776	0.3
2021-05-26	9.99174	-0.84963	4.61649	77.8802	30.0677	52.6822	0
2021-05-27	13.8803	-3.52112	6.17527	81.351	22.1994	43.6721	0
2021-05-28	19.6648	-2.38378	11.2947	74.3127	16.8302	37.7121	0
2021-05-29	21.6765	10.0432	16.1052	76.5405	24.2482	44.6909	0
2021-05-30	15.0059	2.67892	11.9332	83.8761	40.9647	52.9482	0
2021-05-31	25.2591	0.296731	14.8793	93.5146	10.6825	40.723	2.7
2021-06-01	27.1173	10.8648	19.239	52.3694	20.3932	34.6507	0
2021-06-02	30.4078	8.6961	22.1192	72.5609	18.7747	36.1151	0
2021-06-03	32.2594	13.751	24.6869	80.5209	22.9127	42.4534	0
2021-06-04	35.3471	14.9724	25.3003	62.8256	16.9005	37.9664	0
2021-06-05	35.285	14.0886	24.8886	71.8479	13.3619	36.9381	0
2021-06-06	24.5997	12.374	19.684	81.4964	21.1704	46.8207	0.9
2021-06-07	22.6005	6.01021	16.1166	86.8185	32.7388	53.969	0.1
2021-06-08	29.5468	10.3001	21.3705	72.0283	22.8787	41.6778	0
2021-06-09	20.2451	14.4218	17.0563	97.3514	46.2033	87.3182	8.9
2021-06-10	17.8194	13.9415	15.8617	95.3803	76.6432	87.1542	11.8
2021-06-11	16.9306	13.8073	14.992	97.3633	76.2181	91.5353	89.5
2021-06-12	24.6491	11.66	18.2464	83.6384	28.0658	56.8578	0
2021-06-13	25.2766	13.1658	19.5867	75.8371	25.3807	50.287	0
2021-06-14	27.6568	12.3976	20.7266	76.0537	22.7836	47.3159	0
2021-06-15	28.1483	10.5626	21.0372	83.3576	22.8637	47.7167	0
2021-06-16	30.2855	13.848	21.5926	71.7316	22.278	49.0789	0
2021-06-17	26.0814	11.81	19.6319	72.6085	17.0063	41.6015	0
2021-06-18	19.3375	9.46144	14.9565	91.4871	46.1805	64.0004	0.4
2021-06-19	21.265	9.4419	16.6609	91.7602	41.0452	63.5679	0
2021-06-20	18.256	9.63103	14.3939	90.2912	31.7604	56.9493	0
2021-06-21	17.5374	4.49004	11.9324	83.6036	30.312	50.7806	0
2021-06-22	27.0797	10.1746	19.1208	60.6201	23.4033	42.4606	0
2021-06-23	25.2841	14.2648	20.9138	74.8696	35.42	49.0223	0
2021-06-24	24.0341	11.2051	18.5948	79.5653	29.7676	52.3369	0
2021-06-25	25.9999	12.1506	19.1878	88.5524	33.1441	63.5889	0
2021-06-26	25.2676	13.3202	19.6502	85.7287	39.637	64.0026	0.7
2021-06-27	21.1646	14.2283	16.9614	93.1114	65.5522	81.1647	13.2
2021-06-28	25.2901	11.5625	18.769	92.748	36.7903	65.5529	0
2021-06-29	27.9647	12.9862	21.532	89.4376	37.5648	61.5082	0
2021-06-30	30.014	18.0814	23.8079	77.2911	37.9262	57.6499	0
2021-07-01	30.7451	13.6885	23.1253	83.724	28.5296	54.3846	0
2021-07-02	32.3827	14.3613	24.4649	84.2438	31.5961	55.786	0
2021-07-03	31.43	14.9686	23.8435	85.7295	43.3188	64.2117	0
2021-07-04	27.7696	16.9764	23.0672	89.3154	40.6428	65.9439	0
2021-07-05	22.4409	13.2987	18.4004	87.1944	65.6118	74.4503	0
2021-07-06	14.1661	7.39581	11.8161	93.6581	65.1488	76.7313	0
2021-07-07	20.3582	6.56168	13.8956	94.1659	47.2593	69.1562	0
2021-07-08	24.0579	9.23554	17.3531	91.055	52.5602	72.2172	0
2021-07-09	29.1345	11.3951	20.7472	94.3354	32.7773	67.2182	0
2021-07-10	30.8041	15.2311	23.5024	90.4092	32.4635	62.9867	0
2021-07-11	30.2375	15.0757	23.5598	85.0814	29.7753	57.1052	0
2021-07-12	25.4958	14.5992	20.5243	84.9675	40.8933	65.7287	1.7
2021-07-13	26.1166	13.0088	19.2863	89.2503	48.6646	69.0436	1.7
2021-07-14	25.1063	11.2526	18.825	95.6977	50.591	73.1653	0.9
2021-07-15	29.356	11.2399	21.2696	95.0374	33.8724	66.8073	0.1
2021-07-16	30.6331	15.865	23.5092	87.9276	42.4242	63.2724	0
2021-07-17	30.4486	13.5502	22.3786	94.7914	43.2576	72.0388	1.1
2021-07-18	30.8164	17.9857	24.0796	92.8109	57.2946	77.6066	8
2021-07-19	21.1462	16.1269	17.5935	95.1907	81.007	88.9147	0
2021-07-20	20.2241	15.9784	17.6892	96.9345	84.29	93.9181	8.4
2021-07-21	26.7307	18.0993	21.8269	94.7575	64.7455	84.7241	3.2
2021-07-22	29.0902	18.1499	22.8092	97.3341	59.6204	83.4092	0
2021-07-23	27.1772	13.9269	21.4553	94.5966	30.9033	65.4958	0
2021-07-24	26.3864	12.1489	19.4218	77.1394	29.0723	53.3324	0
2021-07-25	26.6868	12.2665	19.8646	87.2549	31.3153	57.9748	0
2021-07-26	26.1908	12.5602	19.5611	90.9565	34.6916	66.2578	0.4
2021-07-27	29.7423	10.5004	20.8289	94.5158	30.5656	62.0516	0
2021-07-28	27.4609	13.0462	21.5865	89.205	30.9336	60.8616	0
2021-07-29	27.8785	9.69356	19.446	92.4279	31.6316	64.2262	0
2021-07-30	29.2192	13.3882	20.7113	86.4335	33.6553	63.7501	0.1
2021-07-31	25.8774	11.4553	19.3335	86.4221	34.1908	61.698	0
2021-08-01	27.5303	8.48406	18.3192	92.3011	33.6953	63.5964	0
2021-08-02	28.6365	12.9837	21.0009	87.0563	35.9755	63.4436	0
2021-08-03	30.716	14.3543	22.6953	84.6994	28.8344	57.4886	0
2021-08-04	27.3406	18.3369	21.6747	83.7476	46.1856	64.7294	0
2021-08-05	23.8533	10.1562	18.2375	92.3122	43.8368	71.473	0
2021-08-06	26.8721	7.83026	18.3917	92.2941	37.6765	63.9523	0
2021-08-07	29.7895	9.52466	20.3543	92.3077	25.8603	57.7512	0
2021-08-08	33.6286	16.9945	24.3144	92.9874	20.8362	58.172	0
2021-08-09	18.9732	15.9844	16.9265	96.9754	77.6823	91.2332	40.9
2021-08-10	22.7665	12.4744	16.5102	97.5097	43.8962	80.3143	0.5
2021-08-11	21.8175	10.3854	15.4295	94.3218	42.6414	70.2305	0
2021-08-12	18.7824	7.01622	13.2518	85.2913	33.6791	60.7512	0
2021-08-13	24.6496	5.72664	15.0457	87.9302	34.9355	61.8647	0
2021-08-14	31.3743	8.41902	20.9837	91.259	25.6146	54.0916	0
2021-08-15	34.5798	13.786	24.2616	74.3005	21.3145	47.2542	0
2021-08-16	32.1783	16.3975	22.7053	76.5005	31.9306	54.9472	0
2021-08-17	25.3487	16.8775	20.6228	72.5181	32.865	53.9769	0
2021-08-18	18.405	13.2673	15.9768	85.2458	60.5091	71.753	0.2
2021-08-19	17.2204	13.29	14.8693	95.5102	71.4556	84.7631	0
2021-08-20	13.7984	9.69774	12.2956	96.7199	90.0396	94.6658	60.5
2021-08-21	19.3883	7.7599	13.4135	94.569	47.7952	77.1426	9
2021-08-22	15.6826	6.13417	12.0902	97.0151	79.3194	92.1903	21.1
2021-08-23	18.4124	10.65	14.3651	95.8272	59.978	81.2546	0.1
2021-08-24	15.1892	8.73929	12.0515	96.8543	82.9408	92.0796	12.1
2021-08-25	17.1817	7.02563	11.7342	97.4928	48.9775	78.039	0.1
2021-08-26	16.9969	5.89562	11.4954	95.3535	55.6322	76.9853	0
2021-08-27	13.8749	8.03508	11.5588	97.5803	86.785	95.1694	11.8
2021-08-28	22.7689	10.6356	15.7779	97.9137	49.9071	82.7883	0
2021-08-29	21.5934	8.82045	15.0038	93.0365	43.5936	76.5958	0
2021-08-30	24.5637	6.72567	16.0084	95.6552	35.0774	67.244	0
2021-08-31	25.733	10.6051	17.9491	93.2044	38.1011	67.0456	0
2021-09-01	25.759	11.6068	18.8201	93.1335	40.182	67.9307	0
2021-09-02	23.802	12.0801	17.3086	92.1569	31.7996	72.0959	10.6
2021-09-03	20.9497	8.41106	14.788	91.3556	44.8851	68.0916	0
2021-09-04	20.4837	8.66251	14.2275	92.5617	40.5009	70.5392	0
2021-09-05	22.736	7.05544	14.7791	95.7219	35.0972	67.8438	0
2021-09-06	23.7262	8.1118	15.9922	94.629	32.6333	65.2514	0
2021-09-07	22.583	9.36371	15.7541	87.1325	30.7507	58.8042	0
2021-09-08	22.754	8.81548	15.0209	89.9342	33.3994	63.8647	0
2021-09-09	24.4334	6.02287	14.5464	94.7638	29.7301	68.6863	0
2021-09-10	27.9286	8.4673	18.0369	91.8122	27.6877	58.2052	0
2021-09-11	18.911	5.25314	12.2707	92.8924	30.3959	61.9533	0
2021-09-12	19.6289	6.83569	13.1236	90.7645	32.7558	61.9037	1.7
2021-09-13	22.4822	8.16037	14.5564	83.4149	40.7059	63.0392	0
2021-09-14	21.3717	4.81057	12.7683	82.4902	25.3183	56.7786	0
2021-09-15	26.6102	4.48419	16.0399	80.0188	24.4148	51.4219	0
2021-09-16	18.2029	8.08391	11.7997	91.9875	21.165	57.1006	0
2021-09-17	17.1538	7.14401	10.7293	65.5848	27.683	53.2458	0
2021-09-18	27.6776	7.16872	17.1115	77.3269	25.702	51.3041	13.8
2021-09-19	24.057	11.6613	17.8475	93.1164	23.1858	59.9528	9
2021-09-20	18.0448	4.22928	12.1614	81.6981	35.1091	61.9211	7.2
2021-09-21	20.3174	3.03802	10.727	82.3596	22.1918	57.0098	3.6
2021-09-22	24.7661	2.23048	13.9982	83.6287	20.0381	48.4868	0.7
2021-09-23	22.918	9.12826	15.5062	69.3412	18.2507	41.6902	0.8
2021-09-24	15.1462	2.29484	8.39645	79.4191	35.0135	52.2078	1.4
2021-09-25	26.3655	5.55599	14.5327	71.8935	21.5492	46.9814	0
2021-09-26	21.0332	7.71535	13.8352	79.5279	33.7963	57.2511	0
2021-09-27	26.9198	5.0893	14.4135	88.0708	28.4398	61.2377	0
2021-09-28	28.3101	8.08176	18.5791	86.3632	33.3263	58.764	0
2021-09-29	26.2473	13.6917	17.991	82.2827	26.0445	60.848	0
2021-09-30	22.4661	5.36196	15.0605	89.9891	27.1965	65.9348	0
2021-10-01	22.0993	3.07555	11.5407	96.1845	25.0741	68.238	0
2021-10-02	23.5851	5.02483	12.7826	90.7681	28.4432	62.5384	0
2021-10-03	24.5686	3.68536	13.2314	91.0998	20.2718	54.5237	0
2021-10-04	26.3318	5.92078	14.7205	73.4529	18.4195	43.9344	0
2021-10-05	30.3774	6.18899	17.438	80.8925	16.6684	48.6163	0
2021-10-06	29.8932	5.37343	17.3171	86.9194	17.7935	51.7341	0
2021-10-07	22.988	9.89782	15.264	93.637	28.5713	62.139	0
2021-10-08	16.3541	3.54671	10.9778	84.6824	26.9564	61.0279	0
2021-10-09	11.073	4.93064	8.79101	85.5025	51.8652	69.7622	0.2
2021-10-10	19.0997	1.98524	9.5801	80.1259	18.7822	54.7017	0.1
2021-10-11	14.1767	4.52583	8.43453	70.1423	28.9526	53.5509	0.6
2021-10-12	9.55553	1.69683	5.01162	79.4446	42.2857	62.2345	1.4
2021-10-13	6.92958	1.97528	4.98197	94.0941	73.59	84.9702	0
2021-10-14	8.78448	4.17008	6.5792	94.4647	76.4375	87.0627	1.2
2021-10-15	10.6462	2.7236	5.68688	92.2064	41.5605	70.8733	0.3
2021-10-16	16.4512	-0.440042	7.75035	82.6137	25.9518	53.9388	1.9
2021-10-17	19.7421	0.121757	9.82586	84.3555	36.5181	62.827	0
2021-10-18	21.6915	2.83594	11.2495	93.5925	31.523	65.6789	0
2021-10-19	7.28805	-1.02078	3.91641	82.3921	50.2721	69.3589	0
2021-10-20	5.34524	-4.72528	-0.0721438	90.3341	53.2229	75.3733	0
2021-10-21	6.18427	-7.051	-1.50155	93.122	44.9333	75.7904	0
2021-10-22	3.11036	-6.18508	-0.336315	94.8375	74.6714	85.914	0
2021-10-23	3.76977	0.795585	2.11608	93.8359	67.3087	78.6169	0
2021-10-24	5.42118	-2.75215	1.1448	94.63	63.3221	80.5406	0
2021-10-25	9.40535	-2.41245	4.11615	94.4487	51.8861	70.4694	0
2021-10-26	8.06554	4.57018	6.14634	96.2137	59.2368	70.6164	0
2021-10-27	9.66804	1.25652	6.37851	97.9715	80.0218	92.6089	0
2021-10-28	12.4071	-2.09259	3.97056	96.8833	38.343	75.275	0
2021-10-29	14.1057	-4.59317	4.79228	90.8577	38.7219	67.6676	0
2021-10-30	7.91656	-1.45756	3.75641	85.6398	36.4495	67.5275	0
2021-10-31	2.51756	-3.90705	0.435682	81.0326	45.5611	65.8205	0
2021-11-01	3.6455	-5.14031	-0.603043	86.3432	54.1377	71.9922	0
2021-11-02	2.77472	-8.01312	-2.20363	87.5827	47.5135	70.3073	0
2021-11-03	7.06281	-7.9136	-1.54917	84.0669	36.9036	66.7648	0
2021-11-04	12.8236	-4.33009	2.92857	85.2287	38.1874	66.5604	0
2021-11-05	14.6159	-1.47829	6.84127	87.956	43.9859	69.0062	0
2021-11-06	15.0259	0.923157	5.88617	87.0327	30.0247	63.9427	0
2021-11-07	9.67162	-2.5821	3.68685	90.7858	49.2943	68.4401	0
2021-11-08	8.58544	-3.37554	1.41801	72.7369	28.952	53.9393	0
2021-11-09	6.79421	-4.0252	-0.0216703	73.2794	35.2898	58.5707	0
2021-11-10	1.61843	-0.882702	-0.183809	98.2312	51.6198	85.2351	0
2021-11-11	-0.558518	-4.11602	-1.71277	98.2806	83.6398	93.6555	0
2021-11-12	-3.35135	-6.23737	-5.04203	94.4101	70.918	80.1699	0
2021-11-13	-4.81496	-6.46375	-5.53147	96.1515	87.8818	92.269	0
2021-11-14	-3.56776	-6.56168	-4.89284	96.1017	83.5131	91.4102	0
2021-11-15	-2.46798	-5.04899	-3.68352	97.5889	95.4047	96.3949	0
2021-11-16	4.68638	-2.60248	0.226665	98.5208	57.0257	85.4567	NaN
2021-11-17	-0.448672	-5.87055	-4.45729	91.8564	72.3453	80.9094	NaN
2021-11-18	-5.1594	-12.5652	-7.86223	89.597	69.8773	80.0267	NaN
2021-11-19	-0.953545	-9.13276	-4.67416	89.3269	62.9462	78.2096	NaN
2021-11-20	2.60247	-9.2371	-3.72256	85.5998	65.6771	76.1426	NaN
2021-11-21	-4.04473	-13.4878	-11.4951	76.8351	63.7379	70.1261	NaN
2021-11-22	-4.94876	-11.2225	-7.99037	89.4224	65.2842	77.49	NaN
2021-11-23	3.61123	-8.98209	-2.06521	90.7971	56.7004	75.5211	NaN
2021-11-24	-3.8054	-20.95	-13.97	85.9606	51.9907	69.5326	NaN
2021-11-25	-6.26729	-21.3434	-13.9671	82.7969	63.4425	76.4267	NaN
2021-11-26	-0.587222	-9.564	-4.74744	88.7756	73.2513	83.2756	NaN
2021-11-27	1.02947	-8.20994	-2.28202	81.8829	50.6213	66.482	NaN
2021-11-28	-3.73785	-10.4154	-6.49348	86.4879	63.0348	75.3685	NaN
2021-11-29	2.52348	-7.37371	-1.6727	89.9776	69.7474	79.1748	NaN
2021-11-30	-1.89234	-9.57832	-5.0648	97.4218	71.2391	86.5768	NaN
2021-12-01	6.96758	-2.64458	1.47225	98.1663	59.5577	81.3293	NaN
2021-12-02	1.4729	-6.22068	-3.96815	94.9227	69.3066	84.9244	NaN
2021-12-03	-1.91555	-7.70157	-4.45784	95.3336	49.45	68.0353	NaN
2021-12-04	-5.93042	-13.6809	-8.68411	87.7051	74.5122	81.6554	NaN
2021-12-05	-4.80132	-20.0726	-10.6604	94.3379	67.7087	80.0964	NaN
2021-12-06	-18.8269	-24.5375	-22.0056	79.1936	65.4625	72.4622	NaN
2021-12-07	-14.9385	-25.6019	-20.4827	81.6645	74.2424	78.8803	NaN
2021-12-08	-8.01267	-23.1277	-15.6942	92.3705	78.278	83.9806	NaN
2021-12-09	-2.0651	-10.068	-5.30739	95.3334	65.9508	79.0305	NaN
2021-12-10	-9.08672	-15.8659	-12.6207	86.8945	64.8223	78.1737	NaN
2021-12-11	-2.4485	-16.4619	-10.5909	85.2078	68.7816	78.5013	NaN
2021-12-12	2.30717	-3.98949	-1.0063	79.5498	69.4716	73.3589	NaN
2021-12-13	-1.88743	-13.7054	-6.77534	89.8256	60.9381	82.6024	NaN
2021-12-14	-0.490981	-9.7282	-4.95014	96.0617	76.9225	86.2742	NaN
2021-12-15	-2.77554	-14.3994	-7.73081	95.1759	75.5897	87.8645	NaN
2021-12-16	-14.6812	-22.2255	-19.164	75.6073	68.2658	71.5163	NaN
2021-12-17	-17.0213	-23.4492	-19.0969	81.2161	72.7973	77.1645	NaN
2021-12-18	-17.4045	-24.8191	-20.6823	80.5043	63.8227	75.5311	NaN
2021-12-19	-4.01109	-17.7078	-12.6231	82.4248	66.6915	75.1044	NaN
2021-12-20	-17.8413	-22.1254	-20.0361	80.7623	58.4271	68.1345	NaN
2021-12-21	-13.4608	-19.5953	-16.2914	82.4112	71.3248	78.6555	NaN
2021-12-22	-9.85226	-16.4648	-13.063	85.8547	60.1046	77.0727	NaN
2021-12-23	-10.7442	-14.6661	-13.0884	88.7195	83.8555	85.8864	NaN
2021-12-24	-5.10501	-21.0377	-14.0845	94.9374	62.3064	75.5305	NaN
2021-12-25	-19.0785	-24.6556	-21.4737	76.4435	61.433	70.5616	NaN
2021-12-26	-17.4007	-23.6595	-20.1493	81.7912	74.5918	79.4557	NaN
2021-12-27	-16.6182	-28.386	-20.768	82.1878	67.4113	74.7074	NaN
2021-12-28	-23.3152	-30.0539	-26.6826	72.7762	57.2487	66.0147	NaN
2021-12-29	-28.8697	-32.5906	-29.9715	71.4295	59.0507	66.9647	NaN
2021-12-30	-23.1723	-34.7585	-28.0172	75.0393	62.618	69.8182	NaN
2021-12-31	-29.6548	-34.2595	-31.8079	67.7069	58.6921	64.1552	NaN

## Sheet: Morden
Date	Tmax	Tmin	Tavg	RHmax	RHmin	RHavg	Precip
2018-01-01	-15.8	-24.6	-20.2	67	44	60.5417	0
2018-01-02	-11.4	-20.6	-16	83	60	69.375	0			Soil Type: Chernozemic clay loam
2018-01-03	-19.2	-22.6	-20.9	77	65	72.875	0			Average Daylight Hours (during R5): 14h 40min
2018-01-04	-18.6	-25.5	-22.1	80	67	74.375	0
2018-01-05	-17.2	-28.2	-22.7	78	63	72.4583	0.3
2018-01-06	-4.2	-20.7	-12.5	82	69	75.6667	0
2018-01-07	1.3	-5.7	-2.2	88	63	74.9583	0
2018-01-08	-1.7	-11.4	-6.6	85	62	72.5	0
2018-01-09	1.9	-11.3	-4.7	93	80	85.875	0
2018-01-10	0.6	-19.9	-9.7	95	71	82.0417	1.7
2018-01-11	-19.8	-25.5	-22.7	81	69	74.5	0.7
2018-01-12	-19.3	-25.5	-22.4	72	54	64.4167	0.2
2018-01-13	-15.9	-27.1	-21.5	72	53	63.0417	0
2018-01-14	-12.3	-23.3	-17.8	86	73	77.7083	1.6
2018-01-15	-22.5	-26.7	-24.6	74	63	69.5	0.2
2018-01-16	-11	-24.1	-17.6	67	51	57.25	0
2018-01-17	5.4	-11.4	-3	68	49	58.75	0
2018-01-18	3.9	-5.1	-0.6	84	61	74.7083	0
2018-01-19	6.6	0.7	3.7	73	59	68.375	0
2018-01-20	3.6	-6.3	-1.4	88	59	74.9167	0
2018-01-21	-3.2	-6.4	-4.8	97	83	89.0833	0
2018-01-22	-4.6	-6.7	-5.7	93	80	86.4167	0
2018-01-23	-3.6	-6.7	-5.2	92	75	85.125	0
2018-01-24	-3.7	-10.4	-7.1	94	79	89.5833	0
2018-01-25	-3.6	-10.4	-7	96	91	94.1667	0
2018-01-26	-1.1	-7.7	-4.4	98	73	88.2917	0
2018-01-27	-7.4	-20.1	-13.8	85	70	77.375	0.6
2018-01-28	-18.8	-21.9	-20.4	80	64	74.1667	0.2
2018-01-29	-15.2	-20.5	-17.9	83	63	76.375	0.2
2018-01-30	2.5	-20.7	-9.1	85	64	76.7083	0
2018-01-31	-11.5	-20.4	-16	75	53	63.0417	0.2
2018-02-01	-16.5	-23	-19.8	71	52	64.9583	0
2018-02-02	-14.8	-20.7	-17.8	84	61	72.5833	0.7
2018-02-03	-19.9	-26.2	-23.1	82	71	76.875	1.7
2018-02-04	-13.4	-24.7	-19.1	72	52	62.25	0.2
2018-02-05	-13.7	-22.6	-18.2	81	53	66.5417	0
2018-02-06	-14	-22.5	-18.3	83	57	69.5	0.2
2018-02-07	-13.3	-21.3	-17.3	73	57	67.1667	0.2
2018-02-08	-14.3	-22.5	-18.4	73	53	65.5	0
2018-02-09	-12.3	-23.4	-17.9	71	52	63.5	0
2018-02-10	-11.7	-20.7	-16.2	72	56	64.2917	0
2018-02-11	-12.7	-23.1	-17.9	80	60	68.25	0
2018-02-12	-16.8	-26.3	-21.6	67	49	59.0417	0.2
2018-02-13	-3.5	-16.9	-10.2	76	59	66.2917	0
2018-02-14	4.4	-9	-2.3	93	57	71.9167	0.2
2018-02-15	-9	-21.9	-15.5	85	51	66.0417	0.2
2018-02-16	-5.9	-18.6	-12.3	72	60	66.7083	0
2018-02-17	-7.1	-14.9	-11	77	44	64.375	0
2018-02-18	-10.5	-16.9	-13.7	80	62	70.5833	0.2
2018-02-19	-14.2	-21.3	-17.8	75	48	61.9583	0
2018-02-20	-11.1	-16.1	-13.6	84	55	67.7917	1.1
2018-02-21	-10.8	-17.8	-14.3	74	54	64.0417	0
2018-02-22	-4	-20.2	-12.1	81	52	68.3333	0
2018-02-23	-6.9	-14.9	-10.9	80	62	69.4167	0
2018-02-24	-1.7	-13.2	-7.5	92	58	72.75	0.8
2018-02-25	-1	-12	-6.5	93	60	78.1667	0.2
2018-02-26	3.8	-10.5	-3.4	81	51	69.0833	0
2018-02-27	0.9	-10.7	-4.9	79	42	65.7917	0
2018-02-28	2.4	-8.4	-3	84	53	69.5	0
2018-03-01	4.8	-7.6	-1.4	86	36	67.25	0
2018-03-02	-1.9	-9.2	-5.6	92	69	83	0
2018-03-03	6	-8.5	-1.3	85	51	69.3333	0
2018-03-04	4.8	0.1	2.5	98	61	76.5	10.5
2018-03-05	0.3	-2.9	-1.3	98	93	96.25	8
2018-03-06	-2.7	-12.2	-7.5	96	58	73.5	0.2
2018-03-07	-5.2	-12.9	-9.1	86	56	70.7083	0
2018-03-08	-4.5	-17.2	-10.9	92	66	81.3333	0
2018-03-09	-8.1	-17.4	-12.8	93	76	86.5	0
2018-03-10	-1.9	-11.1	-6.5	92	76	83.1667	0.2
2018-03-11	1	-9	-4	82	54	68	0
2018-03-12	-0.7	-10.1	-5.4	77	52	63.2083	0
2018-03-13	2	-13	-5.5	80	44	65.5417	0
2018-03-14	0.1	-8.3	-4.1	79	62	69.25	0
2018-03-15	-4.9	-12.7	-8.8	89	52	71.5417	0
2018-03-16	0.3	-14.4	-7.1	91	53	75.625	0
2018-03-17	3.8	-9.6	-2.9	83	34	54.25	0
2018-03-18	1	-1	0	83	71	78	0
2018-03-19	-1	-5.4	-3.2	84	63	72.25	0
2018-03-20	-1.6	-5.5	-3.6	96	62	77.2917	0.4
2018-03-21	0.3	-3.9	-1.8	99	85	93.5417	1.1
2018-03-22	1.6	-2.8	-0.6	100	80	92.9167	0
2018-03-23	2.1	-6.4	-2.2	98	64	81.625	0.5
2018-03-24	0.2	-2.8	-1.3	96	76	86.3333	0.2
2018-03-25	2.8	-0.6	1.1	90	71	80.7083	0
2018-03-26	1.2	-1.2	0	96	83	87.1667	0
2018-03-27	7.2	-2.7	2.3	93	49	72.5417	0
2018-03-28	5	-6.6	-0.8	85	59	70.9167	0.4
2018-03-29	-3.7	-13.7	-8.7	80	35	65.875	0.2
2018-03-30	-6.8	-16.7	-11.8	82	41	54.4167	0.2
2018-03-31	-7	-14.6	-10.8	66	44	54.7917	0
2018-04-01	0.1	-12.3	-6.1	67	37	53.7917	0
2018-04-02	-9.9	-16.4	-13.2	77	51	60.375	0
2018-04-03	-2.3	-16.4	-9.4	72	33	51.6667	0.2
2018-04-04	0.3	-8.8	-4.3	78	40	58.5	0
2018-04-05	-0.9	-13.6	-7.3	78	29	55.4583	0
2018-04-06	-2.9	-16.5	-9.7	75	48	58.8333	0
2018-04-07	-2.3	-13.2	-7.8	76	32	56.5833	0
2018-04-08	-1.2	-13.5	-7.4	87	30	57.7917	0
2018-04-09	3.2	-11.6	-4.2	84	32	63.7917	0
2018-04-10	4.8	-3.2	0.8	80	39	62.9583	0
2018-04-11	4.9	-5.8	-0.5	96	35	70.2917	2.4
2018-04-12	0.2	-5	-2.4	98	54	77.5833	2.8
2018-04-13	-1	-8.3	-4.7	71	48	60.0833	0
2018-04-14	3.8	-8	-2.1	78	29	56.125	0
2018-04-15	4.3	-6.8	-1.3	83	34	57.2083	0
2018-04-16	7.1	-7.9	-0.4	86	36	59.0417	0
2018-04-17	9.8	-4.3	2.8	79	25	49.6667	0
2018-04-18	11.4	-3.2	4.1	82	30	54.4583	0
2018-04-19	14.1	-0.6	6.8	82	32	55.7083	0
2018-04-20	15.6	-0.1	7.8	89	28	57.4167	0
2018-04-21	18.4	-0.7	8.9	85	39	60.2083	0
2018-04-22	17.5	6.9	12.2	62	33	51.3333	0
2018-04-23	16.4	5.1	10.8	64	31	46.9583	0
2018-04-24	12.3	-0.5	5.9	80	27	50	0
2018-04-25	20.3	3.6	12	57	18	38.1667	0
2018-04-26	18.5	2.5	10.5	66	21	40.6667	0
2018-04-27	11.3	0	5.7	74	40	56.0833	0
2018-04-28	17.3	-4.5	6.4	88	25	51	0
2018-04-29	NaN	4.2	NaN	72	24	45	NaN
2018-04-30	NaN	NaN	NaN	94	60	72.4615	NaN
2018-05-01	4.6	0.6	2.6	94	74	84.0833	0
2018-05-02	18.9	-2.2	8.4	95	31	61.4583	0
2018-05-03	22.3	4.8	13.6	74	21	44.2083	0.3
2018-05-04	22.2	8.3	15.3	52	19	32.6667	0
2018-05-05	21.1	6.3	13.7	57	21	36.875	0
2018-05-06	25.1	4	14.6	66	17	37.875	0
2018-05-07	30.7	6.4	18.6	59	13	33.7917	0
2018-05-08	21.7	7.2	14.5	80	29	42.5417	0
2018-05-09	19.2	2	10.6	96	17	56.4583	0
2018-05-10	11.7	-0.9	5.4	55	15	30.5417	0
2018-05-11	17.2	-3	7.1	56	10	25.1667	0
2018-05-12	22.6	7.5	15.1	39	12	23.1667	0
2018-05-13	27.6	9.1	18.4	63	17	35.3333	0
2018-05-14	21.6	5.7	13.7	62	17	32.6667	0
2018-05-15	31.2	2.3	16.7	67	13	30.0833	0
2018-05-16	21.7	8.1	14.9	73	23	42.3333	0
2018-05-17	13.9	6.9	10.4	95	53	75.2917	14.8
2018-05-18	9.2	5.3	7.3	95	83	90.2917	17.8
2018-05-19	19.5	3.2	11.4	90	21	52.5417	0
2018-05-20	24.6	6.5	15.6	61	15	34.0833	0
2018-05-21	26	10.5	18.3	60	14	33.5	0
2018-05-22	27.9	13.5	20.7	77	31	50.4583	0
2018-05-23	30.7	13.4	22.1	80	29	53.4167	0
2018-05-24	32	15.7	23.9	90	24	61.375	1.6
2018-05-25	33.1	14.3	23.7	84	19	55.9583	0
2018-05-26	29.4	15.2	22.3	84	33	56.6667	0
2018-05-27	28.2	13.5	20.9	92	40	69.2917	4.2
2018-05-28	28.2	15.3	21.8	74	19	41.9583	0
2018-05-29	31.5	14	22.8	74	33	50.3333	0
2018-05-30	21	16.8	18.9	96	81	87.2917	0
2018-05-31	26	13.6	19.8	95	47	72.9167	2.1
2018-06-01	19.4	12.1	15.8	92	66	82.25	9.1
2018-06-02	17.7	11.2	14.5	96	72	84.75	0
2018-06-03	22.9	9.9	16.4	79	30	55.375	0
2018-06-04	22.5	10.4	16.5	73	32	51.5833	0
2018-06-05	28.2	9.2	18.7	79	33	51.8333	0
2018-06-06	23.9	12	18	79	29	51.1667	0
2018-06-07	28.9	10.6	19.8	67	21	40.2917	0
2018-06-08	24.3	14	19.2	87	46	63.375	0
2018-06-09	28	17.7	22.9	97	49	75.2917	0
2018-06-10	30.6	17.2	23.9	95	38	63.8333	0
2018-06-11	21.7	12.6	17.2	88	47	71.0833	2
2018-06-12	24.1	10.7	17.4	89	24	54.375	3.9
2018-06-13	27	11.9	19.5	63	18	40.1667	0
2018-06-14	28.3	12.6	20.5	93	38	59.75	31.2
2018-06-15	NaN	16.4	NaN	95	34	65.6667	NaN
2018-06-16	23.3	15	19.2	83	57	70.1667	0
2018-06-17	24.7	14.9	19.8	82	31	56.7917	0.2
2018-06-18	26.2	10.9	18.6	78	27	48.7917	0
2018-06-19	27.7	15.2	21.5	77	29	49.2917	0
2018-06-20	29.8	12.6	21.2	84	24	47.25	0
2018-06-21	31.4	17.8	24.6	64	29	44.375	0
2018-06-22	30.8	18.2	24.5	85	31	60.4167	11.9
2018-06-23	28.7	15.9	22.3	91	39	70.9167	0
2018-06-24	26.6	15.2	20.9	96	57	77.5	0
2018-06-25	24.6	15.8	20.2	92	64	76.5417	0
2018-06-26	29.2	17.6	23.4	95	40	65.5	0
2018-06-27	28.7	16.4	22.6	85	20	49.7917	0
2018-06-28	31.1	16	23.6	64	21	41.5	0
2018-06-29	25.1	15.1	20.1	93	61	72.75	21.2
2018-06-30	23.5	16.5	20	87	47	70.0833	0
2018-07-01	27.2	14.4	20.8	83	42	62.2917	0
2018-07-02	25.8	13.5	19.7	82	38	59	0
2018-07-03	27.7	13.3	20.5	88	53	72.625	0
2018-07-04	24.8	16.6	20.7	95	42	66.4167	11.6
2018-07-05	25.1	13.1	19.1	82	37	57.2917	0
2018-07-06	28.2	13	20.6	79	46	62	0
2018-07-07	33.4	19.1	26.3	91	48	65.4583	0
2018-07-08	28.8	17.9	23.4	71	30	51.4583	0
2018-07-09	28.6	14	21.3	88	33	56.4167	0
2018-07-10	29	18.3	23.7	86	49	68.5	0.9
2018-07-11	29.5	20.2	24.9	94	50	76.125	8.5
2018-07-12	30	18.2	24.1	77	32	54.1667	0
2018-07-13	31.9	19.1	25.5	74	29	53.125	0
2018-07-14	33.7	17.4	25.6	77	33	56.4583	3.3
2018-07-15	25.1	13.8	19.5	77	31	51.2917	0
2018-07-16	22.2	11.2	16.7	79	42	58.0417	0
2018-07-17	26.4	8.7	17.5	94	34	62.375	0
2018-07-18	31.3	13.5	22.4	87	38	62.1667	0
2018-07-19	28	17.7	22.8	93	53	70.75	31
2018-07-20	24.7	16	20.4	94	56	77.5833	3.3
2018-07-21	24.9	13.8	19.3	92	50	74.625	0
2018-07-22	26	14.3	20.1	99	60	84.1667	4.4
2018-07-23	23.7	14.5	19.1	79	46	62.0833	0
2018-07-24	23.3	14.2	18.8	81	49	64.125	0
2018-07-25	19	12.2	15.6	93	58	72.1667	0
2018-07-26	23	13.2	18.1	92	35	64.2917	0
2018-07-27	25.8	13.5	19.7	81	37	61.625	0
2018-07-28	25.9	10	18	92	33	63	0
2018-07-29	27.8	12.6	20.2	85	31	57.2917	0
2018-07-30	30.6	16.6	23.6	71	27	48.7083	0
2018-07-31	24.3	15.1	19.7	69	54	62.5	0
2018-08-01	18.9	7.2	13	85	43	67.4583	0
2018-08-02	24.9	5.9	15.4	92	43	67.625	0
2018-08-03	28.6	12.6	20.6	92	58	73.875	0
2018-08-04	31	16.9	24	96	26	66.9167	11.3
2018-08-05	23.6	14.2	18.9	83	59	70.6667	0
2018-08-06	25.7	9.5	17.6	95	42	68.7083	0
2018-08-07	32.4	17.6	25	82	23	51.0833	0
2018-08-08	29.6	18.1	23.8	64	32	46.5	0
2018-08-09	31.2	14.9	23.1	82	28	55.5417	0
2018-08-10	33.8	16.7	25.2	79	24	52.4583	0
2018-08-11	36.4	19.2	27.8	66	16	41.9167	0
2018-08-12	39.1	19.3	29.2	97	18	58.7917	0
2018-08-13	27.9	16.4	22.1	74	48	60.0833	0
2018-08-14	21	9.1	15	81	41	63.0417	0
2018-08-15	31	8	19.5	87	24	49.75	0
2018-08-16	22.4	15	18.7	88	41	63.2083	0
2018-08-17	26.6	9.9	18.2	96	41	69.5833	0
2018-08-18	33.6	18.5	26	72	28	51.2917	0
2018-08-19	23.1	14.1	18.6	69	35	51.4583	0
2018-08-20	23.3	11.5	17.4	82	29	54.0833	0
2018-08-21	25.7	9.4	17.6	79	21	43	0
2018-08-22	29.7	15.4	22.6	47	15	29.5417	0
2018-08-23	31.9	16.5	24.2	81	28	51.9167	0
2018-08-24	27.6	13.5	20.5	86	44	68.2917	0
2018-08-25	21.8	12.9	17.4	85	41	63.875	0
2018-08-26	22.2	8.1	15.2	90	32	61.9583	14.1
2018-08-27	16.2	10.3	13.2	90	55	75.9583	4.1
2018-08-28	17.8	10.2	14	94	62	80.4167	0.7
2018-08-29	23.3	12	17.6	87	27	59.375	0
2018-08-30	29.6	12.3	20.9	85	35	61.4583	0
2018-08-31	27.5	15.8	21.6	80	26	51.75	0
2018-09-01	27.1	9.9	18.5	77	22	45.5417	0
2018-09-02	22.2	11.2	16.7	72	27	47.2083	0
2018-09-03	27.4	6.8	17.1	78	19	49.4167	0
2018-09-04	22.2	10.5	16.4	85	37	60.7083	0
2018-09-05	19.4	4	11.7	72	21	48.4167	0
2018-09-06	24.2	5.3	14.8	70	23	47.125	0
2018-09-07	18.1	11.6	14.8	88	61	70.75	0
2018-09-08	20.8	11.8	16.3	94	50	75.2083	10.2
2018-09-09	25.9	14.6	20.2	79	53	64.1667	0.9
2018-09-10	25	10.4	17.7	78	29	55	0
2018-09-11	26.1	10.1	18.1	84	41	68.9167	1.3
2018-09-12	15.9	6.9	11.4	90	57	78.75	0
2018-09-13	16.5	9.1	12.8	97	73	87.2083	6.5
2018-09-14	16	8.1	12.1	96	64	80.6667	0
2018-09-15	18.9	10.4	14.6	97	58	82.0417	0
2018-09-16	26.1	7.7	16.9	98	58	86.2917	0.4
2018-09-17	11.2	4.8	8	92	67	80.5833	0
2018-09-18	18.6	2.5	10.5	96	44	74.0833	0
2018-09-19	14.8	4.8	9.8	88	46	67.375	0
2018-09-20	10.6	3.4	7	92	52	79.2917	14.1
2018-09-21	11.5	5.5	8.5	91	68	79.9167	0
2018-09-22	9.6	1.3	5.5	95	72	87.4167	0.5
2018-09-23	6	1.3	3.7	97	93	95.25	1.4
2018-09-24	10.6	4.1	7.4	99	70	85.125	1
2018-09-25	14.3	5	9.7	87	42	66.3333	0
2018-09-26	14.9	3.6	9.2	93	62	77.9167	4.4
2018-09-27	8.6	3.8	6.2	88	62	77.75	1.1
2018-09-28	3.8	-1.7	1.1	92	44	66.7083	1.5
2018-09-29	11.6	-3.2	4.2	82	32	62.2917	0
2018-09-30	5.5	-1.4	2.1	80	35	60.2917	0
2018-10-01	11.3	-0.7	5.3	82	44	61.875	0
2018-10-02	18.4	3.6	11	86	51	72.2083	0
2018-10-03	3.7	-0.4	1.6	98	82	91.9583	6.2
2018-10-04	7.3	-3.3	2	93	46	70.75	0.4
2018-10-05	1.7	0.1	0.9	98	96	96.9583	9.1
2018-10-06	3.9	-1.4	1.2	95	71	83.125	0
2018-10-07	4.1	0.2	2.1	93	72	83.9167	0
2018-10-08	5.8	1.9	3.8	89	75	81.6667	0
2018-10-09	5	0.7	2.8	88	65	77.8333	0
2018-10-10	2	-1.5	0.2	91	75	83.0417	0.6
2018-10-11	-0.2	-7.8	-4	91	63	77.125	0.2
2018-10-12	9.3	-8.9	0.2	90	43	68.4583	0
2018-10-13	4.2	-0.4	1.9	96	56	73.2917	6.4
2018-10-14	0.4	-3.9	-1.7	94	59	79.1667	1.7
2018-10-15	9.1	-7.6	0.8	87	53	69.2083	0
2018-10-16	NaN	NaN	NaN	83	63	71.45	NaN
2018-10-17	11	-5.7	2.6	92	39	66	0
2018-10-18	24	7.4	15.7	64	22	42.9583	0
2018-10-19	13.2	-0.4	6.4	86	34	53.3333	0.4
2018-10-20	4.6	-2	1.3	65	39	55.375	0
2018-10-21	16.1	-0.2	8	59	26	44.5	0
2018-10-22	7.5	-3.5	2	79	42	55.9583	0
2018-10-23	8.2	-6.2	1	89	41	68.9167	0
2018-10-24	13.9	-5.6	4.2	88	39	65.375	0
2018-10-25	12.3	1.5	6.9	90	68	78.4167	0
2018-10-26	13.3	3	8.2	96	65	87.9583	0.3
2018-10-27	6.8	0.4	3.6	94	82	87.625	5.5
2018-10-28	7.9	1.2	4.6	96	69	75.9583	0
2018-10-29	7.5	-0.5	3.5	98	77	89.4167	11.6
2018-10-30	9.1	1.8	5.4	95	56	74.8333	0
2018-10-31	3	-2.4	0.3	89	64	73.5	0
2018-11-01	3.4	-4.1	-0.3	96	77	87.1667	0
2018-11-02	3.9	-2.7	0.6	98	72	90	0
2018-11-03	2.1	-3.1	-0.5	96	80	89.2083	0
2018-11-04	3	-5.8	-1.4	98	82	93.4167	0
2018-11-05	4.9	-5.3	-0.2	97	75	89.25	0.8
2018-11-06	1.1	-5.5	-2.2	97	85	90.2083	4.5
2018-11-07	-5.5	-8.2	-6.9	86	67	75.75	0.2
2018-11-08	-7.7	-11.3	-9.5	90	68	77.6667	0.4
2018-11-09	-9.1	-16.4	-12.8	85	62	76.4583	0
2018-11-10	-8.2	-15.5	-11.9	91	74	82.4167	0.9
2018-11-11	-6.3	-10	-8.2	91	60	76.1667	0.2
2018-11-12	-8.8	-16.5	-12.6	75	55	65.125	0
2018-11-13	-6	-17.6	-11.8	85	70	78.875	0
2018-11-14	3.2	-10.2	-3.5	87	71	81.625	0
2018-11-15	1.4	-5.2	-1.9	91	74	82	0
2018-11-16	-5.2	-14.5	-9.8	84	74	79.1667	0
2018-11-17	-9.7	-18.7	-14.2	79	64	72.3333	0
2018-11-18	-8.6	-15.3	-11.9	80	74	77.0417	0
2018-11-19	-13	-17.6	-15.3	79	56	69.875	0
2018-11-20	-3.3	-13	-8.2	91	72	80.7083	1.6
2018-11-21	-7.2	-12.2	-9.7	81	73	77.5417	0
2018-11-22	-0.1	-7.2	-3.7	94	79	87.25	0
2018-11-23	2.3	-4.2	-1	95	74	86.1667	0
2018-11-24	-2.9	-11.4	-7.2	95	76	83.125	0
2018-11-25	-11.4	-15.6	-13.5	83	72	79.5	0
2018-11-26	-11.6	-17.3	-14.4	80	67	73.6667	0
2018-11-27	-10.8	-19.7	-15.2	85	72	79.0833	0
2018-11-28	-4.2	-10.9	-7.6	96	78	88.9167	3.8
2018-11-29	-3.6	-11.7	-7.6	95	68	86.9583	0.6
2018-11-30	-3.9	-5	-4.4	97	86	90.0833	0
2018-12-01	-3.3	-8.1	-5.7	97	93	94.8333	0
2018-12-02	-5.7	-8.6	-7.1	94	92	93.1667	0
2018-12-03	-3.3	-8.4	-5.9	95	93	93.9167	0
2018-12-04	-3.1	-10	-6.6	92	71	81.5	0
2018-12-05	-6.7	-19.2	-12.9	82	70	77.4167	0
2018-12-06	-9.1	-23.1	-16.1	81	60	73.7917	0
2018-12-07	-6.1	-12.2	-9.1	78	56	70.125	0
2018-12-08	-3.8	-14.7	-9.2	88	58	71	0
2018-12-09	-0.3	-13.8	-7.1	75	51	64.5833	0
2018-12-10	-2	-11.5	-6.7	85	61	71.4583	0
2018-12-11	0	-10.1	-5.1	95	69	80.2917	0
2018-12-12	1.3	-9.7	-4.2	98	87	92.5833	1.7
2018-12-13	1.8	-2.4	-0.3	92	55	67.7083	0
2018-12-14	4	-5.4	-0.7	83	54	67.625	0
2018-12-15	6.2	-3.1	1.5	75	46	62.75	0
2018-12-16	3.8	-11.7	-4	81	63	67.3333	0
2018-12-17	-5.5	-15	-10.2	88	68	80.5	0
2018-12-18	4.2	-7.6	-1.7	88	62	74.5833	0
2018-12-19	4.4	-3.9	0.3	95	70	80.6667	0.3
2018-12-20	-3.9	-8.3	-6.1	95	86	91.0833	0
2018-12-21	-6.8	-11.1	-9	95	90	92.125	0.7
2018-12-22	-4.6	-7.1	-5.8	94	91	92.625	8.4
2018-12-23	-6.3	-19.2	-12.7	92	72	82.0833	0.2
2018-12-24	-10.1	-19.1	-14.6	89	78	84.625	0.2
2018-12-25	-11.7	-14.3	-13	89	77	84.0417	0
2018-12-26	-12.6	-14.3	-13.4	87	83	85.625	3.7
2018-12-27	-12.2	-17.7	-14.9	88	80	84.5833	4.8
2018-12-28	-17.5	-22.5	-20	79	63	72.9583	0
2018-12-29	-7.9	-19	-13.4	82	69	74.0833	0
2018-12-30	-10.2	-20.5	-15.4	87	80	84.125	0.6
2018-12-31	-20.5	-27.7	-24.1	77	63	71.2083	0
2019-01-01	-12.1	-25.1	-18.6	67	49	59.6667	0
2019-01-02	-0.3	-12.1	-6.2	85	68	77.625	0.3
2019-01-03	4.5	-0.4	2	76	67	71.4583	0
2019-01-04	1.6	-8.5	-3.4	95	72	81	0
2019-01-05	-2.8	-8.1	-5.4	97	81	86.7917	0
2019-01-06	-2.7	-11.4	-7.1	95	82	87.9583	2.7
2019-01-07	2.2	-7.2	-2.5	97	53	78.125	0.5
2019-01-08	-7.2	-17.9	-12.5	81	62	69.75	0
2019-01-09	-16.5	-19.5	-18	78	63	70.4583	0
2019-01-10	-9.6	-16.6	-13.1	85	72	77.0833	0
2019-01-11	-9.7	-14.7	-12.2	88	83	85.9583	0
2019-01-12	-5.5	-11.3	-8.4	87	81	84.5	0
2019-01-13	-4.9	-8.4	-6.6	85	75	80.9583	0
2019-01-14	-6.3	-11.1	-8.7	93	78	86.7083	0
2019-01-15	-2.8	-20.8	-11.8	80	70	75.5417	0
2019-01-16	-17.7	-26.1	-21.9	77	62	72.3333	1
2019-01-17	-14.7	-22.8	-18.8	80	61	72.75	0
2019-01-18	-22.4	-28.5	-25.4	80	62	69.375	0
2019-01-19	-23.3	-28.9	-26.1	74	61	68.0417	0.8
2019-01-20	-20	-32	-26	72	61	68.625	1.2
2019-01-21	-11	-20	-15.5	78	68	71.5417	0
2019-01-22	-8.8	-16.5	-12.6	89	59	75.4583	0
2019-01-23	-6.9	-18.3	-12.6	87	74	82.125	0.2
2019-01-24	-18.3	-25.2	-21.7	75	55	65.75	0
2019-01-25	-21.2	-26.8	-24	77	54	69.75	0
2019-01-26	-19.8	-29.8	-24.8	75	56	68.3333	1.9
2019-01-27	-18.9	-30.3	-24.6	82	70	75.375	2.3
2019-01-28	-16	-23.9	-19.9	81	74	78.2083	0.2
2019-01-29	-23.9	-35.5	-29.7	77	60	65.3333	0.7
2019-01-30	-27.8	-36.5	-32.2	69	60	64.5833	2.9
2019-01-31	-19.8	-35.2	-27.5	74	64	69.1667	0.2
2019-02-01	-8	-20.6	-14.3	84	72	78.9167	0
2019-02-02	-14	-17.7	-15.9	85	76	79.9583	0
2019-02-03	-17.4	-23.5	-20.5	78	68	74.6667	3.6
2019-02-04	-21.2	-25.8	-23.5	78	75	76.8333	4.2
2019-02-05	-21.4	-27.1	-24.2	78	74	75.5417	1.2
2019-02-06	-20.9	-22	-21.4	80	76	77.7917	2.6
2019-02-07	-21.8	-25.3	-23.6	77	72	74.375	0.2
2019-02-08	-23	-28.9	-26	74	64	70.0833	0
2019-02-09	-22.2	-30.2	-26.2	75	63	69.0417	1.1
2019-02-10	-21	-31.1	-26	76	68	72.5	1.2
2019-02-11	-13.6	-25	-19.3	85	72	77.9167	2.7
2019-02-12	-10	-19.3	-14.7	87	67	78.9583	2.6
2019-02-13	-14.8	-20.7	-17.7	83	62	72.5417	1.4
2019-02-14	-16.1	-19.5	-17.8	81	62	71.9583	0.2
2019-02-15	-14.4	-25.2	-19.8	79	58	70.1667	0
2019-02-16	-16	-26	-21	80	57	74.625	0
2019-02-17	-14.4	-20.5	-17.5	80	68	74.9167	0
2019-02-18	-16.9	-23.4	-20.1	78	61	71.2917	0.9
2019-02-19	-11.9	-22.7	-17.3	79	58	70.5417	0
2019-02-20	-10.2	-17.9	-14.1	87	69	81.0833	1.5
2019-02-21	-9.9	-14.1	-12	87	68	79.875	1.3
2019-02-22	-10.6	-20.6	-15.6	87	60	74.8333	0.2
2019-02-23	-7.4	-18	-12.7	86	58	76.5833	2.8
2019-02-24	-11.2	-25.1	-18.2	83	53	68.2917	0.2
2019-02-25	-18.3	-28.9	-23.6	68	48	57.6667	1
2019-02-26	-14.4	-24.3	-19.4	76	43	60.2083	0.2
2019-02-27	-10.8	-20.5	-15.7	72	61	66.4167	0
2019-02-28	-8.6	-13.9	-11.3	71	47	60.2917	0
2019-03-01	-12.3	-23.6	-18	83	55	70	0
2019-03-02	-17.5	-23.9	-20.7	82	52	66.4583	0
2019-03-03	-17.5	-26	-21.7	70	56	63.1667	0
2019-03-04	-10	-18.8	-14.4	76	61	69.3333	0
2019-03-05	-9.1	-15.2	-12.1	79	53	65.6667	0
2019-03-06	-11.9	-20.4	-16.1	78	60	69.7917	0
2019-03-07	-9.9	-22.2	-16.1	81	58	71	0
2019-03-08	-5.4	-11.4	-8.4	87	66	77.2917	0
2019-03-09	-1.4	-7.8	-4.6	88	50	73.875	0
2019-03-10	-5.2	-13.2	-9.2	78	59	69.5417	0
2019-03-11	-2.2	-18.6	-10.4	87	62	74.375	0
2019-03-12	2	-6.8	-2.4	82	59	71.5	0
2019-03-13	0.7	-6	-2.6	86	64	75	0
2019-03-14	1.4	-3.7	-1.2	93	57	69.25	0.2
2019-03-15	-2.1	-12.9	-7.5	90	56	66.2917	0
2019-03-16	-0.4	-15.1	-7.7	80	56	71.875	0
2019-03-17	2.8	-6.4	-1.8	84	54	69.125	0
2019-03-18	1.8	-5.4	-1.8	89	59	72.875	0
2019-03-19	6	-6.2	-0.1	91	56	74.125	0
2019-03-20	5	-0.8	2.1	85	63	72.0417	0
2019-03-21	7.2	0	3.6	78	52	65.1667	0
2019-03-22	5	-6.4	-0.7	88	51	72.0833	0
2019-03-23	9.2	-1.7	3.8	83	57	70.375	0
2019-03-24	-0.7	-8.5	-4.6	84	58	66.875	0
2019-03-25	0.8	-9.1	-4.1	85	41	62.4583	0
2019-03-26	3.6	-3.9	-0.1	91	70	81.8333	0
2019-03-27	9.8	1.1	5.5	92	55	76.2917	0
2019-03-28	3	-1.7	0.6	89	45	70.8333	0
2019-03-29	5.1	-4.2	0.4	79	51	66.7083	0
2019-03-30	1.7	-7.4	-2.8	83	43	62.4167	0
2019-03-31	2.3	-3.2	-0.4	90	68	81.5417	0
2019-04-01	8	-0.5	3.7	81	44	64.625	0
2019-04-02	3.7	-5.1	-0.7	78	34	60.2917	0
2019-04-03	3.5	-5.1	-0.8	82	32	56.4583	0
2019-04-04	4.7	-2.3	1.2	91	57	77.375	0.6
2019-04-05	4	-0.6	1.7	99	72	87.1667	0
2019-04-06	7.3	-1.5	2.9	94	72	84.5833	0.2
2019-04-07	14.3	3.6	8.9	98	54	83.8333	1.3
2019-04-08	9.3	-2.1	3.6	98	63	82.8333	0
2019-04-09	-2.1	-5.6	-3.9	80	65	70.9583	0
2019-04-10	5	-5.6	-0.3	89	40	68.375	0
2019-04-11	4.1	-4.4	-0.2	84	48	63.5	0
2019-04-12	2.2	-2.3	-0.1	96	61	80.4167	1
2019-04-13	10.7	-4.8	3	71	21	48.0833	0
2019-04-14	9.7	-3	3.4	84	32	56.5	0
2019-04-15	15.1	0.2	7.7	94	51	72.5833	0.4
2019-04-16	NaN	NaN	NaN	74	34	53.9231	NaN
2019-04-17	NaN	NaN	NaN	75	49	61.9048	NaN
2019-04-18	15.9	2.6	9.2	67	18	45.375	0
2019-04-19	21.3	4.3	12.8	79	25	50	0
2019-04-20	17.5	6.3	11.9	68	29	49.875	0
2019-04-21	19.2	2.9	11.1	78	20	47.5	0
2019-04-22	17.2	2.4	9.8	73	25	48.7917	0
2019-04-23	19.2	0.6	9.9	77	30	50.7917	0
2019-04-24	22	7.6	14.8	56	16	33.1667	0
2019-04-25	14.4	1.8	8.1	70	21	40.9583	0
2019-04-26	13.9	-0.8	6.5	85	17	48.4583	0
2019-04-27	12	-1.2	5.4	78	27	49.375	0
2019-04-28	8.8	0.3	4.6	96	32	55.5417	3.8
2019-04-29	3.7	-1.2	1.2	98	79	90.6667	4.4
2019-04-30	6.8	-4.1	1.4	97	56	77.0417	0
2019-05-01	7.6	0.3	4	92	58	73.875	0
2019-05-02	14.8	-1.3	6.7	96	27	55.4583	0
2019-05-03	16.6	5.2	10.9	88	16	54.2917	2.8
2019-05-04	11.9	3.4	7.6	70	22	43.5417	0
2019-05-05	7.4	-0.9	3.2	75	41	55.25	0
2019-05-06	NaN	NaN	NaN	80	36	60.5417	0
2019-05-07	NaN	NaN	NaN	76	27	46.7083	0
2019-05-08	11.9	2.6	7.2	67	33	51.0417	0
2019-05-09	12.1	-1.6	5.2	73	23	44.7917	0
2019-05-10	17.9	-2.1	7.9	67	17	36.2917	0
2019-05-11	20.7	9.2	15	91	28	49.7083	6.3
2019-05-12	17.6	4.6	11.1	88	26	58.3333	1.4
2019-05-13	25.6	7.9	16.7	73	22	40.6667	0
2019-05-14	17.9	5	11.5	58	24	38.625	0
2019-05-15	22.3	3.1	12.7	95	28	56.7917	6
2019-05-16	12	3.1	7.5	91	33	57.4167	0
2019-05-17	15.6	-1.1	7.2	87	28	50.0417	0
2019-05-18	12.7	3.3	8	67	30	45.4583	0
2019-05-19	15.3	3.6	9.4	57	26	40.875	0
2019-05-20	20.7	6	13.3	72	17	41	0
2019-05-21	23.4	1.4	12.4	78	15	34.8333	0
2019-05-22	14.8	8.3	11.5	91	33	68.1667	3.9
2019-05-23	21.3	7.9	14.6	84	27	56.0417	0
2019-05-24	10.9	6	8.5	96	68	89.375	11.8
2019-05-25	20.4	7.5	14	97	35	70.25	0.8
2019-05-26	7.9	4.4	6.1	91	63	82.2083	1.9
2019-05-27	18.5	0.4	9.5	96	23	56.3333	0
2019-05-28	25.8	4	14.9	73	18	36.6667	0
2019-05-29	28.2	7.6	17.9	78	21	44.75	0
2019-05-30	32.5	14.2	23.3	56	14	28.9583	0
2019-05-31	19.8	7.4	13.6	66	33	49.0833	0
2019-06-01	20.5	3	11.7	80	23	42.0417	0
2019-06-02	20.1	2.5	11.3	70	20	38.6667	0
2019-06-03	33	9.4	21.2	57	23	39.2083	0
2019-06-04	30.5	13.9	22.2	77	30	54.375	0
2019-06-05	28.4	9.1	18.7	87	19	54.1667	0
2019-06-06	28.7	11.9	20.3	75	17	46.7083	0
2019-06-07	36.7	16.4	26.6	67	20	44.9167	0
2019-06-08	23	10.7	16.8	93	55	75.0417	20.2
2019-06-09	20.5	9	14.7	85	28	55.0417	0
2019-06-10	21.1	7.7	14.4	81	22	47.75	0
2019-06-11	19.1	5.2	12.1	82	27	51.0417	0.3
2019-06-12	20.9	3.3	12.1	83	22	44.625	0
2019-06-13	25.9	7.6	16.7	63	30	44.9583	0
2019-06-14	27	11.1	19.1	82	27	47.9167	0
2019-06-15	16.7	11.1	13.9	87	34	69.9167	9.1
2019-06-16	14.2	10.9	12.6	94	75	83.875	4
2019-06-17	19.3	11.3	15.3	96	61	79.875	4
2019-06-18	21.6	8.2	14.9	92	44	67.7083	0
2019-06-19	25.2	7.6	16.4	91	25	57.6667	0
2019-06-20	25.4	9.9	17.7	92	30	59.5417	0
2019-06-21	21.8	11.5	16.7	92	49	69.875	10.1
2019-06-22	22.4	14.4	18.4	95	45	72.4583	1.3
2019-06-23	23.8	13.9	18.9	84	46	63.5	0
2019-06-24	26	13	19.5	83	39	60.5	5
2019-06-25	25	15.7	20.3	81	35	60.375	0
2019-06-26	27.8	14.5	21.1	82	29	51.5833	0
2019-06-27	28.7	14.3	21.5	85	37	59.0417	0
2019-06-28	28.8	13.7	21.3	82	35	58.875	0
2019-06-29	29	14.4	21.7	96	57	78.5833	7.7
2019-06-30	29.8	19.6	24.7	90	27	52.0833	0
2019-07-01	27.7	15.9	21.8	72	29	49.75	0
2019-07-02	25.4	16	20.7	87	39	59.9167	0.4
2019-07-03	20.9	13.8	17.4	91	45	71.5	3.7
2019-07-04	25.8	12.6	19.2	90	36	60.2083	0
2019-07-05	25.3	14.6	20	84	33	54.1667	0
2019-07-06	24.5	9.1	16.8	87	31	52.5833	0
2019-07-07	28.3	11	19.6	81	31	53.25	0
2019-07-08	31.7	17.6	24.6	93	53	76.8333	16.9
2019-07-09	21.6	17.2	19.4	96	81	89.2083	6.6
2019-07-10	25.5	15.5	20.5	97	40	71.6667	21.1
2019-07-11	29.2	14.2	21.7	85	51	67	0
2019-07-12	25.8	16.1	21	94	45	69.4583	0
2019-07-13	29.3	14.6	22	92	43	67.9583	0
2019-07-14	30.3	18.8	24.6	94	54	75.5417	14.5
2019-07-15	28.6	19.8	24.2	91	46	67.4583	0
2019-07-16	25.9	17	21.5	87	48	68.1667	0
2019-07-17	24.8	17.2	21	94	68	83.625	8.8
2019-07-18	28.3	17.8	23.1	83	43	64.9167	0
2019-07-19	25.7	14.1	19.9	79	32	55.6667	0
2019-07-20	24.2	15.8	20	81	42	58.9167	0
2019-07-21	22.5	11.9	17.2	86	39	63.5	0
2019-07-22	26.4	11.8	19.1	84	33	60.0417	0
2019-07-23	28.4	15.8	22.1	82	32	57.5417	0
2019-07-24	29.3	16	22.7	81	36	57.75	0
2019-07-25	28.1	18.2	23.1	80	33	54.9583	0
2019-07-26	25	16.7	20.9	76	51	62.25	0
2019-07-27	29.4	16.6	23	84	32	57.75	0
2019-07-28	26.9	16.6	21.8	76	28	56.25	0.3
2019-07-29	21.7	9.8	15.7	78	26	53.9167	0
2019-07-30	24.9	6.9	15.9	86	30	55.3333	0
2019-07-31	30.2	9.7	20	86	44	66.0417	0
2019-08-01	30.4	17.3	23.9	89	36	62.5	0
2019-08-02	31.4	17.8	24.6	83	41	63.6667	0
2019-08-03	30.9	19.3	25.1	87	44	63.0417	0
2019-08-04	31.3	20.9	26.1	78	27	55.1667	0
2019-08-05	28.3	15.4	21.8	82	31	49.7083	0
2019-08-06	31.9	14.1	23	85	27	55.125	0
2019-08-07	22.7	14.8	18.8	87	31	55.2917	0.7
2019-08-08	24.7	10.4	17.5	80	29	51.2083	0
2019-08-09	27.8	9.7	18.7	87	27	55.0417	0
2019-08-10	25.8	16.3	21	90	56	78.6667	11.4
2019-08-11	24.1	13.1	18.6	89	28	59.2917	0
2019-08-12	18.1	10.6	14.4	96	56	81.1667	7.1
2019-08-13	22.4	12.8	17.6	95	45	76.125	9.9
2019-08-14	24.3	11.8	18	83	41	63.2917	0
2019-08-15	25.1	14.8	19.9	81	38	59.9167	0
2019-08-16	28.2	13.6	20.9	80	31	55.2083	0
2019-08-17	22.6	12.3	17.4	79	50	65.5417	0
2019-08-18	23.7	9.6	16.7	72	27	48.4583	0
2019-08-19	26.8	14.2	20.5	76	26	50.5	0
2019-08-20	23.2	12.9	18.1	87	30	56.7917	0.6
2019-08-21	21.4	11	16.2	76	38	55.875	0
2019-08-22	23.2	7.1	15.2	95	37	65.8333	0
2019-08-23	25.3	7.8	16.6	94	41	64.375	0
2019-08-24	28.6	16	22.3	83	48	64.1667	0
2019-08-25	21.4	16.1	18.7	96	65	85.5417	16.6
2019-08-26	20.2	13.2	16.7	96	67	84.5417	6.1
2019-08-27	15	12	13.5	90	61	74.75	1.2
2019-08-28	22.4	9.2	15.8	85	36	61	1.5
2019-08-29	20.4	11.3	15.8	83	33	57.7917	0
2019-08-30	NaN	NaN	NaN	82	29	61.5556	NaN
2019-08-31	23.1	11.8	17.5	82	45	68.25	0
2019-09-01	22.6	11	16.8	91	43	71.2917	0
2019-09-02	14.9	6.1	10.5	95	72	85.4583	5.3
2019-09-03	15.6	8.9	12.2	97	60	78.125	0
2019-09-04	24.7	8	16.4	92	37	67.875	0
2019-09-05	23.2	12.7	18	96	43	78.6667	14.4
2019-09-06	22	12.3	17.1	84	36	61.5	0
2019-09-07	15.5	6.9	11.2	86	49	72.625	0
2019-09-08	17.9	2.5	10.2	96	45	72.5417	0
2019-09-09	14.8	4.3	9.6	96	79	91.75	20
2019-09-10	14	11.3	12.7	96	79	89.7917	2
2019-09-11	15.6	10.5	13.1	94	68	83.2083	0.2
2019-09-12	11.5	8.9	10.2	96	78	88.2917	10.3
2019-09-13	18	6.3	12.1	96	42	75.0833	2.8
2019-09-14	20.3	5.3	12.8	95	66	83.2917	2.6
2019-09-15	29.4	12.6	21	83	26	57.2917	0
2019-09-16	28.4	14.1	21.2	98	56	83.4583	0
2019-09-17	28.7	18.9	23.8	96	57	76.5417	0
2019-09-18	23.8	16.8	20.3	92	60	75.375	0
2019-09-19	23.1	11.2	17.1	95	50	74.5	0
2019-09-20	23.2	12.5	17.9	96	76	90.5417	36.7
2019-09-21	18.9	11.9	15.4	98	87	92.875	13.1
2019-09-22	19.4	10.5	15	87	45	69.5833	0
2019-09-23	25.1	10.4	17.7	78	30	57.8333	0
2019-09-24	21.5	10.8	16.2	88	35	65.375	8.4
2019-09-25	14.3	5.5	9.9	80	42	63.5833	0
2019-09-26	12.9	6	9.4	95	59	76.375	10.5
2019-09-27	11.3	3.9	7.6	94	47	75.375	0.3
2019-09-28	10.4	1.5	6	89	49	68.2917	0
2019-09-29	6	4.6	5.3	96	69	89.625	23.9
2019-09-30	6.2	3	4.6	97	90	94.0833	15.9
2019-10-01	6.4	0.8	3.6	91	71	82.7917	0.3
2019-10-02	4.8	2.9	3.8	90	76	83.3333	1.2
2019-10-03	7.7	3	5.3	94	62	78.9583	5
2019-10-04	8.1	5.5	6.8	81	70	74.6667	0
2019-10-05	8.7	5.6	7.1	97	75	87.9583	15.8
2019-10-06	15.1	6.7	10.9	79	39	62.9583	0
2019-10-07	19.2	3.6	11.4	76	30	55.2917	0
2019-10-08	24.1	9	16.5	75	25	50.0417	0
2019-10-09	9	1.6	5.3	92	75	85.0833	0.5
2019-10-10	1.7	-0.5	0.6	100	80	94.25	11.2
2019-10-11	0.1	-0.7	-0.3	100	99	99.9167	21.5
2019-10-12	0.6	0	0.3	100	92	98.7083	14.5
2019-10-13	3	0.2	1.6	98	77	90.625	0.4
2019-10-14	3.2	-2.8	0.2	97	76	88.0417	0
2019-10-15	3.1	0.6	1.9	96	81	90.3333	1
2019-10-16	3.8	0	1.9	97	73	87.5417	0
2019-10-17	7.8	0	3.9	100	73	90.1667	0.2
2019-10-18	11.3	1.3	6.3	95	68	81.1667	0
2019-10-19	12	2.3	7.2	85	59	74.375	0
2019-10-20	12.5	0.3	6.4	90	57	75.375	0
2019-10-21	7.4	2.6	5	92	68	77.9167	3
2019-10-22	4.8	0.7	2.8	82	58	69.9583	0
2019-10-23	4.1	-2.2	0.9	81	52	68.375	0
2019-10-24	5.4	-3.6	0.9	80	41	67.7083	0
2019-10-25	14.7	0.4	7.5	85	45	60.8333	0
2019-10-26	12.2	3.3	7.7	69	52	62.4167	0
2019-10-27	3.3	-3.1	0.1	79	57	65.5	0
2019-10-28	2	-5.8	-1.9	75	43	63.625	0
2019-10-29	-3.1	-7.8	-5.4	82	58	71.7917	0
2019-10-30	-1.3	-9.1	-5.2	84	56	72.7083	0
2019-10-31	2.8	-7.9	-2.5	89	48	64.7917	0
2019-11-01	3	-2.7	0.2	88	64	79.0833	0.2
2019-11-02	4.4	-4.5	-0.1	90	55	74.4167	0
2019-11-03	5.1	-2.4	1.4	94	62	80.7917	0.2
2019-11-04	-1	-10.6	-5.8	90	47	70.875	0.4
2019-11-05	-4.5	-13.5	-9	78	47	66.2083	0
2019-11-06	-5.6	-12.5	-9	72	50	62.9583	0
2019-11-07	-4.6	-14.8	-9.7	73	39	61.625	0.2
2019-11-08	0.8	-7.9	-3.6	95	64	79.25	0.7
2019-11-09	-2.5	-9	-5.7	93	70	81.5833	0.9
2019-11-10	-9	-15.9	-12.5	83	57	71.7083	0.2
2019-11-11	-11.7	-18.6	-15.1	77	51	65.6667	0
2019-11-12	-4.3	-15.8	-10	78	61	69.875	0
2019-11-13	-3.8	-15	-9.4	86	63	75.5417	0
2019-11-14	2.1	-14.8	-6.4	89	67	76.7917	0
2019-11-15	-1.4	-6.3	-3.9	75	61	67.875	0
2019-11-16	8.2	-2.8	2.7	87	60	75.4583	0
2019-11-17	-0.9	-3	-2	92	70	83.2917	0
2019-11-18	10	-1.9	4.1	94	55	80.8333	0
2019-11-19	4.2	0.4	2.3	95	76	84.6667	0.2
2019-11-20	0.5	-7.3	-3.4	96	88	93.0417	7
2019-11-21	-7.1	-14.4	-10.8	93	70	81.2083	0.2
2019-11-22	1.5	-8.5	-3.5	77	64	71.4583	0
2019-11-23	5.7	-1.3	2.2	78	60	69.5	0
2019-11-24	4.1	0	2.1	97	69	79.5417	0.4
2019-11-25	1	-0.8	0.1	98	84	93.0417	3.1
2019-11-26	-0.7	-3.8	-2.3	92	81	86.75	0.2
2019-11-27	-3.8	-8.9	-6.3	89	70	79.5833	0.2
2019-11-28	-5.7	-10.7	-8.2	88	78	82.25	0
2019-11-29	-2.3	-6.1	-4.2	95	84	89.5	0
2019-11-30	-1.9	-5.7	-3.8	97	82	90.9167	0.4
2019-12-01	-5.7	-10.1	-7.9	93	86	89.2083	0.2
2019-12-02	-0.2	-9.6	-4.9	87	69	76.6667	0
2019-12-03	2.2	-2.6	-0.2	72	54	65.0833	0
2019-12-04	0.4	-3.1	-1.3	89	70	76.0833	0
2019-12-05	-1.8	-8.1	-5	92	73	84.0417	0
2019-12-06	-1.9	-13.8	-7.8	89	76	81.0833	0
2019-12-07	1.7	-6.6	-2.4	97	74	87.0417	0
2019-12-08	-6.6	-18.8	-12.7	82	67	72.8333	0.8
2019-12-09	-13.4	-23.7	-18.6	78	62	72.5833	0.2
2019-12-10	-17.4	-25.1	-21.2	73	57	65.8333	0.4
2019-12-11	-16.5	-23	-19.8	72	53	63.5417	0.4
2019-12-12	-14.4	-20.8	-17.6	81	64	73.75	0
2019-12-13	-11.1	-18.4	-14.7	86	75	82.2083	2.5
2019-12-14	-18.4	-26.6	-22.5	80	62	73.9167	0.4
2019-12-15	-7.2	-26.8	-17	79	64	72.75	0
2019-12-16	-3.8	-20.6	-12.2	79	68	73.0833	0
2019-12-17	-10	-25.3	-17.7	79	67	73.9167	0.2
2019-12-18	-1.9	-22	-11.9	84	66	74.3333	0
2019-12-19	-5.8	-15.5	-10.7	84	74	79.7083	0
2019-12-20	-8.6	-19.5	-14	88	81	84.6667	0
2019-12-21	2.4	-11.6	-4.6	93	63	75.875	0
2019-12-22	7.9	-12.4	-2.2	94	50	73.6667	0
2019-12-23	-4	-12	-8	89	68	79.2917	0
2019-12-24	-4.2	-10.4	-7.3	90	76	83.25	0
2019-12-25	-7.5	-10.5	-9	93	82	88.625	0
2019-12-26	-2.7	-8	-5.4	93	73	83.875	0
2019-12-27	-2	-8.4	-5.2	78	51	66.3333	0
2019-12-28	-4.5	-12	-8.2	85	65	76.4583	0
2019-12-29	-8.9	-12.1	-10.5	88	79	83.875	1.8
2019-12-30	-7.2	-12.5	-9.9	87	74	82.0833	1.3
2019-12-31	-5.8	-17.3	-11.5	87	68	79.9583	0.2
2020-01-01	2.8	-8.6	-2.9	90	75	81.375	0
2020-01-02	-3.7	-5.9	-4.8	86	77	80.7083	0
2020-01-03	-1.3	-7.6	-4.4	87	65	78.1667	0
2020-01-04	-4	-6.6	-5.3	92	80	86.5833	0
2020-01-05	3.6	-5.9	-1.2	89	50	67.7083	0
2020-01-06	0.7	-13.2	-6.3	88	54	68.4583	0.2
2020-01-07	-6.2	-22.1	-14.1	70	50	62.375	0.8
2020-01-08	-14.6	-24.7	-19.6	84	65	76.875	1.7
2020-01-09	-10	-17.2	-13.6	85	67	80.3333	0.4
2020-01-10	-17.2	-25.5	-21.4	70	57	63.9167	0.4
2020-01-11	-17.7	-28	-22.8	76	67	72.7917	0.2
2020-01-12	-9.3	-17.7	-13.5	78	70	74.3333	0
2020-01-13	-6.5	-10.4	-8.5	91	75	86.1667	0.2
2020-01-14	-10.4	-22.6	-16.5	89	59	69.2917	0.2
2020-01-15	-20.5	-26.3	-23.4	78	62	69.875	2.6
2020-01-16	-24.1	-29.7	-26.9	66	53	61.5417	0.2
2020-01-17	-6.4	-25.8	-16.1	93	67	81.2083	9
2020-01-18	-12.2	-17.3	-14.7	88	76	80.375	2.8
2020-01-19	-15.5	-24.8	-20.2	80	71	77.4167	0.4
2020-01-20	-11	-25.4	-18.2	79	60	68.7083	0
2020-01-21	-1.1	-13.2	-7.2	80	67	71.8333	0
2020-01-22	-2.5	-9.9	-6.2	92	75	83	0
2020-01-23	-6.4	-8.3	-7.3	93	84	87.7917	0
2020-01-24	-5	-6.7	-5.8	92	82	86.875	0
2020-01-25	-5	-9	-7	94	73	84.5	0
2020-01-26	-6.6	-10.1	-8.3	94	91	92.625	0
2020-01-27	-9.4	-16.9	-13.1	91	84	89.625	0
2020-01-28	-11.1	-18.7	-14.9	87	82	84.5	0
2020-01-29	-8.3	-11.5	-9.9	89	78	83.75	0.2
2020-01-30	-4	-8.5	-6.2	94	87	92	0
2020-01-31	1.9	-5.2	-1.7	91	60	80.2917	0
2020-02-01	5.4	-7.5	-1.1	77	55	66.0833	0
2020-02-02	2.1	-6.3	-2.1	86	47	71.7917	0
2020-02-03	-6.3	-18	-12.1	75	61	66.4167	0
2020-02-04	-8.9	-18.5	-13.7	78	59	68.9167	0.4
2020-02-05	-2.8	-12.8	-7.8	86	54	69.9167	0
2020-02-06	-12.6	-21.5	-17.1	84	57	73.625	0.7
2020-02-07	-12.5	-27.4	-19.9	71	49	61.4167	0.4
2020-02-08	-8.6	-12.5	-10.6	85	66	78.0833	0
2020-02-09	-4.3	-10.4	-7.3	89	55	76.4167	0
2020-02-10	-4.4	-8.9	-6.7	82	67	76.25	0
2020-02-11	-1.2	-12.9	-7	93	58	73.625	0.9
2020-02-12	-12.9	-28.9	-20.9	86	62	69.8333	0.6
2020-02-13	-16.8	-26.9	-21.8	65	39	57.1667	0.2
2020-02-14	-2.8	-22.3	-12.6	81	55	68.7917	0
2020-02-15	-3.5	-22.4	-13	76	49	63.5	0
2020-02-16	-11.1	-24.7	-17.9	82	58	71.0833	0
2020-02-17	-7.2	-14	-10.6	85	68	76.4167	0
2020-02-18	-12.7	-20.2	-16.5	80	56	66.5833	0
2020-02-19	-15.3	-24.3	-19.8	70	48	58.5	0.2
2020-02-20	-2.8	-18.2	-10.5	72	55	63.875	0
2020-02-21	3.5	-4.2	-0.3	72	45	60	0
2020-02-22	5	-3	1	78	48	61.4583	0
2020-02-23	2	-4.3	-1.1	75	53	66.7917	0
2020-02-24	-2.1	-10.5	-6.3	90	54	73.6667	0.2
2020-02-25	-5.4	-12	-8.7	86	60	73.7917	0.2
2020-02-26	-11.2	-16.8	-14	86	67	78.6667	0.2
2020-02-27	-8	-18.2	-13.1	86	73	81.125	0.2
2020-02-28	-0.6	-9.8	-5.2	89	69	82.0833	0
2020-02-29	1.7	-9.1	-3.7	94	73	85.6667	0
2020-03-01	5.1	-7.7	-1.3	85	62	73.1667	0
2020-03-02	3.2	-11.2	-4	85	67	76.25	0
2020-03-03	-0.1	-8.9	-4.5	87	57	70.125	0
2020-03-04	0.5	-9.9	-4.7	98	73	87.5417	0.2
2020-03-05	-0.4	-6.8	-3.6	98	57	77.375	0.5
2020-03-06	3.3	-5.2	-0.9	91	54	72.7917	0
2020-03-07	2.6	-3.3	-0.4	93	74	83.625	0
2020-03-08	-2.9	-14.3	-8.6	88	72	80.2083	0
2020-03-09	-5.7	-16.1	-10.9	78	53	66.375	0.2
2020-03-10	2.7	-11.8	-4.5	92	56	77.8333	0
2020-03-11	7.7	-3.3	2.2	93	50	74.125	0
2020-03-12	3.1	-6.5	-1.7	73	58	67.0833	0
2020-03-13	-6.4	-11.7	-9.1	79	55	68.2083	0
2020-03-14	-8.4	-15.1	-11.8	81	69	76.0833	0
2020-03-15	-2.4	-11.6	-7	94	63	82.25	1.9
2020-03-16	-2	-9.9	-5.9	92	54	67.625	0
2020-03-17	-1.8	-9.9	-5.8	87	60	72.625	0
2020-03-18	-7.3	-11.7	-9.5	87	58	67.8333	0
2020-03-19	-8.1	-13.1	-10.6	86	39	54.375	0.7
2020-03-20	-6.3	-15.9	-11.1	64	33	50.25	0
2020-03-21	-2.8	-15	-8.9	82	52	67.0833	0
2020-03-22	2.9	-4.3	-0.7	91	55	78.4167	0
2020-03-23	6	-3.6	1.2	88	36	65.3333	0
2020-03-24	8.2	-2.3	3	92	67	82.625	0
2020-03-25	-1.5	-6.9	-4.2	86	62	75.5417	0
2020-03-26	6.7	-6.4	0.2	90	49	75.4583	0
2020-03-27	10.9	-1.9	4.5	86	31	64.5833	0
2020-03-28	9.9	-5.3	2.3	91	43	69.7917	0
2020-03-29	6.4	-2.5	2	94	66	80.2083	0
2020-03-30	12.8	-3.6	4.6	97	40	72.75	0
2020-03-31	13	1.1	7.1	80	55	68.75	0
2020-04-01	7.4	-4.2	1.6	93	64	79.25	10.8
2020-04-02	-4.1	-9.5	-6.8	90	80	85	6.1
2020-04-03	-7.8	-15.9	-11.9	89	51	68.75	1.5
2020-04-04	-3.1	-14.3	-8.7	79	56	67.25	0
2020-04-05	2.3	-9.5	-3.6	93	61	78.8333	0
2020-04-06	9.3	-0.9	4.2	89	72	82.2083	0
2020-04-07	9.5	0.7	5.1	94	37	68.7083	0
2020-04-08	5.7	-2.7	1.5	95	34	67.9167	0.2
2020-04-09	4.2	-5.5	-0.7	88	37	71.375	0
2020-04-10	11.5	-1.8	4.9	78	33	52.4167	0
2020-04-11	3.4	-2.6	0.4	83	46	59.9167	0
2020-04-12	0.3	-5.2	-2.5	87	41	59.375	0.2
2020-04-13	-4	-10.3	-7.1	85	49	67.1667	0.4
2020-04-14	-2.8	-10.3	-6.5	84	44	61.0417	0
2020-04-15	2.3	-9.2	-3.4	84	30	55.8333	0
2020-04-16	4	-7	-1.5	90	30	58.7083	0
2020-04-17	12.1	-6	3.1	93	26	51.9583	0
2020-04-18	9.2	-2.3	3.5	78	48	62.8333	0
2020-04-19	12.1	-6.2	2.9	91	29	52.5833	0
2020-04-20	6.5	-5.4	0.5	83	47	59.5417	0
2020-04-21	4.8	-6.7	-0.9	85	55	72.0417	0
2020-04-22	13.5	-2.7	5.4	81	38	59.375	0
2020-04-23	17.6	-0.6	8.5	92	25	54.7917	0
2020-04-24	18.6	-0.4	9.1	91	30	67.5417	6.1
2020-04-25	9.1	1.9	5.5	95	72	81.9583	0.7
2020-04-26	17.4	-0.4	8.5	97	38	66.7083	0.5
2020-04-27	18.1	5.8	11.9	67	26	47.5	0
2020-04-28	12	5.8	8.9	93	58	79.1667	9.8
2020-04-29	16	3.2	9.6	91	30	62.3333	0.2
2020-04-30	24.2	3.8	14	68	27	46.2917	0
2020-05-01	17.2	9.7	13.5	84	43	62.7917	0
2020-05-02	14.6	0.9	7.8	75	37	61.7083	0
2020-05-03	11.3	-0.5	5.4	76	40	62	0
2020-05-04	9.7	-1.7	4	92	49	72.0417	2.4
2020-05-05	14	4.5	9.3	95	39	68.9583	1.4
2020-05-06	NaN	NaN	NaN	72	30	52.0556	NaN
2020-05-07	8.6	-2.8	2.9	70	25	42.5417	0
2020-05-08	10.6	-3.4	3.6	77	24	47.3333	0
2020-05-09	9.3	0.1	4.7	90	26	45.0417	0
2020-05-10	8.2	-2	3.1	67	25	43.9167	0
2020-05-11	7.5	-4.5	1.5	66	20	40.7083	0
2020-05-12	12.8	-6.2	3.3	72	17	36.3333	0
2020-05-13	8.1	2.7	5.4	96	39	78.1667	2.1
2020-05-14	9.9	0.7	5.3	97	72	89.25	3
2020-05-15	17.1	0.7	8.9	97	39	65.0417	0
2020-05-16	22.8	2	12.4	86	23	54.3333	0
2020-05-17	25.3	5.2	15.2	80	17	43.9583	0
2020-05-18	25.6	9	17.3	60	18	35.625	0
2020-05-19	25.7	11.5	18.6	61	30	40.7083	0
2020-05-20	24.9	11	18	83	46	62.375	0
2020-05-21	25.5	13.4	19.4	85	46	67.7917	0
2020-05-22	26.6	16.4	21.5	79	41	61.875	0
2020-05-23	28.8	13.2	21	90	34	62.875	25.4
2020-05-24	19.3	11.5	15.4	96	63	81.4583	1
2020-05-25	19.6	11.4	15.5	85	43	62.7917	0
2020-05-26	22.8	13	17.9	79	37	55.875	0
2020-05-27	24	13.4	18.7	70	15	42.625	0
2020-05-28	15.2	8	11.6	93	31	58.25	1.3
2020-05-29	14.1	5.5	9.8	92	46	71.5	0
2020-05-30	20.4	1	10.7	90	21	46.125	0
2020-05-31	26.4	10.6	18.5	44	12	30.375	0
2020-06-01	29.9	15.2	22.6	88	21	47.125	5.9
2020-06-02	28.5	13.9	21.2	61	19	40.5417	0
2020-06-03	28.5	8.8	18.7	84	21	42.5	0
2020-06-04	25.8	12	18.9	48	17	30.0833	0
2020-06-05	21.3	9.6	15.4	78	34	55.4583	0
2020-06-06	16.9	6.2	11.5	85	57	70.9583	0.7
2020-06-07	31.3	12.3	21.8	94	51	80.3333	26.2
2020-06-08	25	16.9	20.9	93	68	81.0417	0.7
2020-06-09	19.4	12.3	15.9	86	63	74.2083	0
2020-06-10	21.2	11.1	16.2	89	34	58.5	2.7
2020-06-11	21.7	8.8	15.2	85	47	66.9167	0.8
2020-06-12	20	5.5	12.7	85	33	56.9583	0
2020-06-13	23.4	6.6	15	83	28	54.3333	0
2020-06-14	27.5	15.4	21.4	65	37	50.2917	0
2020-06-15	28.8	12.9	20.8	71	20	50.4167	0
2020-06-16	33.8	9.9	21.8	79	25	47.6667	0
2020-06-17	29.8	19.8	24.8	70	39	56.4167	0.7
2020-06-18	20.5	11.6	16.1	91	60	78.125	0
2020-06-19	22.2	10.2	16.2	77	25	51.7917	0
2020-06-20	24.1	10.8	17.4	86	53	72.625	4
2020-06-21	17.5	10.8	14.2	91	57	74.2083	0
2020-06-22	19.8	11.6	15.7	83	58	73.6667	0.3
2020-06-23	24.9	10.4	17.6	88	38	61.3333	0
2020-06-24	27.7	12.2	19.9	85	26	50.875	0
2020-06-25	28.2	16.5	22.3	89	46	63.4583	0.8
2020-06-26	29.2	16.3	22.7	90	27	55.1667	0
2020-06-27	33.4	16.6	25	60	25	41.0833	0
2020-06-28	33.2	19	26.1	72	41	56.2917	0
2020-06-29	31.6	20	25.8	81	43	62.6667	0
2020-06-30	31.7	18.2	24.9	93	51	77.7083	32.1
2020-07-01	27	18.3	22.7	95	45	72.875	5.9
2020-07-02	31.6	15.7	23.6	95	47	70.2917	0
2020-07-03	32.6	18.6	25.6	79	29	55.4167	0
2020-07-04	29.3	19.6	24.5	90	57	71.375	2
2020-07-05	30.4	19.5	24.9	96	44	72.2083	0
2020-07-06	27.7	16.9	22.3	83	36	56.8333	0
2020-07-07	29.3	16.3	22.8	79	31	53.5833	0
2020-07-08	27.5	17.2	22.3	95	37	66.3333	12.3
2020-07-09	25.5	16.9	21.2	76	44	61.375	0
2020-07-10	25.5	15.6	20.6	87	47	66.3333	0
2020-07-11	26.5	13.6	20.1	95	49	69.5	0.3
2020-07-12	29	16.6	22.8	86	39	63.7083	0
2020-07-13	22.8	14.6	18.7	94	63	81	27.7
2020-07-14	24.7	13.5	19.1	76	34	54.4167	0
2020-07-15	26.6	14.2	20.4	74	29	53.5417	0
2020-07-16	26.4	17.2	21.8	70	36	54.3333	0
2020-07-17	28.3	15.6	22	88	54	71.0417	4.1
2020-07-18	23	16.6	19.8	90	68	78.75	1.3
2020-07-19	23.1	13.5	18.3	85	47	69.5	0
2020-07-20	22.5	12.1	17.3	96	51	73.5	1.3
2020-07-21	24.6	13.3	18.9	95	45	75.9583	0
2020-07-22	25.2	10.2	17.7	96	42	67.625	0
2020-07-23	26.4	14.1	20.2	88	68	80.875	0
2020-07-24	33.1	20.1	26.6	89	46	73.7083	0
2020-07-25	33.2	19.1	26.1	88	38	62.1667	0
2020-07-26	26.4	14.3	20.4	74	36	53.9583	0
2020-07-27	26.6	15.7	21.2	74	33	55.125	0
2020-07-28	26.7	14.6	20.6	79	37	57.4167	0
2020-07-29	27.1	11.5	19.3	94	37	66.9167	0
2020-07-30	28.9	15.8	22.3	84	43	63.5833	0
2020-07-31	26.8	16.1	21.4	88	58	74.8333	4.2
2020-08-01	25.3	15.6	20.4	76	43	62.9167	0
2020-08-02	24.4	12.9	18.6	84	34	61.125	0
2020-08-03	25.2	9.6	17.4	91	31	59.5	0
2020-08-04	25.9	12.2	19	79	33	56.9167	0
2020-08-05	28.5	10.9	19.7	92	38	66.4583	0
2020-08-06	28.6	16.5	22.6	86	40	64.875	0
2020-08-07	27.5	14.8	21.2	96	65	85.1667	0
2020-08-08	27.6	14.7	21.2	90	28	49.0833	0
2020-08-09	24.7	12.1	18.4	90	29	66.8333	1.5
2020-08-10	26.9	12.3	19.6	67	22	43.3333	0
2020-08-11	28.3	12.8	20.5	82	19	45.375	0
2020-08-12	29.2	11.4	20.3	88	46	67.5	0
2020-08-13	22.4	16.2	19.3	97	81	90.25	0.4
2020-08-14	18.3	13.2	15.7	98	71	88.875	10.8
2020-08-15	26.3	12.8	19.5	86	32	61.7917	0
2020-08-16	25.7	11.8	18.7	85	35	55.5	0
2020-08-17	26.7	10.3	18.5	92	30	60.5833	0
2020-08-18	32.6	14.1	23.4	83	33	58	0
2020-08-19	33.6	18.3	26	89	27	56.4583	3.3
2020-08-20	30.4	17.7	24.1	90	38	63.5	0.9
2020-08-21	29.4	15.8	22.6	96	54	75.7083	0
2020-08-22	25.8	15.2	20.5	91	55	73.3333	0
2020-08-23	23.6	12.3	18	97	68	83.6667	0
2020-08-24	30.2	11.1	20.6	92	21	56.3333	0
2020-08-25	25.5	10.8	18.2	91	53	70.7917	0
2020-08-26	25.5	14.4	19.9	88	45	68.6667	0
2020-08-27	25.3	11.1	18.2	95	44	71.125	0
2020-08-28	24.3	13.3	18.8	87	31	62.0833	0
2020-08-29	25.2	10.6	17.9	83	29	56.75	0
2020-08-30	19.1	11.7	15.4	89	66	80.125	4.7
2020-08-31	19.4	8.5	14	78	36	58.0417	0
2020-09-01	25.2	6	15.6	80	23	50.5	0
2020-09-02	NaN	NaN	NaN	94	34	66.087	NaN
2020-09-03	19.2	9.7	14.5	87	27	56.0833	0
2020-09-04	22.2	9.7	16	77	32	54.5417	0
2020-09-05	26.9	8.3	17.6	80	23	50.0833	0
2020-09-06	NaN	NaN	NaN	66	30	51.0556	NaN
2020-09-07	NaN	NaN	NaN	83	40	61.5455	NaN
2020-09-08	11.6	2.2	6.9	86	38	65.375	0
2020-09-09	16.3	0.6	8.4	81	22	46.25	0
2020-09-10	25.5	7.8	16.7	55	22	40.375	0
2020-09-11	22.5	10.2	16.4	71	22	41.375	0
2020-09-12	22.4	9.2	15.8	86	32	59.625	0
2020-09-13	16	3.4	9.7	93	45	68.2083	1.7
2020-09-14	17.5	0.6	9.1	96	41	70.375	0
2020-09-15	18.9	9.6	14.3	85	49	68.75	0
2020-09-16	13.6	2.2	7.9	81	32	62.375	0
2020-09-17	13.2	0	6.6	87	26	58.7083	0
2020-09-18	22.2	0.5	11.3	75	31	49.25	0
2020-09-19	25.6	8.4	17	77	31	52.9167	0
2020-09-20	25.1	11.1	18.1	86	36	61.5833	0
2020-09-21	24.3	13.4	18.8	57	24	46.0417	0
2020-09-22	30.3	9.9	20.1	66	16	40.1667	0
2020-09-23	16.6	7.5	12	93	61	80.8333	0
2020-09-24	21.7	2.7	12.2	98	46	77.125	0
2020-09-25	25.9	13.8	19.8	74	18	43.0833	0
2020-09-26	23.8	12	17.9	66	23	37.8333	0
2020-09-27	16.4	10.7	13.5	84	44	62.7083	0
2020-09-28	14.6	8.2	11.4	78	46	62.875	0.3
2020-09-29	20.9	9	15	86	27	59.5	0.9
2020-09-30	14.3	5.8	10	83	42	62.875	0.2
2020-10-01	8.6	-2.2	3.2	92	59	73.4583	0.2
2020-10-02	10.6	-3.3	3.6	91	40	64.5833	0
2020-10-03	12.5	-2.3	5.1	89	31	57.5833	0
2020-10-04	18.3	-0.6	8.8	77	34	46.0833	0
2020-10-05	22.2	11.1	16.6	63	23	45.7083	0
2020-10-06	19.8	7.2	13.5	76	33	47.0417	0
2020-10-07	15.5	5.4	10.5	86	37	62.1667	0
2020-10-08	18.2	3.6	10.9	69	29	49.9167	0
2020-10-09	18.6	5.3	11.9	79	28	50.0417	0
2020-10-10	13.7	1.8	7.8	86	41	64.4583	0
2020-10-11	19	9.9	14.5	70	37	51.5417	0
2020-10-12	15.4	4	9.7	62	25	44.375	0
2020-10-13	13.4	4.2	8.8	68	19	43.5	0
2020-10-14	9.2	-1	4.1	93	41	69.25	14.8
2020-10-15	5.2	-2.6	1.3	66	29	51.4583	0
2020-10-16	3.5	-4.4	-0.5	62	26	47.5	0
2020-10-17	3.4	-4.2	-0.4	68	33	52.7917	0
2020-10-18	2.8	-2.8	0	62	37	51.1667	0
2020-10-19	2.5	-8.9	-3.2	74	33	54.5417	0
2020-10-20	0	-10.5	-5.3	98	67	84.9167	2.2
2020-10-21	0.1	-5.3	-2.6	98	76	86.375	1.1
2020-10-22	0.5	-4.5	-2	89	59	77.4583	0
2020-10-23	-1.2	-7.8	-4.5	85	59	71.6667	0
2020-10-24	-1.4	-8.5	-5	82	45	63.2917	0
2020-10-25	-1.5	-6.1	-3.8	78	54	69.2917	0
2020-10-26	-2.3	-8.1	-5.2	81	45	63.9583	0
2020-10-27	5.5	-7.5	-1	85	65	74.1667	0
2020-10-28	4	-3.2	0.4	93	67	79.75	0.7
2020-10-29	-0.4	-5.5	-2.9	83	65	74.875	0
2020-10-30	4.4	-7.4	-1.5	97	74	85.5417	0
2020-10-31	7.6	-4.3	1.6	79	53	65.0833	0
2020-11-01	5.3	-8.9	-1.8	79	45	60.5417	0
2020-11-02	18.3	3.5	10.9	62	31	47.0417	0
2020-11-03	20.4	7.1	13.8	54	22	39.4583	0
2020-11-04	20.5	-0.2	10.2	64	21	40.5833	0
2020-11-05	17.1	-2.9	7.1	93	35	59.0833	0
2020-11-06	13	-2.7	5.2	91	43	74.8333	0
2020-11-07	3.9	-3.8	0	95	69	81.75	0
2020-11-08	13.7	0.8	7.3	89	57	78.625	0
2020-11-09	0.8	-7.5	-3.3	73	46	61.1667	0
2020-11-10	-3.2	-14.1	-8.7	84	46	68.125	0
2020-11-11	-1.8	-15.3	-8.6	94	65	80.3333	2.3
2020-11-12	-6.6	-21.7	-14.2	89	60	76.9583	0.7
2020-11-13	0.9	-20	-9.6	84	58	76.75	0
2020-11-14	5.4	-4.2	0.6	91	55	76.7917	0
2020-11-15	-1.7	-7.9	-4.8	86	59	71.1667	0
2020-11-16	-4.5	-9.3	-6.9	84	60	75.625	0
2020-11-17	-4.5	-13.6	-9	89	72	79.625	0
2020-11-18	6.5	-5.5	0.5	85	63	74.125	0
2020-11-19	5.8	-3.9	0.9	94	66	83.5833	0
2020-11-20	-2.4	-12.6	-7.5	86	68	76.125	0.2
2020-11-21	0.6	-14.1	-6.8	90	68	82.125	0
2020-11-22	-1.1	-8.7	-4.9	89	67	77.125	0
2020-11-23	-1.9	-11.2	-6.5	88	66	76.3333	0
2020-11-24	1.1	-8.1	-3.5	97	80	88.4167	0.3
2020-11-25	5.6	-9.5	-2	93	56	76.4583	0
2020-11-26	4.6	-4.5	0	76	50	68.4167	0
2020-11-27	4.9	-8.9	-2	81	52	66.8333	0
2020-11-28	5.9	-3.1	1.4	84	49	69.4167	0
2020-11-29	0.3	-11.8	-5.8	84	46	70.125	0
2020-11-30	4.4	-11.6	-3.6	84	40	66.125	0
2020-12-01	6.8	-10.6	-1.9	83	42	66.7917	0
2020-12-02	4.5	-0.2	2.1	80	46	61.9583	0
2020-12-03	5	-1.7	1.7	73	47	59.4583	0
2020-12-04	3.8	-7.8	-2	91	55	75.75	0
2020-12-05	5.9	-1.7	2.1	77	56	69.2083	0
2020-12-06	7	-6.2	0.4	91	47	67.875	0
2020-12-07	7	-6.6	0.2	89	38	64.4583	0
2020-12-08	7.9	1.8	4.9	67	46	58.1667	0
2020-12-09	6.4	-0.6	2.9	93	56	71.2917	2.6
2020-12-10	3	-1.6	0.7	95	77	86.7083	2.7
2020-12-11	-1.5	-4.6	-3.1	91	80	85.25	0
2020-12-12	-3.6	-5.1	-4.4	96	80	89.1667	0
2020-12-13	-3.4	-17.1	-10.3	89	61	77.3333	0.6
2020-12-14	-14.8	-22.6	-18.7	76	58	70.8333	0.2
2020-12-15	-6.8	-15.6	-11.2	85	76	81.2083	0.2
2020-12-16	-0.2	-7	-3.6	87	72	81.2917	0.2
2020-12-17	-0.5	-9.8	-5.2	93	69	83.125	0
2020-12-18	-0.4	-16.3	-8.3	86	59	71.75	0.2
2020-12-19	4.6	-16.4	-5.9	73	55	65.0417	0
2020-12-20	2	-7.3	-2.7	95	66	79.8333	0.7
2020-12-21	-2.9	-11.5	-7.2	92	67	81.75	0
2020-12-22	-0.7	-9.8	-5.2	93	74	86.4167	0.2
2020-12-23	-9.8	-22.4	-16.1	88	53	68.5417	0.7
2020-12-24	-11	-24.5	-17.7	79	60	69.1667	0
2020-12-25	0.9	-11.7	-5.4	86	61	70.5	0
2020-12-26	-5.4	-10.4	-7.9	90	77	83	0
2020-12-27	-4.8	-14.5	-9.7	90	64	79.875	0.6
2020-12-28	-9.3	-17.3	-13.3	79	62	72.0833	0.2
2020-12-29	-2.7	-10.3	-6.5	94	72	81.9167	2.6
2020-12-30	-6	-12.7	-9.4	88	71	81.1667	0.2
2020-12-31	-4.9	-13.6	-9.3	91	65	79.2083	0.2
2021-01-01	-2.6	-11	-6.8	96	77	86.9167	0
2021-01-02	3.7	-10.4	-3.3	92	53	72.9167	0
2021-01-03	4.8	-5.1	-0.1	82	56	69.8333	0
2021-01-04	4.6	-9	-2.2	79	58	68.4583	0
2021-01-05	-2.6	-13.3	-7.9	90	78	85.7083	0
2021-01-06	2.2	-8.7	-3.2	92	68	83.9167	0
2021-01-07	1.2	-3.9	-1.4	94	82	88.7083	0
2021-01-08	0.4	-2.5	-1	97	89	93.3333	0
2021-01-09	-1.8	-6	-3.9	99	70	84.4167	0
2021-01-10	-0.4	-8.6	-4.5	91	73	80.4583	0
2021-01-11	-2.1	-5.5	-3.8	92	70	87.6667	0
2021-01-12	2.3	-7.3	-2.5	86	61	70.0833	0
2021-01-13	5.4	-7.4	-1	91	57	73.25	2.2
2021-01-14	4.5	-1.5	1.5	88	71	79.375	0
2021-01-15	-1.4	-10.2	-5.8	89	79	83.6667	0.4
2021-01-16	-1.6	-12.2	-6.9	91	65	77.875	0.2
2021-01-17	-2.1	-12	-7	89	73	81.625	0
2021-01-18	-11.8	-17	-14.4	84	66	77.25	0.4
2021-01-19	-5.4	-19.4	-12.4	83	61	74.5833	0.8
2021-01-20	3	-5.4	-1.2	82	64	70.0833	0
2021-01-21	-0.3	-15.7	-8	85	63	72.2083	0
2021-01-22	-7.5	-13.9	-10.7	78	65	72.0833	0
2021-01-23	-2.6	-17.3	-9.9	85	63	72.5833	0
2021-01-24	-16.7	-23.4	-20.1	75	55	67.2917	0.2
2021-01-25	-19.3	-22.7	-21	77	74	75.6667	1.5
2021-01-26	-22	-29.2	-25.6	75	63	70.5417	0.2
2021-01-27	-21	-30.1	-25.6	77	60	69.375	0.2
2021-01-28	-11.5	-24.2	-17.8	78	67	73.3333	0
2021-01-29	-6.5	-12.7	-9.6	88	75	81.1667	0
2021-01-30	-4.6	-6.8	-5.7	95	91	93.9167	0
2021-01-31	-4.6	-10.5	-7.5	94	68	85.0417	0
2021-02-01	-5.4	-6.7	-6	94	77	87.0833	0
2021-02-02	-3.7	-6.8	-5.2	94	80	87.2083	0
2021-02-03	-1.5	-7	-4.3	91	80	84.9167	0.8
2021-02-04	-7	-15.3	-11.2	83	67	73.9583	0.2
2021-02-05	-15.2	-24.1	-19.7	74	58	67.4167	0.4
2021-02-06	-24.1	-29.2	-26.7	64	50	57.25	0.2
2021-02-07	-24.5	-31.7	-28.1	62	47	56.1667	0
2021-02-08	-22.8	-31.9	-27.4	62	45	54.5417	0.2
2021-02-09	-21.9	-25.8	-23.8	62	52	57.75	0
2021-02-10	-22.5	-27.4	-25	61	46	55.2083	0
2021-02-11	-24.9	-31	-28	61	43	54.4583	0.2
2021-02-12	-25.5	-33.6	-29.5	70	44	57.5	0
2021-02-13	-25.5	-33	-29.2	70	53	63.7917	0.2
2021-02-14	-21.6	-31.3	-26.5	64	48	56.0417	0
2021-02-15	-15.9	-26.4	-21.1	71	34	55.25	0
2021-02-16	-14.6	-28.6	-21.6	75	36	59.5	0
2021-02-17	-12.4	-27.6	-20	75	36	63.7083	0
2021-02-18	-10.9	-16.5	-13.7	76	61	68.7917	0
2021-02-19	-8.8	-22.3	-15.6	80	52	68.875	0
2021-02-20	-0.5	-16.3	-8.4	83	58	73.2083	0
2021-02-21	1.5	-8.2	-3.3	81	55	68.2083	0
2021-02-22	6.8	0.4	3.6	72	58	64.7083	0
2021-02-23	2	-7.4	-2.7	84	66	75.75	0
2021-02-24	-3.8	-13.5	-8.6	91	75	80.5417	0.2
2021-02-25	3.6	-8.7	-2.6	81	43	68.4167	0
2021-02-26	5.9	-17.7	-5.9	94	49	68.75	0.8
2021-02-27	-17.6	-23.6	-20.6	80	67	75.125	1.5
2021-02-28	-9.8	-23.7	-16.8	78	47	64.75	0
2021-03-01	-0.4	-27.4	-13.9	78	44	62.9167	0.2
2021-03-02	6.7	-6.5	0.1	82	57	67.4583	0
2021-03-03	3.2	-11.2	-4	91	54	75.0417	0
2021-03-04	7.7	-7.1	0.3	95	60	79.1667	0
2021-03-05	9	-4.4	2.3	89	40	67.7917	0
2021-03-06	10.2	-4.7	2.7	86	42	63.75	0
2021-03-07	9.2	0.9	5	87	56	67.9167	0
2021-03-08	14	-0.2	6.9	73	38	54.7083	0
2021-03-09	7.9	-4	1.9	87	61	75.6667	0
2021-03-10	1.3	-6.4	-2.6	83	60	73.7083	0
2021-03-11	-1.6	-10.9	-6.3	86	38	64.9583	0
2021-03-12	8.3	-11.9	-1.8	69	34	53	0
2021-03-13	11.5	-2.6	4.4	58	25	43.2917	0
2021-03-14	7.1	-6	0.5	77	19	45.875	0
2021-03-15	6.9	-9.4	-1.3	76	27	57.8333	0
2021-03-16	5.2	-4.6	0.3	93	51	69.7083	0
2021-03-17	9.3	-4.1	2.6	90	20	58.9167	0
2021-03-18	12.2	-8.5	1.8	83	21	48.1667	0
2021-03-19	15.6	1.4	8.5	70	30	50.25	0
2021-03-20	18	-1.8	8.1	87	32	58.5833	0
2021-03-21	15.9	2.1	9	71	26	52.6667	0
2021-03-22	10.2	-7.4	1.4	84	23	45.7083	0
2021-03-23	6.4	-7.6	-0.6	90	45	68.9583	0.6
2021-03-24	1.2	-9.8	-4.3	73	36	58.8333	0
2021-03-25	12	-10.7	0.7	88	30	55.2917	0
2021-03-26	8.7	-4	2.4	86	39	67.4167	0
2021-03-27	4.4	-7.5	-1.5	78	34	56.5833	0
2021-03-28	7.9	-9.3	-0.7	78	25	47.375	0
2021-03-29	20.6	-2.3	9.2	70	21	50.7083	0
2021-03-30	-2.3	-9.6	-5.9	83	47	65.8333	0.2
2021-03-31	0.5	-13.3	-6.4	78	29	54.625	0.2
2021-04-01	15.2	-6.9	4.2	51	14	29.2917	0
2021-04-02	18.8	2.5	10.6	47	15	31.6667	0
2021-04-03	17.7	-3.4	7.2	67	16	33.5	0
2021-04-04	18.2	1.4	9.8	53	18	33.4167	0
2021-04-05	17	-0.9	8.1	64	24	40.6667	0
2021-04-06	14.5	-4.2	5.2	85	18	45.875	0
2021-04-07	18	-3.3	7.4	63	17	35.4167	0
2021-04-08	11.1	2.5	6.8	82	40	57.75	0
2021-04-09	11.7	0.9	6.3	85	45	68	0
2021-04-10	17	-4.5	6.3	89	13	48.0833	0
2021-04-11	13.6	-3.1	5.3	95	37	58.2917	0
2021-04-12	2.5	-5	-1.2	97	82	91	4.5
2021-04-13	-2.8	-5.1	-4	92	86	89.0417	4.1
2021-04-14	-0.8	-4.1	-2.5	91	71	78.2083	0
2021-04-15	3.9	-1.5	1.2	79	63	71.875	0
2021-04-16	9	0.3	4.7	84	27	58.3333	0
2021-04-17	14.8	0.3	7.5	75	26	51.2917	0
2021-04-18	6.1	-3.8	1.1	97	56	70.875	1.7
2021-04-19	2.6	-6.5	-2	72	35	52.9583	0
2021-04-20	2	-6.2	-2.1	79	43	62.7083	0
2021-04-21	15.6	-2.7	6.4	81	16	42.5	0
2021-04-22	19.4	-0.8	9.3	68	12	27.4167	0
2021-04-23	3.7	-6.9	-1.6	74	25	50.25	0
2021-04-24	9.1	-9.3	-0.1	74	15	34.3333	0
2021-04-25	10.3	2.6	6.5	79	24	44.5	0
2021-04-26	10.2	2	6.1	81	51	69.4167	0
2021-04-27	19.5	-2.4	8.5	90	24	50.6667	0
2021-04-28	11.4	-0.8	5.3	85	33	52.25	0
2021-04-29	13.2	-4.8	4.2	89	28	54.5417	0
2021-04-30	15.4	-5.1	5.1	71	21	39.9167	0
2021-05-01	25.8	7.6	16.7	43	17	30.4167	0
2021-05-02	12.1	2.9	7.5	92	44	72.9583	8
2021-05-03	8.4	0.8	4.6	87	40	68.7083	0
2021-05-04	10.9	-1.3	4.8	84	24	52.2917	0
2021-05-05	12.3	-2.1	5.1	73	24	45.5	0
2021-05-06	14.8	0	7.4	54	23	35	0
2021-05-07	14.1	-2.4	5.8	72	20	41.8333	0
2021-05-08	14.6	-3.1	5.8	72	14	39.4583	0
2021-05-09	13.8	-0.3	6.8	62	23	39.6667	0
2021-05-10	13.9	-1.6	6.1	72	20	42.5417	0
2021-05-11	20.2	-1	9.6	50	10	26.9167	0
2021-05-12	23.7	7.1	15.4	40	13	22.5833	0
2021-05-13	25.7	6	15.8	61	13	31.5833	0
2021-05-14	24.6	5.8	15.2	74	21	48.5833	0
2021-05-15	25.1	4.2	14.6	84	22	51.75	0
2021-05-16	29.7	10.6	20.2	67	12	30.75	0
2021-05-17	30.3	7.8	19.1	72	13	35.375	0
2021-05-18	27.6	15.5	21.5	56	28	40.625	0
2021-05-19	27.1	15.8	21.4	81	25	53.75	0
2021-05-20	18	7	12.5	89	51	76.6667	4
2021-05-21	10	5.3	7.6	99	85	93.1667	2.2
2021-05-22	9.1	3.7	6.4	95	75	85.3333	8.4
2021-05-23	13.4	7	10.2	99	84	92.4583	1.3
2021-05-24	26.6	10.7	18.7	99	21	59.375	0
2021-05-25	19.3	4.1	11.7	78	48	59.2083	0.4
2021-05-26	9	0.1	4.5	91	36	64.7917	0.3
2021-05-27	14	-0.5	6.8	78	20	46.625	0
2021-05-28	20.1	-1.4	9.3	72	13	35.2083	0
2021-05-29	25.1	10.8	18	72	14	46.3333	0
2021-05-30	23	8.7	15.8	70	19	46.9583	0
2021-05-31	25.6	3.9	14.8	88	13	43.9167	0
2021-06-01	28.6	11.6	20.1	57	18	30.5	0
2021-06-02	29.8	12	20.9	54	15	30.125	0
2021-06-03	32.4	19.6	26	49	22	32.625	0
2021-06-04	40.4	20.3	30.4	51	12	29.4167	0
2021-06-05	38.2	14.3	26.2	74	14	43.125	3.7
2021-06-06	27	16.2	21.6	80	18	45.6667	0.9
2021-06-07	28.5	11	19.7	65	18	38.75	0
2021-06-08	28.8	15	21.9	64	38	50.625	0
2021-06-09	26.4	17	21.7	95	60	81.75	35
2021-06-10	21.2	16.4	18.8	96	76	85.9167	0
2021-06-11	24.1	16.6	20.4	94	52	73.0417	6
2021-06-12	26.9	14.7	20.8	66	20	42.7083	0
2021-06-13	27.6	14	20.8	77	23	45.125	0
2021-06-14	28.6	13.7	21.1	73	20	41.375	0
2021-06-15	28.3	10.7	19.5	82	29	50.0417	0
2021-06-16	NaN	NaN	NaN	82	20	51.5556	NaN
2021-06-17	29.7	15.6	22.6	58	15	33.3333	0
2021-06-18	22.3	10.4	16.3	77	37	49.3333	1.3
2021-06-19	23.8	8.6	16.2	91	33	59.5417	0
2021-06-20	19.7	10.2	15	72	33	54.4167	0
2021-06-21	17.8	7.2	12.5	74	27	47.6667	0
2021-06-22	27.6	8.2	17.9	62	22	37.5417	0
2021-06-23	31.5	18.2	24.8	59	27	34.8333	0
2021-06-24	26.7	14.9	20.8	73	28	45.875	0
2021-06-25	21.1	15.5	18.3	89	46	66.1667	0
2021-06-26	29.8	14.9	22.3	90	32	64.9583	0
2021-06-27	24.5	14.2	19.3	85	32	62.3333	0
2021-06-28	25.3	13.1	19.2	90	30	61.875	0
2021-06-29	29.9	12.2	21	81	30	50.5417	0
2021-06-30	32.1	18.2	25.2	61	28	42.625	0
2021-07-01	31.9	14.1	23	73	21	43.875	0
2021-07-02	35.1	15.1	25.1	69	21	42.4167	0
2021-07-03	34.9	18.7	26.8	93	26	54.2917	2
2021-07-04	31.9	16.8	24.4	95	31	63.25	0
2021-07-05	28.5	15.3	21.9	83	39	59.3333	0
2021-07-06	15.8	9.2	12.5	84	58	67.875	NaN
2021-07-07	21.8	7.7	14.8	89	37	59.7917	NaN
2021-07-08	26.2	9.1	17.6	86	39	59.625	NaN
2021-07-09	28.5	11.6	20.1	88	28	52	NaN
2021-07-10	33	16.2	24.6	68	24	45	NaN
2021-07-11	34.2	19.1	26.7	69	19	40.9167	NaN
2021-07-12	NaN	NaN	NaN	66	33	48.4118	NaN
2021-07-13	28.3	14.5	21.4	81	37	55.9583	NaN
2021-07-14	26.6	14.2	20.4	88	30	56.75	0.4
2021-07-15	32.1	14.7	23.4	81	25	50.25	0
2021-07-16	31.8	17.9	24.9	62	27	43.625	0
2021-07-17	32.4	16.3	24.3	76	27	49.5	0
2021-07-18	33.9	17	25.5	70	33	54.4167	0
2021-07-19	27	18.2	22.6	91	56	78.4583	6.5
2021-07-20	22.3	16.6	19.5	96	80	90.2917	0.4
2021-07-21	25.8	19.2	22.5	96	71	85.9167	4.4
2021-07-22	30.8	17.4	24.1	97	50	76.5833	0
2021-07-23	33.6	16.5	25	90	32	56.0417	0
2021-07-24	30	16.6	23.3	61	20	37.875	0
2021-07-25	31.4	16.6	24	57	20	34.375	0
2021-07-26	31.1	14.9	23	76	26	49.1667	0
2021-07-27	30.7	12	21.4	91	26	56.3333	0
2021-07-28	30.1	16.4	23.2	79	26	54.0417	0
2021-07-29	29	15.3	22.1	72	30	47.875	0
2021-07-30	32	18.3	25.2	56	25	42.2083	0
2021-07-31	26.4	15.3	20.9	69	27	47.75	0
2021-08-01	28	10.8	19.4	73	23	46	0
2021-08-02	31	17.8	24.4	57	24	42.4583	0
2021-08-03	33.3	19.7	26.5	58	21	38.5	0
2021-08-04	26	19.8	22.9	78	38	55.2917	0.3
2021-08-05	22.8	10.9	16.8	85	44	69.3333	0
2021-08-06	26.4	9.7	18	94	33	62.375	0
2021-08-07	30.9	8.8	19.8	91	29	61.0417	0
2021-08-08	35.2	17.1	26.1	92	28	55.5	0
2021-08-09	24.3	16.7	20.5	96	57	79	39.2
2021-08-10	27.3	16.3	21.8	96	32	63.4167	0.1
2021-08-11	24.7	13.4	19	84	28	57.4583	1.8
2021-08-12	21.7	9.8	15.8	70	25	48.3333	0
2021-08-13	24.3	8.4	16.3	80	26	50.2917	0
2021-08-14	33.2	12.3	22.7	72	17	41.75	0
2021-08-15	35.2	20.2	27.7	71	24	48.3333	0
2021-08-16	33.9	23.2	28.5	65	30	50.9583	0
2021-08-17	29.2	19.4	24.3	74	47	61.75	0
2021-08-18	32.7	16.6	24.7	76	44	60.375	0
2021-08-19	22.7	14.3	18.5	86	59	73.625	0
2021-08-20	17.2	12.5	14.9	97	87	92.875	24.2
2021-08-21	21.9	11.2	16.5	91	39	69.7917	0.7
2021-08-22	19.5	8.6	14	94	66	81.7917	17.7
2021-08-23	21	12.4	16.7	90	58	72.6667	0
2021-08-24	20.4	10.9	15.6	94	70	84.4167	0.6
2021-08-25	19.3	10.1	14.7	92	52	74.9167	0
2021-08-26	19.3	8.3	13.8	90	48	73	0
2021-08-27	15.4	8.9	12.2	98	83	93.375	14.6
2021-08-28	23.9	15.2	19.6	98	63	84.2083	0
2021-08-29	22.1	11.5	16.8	93	55	72.1667	0
2021-08-30	24.3	10.4	17.4	94	35	67.1667	0
2021-08-31	25.9	8.9	17.4	97	37	69.4167	0
2021-09-01	26.1	12	19.1	93	44	68.7083	0
2021-09-02	21	14.8	17.9	98	75	84.5417	6.9
2021-09-03	22.8	12.3	17.6	98	41	68.0417	0
2021-09-04	22	10.9	16.5	85	44	66.2083	0
2021-09-05	21.2	10.2	15.7	90	44	69.0833	0
2021-09-06	25.8	12.4	19.1	78	34	61.75	0
2021-09-07	24.2	12.4	18.3	72	28	48.5833	0
2021-09-08	22.2	10.2	16.2	84	35	57.9583	0
2021-09-09	22.5	8.1	15.3	92	44	69.7917	0
2021-09-10	29.8	11.3	20.5	83	24	54.8333	0
2021-09-11	19.7	9.2	14.5	83	33	57.25	0
2021-09-12	19.2	10.9	15.1	81	39	61.2083	0.1
2021-09-13	19.9	9.8	14.9	85	49	69.4583	0
2021-09-14	22.9	9.5	16.2	75	24	47.1667	0
2021-09-15	25.6	8.9	17.2	74	42	53.1667	0.4
2021-09-16	15.4	9.9	12.6	80	51	65.2083	1.3
2021-09-17	18.2	6.5	12.3	65	30	52.25	0
2021-09-18	27.7	6	16.8	69	32	47.75	0
2021-09-19	29.1	17.1	23.1	87	19	46.4167	0
2021-09-20	18.6	10	14.3	92	48	70.875	6.4
2021-09-21	20.5	6.4	13.5	84	28	59.875	0.6
2021-09-22	25.4	10	17.7	69	22	46.5	0
2021-09-23	24.2	13.7	19	56	23	41.375	0
2021-09-24	17.1	6.2	11.7	71	27	39.1667	0
2021-09-25	27.6	8.4	18	64	19	38.6667	0
2021-09-26	22.9	7.5	15.2	76	31	52.9167	0
2021-09-27	25.9	3.9	14.9	93	28	58.5417	0
2021-09-28	30.6	9.1	19.9	87	30	53.8333	0
2021-09-29	31.2	15.4	23.3	92	32	59.2083	5.7
2021-09-30	21.1	12.8	16.9	92	59	77.0417	0
2021-10-01	19.7	11.6	15.6	86	47	71.4583	0
2021-10-02	24.3	5.3	14.8	96	26	60.9583	0
2021-10-03	25.6	6.4	16	92	22	58.25	0
2021-10-04	27.3	7.9	17.6	66	17	39.9583	0
2021-10-05	31	11.6	21.3	61	16	36.5417	0
2021-10-06	30.4	13.6	22	67	18	39.2083	0
2021-10-07	25.4	12.2	18.8	87	42	64.6667	0
2021-10-08	16.9	10.2	13.6	93	72	83.0417	1.1
2021-10-09	12.3	6.4	9.3	96	82	89.9167	14.5
2021-10-10	10.8	9.3	10	97	86	94.0833	31.2
2021-10-11	15.9	6.1	11	88	41	60.5833	0
2021-10-12	10.7	3.7	7.2	79	50	64.5833	0
2021-10-13	10.8	3.6	7.2	97	79	93	39.3
2021-10-14	10.7	6.4	8.6	98	75	85.7917	3.3
2021-10-15	NaN	NaN	NaN	86	47	68.0909	NaN
2021-10-16	16.3	4.7	10.5	66	26	50.3333	0
2021-10-17	20.7	6	13.4	73	37	55.0417	0
2021-10-18	22.6	3.4	13	92	40	62.5417	0
2021-10-19	11.4	1	6.2	80	55	70.125	0
2021-10-20	6.5	-2.2	2.2	88	50	72.625	0
2021-10-21	6.7	-3.4	1.6	89	39	70.9167	0
2021-10-22	4.7	-5.4	-0.3	92	67	79.3333	0
2021-10-23	5.9	-2.5	1.7	93	63	72.125	0
2021-10-24	6.9	-4.7	1.1	95	62	82.75	0
2021-10-25	10	-4.8	2.6	96	47	73.875	0
2021-10-26	11.7	4.4	8	75	37	56.7917	0
2021-10-27	9.9	7.1	8.5	94	51	80.4167	3.9
2021-10-28	10.3	3.8	7	90	61	75.0417	0
2021-10-29	14.5	-0.2	7.2	78	36	54.4167	0
2021-10-30	12.3	3.1	7.7	89	33	59.7083	0.3
2021-10-31	4.1	-0.2	1.9	75	45	61.4167	0
2021-11-01	4.6	-4	0.3	85	55	71.2083	0
2021-11-02	4.8	-4.4	0.2	83	41	66.625	0
2021-11-03	9.3	-6.5	1.4	85	33	66.5417	0
2021-11-04	13.9	-3.1	5.4	87	38	67.5	0
2021-11-05	11.4	2.1	6.8	87	65	74.625	1.4
2021-11-06	16.2	4.1	10.2	77	30	57.5833	0
2021-11-07	10.8	2.5	6.7	77	53	63.375	0
2021-11-08	11.1	1.5	6.3	62	27	45.4583	0
2021-11-09	8.9	-2.6	3.2	74	32	50.4583	0
2021-11-10	4.2	-2.6	0.8	97	73	87.2917	10.4
2021-11-11	1.9	-3.3	-0.7	98	91	96.2083	7.4
2021-11-12	-2.2	-4.1	-3.2	96	80	88.2083	1.3
2021-11-13	-3.2	-6.5	-4.8	96	84	91.2083	7.2
2021-11-14	-3.5	-5.7	-4.6	94	80	88.9583	0.2
2021-11-15	-0.8	-4.6	-2.7	95	90	92.5417	0.3
2021-11-16	5.3	-0.8	2.3	90	54	78.7083	0
2021-11-17	1	-4.7	-1.8	79	65	73.4583	0
2021-11-18	-3.2	-13.6	-8.4	91	65	74.875	0
2021-11-19	0.9	-7.7	-3.4	86	66	78	0
2021-11-20	3.3	-7.2	-1.9	83	50	65.125	0
2021-11-21	2.7	-12.1	-4.7	80	55	64.5417	0
2021-11-22	-3.8	-10.7	-7.2	86	65	77.75	0
2021-11-23	5.3	-6.7	-0.7	84	51	68.625	0
2021-11-24	-2.4	-17.1	-9.7	87	53	73.6667	0.1
2021-11-25	-6.5	-18.8	-12.6	72	48	62.0833	0
2021-11-26	-2.5	-9.3	-5.9	91	72	78.5	0
2021-11-27	3.7	-6.6	-1.5	93	51	64.125	0
2021-11-28	-1.1	-6.3	-3.7	82	56	69.8333	0
2021-11-29	5	-5.4	-0.2	92	65	75.875	0
2021-11-30	2.3	-6.3	-2	96	60	74.8333	0.8
2021-12-01	7	-0.2	3.4	95	55	75.5417	0
2021-12-02	1.6	-4.2	-1.3	88	79	84.5417	0
2021-12-03	1.2	-4.1	-1.5	93	40	63.4583	0.5
2021-12-04	-2.7	-8	-5.4	83	59	71.25	0
2021-12-05	-3.1	-19.5	-11.3	95	74	89.5417	4.8
2021-12-06	-17.6	-23.2	-20.4	74	56	66.5	0.1
2021-12-07	-9.9	-21.5	-15.7	83	65	74	0
2021-12-08	-4.1	-21	-12.6	87	80	82.2083	0.3
2021-12-09	0.8	-6.5	-2.8	85	64	73.2917	0.3
2021-12-10	-3.8	-10.1	-7	76	57	68.3333	0
2021-12-11	0.5	-10.2	-4.9	70	53	63.5417	0
2021-12-12	3.7	-2.8	0.5	73	53	63.2917	0.1
2021-12-13	2	-7.3	-2.6	88	66	75.9167	0
2021-12-14	2	-3.3	-0.6	92	71	80	0
2021-12-15	-1.9	-8.6	-5.2	97	74	89.5	0.1
2021-12-16	-8.6	-17.5	-13	79	62	68.6667	0.1
2021-12-17	-13	-16.7	-14.9	81	67	76.2917	0.1
2021-12-18	-14.4	-19.6	-17	83	58	74.2917	0.2
2021-12-19	0.8	-15.5	-7.3	80	65	71.7083	0.3
2021-12-20	-14.7	-17.8	-16.2	70	54	62.0417	0.1
2021-12-21	-11.4	-17.9	-14.7	83	61	74.25	1.8
2021-12-22	-8.4	-13	-10.7	84	56	69.25	0.4
2021-12-23	-7.4	-11.9	-9.7	93	84	88.0833	1.9
2021-12-24	-0.5	-17.5	-9	93	57	72.875	0.5
2021-12-25	-16.3	-21	-18.7	81	55	65.5417	0
2021-12-26	-12.7	-24.9	-18.8	81	72	77.875	0.2
2021-12-27	-10.8	-24.2	-17.5	89	68	80.0417	10.7
2021-12-28	-21	-27.1	-24.1	76	67	71.2083	2.7
2021-12-29	-23	-30.2	-26.6	72	53	63.4583	0
2021-12-30	-21.6	-30.2	-25.9	78	61	70	0.6
2021-12-31	-21.8	-30.3	-26.1	77	55	62.4583	0

## Sheet: Saskatoon
Date	Tmax	Tmin	Tavg	RHmax	RHmin	RHavg	Precip
2018-01-01	-19	-30.1	-24.6	74	65	70.7917	0.2
2018-01-02	-6.7	-19.1	-12.9	85	71	78.2917	0			Soil Type: Chernozemic clay loam
2018-01-03	-4.6	-15	-9.8	86	70	79.75	0			Average Daylight Hours (during R5): 15h
2018-01-04	-6.85	-15	-10.4	91	83	87.4545	0
2018-01-05	-9.1	-12.9	-11	90	74	82.9091	0
2018-01-06	-2.1	-14	-8.1	90	79	86.2083	0
2018-01-07	0.9	-12.4	-5.8	89	61	76.4167	0
2018-01-08	-2	-9.2	-5.6	89	73	82.9583	0
2018-01-09	-4.8	-17.4	-11.1	90	77	86.5417	0
2018-01-10	-17.2	-27.5	-22.4	74	67	70.5	0
2018-01-11	-21.9	-31.4	-26.7	76	61	70.625	0.5
2018-01-12	-21.7	-32.5	-27.1	77	66	71.125	0.5
2018-01-13	-13.6	-26.4	-20	83	63	72.9167	0
2018-01-14	-13.6	-27	-20.3	82	54	71.6667	0
2018-01-15	-17.2	-30.2	-23.7	78	61	70.5833	0
2018-01-16	-6.5	-19.4	-13	73	53	64.6667	0
2018-01-17	5.4	-10.6	-2.6	88	60	78.375	0
2018-01-18	5.7	-7.9	-1.1	90	70	80.5	0
2018-01-19	3.1	-7.4	-2.2	91	61	82	0
2018-01-20	-0.6	-11.4	-6	92	81	87.25	0.6
2018-01-21	-4.4	-11	-7.7	94	91	92.625	0.5
2018-01-22	-4	-9.3	-6.7	94	79	90.9167	0
2018-01-23	-5.1	-7.1	-6.1	94	88	91.8333	0
2018-01-24	-5.6	-8.5	-7.1	94	92	92.9583	0
2018-01-25	-4.2	-12.3	-8.3	92	81	87.0417	0
2018-01-26	-11.2	-13.8	-12.5	89	79	84.9583	4.4
2018-01-27	-13.3	-24.6	-19	85	73	79.0833	0.7
2018-01-28	-18.5	-26.3	-22.4	82	72	77.5417	1.1
2018-01-29	-8.9	-27	-18	86	75	81.7917	0.5
2018-01-30	0.1	-12.5	-6.2	88	74	80.625	0.2
2018-01-31	-12.5	-27	-19.8	78	65	69.2083	0.2
2018-02-01	-18.6	-30.6	-24.6	79	70	74.5833	0.4
2018-02-02	-19.6	-23.4	-21.5	80	70	74.2917	0
2018-02-03	-22.3	-30.4	-26.4	77	62	71.875	0.9
2018-02-04	-17.4	-27.7	-22.6	73	59	67.5833	0
2018-02-05	-16.2	-25.3	-20.8	80	55	71.25	0
2018-02-06	-16.6	-27.8	-22.2	80	68	75.5	0.2
2018-02-07	-18.2	-30.5	-24.4	79	67	73.8333	0.3
2018-02-08	-18.1	-29.5	-23.8	78	64	73.375	0
2018-02-09	-15.5	-29.8	-22.7	78	65	71.7917	0.5
2018-02-10	-9.4	-19.6	-14.5	80	60	71.2917	0
2018-02-11	-19.2	-31.2	-25.2	84	57	69.5417	0
2018-02-12	-14.5	-32.4	-23.5	74	51	67.4583	0
2018-02-13	2.3	-17.4	-7.6	81	61	71.2917	0
2018-02-14	0.1	-19.9	-9.9	93	76	86.5417	0.2
2018-02-15	-14.3	-32	-23.2	80	64	73	0.2
2018-02-16	-7.5	-21.2	-14.4	82	71	77.1667	0
2018-02-17	-11.9	-19.6	-15.8	84	60	72.5833	0
2018-02-18	-14.2	-25.9	-20.1	80	58	72.75	0.5
2018-02-19	-15.3	-30.2	-22.8	80	64	74.75	0.8
2018-02-20	-13.7	-28.6	-21.2	78	60	72.7083	0
2018-02-21	-12.3	-31.3	-21.8	79	59	71.75	1.3
2018-02-22	-8.1	-25.3	-16.7	87	68	76.9583	0
2018-02-23	-6.2	-21.5	-13.9	87	64	76.5	0
2018-02-24	-2	-14.1	-8.1	81	60	74.125	0
2018-02-25	-3.7	-15.4	-9.6	90	57	78.25	0.6
2018-02-26	-5.2	-19.3	-12.3	88	66	81.5833	0.2
2018-02-27	-4.4	-13.9	-9.2	89	67	79.75	0
2018-02-28	-0.3	-16.6	-8.5	86	64	78.5	0
2018-03-01	-7.5	-20.7	-14.1	90	72	82.875	0.3
2018-03-02	-7.7	-18.8	-13.3	85	76	80.7083	0
2018-03-03	-5.1	-10.8	-8	91	80	84.1667	0.7
2018-03-04	-5.3	-11.4	-8.4	93	83	87.0833	2.2
2018-03-05	-9.4	-12	-10.7	88	78	83.7083	1.2
2018-03-06	-6.3	-21.5	-13.9	89	70	81.6667	0.9
2018-03-07	-6	-24.1	-15.1	87	65	79.2917	0.9
2018-03-08	-6.9	-24.4	-15.7	86	61	76.6667	1
2018-03-09	-5.2	-14.9	-10.1	88	74	79.125	0.2
2018-03-10	-1.4	-13.9	-7.7	90	66	81.7083	0.3
2018-03-11	-0.5	-15.4	-8	92	62	79.5417	0
2018-03-12	1.2	-18	-8.4	91	57	81.6667	1.7
2018-03-13	0.1	-14.9	-7.4	93	63	84.0417	0.9
2018-03-14	1	-16.1	-7.6	91	63	79.2917	0.6
2018-03-15	-4	-11.2	-7.6	79	68	73.8333	0
2018-03-16	-2.15	-7.3	-4.45	89	72	80.913	0.5
2018-03-17	-0.3	-2.3	-1.3	95	87	91.375	1
2018-03-18	-1.6	-8.2	-4.9	96	77	86.1667	0
2018-03-19	-1.4	-8	-4.7	88	69	79.7917	0.2
2018-03-20	1.5	-4.7	-1.6	93	64	82.25	0
2018-03-21	2.1	-11.1	-4.5	95	75	89.5417	0
2018-03-22	0.9	-10.5	-4.8	94	74	83.0417	0
2018-03-23	-0.3	-2.5	-1.4	95	79	87.375	1.5
2018-03-24	4.1	-4.9	-0.4	96	60	83.1667	0
2018-03-25	0.9	-6.6	-2.9	96	63	86.3333	0.7
2018-03-26	1.4	-9	-3.8	93	67	78.1667	0
2018-03-27	-5.1	-12.6	-8.9	91	76	82.2917	0
2018-03-28	-5.3	-20.2	-12.8	93	67	79.8333	0.2
2018-03-29	-10.3	-23.9	-17.1	90	44	61.7917	0
2018-03-30	-11.9	-24.4	-18.2	78	43	62.25	0.2
2018-03-31	-8.1	-22.4	-15.3	71	58	64.7083	0
2018-04-01	-6.1	-19.7	-12.9	81	50	67.5	0
2018-04-02	-6.2	-21.7	-14	87	54	75.625	0
2018-04-03	-6	-20.2	-13.1	88	60	74.25	0
2018-04-04	-4.8	-19.8	-12.3	88	52	71.5	0
2018-04-05	-11.7	-21.7	-16.7	81	55	69.9583	0
2018-04-06	-9.7	-24.6	-17.2	79	49	63.75	0
2018-04-07	-6	-22.9	-14.5	83	47	70.2917	0
2018-04-08	-3	-13.2	-8.1	78	52	65.875	0
2018-04-09	-1.4	-10.1	-5.8	90	73	82.375	0
2018-04-10	4.2	-13.1	-4.5	93	57	75.9583	0
2018-04-11	-1.2	-5.1	-3.2	94	57	82.7917	2.3
2018-04-12	-3.3	-10.3	-6.8	91	67	77.7917	0.2
2018-04-13	1.2	-13.2	-6	87	47	72.6667	0
2018-04-14	4.5	-2.3	1.1	88	68	74.625	0
2018-04-15	3.9	-4.5	-0.3	94	72	81.5833	0
2018-04-16	3.8	-1.2	1.3	81	55	68.375	0
2018-04-17	1.3	-1.4	-0.1	96	69	86.125	3.7
2018-04-18	9	-6.9	1.1	96	56	77.4583	0
2018-04-19	13	-1.4	5.8	81	33	61.5	0
2018-04-20	18.6	0.9	9.8	81	39	60.4583	0
2018-04-21	19.7	2.8	11.3	87	36	62.7083	0
2018-04-22	12.6	4	8.3	83	44	63.625	0
2018-04-23	13.6	0.2	6.9	86	23	55.2917	0
2018-04-24	21	-1.1	10	83	18	45.4167	0
2018-04-25	18.1	1.8	10	77	23	45.75	0
2018-04-26	21.7	-1.9	9.9	82	21	46.125	0
2018-04-27	16.2	-2.2	7	81	21	43.2917	0
2018-04-28	26.2	3.4	14.8	55	16	32.25	0
2018-04-29	18.5	3.7	11.1	88	35	58.7917	2.9
2018-04-30	11.6	1.8	6.7	82	20	52.9167	0
2018-05-01	17.8	-1.4	8.2	79	20	50.2083	0
2018-05-02	18.7	1	9.9	93	19	52.5417	0
2018-05-03	20.7	4.5	12.6	90	23	54.125	0.3
2018-05-04	23.4	-0.1	11.7	84	24	48.75	0
2018-05-05	24.3	1.4	12.9	90	20	48.5417	0
2018-05-06	28.1	4.1	16.1	83	16	39.1667	0
2018-05-07	27.1	6.9	17	68	21	37.9167	0
2018-05-08	19.3	6.7	13	97	26	60.125	5.7
2018-05-09	13.6	1.3	7.5	96	20	51.0417	0
2018-05-10	9.3	-1.4	4	84	26	57.625	1.6
2018-05-11	11.2	2.9	7.1	93	63	81.3333	2.2
2018-05-12	21.9	-0.1	10.9	96	27	59.1667	0
2018-05-13	26.9	4.5	15.7	83	16	40.8333	0
2018-05-14	24.7	1.3	13	83	19	39.9167	0
2018-05-15	32.1	10.7	21.4	59	12	32.2083	0
2018-05-16	26.7	9.5	18.1	66	24	44.875	0
2018-05-17	12.3	6.2	9.3	92	54	79.625	1.7
2018-05-18	19.8	0.7	10.3	95	25	55.7083	0.2
2018-05-19	22.8	3.1	13	82	17	41.4583	0
2018-05-20	25.3	4.6	15	67	18	34.0833	0
2018-05-21	31.3	12.6	22	54	15	34.8333	0
2018-05-22	27.4	9.7	18.6	79	22	48.1667	0
2018-05-23	29.9	9.6	19.8	80	23	50.9167	0
2018-05-24	27.1	14.3	20.7	93	36	69.0833	3.4
2018-05-25	25.6	11.4	18.5	94	47	75.5833	0
2018-05-26	27.8	6.9	17.4	97	42	78.6667	4.4
2018-05-27	25.5	6.1	15.8	97	22	58.1667	0
2018-05-28	31.3	8.6	20	76	21	39.9167	0
2018-05-29	24.9	13.6	19.3	70	31	49.9167	0
2018-05-30	21.6	7.2	14.4	96	30	67.8333	15.5
2018-05-31	13.3	9.3	11.3	93	68	81.625	0
2018-06-01	11.9	7.2	9.6	95	86	91.5417	8.1
2018-06-02	16.5	6.3	11.4	95	55	76.7083	0
2018-06-03	23.9	4.3	14.1	95	25	55.7083	0
2018-06-04	25.8	10.6	18.2	81	41	65.0833	1.9
2018-06-05	20.4	9.5	15	93	29	62.2917	1.3
2018-06-06	27.5	6.3	16.9	92	17	48.9583	0
2018-06-07	26.4	6.6	16.5	90	24	51.875	0
2018-06-08	24.8	14.8	19.8	78	49	61.4583	0
2018-06-09	29.9	14.5	22.2	85	39	63.6667	0
2018-06-10	25.9	12	19	88	33	65.4583	3.9
2018-06-11	17.1	7.5	12.3	85	43	66.7917	1.8
2018-06-12	19.4	8.9	14.2	86	36	54.8333	0
2018-06-13	25.5	6.8	16.2	79	20	46.5833	0
2018-06-14	24.5	8.6	16.6	87	40	57.9583	1.1
2018-06-15	24.3	10.3	17.3	93	32	62.5	0.4
2018-06-16	22.5	5.5	14	87	33	57.125	0
2018-06-17	25.9	6.4	16.2	88	28	51.375	0
2018-06-18	27.7	9.2	17.6	81	21	45.4783	0
2018-06-19	29.5	8.4	19	78	19	42.2917	0
2018-06-20	30.5	11.2	20.9	81	23	47.875	0
2018-06-21	31.1	11.8	21.5	79	22	47.125	0
2018-06-22	29.9	13.9	21.9	85	34	56.5	0.5
2018-06-23	26.4	13.9	20.2	93	52	74.625	0
2018-06-24	26.7	16.6	21.7	92	50	75.6667	0
2018-06-25	31	16	23.5	88	34	60.7083	0
2018-06-26	25.9	11.4	18.7	71	22	49.5417	0
2018-06-27	25.9	6.3	16.1	90	21	51.4583	0.9
2018-06-28	24.2	6.4	15.3	85	33	56.5417	0
2018-06-29	25.6	6	15.8	93	29	58.0417	0
2018-06-30	25.8	9.2	17.5	90	34	60.3333	0
2018-07-01	19.9	10	15	92	62	78.2917	4.7
2018-07-02	23.5	6.2	14.9	94	39	68.5417	0
2018-07-03	20.8	8.4	14.6	95	53	73.75	1.1
2018-07-04	19.1	10.8	15	96	58	84.375	4.3
2018-07-05	26.5	6.9	16.7	95	34	63.5	0
2018-07-06	32.9	15.1	24	78	46	61.3333	0
2018-07-07	30.6	12.3	21.5	88	34	53.75	0
2018-07-08	23.9	9.2	16.6	92	38	63.75	0
2018-07-09	28.2	8.6	18.4	88	30	54.75	0
2018-07-10	29.8	15.6	22.7	86	52	70.3333	7
2018-07-11	24.7	13.7	19.2	95	56	81.4167	13.8
2018-07-12	27.9	13.3	20.6	92	35	68.4167	0
2018-07-13	29.9	15.2	22.6	89	38	61.1667	0.2
2018-07-14	22.9	10.3	16.6	93	43	68.5	0
2018-07-15	23.3	7.9	15.6	90	32	58.75	0
2018-07-16	26.2	6.7	16.5	87	31	57.2917	0
2018-07-17	34.6	12.1	23.4	73	21	46.875	0
2018-07-18	28.9	15.9	22.4	86	49	65.6667	0
2018-07-19	28.2	11.6	19.9	95	37	65.875	0
2018-07-20	29.3	15	22.2	82	34	53.9167	0
2018-07-21	26.6	18.3	22.4	79	48	57.875	0
2018-07-22	23.2	12.6	17.9	86	43	64.7083	0
2018-07-23	22.4	10.8	16.6	87	39	61.125	0
2018-07-24	22.9	6.7	14.8	94	39	71.375	0
2018-07-25	23	8.3	15.6	94	39	67.0833	0
2018-07-26	23.6	5.7	14.6	94	40	62.875	0
2018-07-27	26.3	13	19.6	81	33	58.5417	0
2018-07-28	28.3	11.1	19.7	88	25	54.375	0
2018-07-29	29.6	7.4	18.5	87	23	52.1667	0
2018-07-30	34	11.1	22.6	82	23	51.625	0
2018-07-31	24.2	11.9	18.1	94	29	61.8333	0
2018-08-01	27.2	10.2	18.7	93	31	58.5417	0
2018-08-02	29.4	14.8	22.1	90	36	60.375	0
2018-08-03	27.9	13	20.4	91	33	64.3333	9.3
2018-08-04	24.4	12.4	18.4	92	58	80.4583	1.6
2018-08-05	23.7	14.2	18.9	95	41	72.2917	0.9
2018-08-06	30.2	13.1	21.6	94	29	61.125	0
2018-08-07	29.7	12.2	21	89	23	56.5833	0
2018-08-08	29.6	10.4	20	92	28	60.4583	0
2018-08-09	33.7	12.1	22.9	89	23	52.5417	0
2018-08-10	38.2	13.7	25.9	79	14	44.2917	0
2018-08-11	28.6	13	20.8	84	35	60.6667	0
2018-08-12	20.6	11.1	15.9	90	53	66.7917	0.2
2018-08-13	15.9	6.7	11.3	93	61	82.125	1.4
2018-08-14	28	4.4	16.2	96	25	58.4583	0
2018-08-15	28.4	9.5	19	87	33	60.0833	0
2018-08-16	25.4	8.4	16.9	95	43	71.4167	0
2018-08-17	29.6	10.5	20.1	93	35	62.9583	0
2018-08-18	22.5	6.8	14.6	94	34	67.0417	0
2018-08-19	24.7	1.6	13.1	92	21	55.8333	0
2018-08-20	23.5	2.6	13.1	86	25	54.125	0
2018-08-21	28.2	4.4	16.3	84	18	46.2917	0
2018-08-22	30.6	9.8	20.2	63	18	39.8333	0
2018-08-23	22	8.4	15.2	89	42	60.5833	0
2018-08-24	18.1	7.6	12.9	91	58	78.5	0
2018-08-25	16.8	7.7	12.3	92	44	71.7917	0
2018-08-26	15.8	8.2	12	90	63	77.2083	2.4
2018-08-27	13.2	6.7	9.9	96	83	89.7917	0.8
2018-08-28	17.8	8	12.9	94	37	67.8333	0
2018-08-29	26.8	8.1	17.4	82	26	53.875	0
2018-08-30	23.2	7.5	15.3	90	33	58.6667	0
2018-08-31	20.6	7.7	14.1	93	32	62.5	0.6
2018-09-01	20.2	4.7	12.4	93	37	65.5417	0
2018-09-02	20.8	1.2	11	95	24	61.3333	0
2018-09-03	18.4	5	11.7	88	45	63	0
2018-09-04	13	0.9	7	91	42	66.7083	0
2018-09-05	21.9	-1.3	10.3	92	23	55.2917	0
2018-09-06	23.5	3	13.2	84	26	52.5417	0
2018-09-07	23.1	8.4	15.8	77	37	54.875	0
2018-09-08	21.4	11.4	16.4	91	61	73.0833	3.5
2018-09-09	20.3	10.8	15.5	92	39	68.1667	0
2018-09-10	15.5	0.5	8	95	57	80.2917	1.5
2018-09-11	15.8	6.5	11.1	94	49	76.5833	0
2018-09-12	14.4	4.3	9.4	95	69	85.4167	8.1
2018-09-13	11.1	5.6	8.3	96	71	85.75	3
2018-09-14	6.8	0.6	3.7	93	64	78.5833	0.6
2018-09-15	10.5	5.6	8	93	63	78.7917	2.7
2018-09-16	7.7	4.5	6.1	95	85	92.3333	7.7
2018-09-17	10	2.8	6.4	96	73	86.7917	2.8
2018-09-18	9.5	2.7	6.1	89	64	77.2083	0
2018-09-19	15.4	2.8	9.1	94	38	69.625	0
2018-09-20	13.7	3.5	8.6	91	45	69.375	2
2018-09-21	3.5	-0.2	1.7	96	85	91.125	2.2
2018-09-22	2	-0.5	0.8	95	81	89.6667	1.2
2018-09-23	2.4	-0.5	0.9	95	86	91.7083	1.4
2018-09-24	10.8	-0.5	5.2	96	63	85.5417	0.2
2018-09-25	13.6	1.6	7.6	94	31	66.4583	0
2018-09-26	17	0.2	8.6	86	39	62.6667	0
2018-09-27	7.2	-4.2	1.5	94	44	71.7083	0
2018-09-28	7.4	-5.2	1.1	90	35	61.1667	0
2018-09-29	5.5	-6.2	-0.3	90	48	68.25	0.2
2018-09-30	4.4	-8.7	-2.1	92	40	65.1667	0
2018-10-01	2.4	-0.8	0.8	94	64	83.1667	1.5
2018-10-02	6.4	-2.6	1.9	95	48	75.3333	0.2
2018-10-03	7.1	-3.3	1.9	80	32	62.2083	0
2018-10-04	6.4	-4.6	0.9	88	44	68.2917	0
2018-10-05	9	-4.4	2.3	94	40	69.0833	0
2018-10-06	12	-7.1	2.4	92	31	66.25	0
2018-10-07	11.4	-2.9	4.3	93	51	73.3333	0
2018-10-08	0	-4	-2	86	77	82.7917	0
2018-10-09	4.4	-7.8	-1.7	91	32	66.2083	0
2018-10-10	5.2	-11.1	-3	85	41	64.5417	0
2018-10-11	6.9	-10.5	-1.8	92	41	69	0
2018-10-12	5	-1.7	1.7	93	73	82.625	5.7
2018-10-13	-0.6	-3.8	-2.2	73	60	67.3333	0
2018-10-14	4	-10.2	-3.1	89	47	70.7083	0.2
2018-10-15	13.9	-1.5	6.2	79	35	58.9583	0
2018-10-16	9.9	-4.8	2.5	90	39	68.25	0
2018-10-17	21.2	0	10.6	94	19	60.6667	0
2018-10-18	19.2	-1	9.1	86	25	52.25	0
2018-10-19	13.4	-8.3	2.5	84	35	62.7083	0
2018-10-20	14.4	-10	2.2	84	35	60.4583	0
2018-10-21	14.2	-4.3	4.9	87	25	57.9167	0
2018-10-22	10	-8	1	90	33	63.375	0
2018-10-23	14.15	-5.05	4.55	75	27	55.2381	0
2018-10-24	18.3	-2.1	8.1	81	31	57.75	0
2018-10-25	13	-3.6	4.7	90	48	73.0417	0
2018-10-26	10.2	-3.5	3.4	95	58	84.4167	0
2018-10-27	12.4	-3.2	4.6	92	31	64.25	0
2018-10-28	8.4	-6	1.2	89	50	64.5	0
2018-10-29	7.4	0.9	4.1	85	51	67.6667	0
2018-10-30	6.8	0.7	3.7	81	56	70.5	0
2018-10-31	8.9	-2.4	3.3	95	56	78.0833	0.4
2018-11-01	3.6	-1.2	1.2	95	79	87.7083	2.3
2018-11-02	-1.1	-2.8	-2	93	78	84.5	0
2018-11-03	1.9	-2.2	-0.2	89	75	82.875	0
2018-11-04	4.1	-1.4	1.4	93	81	89.125	5.6
2018-11-05	1.9	-8.6	-3.3	94	81	88.5417	2.2
2018-11-06	-8.5	-14.6	-11.5	86	70	79.375	0
2018-11-07	-10.5	-16.2	-13.4	86	65	79.0833	0.2
2018-11-08	-10.6	-16	-13.3	87	71	79.75	0
2018-11-09	-6.5	-18.7	-12.6	89	68	80.5417	1.2
2018-11-10	-6.2	-11.1	-8.6	91	76	82.6667	0.6
2018-11-11	-7.7	-13	-10.3	90	68	76.5417	0.2
2018-11-12	-7.8	-13.5	-10.6	82	71	77.5833	0
2018-11-13	2.6	-7.8	-2.6	92	65	81.125	0
2018-11-14	2.1	-7.8	-2.9	95	70	87.75	0.3
2018-11-15	0.3	-5.6	-2.7	93	83	87.375	0.2
2018-11-16	-5.2	-23	-14.1	88	71	81.0833	0
2018-11-17	-6.5	-23.3	-14.9	87	69	80.125	0.5
2018-11-18	-10.2	-18.4	-14.3	87	81	83.4583	0.6
2018-11-19	-1.6	-21.7	-11.6	92	81	85.0417	0.4
2018-11-20	-1	-7.6	-4.3	96	87	93.125	0
2018-11-21	-2.1	-6.5	-4.3	95	93	94.375	0
2018-11-22	3.1	-5.1	-1	95	72	82.3333	0
2018-11-23	-0.5	-6.5	-3.5	92	77	86.75	0
2018-11-24	-6.5	-9.8	-8.1	91	79	84.125	0
2018-11-25	-5.9	-10.1	-8	87	78	82.5833	0
2018-11-26	-5.1	-8.3	-6.7	89	85	86.9583	0
2018-11-27	-4.5	-7.5	-6	88	82	85.1667	0
2018-11-28	-6	-8.2	-7.1	90	79	83.875	1.3
2018-11-29	-3.4	-6.1	-4.7	95	90	93.625	0
2018-11-30	-3.5	-6.7	-5.1	95	93	93.6667	0
2018-12-01	-5.4	-8.6	-7	94	92	92.7917	0
2018-12-02	-5.4	-10.3	-7.8	94	90	92.5	0
2018-12-03	-6.8	-12.6	-9.7	93	88	90.4583	0.2
2018-12-04	-8.1	-12.6	-10.4	91	89	90.4167	0
2018-12-05	-7.3	-12.3	-9.8	91	74	83.5833	0.2
2018-12-06	-8.5	-18.9	-13.7	85	75	80.0417	0
2018-12-07	-8	-21.4	-14.7	83	62	76.5	0.4
2018-12-08	-9	-22.7	-15.8	83	71	79.2083	1.6
2018-12-09	-7.8	-18	-12.9	86	71	79.5	0
2018-12-10	-2.4	-18.7	-10.6	90	74	83.625	0.5
2018-12-11	-0.6	-11.8	-6.2	94	69	83.5	0
2018-12-12	-0.7	-10.1	-5.4	92	73	80.625	0
2018-12-13	0.1	-10.7	-5.3	89	69	76.5	0
2018-12-14	4.4	-10.1	-2.9	89	58	74.9167	0
2018-12-15	5.6	-6.5	-0.5	77	59	67.7083	0
2018-12-16	-4.5	-14.9	-9.7	82	71	76.4583	0
2018-12-17	1.8	-8.2	-3.2	90	71	78.2917	0
2018-12-18	2.1	-8.8	-3.3	93	74	86	0.7
2018-12-19	-0.3	-8.2	-4.2	90	70	82.7917	0
2018-12-20	2.5	-12.1	-4.8	91	63	81.2083	0
2018-12-21	-0.3	-10.45	-5.4	81	63	74.8696	0
2018-12-22	-3.1	-8.8	-6	84	73	77.5	0
2018-12-23	-8	-20.5	-14.3	88	81	86	0
2018-12-24	-9.6	-19.9	-14.75	86	79	84	0
2018-12-25	-11.2	-19.3	-15.2	88	82	84.4167	0
2018-12-26	-8.3	-12.9	-10.6	90	85	88	0
2018-12-27	-10.6	-26.2	-18.4	86	69	79.75	0
2018-12-28	-5.4	-26	-15.7	86	78	83.25	0
2018-12-29	-6.6	-16	-11.3	86	78	83.125	0.4
2018-12-30	-15.6	-24.8	-20.2	84	61	76.9583	0.2
2018-12-31	-20.7	-31.4	-26	78	63	73.5	0.3
2019-01-01	-1.8	-24.2	-13	84	76	79.0833	0.3
2019-01-02	2.9	-14.5	-5.8	92	77	85.6667	0
2019-01-03	2.9	-5.7	-1.4	91	71	83.5833	0
2019-01-04	-0.7	-9.8	-5.3	94	70	89.625	0
2019-01-05	-4.7	-9.1	-6.9	91	82	86.5833	0
2019-01-06	-2.1	-7.1	-4.6	92	83	86.9167	0.2
2019-01-07	-2	-15.7	-8.9	94	70	82.25	0.4
2019-01-08	-15	-26.1	-20.5	78	67	71.5	0
2019-01-09	-10.8	-25.4	-18.1	83	69	75.125	0.2
2019-01-10	-10.3	-15.6	-12.9	84	76	79.4167	0
2019-01-11	-11.1	-13.4	-12.3	88	80	85.4167	0.2
2019-01-12	-4.4	-15.3	-9.8	85	70	79.375	0
2019-01-13	-4.2	-15.9	-10	89	65	81.125	0
2019-01-14	-4.1	-10.6	-7.3	94	85	90	0.2
2019-01-15	-1.9	-24.1	-13	88	72	77.75	0
2019-01-16	-17	-24.7	-20.9	81	75	77.4583	0
2019-01-17	-17.1	-31.5	-24.3	79	59	71.7083	0
2019-01-18	-20.8	-33.3	-27.1	77	69	72.875	0.2
2019-01-19	-17.7	-28.5	-23.1	80	63	72.9583	0.2
2019-01-20	-12.2	-19.1	-15.7	87	76	79.5	0
2019-01-21	-9.7	-20	-14.9	89	82	85.4583	0
2019-01-22	-5	-20.6	-12.8	89	74	84.0833	0
2019-01-23	-6.5	-28.1	-17.3	88	65	76.3333	0.2
2019-01-24	-13.2	-31.5	-22.3	78	71	75.0417	0
2019-01-25	-10.5	-22.8	-16.6	89	76	81.0417	0
2019-01-26	-8.6	-13.5	-11	88	80	85.5417	0.6
2019-01-27	4.4	-10.1	-2.9	95	67	81.9583	3.7
2019-01-28	-10.1	-29.7	-19.9	87	55	68.0417	0
2019-01-29	-23.1	-33.3	-28.2	72	54	64.4167	0.2
2019-01-30	-17.1	-25	-21	81	66	73.4167	0.4
2019-01-31	-3.3	-17.2	-10.2	90	78	81.6667	0.2
2019-02-01	-10.6	-20.1	-15.3	89	75	80.8333	1.5
2019-02-02	-19.2	-24.1	-21.6	81	74	77.625	1.9
2019-02-03	-23.3	-26.1	-24.7	77	68	71.625	0
2019-02-04	-23.2	-25.6	-24.4	77	71	73.875	2.7
2019-02-05	-23.5	-39	-31.3	78	66	72.2083	0.2
2019-02-06	-26.8	-42.5	-34.6	73	60	66.5833	0.3
2019-02-07	-26.9	-40.3	-33.6	74	62	67.1667	0
2019-02-08	-26.6	-38.5	-32.5	73	63	69.0417	0
2019-02-09	-24.6	-35.1	-29.9	75	68	71.0833	0
2019-02-10	-22.5	-34.3	-28.4	78	67	73.25	0
2019-02-11	-17.9	-28.1	-23	81	75	78	0.9
2019-02-12	-23.4	-34.9	-29.1	77	68	72.2083	0.2
2019-02-13	-23.4	-34.6	-29	76	68	72	0
2019-02-14	-22.1	-35.2	-28.6	76	67	71.4583	0
2019-02-15	-19	-34.3	-26.6	78	68	73.375	0
2019-02-16	-14	-19.7	-16.8	84	74	80.0417	1.1
2019-02-17	-15.1	-20.2	-17.6	83	77	79.5417	0.4
2019-02-18	-18.9	-28.8	-23.8	80	71	76.4583	0.2
2019-02-19	-14.5	-28.2	-21.3	77	65	73	0
2019-02-20	-12.7	-25.8	-19.3	85	77	80.0833	0.6
2019-02-21	-12.6	-25.4	-19	84	61	76.9583	0.4
2019-02-22	-12.3	-25	-18.7	82	64	76.1667	0
2019-02-23	-14.7	-26	-20.3	82	66	75.7083	0
2019-02-24	-22.1	-33.4	-27.7	73	62	69.25	0.2
2019-02-25	-19.5	-35.9	-27.7	75	66	69.7917	0
2019-02-26	-17	-34.4	-25.7	77	64	70	0
2019-02-27	-5.2	-17.7	-11.5	83	66	73.25	0
2019-02-28	-11.2	-18.5	-14.9	85	73	80.0833	0.5
2019-03-01	-16	-30.6	-23.3	84	65	74.7083	0.2
2019-03-02	-21.6	-36.9	-29.2	71	66	68.3333	0
2019-03-03	-16	-24.1	-20.1	70	64	67.5	0
2019-03-04	-10.7	-18.3	-14.5	71	67	69.125	0
2019-03-05	-8.6	-21.1	-14.8	78	63	68.625	0
2019-03-06	-12.5	-26.7	-19.6	83	64	74.5417	0.2
2019-03-07	-10.7	-22.1	-16.4	81	64	76.25	0
2019-03-08	-9.1	-15	-12.1	88	71	79.9167	0
2019-03-09	-6.9	-18.2	-12.6	86	66	77.2083	0
2019-03-10	-8.4	-22.7	-15.5	85	72	79	0
2019-03-11	-1.2	-14.5	-7.9	85	67	74.5417	0
2019-03-12	2.4	-5.6	-1.6	88	67	77.125	0
2019-03-13	2	-5.1	-1.5	87	69	79.3333	0
2019-03-14	1	-12.5	-5.8	86	69	78.625	0
2019-03-15	0.9	-12.6	-5.9	91	69	83.375	0
2019-03-16	2.4	-12.7	-5.2	90	56	75.625	0
2019-03-17	2	-13.9	-6	89	67	79.5417	0
2019-03-18	3.5	-6.8	-1.7	91	68	81.125	0
2019-03-19	6.6	-5.4	0.6	89	63	77.5833	0
2019-03-20	8.3	-4.5	1.9	91	62	80.2083	0
2019-03-21	11.1	-3.8	3.7	93	46	71.375	0
2019-03-22	14.3	-1.4	6.4	90	47	72.2083	0
2019-03-23	9	-2.8	3.1	96	57	81.0417	0
2019-03-24	1.8	-6.2	-2.2	84	51	71.4167	0
2019-03-25	6.7	-8.7	-1	85	34	68.375	0
2019-03-26	13.6	-1	6.3	95	50	83.1667	0
2019-03-27	3.7	-3.6	0.1	96	60	83.4167	2.3
2019-03-28	7.6	-6.6	0.5	89	41	68.5	0
2019-03-29	4.8	-4.5	0.1	87	42	61.5417	0
2019-03-30	12.9	-5.7	3.6	87	37	65.7917	0
2019-03-31	5.2	-4.8	0.2	88	35	63.625	0
2019-04-01	9.6	-4.2	2.7	94	36	71.4583	0.2
2019-04-02	2.7	-7.4	-2.4	93	38	70.3333	0.2
2019-04-03	9.4	-7.2	1.1	77	35	55.5	0
2019-04-04	9.7	-2.7	3.5	87	45	61.25	0
2019-04-05	7.9	-6.6	0.6	88	42	65.1667	0
2019-04-06	3.9	0.7	2.3	95	70	85.5417	0
2019-04-07	16.8	-0.1	8.4	96	29	70.7083	0
2019-04-08	17	-1.7	7.6	97	22	65.375	0
2019-04-09	7.6	-5.3	1.1	94	53	79.6667	0
2019-04-10	9.7	-6.4	1.7	91	36	63.75	0
2019-04-11	9	-5.1	2	80	25	52.8333	0
2019-04-12	10.1	-9.6	0.3	85	17	44.8333	0
2019-04-13	15.2	-2.8	6.2	51	16	32.3333	0
2019-04-14	16.4	1.5	8.9	82	34	56.6667	0
2019-04-15	12.9	-1.6	5.6	93	46	75.0417	0
2019-04-16	13.1	-6.1	3.5	95	29	61.2917	0
2019-04-17	16.2	1.9	9.1	78	31	56.5	0
2019-04-18	17.6	-1.8	7.9	86	20	49.1667	0
2019-04-19	19.5	8.7	14.1	52	26	34.6667	0
2019-04-20	17.1	0.1	8.6	69	16	35.9167	0
2019-04-21	14.4	-1.7	6.4	73	24	45.5833	0
2019-04-22	22	-0.6	10.7	70	14	33.6667	0
2019-04-23	20.7	5.2	12.9	52	13	33.2083	0
2019-04-24	17.7	-2.4	7.6	61	13	33.8333	0
2019-04-25	12.8	-5.2	3.8	88	12	37.625	0
2019-04-26	13.9	-6.8	3.6	66	18	37.1667	0
2019-04-27	11.2	-5.1	3.1	86	18	48.2083	0
2019-04-28	7	-6.1	0.5	64	21	39.9583	0
2019-04-29	9.7	-9.5	0.1	78	18	45.6667	0
2019-04-30	11.8	-6.9	2.4	92	19	63.0833	0
2019-05-01	9.4	-10.8	-0.7	90	31	66.3333	0.4
2019-05-02	8.6	-4.1	2.3	96	65	84.6667	0.2
2019-05-03	11.6	-4.9	3.3	93	27	62.0833	0
2019-05-04	9.5	-8.6	0.4	86	25	54.4583	0
2019-05-05	5.9	-8.5	-1.3	91	37	59.4583	0
2019-05-06	12.7	-5.4	3.6	83	20	45.5	0
2019-05-07	14.8	1.4	8.1	72	20	41.2083	0
2019-05-08	12.7	-5.5	3.6	85	20	46.2917	0
2019-05-09	15.8	-1.4	7.2	72	17	35.5833	0
2019-05-10	17.9	5	11.4	77	25	57.5417	2.4
2019-05-11	17	5.7	11.3	79	30	56.4583	0
2019-05-12	23.7	5.9	14.8	73	18	41.4167	0
2019-05-13	22.1	2.9	12.5	79	14	38.8333	0
2019-05-14	18.8	1.3	10	79	31	48.7083	0
2019-05-15	14.2	0.4	7.3	87	40	69.6667	1.4
2019-05-16	14.5	-1.5	6.5	91	19	50.5417	0
2019-05-17	17.6	-2.1	7.8	80	21	41.8333	0
2019-05-18	15.9	3	9.4	64	19	39.5	0
2019-05-19	17	0.9	9	65	26	41.0833	0
2019-05-20	20	4.3	12.2	66	22	39.375	0
2019-05-21	22	6.5	14.3	55	18	32.4167	0
2019-05-22	24.5	4	14.3	66	17	35.0833	0
2019-05-23	24.7	7.9	16.3	51	14	29.9167	0
2019-05-24	24.9	6	15.4	80	16	38.9583	0
2019-05-25	12.1	3.5	7.8	90	57	78.5833	0
2019-05-26	17.8	-0.9	8.4	94	29	59.125	0
2019-05-27	24.6	4.3	14.5	70	17	38.4583	0
2019-05-28	29.4	4	16.7	68	15	33.5417	0
2019-05-29	31.6	6.8	19.2	56	11	27.5417	0
2019-05-30	32.5	11.3	21.9	51	13	35.2917	0
2019-05-31	20.9	4.5	12.7	85	29	54.4583	0
2019-06-01	23.9	5.4	14.7	78	19	40.9583	0
2019-06-02	32.9	11.7	22.3	51	17	35.5833	0
2019-06-03	35.1	7.1	21.1	85	14	48.5833	0
2019-06-04	25.4	8.9	17.2	81	19	41.9583	0.2
2019-06-05	24.6	10.4	17.5	81	16	44.0417	0.7
2019-06-06	25.5	15.2	20.4	58	29	37.4167	0
2019-06-07	20.4	7	13.7	94	38	65.125	1.5
2019-06-08	17	3.9	10.4	83	28	53.0833	0
2019-06-09	18.4	4.2	11.3	85	25	50.125	0
2019-06-10	24.8	4.3	14.6	80	19	50.9167	0.7
2019-06-11	21.5	5.5	13.5	93	32	63.5833	0.9
2019-06-12	23.3	7.4	15.3	93	40	70.7917	1.1
2019-06-13	28.1	9.7	18.9	85	30	56.5417	0
2019-06-14	21.8	11.9	16.9	90	59	76.25	1.6
2019-06-15	15.9	11	13.4	95	74	85.0417	1.1
2019-06-16	18.1	9.9	14	93	44	71.2917	2.4
2019-06-17	23.1	3.7	13.4	92	28	52.4167	0
2019-06-18	27.2	9.4	18.3	64	21	39.0833	0
2019-06-19	26.6	13.5	20.1	85	26	49.625	0
2019-06-20	14.3	9.8	12	93	83	90.5417	23.9
2019-06-21	20.5	7.7	14.1	95	45	75.7917	2.1
2019-06-22	17	11.3	14.1	96	72	89.9583	31.5
2019-06-23	22.1	9.8	16	94	46	73.7083	0.4
2019-06-24	19.7	8.6	14.1	93	63	80.0833	4.4
2019-06-25	19.3	9.5	14.4	94	58	80.2083	4.4
2019-06-26	23.2	7.9	15.6	95	34	65.2917	0
2019-06-27	26.1	10.4	18.2	88	37	59.2083	0
2019-06-28	24.1	14.9	19.5	92	54	73.4167	7.9
2019-06-29	25.9	11.4	18.7	92	26	66.1667	0
2019-06-30	23.5	9.9	16.7	88	33	63.8333	0
2019-07-01	28.5	7.7	18.1	87	26	66.4167	3.5
2019-07-02	20.6	5.1	12.8	91	42	64.9167	0
2019-07-03	20.5	9.6	15.1	88	43	69.4583	0.6
2019-07-04	22.4	5.5	13.9	95	33	64.0833	0
2019-07-05	21.7	11.6	16.7	81	44	62.7083	0
2019-07-06	24.9	13.5	19.2	92	52	67.75	3.6
2019-07-07	27.8	16.4	22.1	91	45	68.9167	0
2019-07-08	24.7	13.5	19.1	93	52	76.375	0
2019-07-09	24.3	9.3	16.8	91	38	66.6667	0
2019-07-10	26.6	8.1	17.3	93	40	61.8333	0
2019-07-11	23.6	10.9	17.2	91	49	70.1667	0
2019-07-12	25.5	8.3	16.9	95	42	69.7917	0.2
2019-07-13	27	11.7	19.3	89	44	66.125	3.4
2019-07-14	26.6	15.1	20.8	93	47	69.8333	10.7
2019-07-15	24.6	12.6	18.6	93	50	75.4167	0
2019-07-16	19.6	9.9	14.7	95	59	80.4583	2.8
2019-07-17	22.3	14.4	18.3	93	55	78.4167	0.2
2019-07-18	25	10.6	17.8	91	50	75.7917	1.8
2019-07-19	19.5	9.7	14.6	94	77	89.7917	13.4
2019-07-20	22.8	9.1	15.9	95	54	81.1667	0.2
2019-07-21	25	13.1	19.1	94	46	69.2917	0
2019-07-22	27.2	13.1	20.1	86	38	61	0
2019-07-23	30.5	15.3	22.9	81	38	58.5	0
2019-07-24	29.1	15.4	22.3	93	60	77.9167	19.2
2019-07-25	16.3	12.7	14.5	94	66	80.7083	2.9
2019-07-26	24	15.1	19.6	88	48	69.5833	0
2019-07-27	30.1	12.6	21.3	85	34	62.0833	0
2019-07-28	19.7	8.5	14.1	88	55	75.7917	0.5
2019-07-29	23.2	5.6	14.4	95	43	66.7917	0
2019-07-30	28.6	14.5	21.5	77	38	59.7083	4.6
2019-07-31	24.3	11.9	18.1	94	54	75.2917	0
2019-08-01	30.1	12.9	21.5	92	50	72.0417	0.3
2019-08-02	32.8	15.2	24	89	39	64.7917	7
2019-08-03	26.9	12.8	19.8	87	47	61.5	0
2019-08-04	24.8	9.8	17.3	92	39	68.7083	0
2019-08-05	27.9	10	18.9	93	36	67.0417	0
2019-08-06	20	6.5	13.3	92	51	76.7083	0.2
2019-08-07	22	2.3	12.2	95	36	67.2083	0.3
2019-08-08	21.8	4.7	13.3	94	38	62.375	0
2019-08-09	23.5	9.3	16.4	85	54	68.2917	1.5
2019-08-10	20.5	5.5	13	94	38	68.1667	0.3
2019-08-11	21.8	4.7	13.2	90	31	61.1667	0
2019-08-12	21.3	9	15.1	81	47	68.7917	0
2019-08-13	24	5.5	14.8	95	32	65.5417	0
2019-08-14	24.8	9.1	16.9	93	30	65.2917	0
2019-08-15	26.9	8.4	17.6	90	37	67.4167	0
2019-08-16	22.1	9.6	15.9	89	47	69.375	0
2019-08-17	17.9	2	9.9	84	33	59.0417	0
2019-08-18	20.1	0.7	10.4	92	32	64.3333	0
2019-08-19	19.4	2.3	10.9	91	39	66.4583	0
2019-08-20	24.3	1.9	13.1	95	27	62.2917	0.4
2019-08-21	26.6	5.9	16.3	88	27	51.9583	0
2019-08-22	28	12.7	20.3	91	41	64.7917	9.4
2019-08-23	22.3	7.1	14.7	95	46	76.5	0.2
2019-08-24	27.7	13.3	20.5	94	42	75.6667	0
2019-08-25	23.2	9.6	16.4	95	40	78	0.5
2019-08-26	18.5	7.8	13.2	93	56	75.2917	0
2019-08-27	19.9	8.8	14.4	88	46	69.375	0
2019-08-28	25.2	7.7	16.5	86	24	62.5	0
2019-08-29	21.3	6.4	13.8	94	34	67.0417	0
2019-08-30	17.3	2.3	9.8	89	47	71	0
2019-08-31	20.9	7.8	14.4	93	42	71.5	0.2
2019-09-01	21.6	2.4	12	95	37	67.9583	0
2019-09-02	19.9	11	15.5	93	61	78.125	8.9
2019-09-03	25.5	6.7	16.1	95	32	68	0
2019-09-04	20.2	8.9	14.5	92	63	80.375	0.5
2019-09-05	23.3	7.4	15.3	96	33	74.0833	0.2
2019-09-06	22	4.2	13.1	94	34	66.7917	0.2
2019-09-07	22.2	5.8	14	93	31	62.75	0
2019-09-08	21.3	7.9	14.6	88	45	67.5833	0
2019-09-09	14.4	9.3	11.9	90	69	82.3333	0
2019-09-10	10.6	7.8	9.2	94	88	91.7917	3.8
2019-09-11	11.9	8.4	10.2	95	91	93.5417	4.6
2019-09-12	17.3	7.4	12.4	93	61	81.9167	0.4
2019-09-13	22.3	4.2	13.3	96	46	74.1667	0.5
2019-09-14	23.6	7.9	15.8	95	40	73.0833	1
2019-09-15	26.9	8.3	17.6	89	25	61.5417	0
2019-09-16	31.2	8.8	20	92	29	61.0417	0
2019-09-17	27.3	12.3	19.8	92	36	70.25	0
2019-09-18	21.7	11.2	16.5	88	39	65.9167	0
2019-09-19	21.1	10	15.5	93	58	76.5	0.3
2019-09-20	21.4	8.1	14.8	95	44	78.9583	1.1
2019-09-21	18.3	5.1	11.7	94	41	71.3333	0
2019-09-22	26.5	4.9	15.7	87	27	54.5417	0
2019-09-23	20.8	7.8	14.3	74	26	54.125	0
2019-09-24	16.9	4.9	10.9	91	37	66.5833	0.4
2019-09-25	16.1	0.8	8.4	92	46	74.9167	1
2019-09-26	10.6	0.6	5.6	95	69	89.0833	6.9
2019-09-27	6.6	0.3	3.4	94	58	75.875	0.2
2019-09-28	6	0.1	3.1	86	45	67.875	0
2019-09-29	5.9	0.2	3	96	49	70.7917	1.1
2019-09-30	1.5	0.2	0.9	97	96	96.9583	8.4
2019-10-01	4.3	0.3	2.3	96	80	89.9583	0.2
2019-10-02	11.2	-1.9	4.7	92	45	72.5833	0
2019-10-03	12.2	-1.1	5.5	95	53	77.2083	0
2019-10-04	10.3	2.4	6.4	89	67	81.5	0
2019-10-05	13.9	-2.7	5.6	94	52	75.625	0
2019-10-06	15.8	2.4	9.1	84	33	59.625	0
2019-10-07	20.3	1.9	11.1	82	23	55.1667	0
2019-10-08	11	-2.9	4.1	91	58	69.2917	0
2019-10-09	4	-8	-2	90	35	65.75	0.2
2019-10-10	4.3	-11.4	-3.5	88	30	65.3333	0.2
2019-10-11	7.2	-10.6	-1.7	86	33	66.25	0
2019-10-12	7.6	-11	-1.7	89	35	68.0833	0
2019-10-13	9	-11.2	-1.1	90	32	63.5417	0
2019-10-14	3.7	-1.3	1.2	96	56	73.8333	1.9
2019-10-15	6.7	-3.6	1.6	93	51	74.9167	0
2019-10-16	11.7	0.3	6	83	47	69.125	0
2019-10-17	12.6667	-0.5	6.1	85	40	68	0
2019-10-18	13.6333	-1.3	6.2	94	41	72.8636	0
2019-10-19	14.6	-2.1	6.3	87	29	65.4167	0
2019-10-20	6.9	-5.8	0.6	91	58	76.25	0.2
2019-10-21	7.5	-8.8	-0.7	95	52	78.625	0.3
2019-10-22	6.4	-6	0.2	96	49	75.5417	0
2019-10-23	3.8	-7.4	-1.8	88	56	74.875	0
2019-10-24	7.1	-7	0	95	52	78.375	0
2019-10-25	16	-1.8	7.1	90	41	69.25	0.3
2019-10-26	4.2	-6.7	-1.2	94	76	83.25	2
2019-10-27	-5.3	-9	-7.1	92	70	79.7083	2.4
2019-10-28	-5.6	-8.9	-7.2	92	77	83.7083	2.4
2019-10-29	-5.6	-12.7	-9.2	85	66	75.625	0
2019-10-30	-0.7	-19.1	-9.9	85	53	73.5833	0.5
2019-10-31	3.1	-5.8	-1.3	94	78	85.5417	0.6
2019-11-01	3.3	-4.5	-0.6	92	72	84.375	0
2019-11-02	4.7	-6.3	-0.8	91	64	83.7083	0
2019-11-03	1.2	-10	-4.4	95	74	85.0417	0.9
2019-11-04	-4.4	-13	-8.7	87	55	74.9583	0
2019-11-05	-5	-16	-10.5	89	68	81.3333	1.3
2019-11-06	-8	-20.9	-14.4	84	64	77.6667	0.3
2019-11-07	-6.3	-20.8	-13.6	86	70	79.0417	0
2019-11-08	1.5	-6.4	-2.4	91	71	82.7917	0.2
2019-11-09	-1	-17.5	-9.2	92	61	78.5	0.8
2019-11-10	-12.3	-22.4	-17.3	80	58	73.1667	0.4
2019-11-11	-8.4	-22.6	-15.5	81	64	76.4167	0
2019-11-12	-2.6	-14.7	-8.6	91	70	77.2917	0
2019-11-13	-2.1	-17.2	-9.7	94	71	83.7083	0
2019-11-14	-1.7	-7.8	-4.7	94	69	81.75	0
2019-11-15	1.8	-7.7	-2.9	95	78	89.375	0
2019-11-16	1.5	-2.1	-0.3	96	88	93.125	4.3
2019-11-17	4.4	-1.8	1.3	97	78	90.75	0
2019-11-18	6.2	-0.9	2.6	90	68	80.3333	0
2019-11-19	1.3	-5	-1.8	94	83	87.9583	0
2019-11-20	-1.6	-6.1	-3.9	86	64	78.2917	0
2019-11-21	4.4	-6.4	-1	93	58	79.8333	0
2019-11-22	4.8	-6	-0.6	89	56	78.5	0
2019-11-23	11	-1.6	4.7	85	42	70.1667	0
2019-11-24	3.9	-2	1	95	76	85.8333	1.4
2019-11-25	-1.4	-6.1	-3.8	93	81	88.3333	0.2
2019-11-26	-2.8	-12.8	-7.8	95	87	91.1667	1.2
2019-11-27	-5.6	-8.2	-6.9	90	83	88.0417	0
2019-11-28	-5.6	-8.6	-7.1	91	81	86.0833	0.9
2019-11-29	-6.4	-9.4	-7.9	90	83	87.1667	0.8
2019-11-30	-7.9	-11.5	-9.7	90	85	87.4583	0.4
2019-12-01	-6.9	-13	-10	93	74	85.9167	0
2019-12-02	-3.1	-16.1	-9.6	88	73	83.0417	0
2019-12-03	3.6	-9.9	-3.1	84	64	76.7917	0
2019-12-04	-1.2	-8	-4.6	86	72	80.25	0
2019-12-05	-6.1	-18.7	-12.4	92	74	83.9167	0.2
2019-12-06	-6.1	-11.8	-9	92	88	91.2917	0
2019-12-07	-6.5	-15.1	-10.8	92	78	85.9583	0
2019-12-08	-13.9	-24.3	-19.1	79	70	75.9167	0
2019-12-09	-10.4	-28.2	-19.3	82	65	75.1667	0
2019-12-10	-14.45	-29.25	-21.85	79	67	74.1739	0
2019-12-11	-18.5	-30.3	-24.4	77	65	72.7083	0
2019-12-12	-13.1	-19	-16	82	70	78.4167	0.6
2019-12-13	-15.6	-29.2	-22.4	81	72	76.7083	0.2
2019-12-14	-12.8	-31.1	-21.9	84	71	77.1667	0
2019-12-15	-11	-21.9	-16.5	86	70	78.5833	0
2019-12-16	-4.6	-16.6	-10.6	85	67	79.9583	0
2019-12-17	-6.3	-17.6	-12	83	73	76.75	0
2019-12-18	0.7	-12.4	-5.8	90	68	80.2917	0
2019-12-19	-3.6	-12.3	-7.9	85	74	78.5	0
2019-12-20	2.9	-10.6	-3.8	93	64	83.5833	0
2019-12-21	-6.1	-14.4	-10.2	91	84	88.6667	0
2019-12-22	-3.8	-13.1	-8.4	92	77	87.4167	0
2019-12-23	-5.3	-8.1	-6.7	93	91	92.25	0
2019-12-24	-5.9	-7.2	-6.5	93	92	92.75	0
2019-12-25	-3.1	-12.3	-7.7	95	91	93.75	3.1
2019-12-26	-9.5	-17.5	-13.5	88	84	85.5	0
2019-12-27	-11.4	-18.2	-14.8	88	80	84.2083	0
2019-12-28	-9.8	-19.1	-14.4	90	82	85.75	0
2019-12-29	-8.1	-22.6	-15.4	88	81	83.7917	0
2019-12-30	-10.8	-19.4	-15.1	89	82	86.75	0
2019-12-31	-1.1	-15.2	-8.2	90	81	87.375	0
2020-01-01	-3.9	-12.3	-8.1	94	90	92.5833	0
2020-01-02	-2	-10.7	-6.4	95	72	89.9583	0
2020-01-03	-4.5	-12	-8.2	91	80	85.4167	0
2020-01-04	2.5	-7.9	-2.7	89	68	81.2917	0
2020-01-05	-3.6	-13.6	-8.6	86	68	76	0
2020-01-06	-3.7	-24	-13.8	88	58	73.2083	0
2020-01-07	-20.7	-30.2	-25.5	78	69	74.25	0.2
2020-01-08	-11.2	-20.8	-16	84	72	79.875	0.7
2020-01-09	-17.6	-30.6	-24.1	81	67	74.625	0.2
2020-01-10	-19.9	-33.2	-26.5	78	68	72.9583	0
2020-01-11	-11.9	-20	-16	85	75	80.5833	1.1
2020-01-12	-13.6	-28.6	-21.1	85	65	75.6667	0.9
2020-01-13	-24.7	-31.3	-28	74	65	68.8333	0.2
2020-01-14	-25.3	-35.4	-30.4	73	60	65.7083	0.2
2020-01-15	-29.4	-38.9	-34.2	67	59	63.5	0
2020-01-16	-20	-39.3	-29.6	75	62	67.5417	0
2020-01-17	-19.1	-22.1	-20.6	77	70	73.9167	1.8
2020-01-18	-22.1	-28.7	-25.4	74	69	71.8333	0.4
2020-01-19	-19.5	-31	-25.3	78	71	73.75	0
2020-01-20	-2.1	-20.8	-11.5	79	68	73.2083	0
2020-01-21	-0.3	-15.2	-7.8	90	69	78.6667	0
2020-01-22	-4.3	-16.6	-10.5	91	85	88.0417	0
2020-01-23	-3.5	-9.4	-6.5	89	77	84.7083	0
2020-01-24	-0.5	-6.7	-3.6	87	71	78.9583	0
2020-01-25	-1.9	-5.3	-3.6	90	85	87.5833	0
2020-01-26	-3	-9.9	-6.5	92	79	86.7083	0
2020-01-27	-3.4	-8.8	-6.1	94	91	92.875	0
2020-01-28	-1.6	-3.8	-2.7	96	94	95	0
2020-01-29	-3.6	-8.5	-6.1	95	91	93	0
2020-01-30	-1.4	-11.7	-6.5	94	72	87.5	2.6
2020-01-31	2.4	-10.1	-3.8	85	60	72.2083	0
2020-02-01	4.1	-7.5	-1.7	91	67	80.125	0
2020-02-02	0.2	-17.5	-8.6	83	51	68.375	0
2020-02-03	-13.6	-24.3	-18.9	86	75	80.9167	0
2020-02-04	-7.8	-23.4	-15.6	88	77	82.25	0
2020-02-05	-8	-14.8	-11.4	85	79	82	0
2020-02-06	-13.8	-17.9	-15.9	83	73	79.375	0
2020-02-07	-3.7	-14.7	-9.2	88	77	84.125	0.2
2020-02-08	-4.7	-16.3	-10.5	89	83	86.4583	0
2020-02-09	-4.9	-17.2	-11.1	90	70	81.9583	0
2020-02-10	-4.4	-13.4	-8.9	88	70	81.0833	0
2020-02-11	-3.5	-19.6	-11.6	89	69	80.625	0
2020-02-12	-19.6	-34.2	-26.9	79	67	70.5833	0.2
2020-02-13	-8	-29.7	-18.9	76	58	69.7083	0
2020-02-14	-5.1	-14.8	-9.9	90	69	79.75	0
2020-02-15	-14.7	-27.3	-21	75	59	68.3333	0
2020-02-16	-9.8	-15.3	-12.5	86	69	80.1667	0.2
2020-02-17	-12.5	-28.2	-20.3	85	66	75.5	0.4
2020-02-18	-20	-34	-27	76	59	69.2083	0
2020-02-19	-11.6	-30.5	-21.1	80	63	72.4167	0
2020-02-20	0.7	-16.1	-7.7	83	59	74.625	0
2020-02-21	-1.8	-14.7	-8.2	83	64	75.0417	0
2020-02-22	0.1	-11.6	-5.7	86	68	77.75	0
2020-02-23	-3.2	-15.4	-9.3	86	67	74.0417	0
2020-02-24	-6	-20.3	-13.1	89	70	81.2083	0
2020-02-25	-7	-21.7	-14.4	88	76	83.2917	0
2020-02-26	-3	-14.2	-8.6	92	65	79.5	0
2020-02-27	1.5	-15.7	-7.1	93	69	85.4583	0
2020-02-28	2.5	-10.8	-4.1	91	72	82.0417	0
2020-02-29	5.3	-7.7	-1.2	94	65	81.2917	0.5
2020-03-01	-3.5	-11.8	-7.6	94	75	84.0833	0.5
2020-03-02	2.3	-6.1	-1.9	90	68	80.875	0.8
2020-03-03	2	-11	-4.5	92	75	86.6667	0.2
2020-03-04	2.8	-4.2	-0.7	95	62	81.4583	1.5
2020-03-05	1.3	-11.4	-5	94	75	88.6667	0
2020-03-06	5.6	-4.4	0.6	84	65	74.0833	0
2020-03-07	-4.4	-15.6	-10	86	80	82.4583	0.9
2020-03-08	-12.4	-19.7	-16.1	84	64	76.0833	0
2020-03-09	-2.6	-22.5	-12.6	89	65	77.375	0.2
2020-03-10	3.9	-15	-5.6	90	46	73.2917	0
2020-03-11	2	-8	-3	86	68	76.7917	0
2020-03-12	-6	-14.8	-10.4	81	68	74.875	0
2020-03-13	-11.6	-20.8	-16.2	77	64	68.875	0
2020-03-14	-12	-19.2	-15.6	77	66	70.2917	0
2020-03-15	-10.6	-19.7	-15.2	87	75	81.25	1.4
2020-03-16	-3	-24.2	-13.6	79	58	71.0417	0
2020-03-17	-7.3	-19.6	-13.4	87	58	76.7083	0
2020-03-18	-9	-23.8	-16.4	83	52	66.3333	0
2020-03-19	-9.3	-23.4	-16.4	85	66	75.6667	0
2020-03-20	-1.6	-19.4	-10.5	85	37	66.125	0
2020-03-21	0.5	-11.1	-5.3	87	63	75.5	0
2020-03-22	2.8	-15.3	-6.3	88	65	77.375	0
2020-03-23	-0.1	-9.8	-5	91	73	81.25	0
2020-03-24	-2.6	-11.9	-7.2	93	59	77.3333	1
2020-03-25	-2.2	-15.1	-8.7	90	65	82.5833	0.2
2020-03-26	3.1	-16.5	-6.7	87	62	77.375	0
2020-03-27	5	-7.8	-1.4	85	52	70	0
2020-03-28	3.6	-6	-1.2	85	64	74.2083	0
2020-03-29	10.2	-6.7	1.8	88	61	75.5	0
2020-03-30	3.7	-6.4	-1.4	90	73	79.875	0
2020-03-31	-5.1	-16.4	-10.7	89	68	79.4583	3.4
2020-04-01	-13.2	-18.8	-16	81	65	75.0417	0.4
2020-04-02	-11.9	-20.9	-16.4	77	51	66.0833	0.2
2020-04-03	-8	-22.1	-15	85	55	68.7917	0
2020-04-04	-8.3	-18.1	-13.2	87	60	75.125	1.4
2020-04-05	-2.9	-10.6	-6.8	90	76	85.8333	0.2
2020-04-06	1.3	-13.2	-6	95	79	88.125	6.6
2020-04-07	3.4	-14.3	-5.5	91	62	78.9583	0
2020-04-08	-0.3	-11	-5.6	85	60	71.625	0
2020-04-09	3	-17.3	-7.2	88	54	72.0833	0
2020-04-10	4.7	-3.6	0.6	89	56	71.9167	0
2020-04-11	-2.3	-10.4	-6.4	82	55	68.7917	0
2020-04-12	-4.7	-11.8	-8.3	87	52	68.9167	0
2020-04-13	-5.4	-13.1	-9.3	82	52	66.7917	0
2020-04-14	2.1	-15.1	-6.5	87	33	62.5833	0
2020-04-15	-0.3	-10.2	-5.3	87	45	66.375	0
2020-04-16	4.4	-4.6	-0.1	89	50	67.9583	0
2020-04-17	9.9	-1.3	4.3	83	53	69.625	0
2020-04-18	4.4	-3	0.7	87	48	67.5	0
2020-04-19	13.1	-3	5	82	35	62.0833	0
2020-04-20	8.3	-1.7	3.3	90	44	66.0833	0
2020-04-21	20.9	-0.7	10.1	75	28	54.25	0
2020-04-22	16.2	0.3	8.3	88	32	60.7083	0
2020-04-23	18.6	-1.8	8.4	91	23	56.9167	0
2020-04-24	14.2	-1.7	6.2	93	40	73.5	0.2
2020-04-25	18.4	-2.2	8.1	96	20	55.0417	0
2020-04-26	13.5	1.2	7.4	91	29	59.125	1.9
2020-04-27	17	-1.7	7.7	92	35	63.5	0
2020-04-28	18.7	2.4	10.6	81	22	52.7083	0
2020-04-29	22.6	3.5	13	67	17	37.625	0
2020-04-30	28.3	6.3	17.3	72	20	42.75	0
2020-05-01	18.9	2.1	10.5	83	32	61.5417	0
2020-05-02	17.8	-2.2	7.8	96	28	65.2917	0
2020-05-03	18	-0.4	8.8	87	28	61.375	0.2
2020-05-04	15.3	5.1	10.2	92	35	64.75	1.2
2020-05-05	18.9	-1.9	8.5	96	27	63.2083	0
2020-05-06	20.3	0.9	10.6	92	23	50.7083	0
2020-05-07	18.1	1.7	9.9	60	16	36.4583	0
2020-05-08	17.3	-0.9	8.2	95	27	67.7917	5.7
2020-05-09	5.9	-2.1	1.9	95	58	84.0833	5.6
2020-05-10	9.7	-4.2	2.8	92	30	57.625	0
2020-05-11	10.7	-4.5	3.1	85	26	48.25	0
2020-05-12	14	-2.3	5.8	66	22	38.9583	0
2020-05-13	14.3	2	8.2	81	33	53.4167	0
2020-05-14	20.1	-1.6	9.2	91	20	54.7083	0
2020-05-15	13.5	-5.5	4	84	20	44.4583	0
2020-05-16	25	2.9	14	53	18	31.8333	0
2020-05-17	26.6	11.5	19.1	58	18	34.9167	0
2020-05-18	24.1	9.5	16.8	69	32	51.4583	0
2020-05-19	25.3	11.4	18.3	89	29	58.125	0
2020-05-20	12.5	8	10.2	94	68	81	21.2
2020-05-21	21.6	7.9	14.8	95	42	69.8333	8.2
2020-05-22	20.8	5.3	13.1	86	27	56.75	0
2020-05-23	14.7	4.2	9.5	84	47	64.5833	0
2020-05-24	20.3	6	13.2	81	30	51.6667	0
2020-05-25	26.1	8.3	17.2	69	18	39.0417	0
2020-05-26	19.8	12.1	16	81	34	63.9167	0
2020-05-27	17	6	11.5	81	40	59.7917	0
2020-05-28	18.5	4.7	11.6	92	30	58	0
2020-05-29	18.2	6.5	12.3	78	30	52.625	0
2020-05-30	24.6	6.9	15.8	70	22	39.6667	0
2020-05-31	30.4	11.7	21	59	30	42.5	0
2020-06-01	25.3	11.8	18.5	73	24	43.3333	0
2020-06-02	24.7	8.4	16.6	86	20	44.125	0.6
2020-06-03	18.9	9.4	14.1	60	38	48.5	0
2020-06-04	16	6.9	11.5	80	51	68	0
2020-06-05	18.4	5.4	11.9	89	43	68.1667	0
2020-06-06	14.1	9.6	11.9	93	64	77.4167	7.7
2020-06-07	15.8	8.7	12.2	96	70	88.5417	40.8
2020-06-08	13.6	6.4	10	94	60	76.375	0
2020-06-09	20.9	3.9	12.4	92	33	64.4167	0
2020-06-10	23.2	7.6	15.4	87	26	54.4167	0
2020-06-11	19.2	5.3	12.2	90	45	64.0833	0
2020-06-12	27.6	7.6	17.6	82	28	55.25	0
2020-06-13	29.6	14.8	22.2	67	31	47.125	0
2020-06-14	23.3	13.9	18.6	83	47	64.75	2.4
2020-06-15	21	9.9	15.5	84	38	63.8333	0.8
2020-06-16	24.1	10.3	17.2	92	30	54.5417	12.4
2020-06-17	16.4	8	12.2	93	81	88.3333	19
2020-06-18	16.9	7.3	12.1	93	38	67.75	1.5
2020-06-19	16.4	7.2	11.8	79	44	66.5833	0
2020-06-20	15.9	6.6	11.2	89	54	70.6667	0
2020-06-21	18.4	3.2	10.8	91	40	62.625	0
2020-06-22	24	3.7	13.9	87	36	57.2083	0
2020-06-23	28	12.3	20.2	73	33	51.7083	0
2020-06-24	25.4	16.1	20.7	89	53	65.2083	0
2020-06-25	26.7	14.5	20.6	92	30	64.5417	3.3
2020-06-26	29.5	11.2	20.3	87	31	58.7083	0.2
2020-06-27	20.6	14.2	17.4	93	62	80.9583	10.3
2020-06-28	20.7	12.4	16.5	95	66	81.875	0
2020-06-29	20	14.6	17.3	93	65	79.7917	0.2
2020-06-30	18.7	13.5	16.1	95	89	92.5833	7.7
2020-07-01	23.5	15.3	19.4	95	42	72.5	5.8
2020-07-02	22.9	12.8	17.9	78	38	62.125	4
2020-07-03	25.4	11	18.2	80	38	57.7917	0
2020-07-04	29.4	13.6	21.5	86	37	63.5417	0
2020-07-05	24.2	12	18.1	86	42	69.125	0
2020-07-06	25	9.1	17	93	39	65.4583	0
2020-07-07	28.8	12.8	20.8	83	43	65.9583	3.6
2020-07-08	20.5	15	17.7	92	69	82.25	10.3
2020-07-09	22.8	13.7	18.2	92	52	73.75	0
2020-07-10	24.5	11.4	18	92	52	76.4583	10.3
2020-07-11	25.3	9.5	17.4	95	42	67.9583	0
2020-07-12	25.8	12.3	19.1	84	48	64.9167	0.2
2020-07-13	20.4	10.4	15.4	93	50	78	0.2
2020-07-14	21	10.2	15.6	89	50	70.5	2.2
2020-07-15	23.6	12.9	18.3	88	48	64.75	0
2020-07-16	25.7	8.6	17.2	94	37	65.4167	0.2
2020-07-17	25.7	13.3	19.5	89	52	69.2083	2.9
2020-07-18	22.1	9.3	15.7	94	56	77.375	3.5
2020-07-19	23.2	9.9	16.5	94	45	73.9583	0
2020-07-20	23.4	13.3	18.3	93	59	80.3333	8.4
2020-07-21	25.1	10.6	17.9	96	47	74.25	0.3
2020-07-22	31	14.9	22.9	84	38	61.625	0
2020-07-23	30.9	17.9	24.4	94	49	71.5	0
2020-07-24	25.8	15.5	20.6	93	41	70.5833	0
2020-07-25	20	11.7	15.8	92	49	72.0833	0
2020-07-26	24.6	10.6	17.6	91	42	67.6667	0
2020-07-27	27.6	8	17.8	94	40	66.6667	0
2020-07-28	31.6	11.6	21.6	91	26	55.7083	0.2
2020-07-29	32.8	17.3	25	77	36	58.625	0
2020-07-30	32	15.5	23.8	91	47	70.5	0
2020-07-31	26.7	13.6	20.1	89	32	60.25	0
2020-08-01	28.4	8.8	18.6	90	27	55.4583	0
2020-08-02	29	11.4	20.2	81	27	48.9167	0
2020-08-03	29.7	16.5	23.1	66	29	46.4167	0
2020-08-04	27.3	9.9	18.6	84	31	61.8333	0
2020-08-05	29.6	6.7	18.2	93	25	56.6667	0.2
2020-08-06	34.6	12.8	23.7	78	20	43.5833	0
2020-08-07	24.9	12.3	18.6	81	44	59.25	0.7
2020-08-08	24.5	12	18.3	90	31	55.1667	5.4
2020-08-09	21.7	8.5	15.1	94	33	65.8333	1.1
2020-08-10	23.2	7.6	15.4	87	31	57.0833	0
2020-08-11	24.8	7.8	16.3	87	25	54.5	0
2020-08-12	26.8	13	19.9	69	36	52.6667	0
2020-08-13	25.1	4.2	14.6	93	25	58.625	0
2020-08-14	24.6	7.9	16.3	87	29	58.2917	0.2
2020-08-15	24.9	6.1	15.5	91	29	58.7083	0
2020-08-16	28.2	7.2	17.7	93	32	62.2083	0
2020-08-17	35.3	12.3	23.8	81	16	47.4583	0
2020-08-18	35.3	10.1	22.7	78	16	43.0417	0
2020-08-19	32.2	11.6	21.9	83	30	52.75	0
2020-08-20	32	15.2	23.6	91	30	62.8333	0.2
2020-08-21	25.9	13	19.4	89	44	69.7083	0
2020-08-22	31.5	10.1	20.8	95	27	64.5833	0
2020-08-23	27.7	7.2	17.5	92	23	56.1667	0
2020-08-24	27.3	9.1	18.2	84	25	52.375	0
2020-08-25	24.4	10.8	17.6	93	40	72.625	2.3
2020-08-26	25	6.5	15.7	94	30	62.4167	0
2020-08-27	20.3	4.8	12.5	93	51	77.75	5.9
2020-08-28	22.3	6	14.2	95	35	69.0833	0.2
2020-08-29	30.2	10.3	20.2	76	22	52.4167	0
2020-08-30	15.3	4.7	10	87	38	59.875	0
2020-08-31	18.8	3.1	10.9	86	25	53.4167	0
2020-09-01	21.7	9	15.3	70	31	47.5833	0
2020-09-02	16.1	7.2	11.6	93	55	76.25	11.4
2020-09-03	21.3	3.3	12.3	95	34	70.875	0.5
2020-09-04	22.8	2	12.4	94	33	67.4583	0
2020-09-05	27.4	8.1	17.7	92	29	63.8333	0
2020-09-06	16.9	2.9	9.9	93	42	70.375	0
2020-09-07	10.4	-3.4	3.5	87	38	63.7917	0
2020-09-08	15.3	-6.9	4.2	90	31	59.2083	0
2020-09-09	19.5	3.3	11.4	91	35	60.9583	0
2020-09-10	25.2	2.4	13.8	89	29	55.5833	0
2020-09-11	31.1	9.7	20.4	76	15	43.5417	0
2020-09-12	15.2	0.1	7.6	92	41	68.8333	0
2020-09-13	13.6	-3.3	5.2	94	48	69.5	0
2020-09-14	17.2	6.2	11.7	82	45	60.5	0
2020-09-15	12.4	4.5	8.4	95	62	79.7083	0
2020-09-16	13.8	-2.9	5.5	93	40	65.375	0
2020-09-17	17	4.2	10.6	77	38	56.8333	0
2020-09-18	23.8	0.2	12	93	26	57.3333	0.2
2020-09-19	25.7	9.3	17.5	69	30	46.4583	0
2020-09-20	20.5	12.6	16.5	93	58	73.9583	9.9
2020-09-21	22.7	7.3	15	94	31	68.5417	0.2
2020-09-22	19.8	6.8	13.3	89	37	63	0
2020-09-23	21.4	7.7	14.6	85	42	65.3333	0
2020-09-24	24.3	8.7	16.5	73	24	54.25	0
2020-09-25	21.7	3.9	12.8	84	24	50.7083	0
2020-09-26	16.7	9.1	12.9	91	40	64.6667	1
2020-09-27	15.5	5.1	10.3	88	51	70.5833	0.4
2020-09-28	22.5	0.2	11.3	93	29	64.9167	0
2020-09-29	18.7	5.9	12.3	84	24	47.5	0
2020-09-30	12.8	-3.7	4.5	87	39	58.25	0
2020-10-01	10.3	-6.2	2.1	95	45	69.9167	0
2020-10-02	16.6	-0.2	8.2	87	41	62.2917	0
2020-10-03	15.2	-2.5	6.4	95	43	70.5	0
2020-10-04	22.4	6.7	14.6	88	30	57.3333	0.2
2020-10-05	18.8	7.2	13	85	29	60.1667	0
2020-10-06	17.2	1.65	9.45	85	25	62.2	0
2020-10-07	15.6	-3.9	5.9	90	27	58.6667	0
2020-10-08	21	7.1	14	63	27	45.0833	0
2020-10-09	10.6	1.4	6	78	44	64.6667	0.2
2020-10-10	24	2.7	13.4	79	26	52.5417	0
2020-10-11	17.6	2.9	10.2	72	34	55.2917	0
2020-10-12	12.1	-4.4	3.9	92	37	63.8333	0
2020-10-13	10.5	-1.3	4.6	81	38	59.625	0
2020-10-14	6.3	-7.2	-0.4	79	28	57.2917	0
2020-10-15	4.9	-10.3	-2.7	88	30	59	0
2020-10-16	2.6	-13.3	-5.4	88	29	59.2917	0
2020-10-17	-0.8	-13.8	-7.3	79	48	60.4583	0
2020-10-18	-1.4	-5.8	-3.6	69	45	56.4583	0
2020-10-19	-1	-7.1	-4.1	66	41	54.2083	0
2020-10-20	-1.8	-7.3	-4.5	91	67	80.0833	0.5
2020-10-21	0.4	-8.5	-4	84	46	70.4167	0
2020-10-22	-2.5	-13	-7.8	89	58	76.1667	0
2020-10-23	-3.3	-16.7	-10	85	46	70.5833	0
2020-10-24	-4.3	-8.5	-6.4	72	52	61.3333	0
2020-10-25	-2.3	-11.4	-6.8	68	42	57.8333	0
2020-10-26	2.9	-12.6	-4.9	72	30	54	0
2020-10-27	10.8	-3.1	3.8	87	52	71.25	0.6
2020-10-28	2.4	-5.1	-1.3	94	85	90.3333	0.2
2020-10-29	5.5	-4.5	0.5	95	74	90.25	1.8
2020-10-30	8.1	-1.4	3.4	93	71	87.2083	0
2020-10-31	-0.3	-7.1	-3.7	85	59	72.8333	0
2020-11-01	14.2	-6	4.1	83	31	64.5417	0
2020-11-02	14.8	0.3	7.5	79	35	56.6667	0
2020-11-03	14.2	-2.2	6	73	38	58.4583	0
2020-11-04	12.3	-3.5	4.4	95	49	74.5833	0
2020-11-05	9.35	-3.7	2.85	91	72	82.5652	0
2020-11-06	6.4	-3.9	1.3	94	67	81.875	0
2020-11-07	0.1	-3.8	-1.9	94	87	92.125	7.4
2020-11-08	-3.8	-10.4	-7.1	92	84	88.5417	5.5
2020-11-09	-10.3	-22.3	-16.3	89	72	81.125	0.7
2020-11-10	-7.7	-15.1	-11.4	88	73	83.75	0
2020-11-11	-5	-25.7	-15.3	88	77	82.9583	0.7
2020-11-12	-12.1	-27.3	-19.7	84	74	79.5833	0.2
2020-11-13	-1.6	-12.7	-7.1	84	64	76.875	0
2020-11-14	-2.4	-14.6	-8.5	91	75	84	1.6
2020-11-15	-6.5	-8.6	-7.5	93	88	90.6667	0
2020-11-16	-6.7	-8	-7.4	92	91	91.25	0
2020-11-17	-2.3	-8.1	-5.2	92	86	89.2917	0
2020-11-18	2.3	-5.1	-1.4	92	77	84.0417	0
2020-11-19	-4.4	-13.3	-8.9	89	78	84.5833	3.5
2020-11-20	-11.6	-18	-14.8	88	73	80.4167	0
2020-11-21	-9.4	-21	-15.2	89	76	82.2917	0.2
2020-11-22	-10.8	-18.8	-14.8	88	82	85.625	0
2020-11-23	-7.15	-13.95	-10.55	90	82	86.5652	0
2020-11-24	-3.5	-9.1	-6.3	92	84	87.9167	0
2020-11-25	-0.6	-10.6	-5.6	90	79	85.2917	0
2020-11-26	-1.8	-15.2	-8.5	90	67	81.6667	0.7
2020-11-27	-1.7	-10.6	-6.2	86	73	81.3333	0
2020-11-28	-1.6	-12.6	-7.1	92	76	85.6667	0
2020-11-29	-4.5	-17	-10.7	87	61	79.7917	0
2020-11-30	2	-10.4	-4.2	84	50	72.875	0
2020-12-01	2	-11.6	-4.8	88	73	77.25	0
2020-12-02	-4.7	-12.1	-8.4	84	71	77.3333	0
2020-12-03	0.5	-10.6	-5.1	88	65	79.875	0
2020-12-04	1.4	-9	-3.8	86	64	78.625	0
2020-12-05	0.5	-9	-4.3	89	67	79.4167	0
2020-12-06	-3	-12.8	-7.9	91	66	80.5	0
2020-12-07	1	-11.2	-5.1	83	69	78.25	0
2020-12-08	1.5	-6.9	-2.7	88	77	83.3333	0
2020-12-09	-0.3	-10	-5.2	92	84	87.9583	0
2020-12-10	-5.7	-15.1	-10.4	89	79	85.625	0.2
2020-12-11	-4.4	-10.8	-7.6	90	82	86.4167	0
2020-12-12	-4.1	-13.7	-8.9	90	75	82.9583	0
2020-12-13	-13.7	-33	-23.3	79	64	72	0.2
2020-12-14	-18.1	-31.9	-25	79	70	75.375	0
2020-12-15	-12	-21.5	-16.8	85	74	79.75	0.2
2020-12-16	-9.1	-21.5	-15.3	87	77	82.625	0
2020-12-17	1.1	-17.9	-8.4	88	74	83.1667	0
2020-12-18	-12	-24.3	-18.2	81	61	71.5	0.2
2020-12-19	3.8	-12.2	-4.2	89	68	79.9167	0
2020-12-20	2.5	-9.1	-3.3	90	76	81.6667	0.2
2020-12-21	0.1	-8.6	-4.3	89	77	83.375	0
2020-12-22	-6.3	-15.5	-10.9	90	83	86.7917	0.5
2020-12-23	-10.9	-17	-13.9	87	75	83.3333	0
2020-12-24	-0.8	-15.1	-8	82	71	78.4583	0
2020-12-25	-6.6	-15.4	-11	89	76	84.2083	0
2020-12-26	-6.3	-14.2	-10.3	90	80	86.3333	0
2020-12-27	-8	-24.1	-16	88	80	84.8333	0.2
2020-12-28	-9.9	-22.9	-16.4	88	78	84.0417	0
2020-12-29	-5.5	-16.6	-11	89	79	84.3333	0
2020-12-30	-11.3	-20.9	-16.1	87	73	80.4167	0
2020-12-31	-13.2	-21.1	-17.2	86	77	81.5417	0
2021-01-01	-8.3	-14.8	-11.5	86	68	80.2083	0
2021-01-02	3.3	-12.7	-4.7	90	66	80.7917	0
2021-01-03	2.8	-6.4	-1.8	81	70	76.2917	0
2021-01-04	-5.4	-12	-8.7	85	67	75.125	0
2021-01-05	-2	-9.6	-5.8	91	77	81.7083	0
2021-01-06	0.8	-12.8	-6	90	67	80.7917	0
2021-01-07	-1.9	-11.2	-6.5	87	65	79.9167	0
2021-01-08	-4.9	-15.1	-10	90	67	81.375	0
2021-01-09	-6.1	-16.5	-11.3	89	71	83.7083	0
2021-01-10	-8.8	-16.1	-12.4	89	85	87.5	0
2021-01-11	-3.3	-15.6	-9.5	87	75	84.0417	0
2021-01-12	-2.6	-13.2	-7.9	89	66	78.8333	0
2021-01-13	6.4	-10.8	-2.2	95	68	87	2.2
2021-01-14	-0.6	-7.7	-4.2	90	80	83.4167	0
2021-01-15	-6.9	-16	-11.5	88	84	86.25	0
2021-01-16	0.4	-12.6	-6.1	86	67	76.75	0
2021-01-17	-4	-13.7	-8.9	93	80	86.5	3.8
2021-01-18	-0.2	-16.8	-8.5	92	81	86.625	0.2
2021-01-19	2	-14.9	-6.5	87	70	78.375	0
2021-01-20	3.3	-8.4	-2.6	88	62	70.5833	0
2021-01-21	-8.4	-15.9	-12.2	88	69	77.7917	0.2
2021-01-22	-5.4	-12.6	-9	91	73	82.9167	0.9
2021-01-23	-9.6	-33.2	-21.4	89	65	75.5833	0.4
2021-01-24	-25.5	-34.7	-30.1	73	67	70.7083	0
2021-01-25	-27.2	-34.5	-30.9	73	67	69.3333	0
2021-01-26	-21.1	-31.7	-26.4	76	70	73.3333	0
2021-01-27	-14.7	-23.1	-18.9	79	67	74.125	0
2021-01-28	-9.5	-17.9	-13.7	86	66	77.4583	0
2021-01-29	-10.8	-18.3	-14.6	87	78	82.5417	0.5
2021-01-30	-9.8	-14.1	-12	86	78	82.7917	0.8
2021-01-31	-10	-14.9	-12.4	88	69	81.0417	0
2021-02-01	-3.7	-13.1	-8.4	87	69	79.625	0
2021-02-02	-5.8	-11.9	-8.8	90	73	84.7917	0
2021-02-03	-8	-20.7	-14.4	89	70	76.4167	0
2021-02-04	-15.9	-20.8	-18.3	78	67	74.5	0
2021-02-05	-16.7	-32.1	-24.4	77	58	67.0833	0.2
2021-02-06	-27.3	-37.7	-32.5	70	59	65.6667	0.2
2021-02-07	-30.4	-41.4	-35.9	67	60	63.6667	0
2021-02-08	-25.6	-40.4	-33	74	59	64.875	0
2021-02-09	-25.5	-29.1	-27.3	74	62	68.0417	0
2021-02-10	-26.9	-37.1	-32	70	52	63.9167	0
2021-02-11	-29.4	-39.3	-34.3	68	54	61.75	0.2
2021-02-12	-23.2	-31.3	-27.3	74	60	68.9583	0
2021-02-13	-27.9	-38.1	-33	72	64	67.5417	0
2021-02-14	-21.4	-35.6	-28.5	73	55	66.2917	0
2021-02-15	-18.4	-29.5	-23.9	73	55	64.1667	0
2021-02-16	-17.6	-26.7	-22.2	78	61	69.1667	0
2021-02-17	-16.5	-24.5	-20.5	78	64	72.4583	0.2
2021-02-18	-16.6	-27.1	-21.9	78	60	72.9583	0
2021-02-19	-3.9	-21.1	-12.5	82	65	75.5833	0
2021-02-20	-4.2	-13.4	-8.8	91	63	77.125	0
2021-02-21	3.6	-14.7	-5.5	83	64	74.4167	0
2021-02-22	4.7	-6	-0.6	89	61	69.5	0
2021-02-23	-0.3	-10.3	-5.3	88	70	82.2917	0
2021-02-24	-1.9	-12.4	-7.2	90	73	84.4583	0
2021-02-25	-0.5	-11.2	-5.9	87	66	78.9167	0
2021-02-26	-4.9	-20	-12.4	87	72	81.5	0
2021-02-27	-14.2	-24.2	-19.2	80	64	71	0
2021-02-28	-13.2	-23.9	-18.5	82	67	76.0833	0.4
2021-03-01	-0.4	-17.9	-9.1	85	68	77.0833	0
2021-03-02	-0.9	-8.1	-4.5	90	66	78.875	0
2021-03-03	-0.9	-15	-7.9	91	72	85.6667	0
2021-03-04	1.4	-13.2	-5.9	91	70	83.625	0
2021-03-05	3.8	-8.7	-2.5	92	68	82.9583	0
2021-03-06	5	-0.1	2.4	90	63	75.1667	0
2021-03-07	2.8	-4.1	-0.7	84	68	75.375	0
2021-03-08	2.2	-8.9	-3.3	88	67	79.4167	0
2021-03-09	-1.8	-7.3	-4.6	89	66	77.5417	0
2021-03-10	-1.4	-14.6	-8	92	63	81.3333	0
2021-03-11	-4.8	-20.5	-12.6	79	64	72.5417	0
2021-03-12	2.1	-9.1	-3.5	87	69	79.5833	0
2021-03-13	6	-7.9	-0.9	91	53	75.5	0
2021-03-14	7.8	0.2	4	75	52	61	0
2021-03-15	6.5	-4	1.3	73	58	64.4583	0
2021-03-16	-0.1	-11.6	-5.8	80	33	58.8333	0
2021-03-17	7.5	-8.8	-0.6	85	45	66.25	0
2021-03-18	12.8	-1.9	5.4	71	37	55.5417	0
2021-03-19	16.5	0.4	8.4	86	40	60.625	0
2021-03-20	13.3	-3.5	4.9	91	28	63.75	0
2021-03-21	3.2	-5	-0.9	78	30	56.8333	0
2021-03-22	7.4	-5.8	0.8	88	51	63.2083	0
2021-03-23	-0.3	-8.9	-4.6	85	62	72.125	0
2021-03-24	8.5	-4	2.2	80	45	63.5	0
2021-03-25	2.7	-8.5	-2.9	89	67	80.7917	0.4
2021-03-26	1.4	-10.5	-4.6	89	46	73.0417	0
2021-03-27	6.7	-10.5	-1.9	86	31	59.9583	0
2021-03-28	18.2	0.9	9.5	69	26	47.625	0
2021-03-29	8.6	-11.5	-1.4	90	49	77.8333	0.9
2021-03-30	-5.1	-15	-10	78	50	63.2917	0
2021-03-31	8.2	-15	-3.4	81	46	64.125	0
2021-04-01	16.3	0.2	8.3	68	28	48.4583	0
2021-04-02	11.8	-1.3	5.3	72	17	40.9167	0
2021-04-03	13.5	-0.7	6.4	66	23	43.9167	0
2021-04-04	16.5	2.3	9.4	66	27	46	0
2021-04-05	12.1	-4.2	4	90	24	54.7083	0
2021-04-06	16.6	-3	6.8	70	20	44.4167	0
2021-04-07	21.4	-0.7	10.4	68	13	35.9583	0
2021-04-08	15.9	0.7	8.3	91	33	53.25	2.9
2021-04-09	10.8	-7	1.9	92	27	56.7083	0
2021-04-10	13.4	-0.4	6.5	73	25	45.4167	0
2021-04-11	3.7	-1.7	1	92	55	79.0417	0.6
2021-04-12	6.3	-3	1.6	91	25	58.8333	0
2021-04-13	6	-2.8	1.6	58	28	41.0417	0
2021-04-14	9.9	-2.2	3.9	71	21	41.2083	0
2021-04-15	15.7	-4.1	5.8	84	17	44.125	0
2021-04-16	15.7	-7	4.3	84	17	43.875	0
2021-04-17	19.9	0.4	10.2	58	19	36.5833	0
2021-04-18	7.1	-0.9	3.1	69	23	41.5417	0
2021-04-19	4.7	-6.6	-0.9	84	39	61.9583	0
2021-04-20	10.3	-11.1	-0.4	90	19	51.375	0
2021-04-21	18.6	-5	6.8	66	10	32.5833	0
2021-04-22	9.1	-6.1	1.5	72	25	45.5417	0
2021-04-23	5.6	-14.8	-4.6	80	21	44.5	0
2021-04-24	7	-12.2	-2.6	78	19	42.4583	0
2021-04-25	11.8	-3.5	4.2	55	19	33.1667	0
2021-04-26	15.4	-2.8	6.3	84	22	45.4583	0
2021-04-27	8.7	-3.7	2.5	81	27	47.1667	0
2021-04-28	13.4	-2.9	5.2	74	30	48.4167	0
2021-04-29	11	-5	3	84	23	48.7917	0
2021-04-30	25.7	2.7	14.2	41	21	30.375	0
2021-05-01	20.9	3.3	12.1	77	18	39.125	0
2021-05-02	12.3	0.6	6.5	89	32	57.875	0
2021-05-03	10.3	-9.8	0.3	89	14	43.0833	0
2021-05-04	13.4	-6.6	3.4	78	15	36	0
2021-05-05	17.7	-5.8	6	63	13	31	0
2021-05-06	16.1	-3	6.6	68	17	34.9583	0
2021-05-07	16.4	2.7	9.6	46	14	27.5417	0
2021-05-08	15.6	4.1	9.9	45	17	28.375	0
2021-05-09	15.9	-0.2	7.9	53	15	29	0
2021-05-10	19.1	0.1	9.6	44	14	25.375	0
2021-05-11	20.7	1.3	11	59	19	33.0833	0
2021-05-12	20.9	1.4	11.1	58	23	37.5	0
2021-05-13	22	-0.6	10.7	79	19	43.0833	0.2
2021-05-14	23	6.7	14.8	75	22	47.625	0
2021-05-15	24	3.6	13.8	91	22	52.9583	0
2021-05-16	24	8.4	16.2	56	25	37.7917	0
2021-05-17	32.6	10.8	21.7	66	12	30.75	0
2021-05-18	28.2	8.4	18.3	56	13	28.9167	0
2021-05-19	12.4	-0.5	5.9	67	33	51.5	0
2021-05-20	4.2	-1.5	1.4	65	43	53.4583	0
2021-05-21	7.2	-1.1	3	78	44	57.7917	0
2021-05-22	13.2	-3	5.1	86	44	63.2083	0
2021-05-23	19.2	7.9	13.5	74	44	60.125	0.5
2021-05-24	11.4	9.2	10.3	95	82	90.9583	33
2021-05-25	10	3	6.5	93	56	78.25	1
2021-05-26	13.8	0.6	7.2	88	31	56.25	0
2021-05-27	19.3	3.1	11.2	80	32	52.625	0
2021-05-28	22.3	7.8	15	79	25	52.7083	0.3
2021-05-29	21	4.8	12.9	83	26	53.125	0.5
2021-05-30	23.2	-0.2	11.5	89	12	44.1667	0
2021-05-31	27.3	11	19.1	57	18	30.2917	0
2021-06-01	26.9	7.5	17.2	87	25	48.9583	0
2021-06-02	32	11.5	21.7	68	24	40.5	0
2021-06-03	34.5	12.7	23.6	76	19	40.0833	0
2021-06-04	27.5	14.3	20.9	85	18	44.75	0
2021-06-05	27	9.9	18.4	87	26	51.7917	0.9
2021-06-06	19	7.1	13	94	52	75.4167	12.7
2021-06-07	21.9	8.5	15.2	91	23	57.8333	0.9
2021-06-08	23.1	4.1	13.6	89	26	57.6667	0
2021-06-09	19.7	12	15.9	91	62	77.625	0.2
2021-06-10	22.3	14.1	18.2	96	59	79.7083	22.2
2021-06-11	19.7	10.7	15.2	96	47	75.4583	0.2
2021-06-12	23.5	6.1	14.8	86	27	54.7917	0
2021-06-13	27	6.6	16.8	89	21	49.2083	0
2021-06-14	31.9	15.5	23.7	59	24	38.2917	0
2021-06-15	33.8	18.7	26.2	53	29	40.0417	1.2
2021-06-16	24.5	12.3	18.4	86	25	52.5417	0.3
2021-06-17	21.2	6.5	13.9	85	35	58.25	0
2021-06-18	17.5	8.2	12.9	90	61	73.4583	0
2021-06-19	21.9	6	14	95	43	71.0417	0
2021-06-20	18	4.1	11.1	92	32	62.5	0
2021-06-21	24.6	0.7	12.7	89	25	54.4167	0
2021-06-22	30.4	11.5	21	74	22	48	0
2021-06-23	24.2	10.7	17.5	79	35	56.375	0
2021-06-24	25.9	7.5	16.7	88	24	55.9167	0
2021-06-25	27.6	9.2	18.4	81	33	56.25	0
2021-06-26	29.6	11.8	20.7	91	27	57.9167	2.9
2021-06-27	28.6	10.3	19.4	95	33	62.1667	0.2
2021-06-28	29.9	10.2	20.1	87	26	50.625	0
2021-06-29	34.2	14.5	24.4	76	24	43.9583	0
2021-06-30	35	14.9	24.9	80	20	41.0417	0
2021-07-01	35.4	18.7	27.1	69	20	39.3333	0
2021-07-02	40	20.3	30.1	66	17	38.8333	0
2021-07-03	31.2	16.6	23.9	85	27	52.2083	4.4
2021-07-04	25.6	13	19.3	85	40	60.2917	0
2021-07-05	23.8	13.1	18.5	85	34	58.9167	0
2021-07-06	20	10.4	15.2	91	62	77.125	2
2021-07-07	28.1	14.1	21.1	78	40	59.4583	0
2021-07-08	29.8	12.7	21.2	87	33	61.625	0.3
2021-07-09	32.4	12.3	22.3	89	22	52.3333	0
2021-07-10	34	12.4	23.2	90	21	47.4167	0
2021-07-11	31.4	13.3	22.3	69	29	45.7917	0
2021-07-12	28.6	10.9	19.8	87	21	49.4167	0
2021-07-13	27.9	8.5	18.2	77	32	51.5	0
2021-07-14	31	13.4	22.2	76	25	49.125	0
2021-07-15	35.6	16.7	26.1	66	17	40.3333	0
2021-07-16	28.9	17.8	23.4	60	28	44.5417	0
2021-07-17	35.8	16.2	26	77	19	51.9583	0
2021-07-18	25.5	14.1	19.8	91	47	71.5833	0
2021-07-19	19.2	13.5	16.3	93	66	81.875	0
2021-07-20	26.8	15.1	21	94	52	79.5417	0
2021-07-21	29.9	14.8	22.3	94	45	70.7083	0
2021-07-22	34	8.3	21.1	83	11	50.5833	0
2021-07-23	28.1	5.6	16.9	90	15	45.2083	0
2021-07-24	28.6	8.8	18.7	74	20	41.4167	0
2021-07-25	25.2	10.8	18	65	29	48.5417	0
2021-07-26	27.2	13.6	20.4	91	33	58.375	1
2021-07-27	32.9	13.5	23.2	77	31	51.75	0
2021-07-28	30.1	11.6	20.8	80	20	46.4583	0
2021-07-29	33.8	13.6	23.7	82	19	46.5	10
2021-07-30	31.3	10.8	21	93	22	54.9167	0
2021-07-31	31.3	9.7	20.5	83	17	44.7917	0
2021-08-01	33.5	13.5	23.5	70	19	39.5833	0
2021-08-02	34.7	17.3	26	56	17	34.7917	0
2021-08-03	27.8	18.9	23.4	77	32	48.1667	0
2021-08-04	25.9	14	20	93	51	70.4167	0
2021-08-05	30.4	10.9	20.6	93	28	56.3333	0
2021-08-06	33.1	16.5	24.8	67	23	42.125	0
2021-08-07	26.3	14.1	20.2	89	39	59.75	0
2021-08-08	21.1	11.4	16.2	94	39	65.5417	0.7
2021-08-09	18.9	12.4	15.6	79	60	71.5833	0
2021-08-10	24	10.5	17.2	93	26	61.2917	6
2021-08-11	25.6	8.3	17	72	25	50.125	0
2021-08-12	23.7	8.7	16.2	85	27	53.5833	0
2021-08-13	30.5	10.2	20.3	76	23	45.6667	0
2021-08-14	37.5	14.3	25.9	61	12	34.0833	0
2021-08-15	31.8	14.8	23.3	70	23	41.2083	0
2021-08-16	24	16.4	20.2	62	38	48.6667	0
2021-08-17	17.4	10.4	13.9	90	39	66.4167	1.6
2021-08-18	19.7	9.4	14.6	92	39	67.2917	0.7
2021-08-19	21.4	8.9	15.1	86	36	61.7917	0
2021-08-20	19.9	8.5	14.2	87	44	68.9167	0
2021-08-21	21.6	3.1	12.3	93	27	58.375	0
2021-08-22	14.9	10.4	12.7	82	39	67.375	3.1
2021-08-23	15.9	8.3	12.1	90	61	79.75	16.1
2021-08-24	14.7	7.7	11.2	95	67	84.4167	0.7
2021-08-25	20	2.5	11.2	95	36	69.375	0
2021-08-26	22.3	6.5	14.4	89	42	62.2083	0
2021-08-27	17.4	11.9	14.6	93	67	83.1667	3.9
2021-08-28	25.1	9.8	17.5	95	34	74.2917	0
2021-08-29	25.5	9.6	17.6	94	30	62.7917	0
2021-08-30	28.8	10.5	19.6	81	22	52.5417	0
2021-08-31	27.7	11.9	19.8	89	40	66.875	5.6
2021-09-01	21.5	7.9	14.7	96	33	74.0833	0.2
2021-09-02	17.5	8.8	13.2	89	57	74.0417	0
2021-09-03	20.7	10.5	15.6	87	45	70.6667	0
2021-09-04	22.4	6.2	14.3	95	34	68.75	0
2021-09-05	29	8.9	18.9	84	22	54.9583	0
2021-09-06	23.5	8.2	15.9	88	29	66.625	4.2
2021-09-07	23.7	5.9	14.8	85	26	56.7083	0
2021-09-08	25.1	4.2	14.7	88	25	54.9167	0
2021-09-09	27.5	11.4	19.4	69	27	48.2083	0
2021-09-10	21.6	6.8	14.2	87	32	62.1667	0.6
2021-09-11	15.5	3	9.2	91	58	78.2083	0
2021-09-12	19.9	0.7	10.3	95	37	70.0417	0
2021-09-13	21.1	5.8	13.4	95	32	65	0
2021-09-14	23.5	1.6	12.6	89	24	55.9167	0
2021-09-15	18.7	6.7	12.7	61	30	46.625	0
2021-09-16	13.2	2	7.6	82	45	66.6667	0.6
2021-09-17	16.7	-2.8	6.9	91	31	56.5417	0
2021-09-18	32.9	12.5	22.7	46	11	30.2083	0
2021-09-19	19.8	6.2	13	87	32	55.625	0
2021-09-20	17.9	0	9	93	35	63	0
2021-09-21	22.4	-0.2	11.1	90	19	51.7917	0
2021-09-22	25.5	8.6	17.1	57	22	40	0
2021-09-23	16.2	-0.7	7.8	79	20	46.9583	0
2021-09-24	18.8	-2.1	8.3	76	19	43.7083	0
2021-09-25	25.7	6.3	16	64	23	40.9167	0
2021-09-26	24	1.4	12.7	85	26	52.3333	0
2021-09-27	28.8	6.6	17.7	68	18	41.9583	0
2021-09-28	30.8	8.2	19.5	68	15	40.1667	0
2021-09-29	21	8.3	14.7	82	22	50.625	0
2021-09-30	24.6	3.7	14.1	66	17	39.1667	0
2021-10-01	23.3	5.4	14.4	54	25	38.5417	0
2021-10-02	20.4	-1.3	9.6	82	19	47	0
2021-10-03	23.5	2.7	13.1	59	17	36.1667	0
2021-10-04	16.3	0.1	8.2	81	23	45.625	0
2021-10-05	20.7	5.9	13.3	72	33	53.0417	0
2021-10-06	25.8	0.7	13.2	87	21	49.1667	0
2021-10-07	14.3	2.6	8.4	78	27	52.9167	0
2021-10-08	17.6	-0.1	8.7	89	35	61.8333	0
2021-10-09	19.3	-5.9	6.7	87	13	50.4167	0
2021-10-10	15.6	-2.1	6.8	62	31	43.875	0
2021-10-11	7.1	-2.4	2.3	91	61	73.25	0
2021-10-12	9.2	-7.7	0.7	92	26	59.9583	0
2021-10-13	5.9	-4.3	0.8	91	55	69.8333	1.3
2021-10-14	5.1	-1.2	1.9	95	72	88.0833	3.2
2021-10-15	14.1	-4.8	4.6	90	29	66.0833	0
2021-10-16	16.7	-3	6.8	82	30	58.7083	0
2021-10-17	22.9	2.2	12.5	78	16	48.0833	0
2021-10-18	13.1	-3	5	86	49	64.6667	0
2021-10-19	6.8	-8.3	-0.7	93	41	73.0417	0
2021-10-20	7.7	-7.4	0.2	83	40	65.5833	0
2021-10-21	7.8	-3.5	2.2	85	48	72	0
2021-10-22	9	-5.1	2	91	42	68.3333	0
2021-10-23	7.7	-1.8	3	86	43	68.0833	0
2021-10-24	5	3.2	4.1	88	81	84.5	0
2021-10-25	7.7	4.3	6	83	72	77.875	0.5
2021-10-26	9.7	1.4	5.6	94	69	86.5417	1.7
2021-10-27	10	-2	4	92	49	73.7083	0
2021-10-28	11.3	-4.4	3.5	85	24	58.2083	0
2021-10-29	9.9	0.5	5.2	77	47	62.4167	0
2021-10-30	5.1	-5.4	-0.2	82	44	65.125	0
2021-10-31	4	-9.6	-2.8	86	45	69.875	0
2021-11-01	2.5	-6.4	-1.9	83	47	67.7917	0
2021-11-02	7	-9.4	-1.2	90	37	67.875	0
2021-11-03	7.9	-11.2	-1.7	91	40	70.9167	0
2021-11-04	12.4	-5.6	3.4	93	51	77.0833	0
2021-11-05	12.8	0.4	6.6	88	49	74.4167	0
2021-11-06	6.5	-5.2	0.6	94	56	81.5417	0
2021-11-07	9.4	-7.9	0.7	94	29	68.9167	0
2021-11-08	8.3	-8.5	-0.1	81	33	61.1667	0
2021-11-09	7.2	-10.9	-1.8	83	35	59.2083	0
2021-11-10	3.4	-2.3	0.5	94	52	86.875	2.7
2021-11-11	-2.3	-7.6	-4.9	92	78	85.9167	1.5
2021-11-12	-5.2	-9.4	-7.3	89	79	83.3333	0
2021-11-13	-1	-14.9	-8	89	71	82.5833	0
2021-11-14	-0.3	-8.4	-4.3	89	71	82.5833	0
2021-11-15	1.5	-2.3	-0.4	94	86	90.4167	1.7
2021-11-16	5.5	-4.1	0.7	94	72	90.3333	4.1
2021-11-17	-4.1	-10.3	-7.2	90	76	80.7917	0.2
2021-11-18	-3.2	-12.5	-7.9	90	64	80.125	0
2021-11-19	-2.3	-13.8	-8	89	68	83.1667	0
2021-11-20	-0.5	-11.9	-6.2	86	64	77.9583	0
2021-11-21	-5.9	-21.2	-13.6	81	71	76.2083	0
2021-11-22	1.5	-7.4	-3	90	70	79.5	0
2021-11-23	0.3	-12.7	-6.2	87	65	74.4583	0
2021-11-24	-10.3	-15.5	-12.9	74	66	71.1667	0
2021-11-25	-2.6	-11.6	-7.1	88	73	80.9167	0
2021-11-26	5.2	-7.4	-1.1	90	63	79.625	0
2021-11-27	2	-11.7	-4.9	81	52	67.3333	0
2021-11-28	0.4	-9.4	-4.5	92	59	74	0
2021-11-29	4.5	-8.8	-2.1	93	60	81.0833	0
2021-11-30	1.5	-9.1	-3.8	91	69	83.4167	0
2021-12-01	1.2	-9.4	-4.1	90	57	70	1
2021-12-02	0.9	-9.7	-4.4	94	79	86.7083	2
2021-12-03	-4.9	-15.3	-10.1	87	66	76	0
2021-12-04	-8	-15.9	-12	89	83	86.0833	0
2021-12-05	-13.6	-27.8	-20.7	86	65	76.75	0.2
2021-12-06	-15.5	-27.5	-21.5	79	71	74.5417	0
2021-12-07	-14.3	-24.3	-19.3	81	73	78.2083	0
2021-12-08	-0.7	-16.8	-8.7	88	75	82.4167	1.7
2021-12-09	-1.5	-17.2	-9.4	78	63	72.1667	0
2021-12-10	-5.5	-18.5	-12	81	65	71.8333	0
2021-12-11	2.8	-12.8	-5	86	60	71.625	0
2021-12-12	-1	-10.1	-5.6	91	69	84.1667	0.4
2021-12-13	-4.3	-11.3	-7.8	93	84	88.3333	0
2021-12-14	-3.3	-11	-7.2	91	78	83.1667	0
2021-12-15	-10.9	-24.7	-17.8	82	67	74	0
2021-12-16	-19.9	-28.6	-24.3	80	68	73.9583	0
2021-12-17	-18.3	-26.9	-22.6	80	64	76.25	0.4
2021-12-18	-15.9	-28.5	-22.2	80	73	75.3333	0
2021-12-19	-14.6	-20.9	-17.7	81	68	74.4583	0
2021-12-20	-12	-25.2	-18.6	79	71	74.9583	0
2021-12-21	-10.3	-20.7	-15.5	81	65	75.5	0
2021-12-22	-8.6	-13.5	-11.1	88	78	83.7917	0.6
2021-12-23	-6.7	-16.6	-11.7	87	77	82.7083	0
2021-12-24	-13.3	-29.6	-21.4	85	67	74.3333	0.3
2021-12-25	-24.2	-32	-28.1	73	61	69.2917	0
2021-12-26	-25	-28.2	-26.6	74	68	72.0833	3.9
2021-12-27	-25.7	-35.5	-30.6	74	65	69.4583	0.2
2021-12-28	-27.2	-34.3	-30.8	70	66	68.75	0
2021-12-29	-26.8	-35.5	-31.2	69	66	67.5417	0
2021-12-30	-28.9	-39.7	-34.3	70	61	66.1667	0.2
2021-12-31	-28.9	-36.2	-32.5	67	63	65.6667	0

## Sheet: Temp
Date	Morden	Brandon	Saskatoon	Ottawa																					Tav																						Date	Morden	Brandon
2018-03-10	-6.5	-5.34326	-7.7	-2
2018-03-11	-4	-7.38207	-8	-1.4
2018-03-12	-5.4	-7.53388	-8.4	-1.1
2018-03-13	-5.5	-6.22105	-7.4	-0.8
2018-03-14	-4.1	-5.58317	-7.6	-0.7
2018-03-15	-8.8	-10.7701	-7.6	-0.9
2018-03-16	-7.1	-8.42193	-4.45	-6.6
2018-03-17	-2.9	-4.09938	-1.3	-9.1
2018-03-18	0	-1.69726	-4.9	-10.1
2018-03-19	-3.2	-6.29965	-4.7	-8.1
2018-03-20	-3.6	-6.03729	-1.6	-5.7
2018-03-21	-1.8	-2.15403	-4.5	-2.9
2018-03-22	-0.6	-4.58852	-4.8	0.5
2018-03-23	-2.2	-2.86416	-1.4	0.9
2018-03-24	-1.3	-1.67201	-0.4	-4
2018-03-25	1.1	0.73037	-2.9	-1.2
2018-03-26	0	-1.591	-3.8	0.5
2018-03-27	2.3	-1.12443	-8.9	1.6
2018-03-28	-0.8	-7.60267	-12.8	3.4
2018-03-29	-8.7	-13.2425	-17.1	4.4
2018-03-30	-11.8	-17.4945	-18.2	3.5
2018-03-31	-10.8	-15.0063	-15.3	3.1
2018-04-01	-6.1	-11.0174	-12.9	0.7
2018-04-02	-13.2	-16.8384	-14	0.1
2018-04-03	-9.4	-12.0533	-13.1	2.4
2018-04-04	-4.3	-8.81394	-12.3	-0.6
2018-04-05	-7.3	-10.7688	-16.7	-6.2
2018-04-06	-9.7	-14.4386	-17.2	-3.2
2018-04-07	-7.8	-11.0763	-14.5	-0.9
2018-04-08	-7.4	-10.916	-8.1	-2
2018-04-09	-4.2	-7.57266	-5.8	-1.9
2018-04-10	0.8	-1.37936	-4.5	1.1
2018-04-11	-0.5	-3.7616	-3.2	1.8
2018-04-12	-2.4	-5.37291	-6.8	3.4
2018-04-13	-4.7	-9.60701	-6	5.3
2018-04-14	-2.1	-6.72381	1.1	-1.3
2018-04-15	-1.3	-4.74775	-0.3	-3
2018-04-16	-0.4	-3.50765	1.3	0.3
2018-04-17	2.8	-0.30173	-0.1	0.9
2018-04-18	4.1	2.79823	1.1	3
2018-04-19	6.8	3.94948	5.8	1.1
2018-04-20	7.8	5.71753	9.8	4
2018-04-21	8.9	7.87095	11.3	5.7
2018-04-22	12.2	9.43148	8.3	6.8
2018-04-23	10.8	6.16276	6.9	9.6
2018-04-24	5.9	6.10681	10	12.2
2018-04-25	12	9.42676	10	10.9
2018-04-26	10.5	8.75076	9.9	8.1
2018-04-27	5.7	5.28814	7
2018-04-28	6.4	7.64364	14.8
2018-04-29		14.6205	11.1
2018-04-30		4.83138	6.7
2018-05-01	2.6	2.69488	8.2	16.8
2018-05-02	8.4	5.81378	9.9	18.4
2018-05-03	13.6	10.6856	12.6	14.3
2018-05-04	15.3	14.1723	11.7	10.6
2018-05-05	13.7	13.6159	12.9	14.9
2018-05-06	14.6	14.884	16.1	13.3
2018-05-07	18.6	18.6875	17	10
2018-05-08	14.5	12.4127	13	14.8
2018-05-09	10.6	9.63866	7.5	14.7
2018-05-10	5.4	5.03747	4	16
2018-05-11	7.1	8.50919	7.1	6.5
2018-05-12	15.1	12.8151	10.9	10.5
2018-05-13	18.4	17.0892	15.7	14.2
2018-05-14	13.7	13.9813	13	17.9
2018-05-15	16.7	17.9199	21.4	16.2
2018-05-16	14.9	11.591	18.1	14.2
2018-05-17	10.4	7.68314	9.3	14.6
2018-05-18	7.3	8.83197	10.3	11.8																																											2018-03-10	-6.5	-5.34326
2018-05-19	11.4	12.3301	13	12.5																																											2018-03-11	-4	-7.38207
2018-05-20	15.6	16.1821	15	14.8																																											2018-03-12	-5.4	-7.53388
2018-05-21	18.3	17.9262	22	17.4																																											2018-03-13	-5.5	-6.22105
2018-05-22	20.7	20.6099	18.6	15.6																																											2018-03-14	-4.1	-5.58317
2018-05-23	22.1	20.6228	19.8	16.9																																											2018-03-15	-8.8	-10.7701
2018-05-24	23.9	18.5793	20.7	17.9																																											2018-03-16	-7.1	-8.42193
2018-05-25	23.7	19.9919	18.5	20.1																																											2018-03-17	-2.9	-4.09938
2018-05-26	22.3	20.4684	17.4	19.6																																											2018-03-18	0	-1.69726
2018-05-27	20.9	20.7306	15.8	18.1																																											2018-03-19	-3.2	-6.29965
2018-05-28	21.8	20.2843	20	19.9																																											2018-03-20	-3.6	-6.03729
2018-05-29	22.8	20.7672	19.3	20.7																																											2018-03-21	-1.8	-2.15403
2018-05-30	18.9	16.9096	14.4	21.5																																											2018-03-22	-0.6	-4.58852
2018-05-31	19.8	17.4876	11.3	23.3																																											2018-03-23	-2.2	-2.86416
2018-06-01	15.8	10.4811	9.6	23.7																																											2018-03-24	-1.3	-1.67201
2018-06-02	14.5	11.7651	11.4	18.5																																											2018-03-25	1.1	0.73037
2018-06-03	16.4	13.7507	14.1	17.9																																											2018-03-26	0	-1.591
2018-06-04	16.5	14.3635	18.2	14.5																																											2018-03-27	2.3	-1.12443
2018-06-05	18.7	17.6204	15	12.3																																											2018-03-28	-0.8	-7.60267
2018-06-06	18	16.788	16.9	14.1																																											2018-03-29	-8.7	-13.2425
2018-06-07	19.8	19.6445	16.5	16.4																																											2018-03-30	-11.8	-17.4945
2018-06-08	19.2	20.0104	19.8	17.8																																											2018-03-31	-10.8	-15.0063
2018-06-09	22.9	18.7768	22.2	18																																											2018-04-01	-6.1	-11.0174
2018-06-10	23.9	23.5372	19	16.5																																											2018-04-02	-13.2	-16.8384
2018-06-11	17.2	16.9252	12.3	17.6																																											2018-04-03	-9.4	-12.0533
2018-06-12	17.4	16.3358	14.2	19.7																																											2018-04-04	-4.3	-8.81394
2018-06-13	19.5	18.2729	16.2	18																																											2018-04-05	-7.3	-10.7688
2018-06-14	20.5	17.3301	16.6	15																																											2018-04-06	-9.7	-14.4386
2018-06-15		19.5293	17.3	18.1																																											2018-04-07	-7.8	-11.0763
2018-06-16	19.2	17.1131	14	21																																											2018-04-08	-7.4	-10.916
2018-06-17	19.8	19.1376	16.2	22.9																							west	east	difference																		2018-04-09	-4.2	-7.57266
2018-06-18	18.6	19.1757	17.6	24.5																						2018	#DIV/0!	#DIV/0!	#DIV/0!																		2018-04-10	0.8	-1.37936
2018-06-19	21.5	20.9478	19	18.4																						2019	#DIV/0!	#DIV/0!	#DIV/0!																		2018-04-11	-0.5	-3.7616
2018-06-20	21.2	21.9782	20.9	20.1																						2020	#DIV/0!	#DIV/0!	#DIV/0!																		2018-04-12	-2.4	-5.37291
2018-06-21	24.6	23.5955	21.5	16.1																						2021	#DIV/0!	#DIV/0!	#DIV/0!																		2018-04-13	-4.7	-9.60701
2018-06-22	24.5	22.5811	21.9	17.8																																											2018-04-14	-2.1	-6.72381
2018-06-23	22.3	19.4216	20.2	18.7																																											2018-04-15	-1.3	-4.74775
2018-06-24	20.9	18.7493	21.7	18.1																																											2018-04-16	-0.4	-3.50765
2018-06-25	20.2	18.7855	23.5	17																																											2018-04-17	2.8	-0.30173
2018-06-26	23.4	20.6941	18.7	17.8																																											2018-04-18	4.1	2.79823
2018-06-27	22.6	19.4119	16.1	18.4																																											2018-04-19	6.8	3.94948
2018-06-28	23.6	20.6932	15.3	20.5																																											2018-04-20	7.8	5.71753
2018-06-29	20.1	20.0456	15.8	24.9																																											2018-04-21	8.9	7.87095
2018-06-30	20	18.1146	17.5	26.5																																											2018-04-22	12.2	9.43148
2018-07-01	20.8	17.1779	15	29																																											2018-04-23	10.8	6.16276
2018-07-02	19.7	17.7445	14.9	27.9																																											2018-04-24	5.9	6.10681
2018-07-03	20.5	18.4379	14.6	26.1																																											2018-04-25	12	9.42676
2018-07-04	20.7	18.3525	15	27.2																																											2018-04-26	10.5	8.75076
2018-07-05	19.1	17.3373	16.7	28.2																																											2018-04-27	5.7	5.28814
2018-07-06	20.6	19.9911	24	20.9																																											2018-04-28	6.4	7.64364
2018-07-07	26.3	24.4266	21.5	21.2																																											2018-04-29		14.6205
2018-07-08	23.4	20.6172	16.6	23																																											2018-04-30		4.83138
2018-07-09	21.3	19.9754	18.4	25.8																																											2018-05-01	2.6	2.69488
2018-07-10	23.7	22.3722	22.7	24																																											2018-05-02	8.4	5.81378
2018-07-11	24.9	21.7367	19.2	20.3																																											2018-05-03	13.6	10.6856
2018-07-12	24.1	21.7783	20.6	22.5																																											2018-05-04	15.3	14.1723
2018-07-13	25.5	22.9116	22.6	23																																											2018-05-05	13.7	13.6159
2018-07-14	25.6	22.4316	16.6	24																																											2018-05-06	14.6	14.884
2018-07-15	19.5	17.05	15.6	25.8																																											2018-05-07	18.6	18.6875
2018-07-16	16.7	14.0807	16.5	25.9																																											2018-05-08	14.5	12.4127
2018-07-17	17.5	16.5771	23.4	23.8																																											2018-05-09	10.6	9.63866
2018-07-18	22.4	21.282	22.4	18.7																																											2018-05-10	5.4	5.03747
2018-07-19	22.8	20.0541	19.9	21.2																																											2018-05-11	7.1	8.50919
2018-07-20	20.4	18.8047	22.2	23.8																																											2018-05-12	15.1	12.8151
2018-07-21	19.3	18.6555	22.4	25																																											2018-05-13	18.4	17.0892
2018-07-22	20.1	17.9959	17.9	20.1																																											2018-05-14	13.7	13.9813
2018-07-23	19.1	16.6602	16.6	23.9																																											2018-05-15	16.7	17.9199
2018-07-24	18.8	15.552	14.8	23.9																																											2018-05-16	14.9	11.591
2018-07-25	15.6	13.6024	15.6	22.4																																											2018-05-17	10.4	7.68314
2018-07-26	18.1	16.0428	14.6	23.7																																											2018-05-18	7.3	8.83197
2018-07-27	19.7	17.4756	19.6	21.9																																											2018-05-19	11.4	12.3301
2018-07-28	18	17.5007	19.7	18.9																																											2018-05-20	15.6	16.1821
2018-07-29	20.2	19.3256	18.5	20.3																																											2018-05-21	18.3	17.9262
2018-07-30	23.6	22.0127	22.6	22																																											2018-05-22	20.7	20.6099
2018-07-31	19.7	16.2614	18.1	23																																											2018-05-23	22.1	20.6228
2018-08-01	13	12.8934	18.7	23.7																																											2018-05-24	23.9	18.5793
2018-08-02	15.4	14.8503	22.1	24.3																																											2018-05-25	23.7	19.9919
2018-08-03	20.6	21.4718	20.4	24																																											2018-05-26	22.3	20.4684
2018-08-04	24	19.7182	18.4	24.5																																											2018-05-27	20.9	20.7306
2018-08-05	18.9	17.3549	18.9	25.2																																											2018-05-28	21.8	20.2843
2018-08-06	17.6	17.2939	21.6	26																																											2018-05-29	22.8	20.7672
2018-08-07	25	22.4257	21	23.8																																											2018-05-30	18.9	16.9096
2018-08-08	23.8	21.1912	20	22.1																																											2018-05-31	19.8	17.4876
2018-08-09	23.1	20.878	22.9	22.7																																											2018-06-01	15.8	10.4811
2018-08-10	25.2	23.3864	25.9	20.6																																											2018-06-02	14.5	11.7651
2018-08-11	27.8	24.5056	20.8	21.7																																											2018-06-03	16.4	13.7507
2018-08-12	29.2	24.6988	15.9	22.6																																											2018-06-04	16.5	14.3635
2018-08-13	22.1	16.2474	11.3	23.2																																											2018-06-05	18.7	17.6204
2018-08-14	15	13.1308	16.2	23.8																																											2018-06-06	18	16.788
2018-08-15	19.5	19.9759	19	22.4																																											2018-06-07	19.8	19.6445
2018-08-16	18.7	17.2533	16.9	20.1																																											2018-06-08	19.2	20.0104
2018-08-17	18.2	18.7605	20.1	20																																											2018-06-09	22.9	18.7768
2018-08-18	26	20.9474	14.6	20.3																																											2018-06-10	23.9	23.5372
2018-08-19	18.6	16.0847	13.1	21																																											2018-06-11	17.2	16.9252
2018-08-20	17.4	14.3724	13.1	20.8																																											2018-06-12	17.4	16.3358
2018-08-21	17.6	15.5833	16.3	19.9																																											2018-06-13	19.5	18.2729
2018-08-22	22.6	18.6992	20.2	19.5																																											2018-06-14	20.5	17.3301
2018-08-23	24.2	19.8676	15.2	19																																											2018-06-15		19.5293
2018-08-24	20.5	16.1425	12.9	21.1																																											2018-06-16	19.2	17.1131
2018-08-25	17.4	13.3971	12.3	21.8																																											2018-06-17	19.8	19.1376
2018-08-26	15.2	10.8375	12	22.4																																											2018-06-18	18.6	19.1757
2018-08-27	13.2	11.8271	9.9	21.7																																											2018-06-19	21.5	20.9478
2018-08-28	14	12.2647	12.9	25.9																																											2018-06-20	21.2	21.9782
2018-08-29	17.6	14.1452	17.4	24																																											2018-06-21	24.6	23.5955
2018-08-30	20.9	19.5226	15.3	16.6																																											2018-06-22	24.5	22.5811
2018-08-31	21.6	16.139	14.1	17																																											2018-06-23	22.3	19.4216
2018-09-01	18.5	16.193	12.4	22.1																																											2018-06-24	20.9	18.7493
2018-09-02	16.7	14.3166	11	23.3																																											2018-06-25	20.2	18.7855
2018-09-03	17.1	18.2924	11.7	25.1																																											2018-06-26	23.4	20.6941
2018-09-04	16.4	13.2587	7	22.1																																											2018-06-27	22.6	19.4119
2018-09-05	11.7	9.16764	10.3	24.9																																											2018-06-28	23.6	20.6932
2018-09-06	14.8	12.4029	13.2	21																																											2018-06-29	20.1	20.0456
2018-09-07	14.8	14.3046	15.8	16.6																																											2018-06-30	20	18.1146
2018-09-08	16.3	15.5131	16.4	13.1																																											2018-07-01	20.8	17.1779
2018-09-09	20.2	17.444	15.5	12.1																																											2018-07-02	19.7	17.7445
2018-09-10	17.7	13.9445	8	11.1																																											2018-07-03	20.5	18.4379
2018-09-11	18.1	14.7333	11.1	15.6																																											2018-07-04	20.7	18.3525
2018-09-12	11.4	9.36616	9.4	17.4																																											2018-07-05	19.1	17.3373
2018-09-13	12.8	12.0453	8.3	19																																											2018-07-06	20.6	19.9911
2018-09-14	12.1	12.2097	3.7	21.1																																											2018-07-07	26.3	24.4266
2018-09-15	14.6	9.5644	8	23.8																																											2018-07-08	23.4	20.6172
2018-09-16	16.9	9.17384	6.1	23.8																																											2018-07-09	21.3	19.9754
2018-09-17	8	7.1106	6.4	23.1																																											2018-07-10	23.7	22.3722
2018-09-18	10.5	8.21761	6.1	19.8																																											2018-07-11	24.9	21.7367
2018-09-19	9.8	6.99587	9.1	14.5																																											2018-07-12	24.1	21.7783
2018-09-20	7	4.43665	8.6	13.2																																											2018-07-13	25.5	22.9116
2018-09-21	8.5	7.00952	1.7	19.9																																											2018-07-14	25.6	22.4316
2018-09-22	5.5	0.303086	0.8	11.3																																											2018-07-15	19.5	17.05
2018-09-23	3.7	0.649495	0.9	9.5																																											2018-07-16	16.7	14.0807
2018-09-24	7.4	4.41132	5.2	9.6																																											2018-07-17	17.5	16.5771
2018-09-25	9.7	5.93444	7.6	10.9																																											2018-07-18	22.4	21.282
2018-09-26	9.2	6.30985	8.6	20.1																																											2018-07-19	22.8	20.0541
2018-09-27	6.2	4.30354	1.5	12.2																																											2018-07-20	20.4	18.8047
2018-09-28	1.1	-1.41907	1.1	14.4																																											2018-07-21	19.3	18.6555
2018-09-29	4.2	1.77293	-0.3	12																																											2018-07-22	20.1	17.9959
2018-09-30	2.1	0.126814	-2.1	8.7																																											2018-07-23	19.1	16.6602
2018-10-01	5.3	2.13959	0.8	9.5																																											2018-07-24	18.8	15.552
2018-10-02	11	2.11168	1.9	9																																											2018-07-25	15.6	13.6024
2018-10-03	1.6	-0.729593	1.9	11.4																																											2018-07-26	18.1	16.0428
2018-10-04	2	-2.25613	0.9	17.2																																											2018-07-27	19.7	17.4756
2018-10-05	0.9	-0.668794	2.3	7																																											2018-07-28	18	17.5007
2018-10-06	1.2	-0.968172	2.4	7.6																																											2018-07-29	20.2	19.3256
2018-10-07	2.1	0.031826	4.3	9.6																																											2018-07-30	23.6	22.0127
2018-10-08	3.8	1.15638	-2	7.9																																											2018-07-31	19.7	16.2614
2018-10-09	2.8	0.545877	-1.7	18.3																																											2018-08-01	13	12.8934
2018-10-10	0.2	-1.50411	-3	18.3																																											2018-08-02	15.4	14.8503
2018-10-11	-4	-3.82234	-1.8	9.9																																											2018-08-03	20.6	21.4718
2018-10-12	0.2	0.0243723	1.7	8.5																																											2018-08-04	24	19.7182
2018-10-13	1.9	-0.36634	-2.2	6																																											2018-08-05	18.9	17.3549
2018-10-14	-1.7	-4.03779	-3.1	7.7																																											2018-08-06	17.6	17.2939
2018-10-15	0.8	-0.990472	6.2	7.5																																											2018-08-07	25	22.4257
2018-10-16		0.668701	2.5	6.1																																											2018-08-08	23.8	21.1912
2018-10-17	2.6	1.69213	10.6	5.2																																											2018-08-09	23.1	20.878
2018-10-18	15.7	11.2802	9.1	2																																											2018-08-10	25.2	23.3864
2018-10-19	6.4	5.97056	2.5	9.5																																											2018-08-11	27.8	24.5056
2018-10-20	1.3	-1.62685	2.2	8.2																																											2018-08-12	29.2	24.6988
2018-10-21	8	5.48677	4.9	1.4																																											2018-08-13	22.1	16.2474
2018-10-22	2	0.981486	1	2.1																																											2018-08-14	15	13.1308
2018-10-23	1	-1.17088	4.55	4.9																																											2018-08-15	19.5	19.9759
2018-10-24	4.2	3.00858	8.1	5.1																																											2018-08-16	18.7	17.2533
2018-10-25	6.9	4.78529	4.7	1.4																																											2018-08-17	18.2	18.7605
2018-10-26	8.2	4.51949	3.4	0.6																																											2018-08-18	26	20.9474
2018-10-27	3.6	3.49279	4.6	2.2																																											2018-08-19	18.6	16.0847
2018-10-28	4.6	3.2396	1.2	1.2																																											2018-08-20	17.4	14.3724
2018-10-29	3.5	2.46622	4.1	2.8																																											2018-08-21	17.6	15.5833
2018-10-30	5.4	2.04168	3.7	2.4																																											2018-08-22	22.6	18.6992
2018-10-31	0.3	-0.260823	3.3	1.8																																											2018-08-23	24.2	19.8676
2018-11-01	-0.3	0.229016	1.2	5.6																																											2018-08-24	20.5	16.1425
2018-11-02	0.6	-1.82206	-2	4																																											2018-08-25	17.4	13.3971
2018-11-03	-0.5	-2.44325	-0.2	3.7																																											2018-08-26	15.2	10.8375
2018-11-04	-1.4	0.545431	1.4	3.5																																											2018-08-27	13.2	11.8271
2018-11-05	-0.2	1.04675	-3.3	2.6																																											2018-08-28	14	12.2647
2018-11-06	-2.2	-4.49339	-11.5	7.4																																											2018-08-29	17.6	14.1452
2018-11-07	-6.9	-9.70735	-13.4	9																																											2018-08-30	20.9	19.5226
2018-11-08	-9.5	-11.3479	-13.3	5																																											2018-08-31	21.6	16.139
2018-11-09	-12.8	-13.8354	-12.6	0.1																																											2018-09-01	18.5	16.193
2018-11-10	-11.9	-11.1747	-8.6	0.7																																											2018-09-02	16.7	14.3166
2018-11-11	-8.2	-9.82372	-10.3	-3.1																																											2018-09-03	17.1	18.2924
2018-11-12	-12.6	-14.8174	-10.6	0.5																																											2018-09-04	16.4	13.2587
2018-11-13	-11.8	-11.6291	-2.6	-0.8																																											2018-09-05	11.7	9.16764
2018-11-14	-3.5	-5.95542	-2.9	-8.9																																											2018-09-06	14.8	12.4029
2018-11-15	-1.9	-3.19454	-2.7	-8.4																																											2018-09-07	14.8	14.3046
2018-11-16	-9.8	-12.3471	-14.1	-4.6																																											2018-09-08	16.3	15.5131
2018-11-17	-14.2	-16.4119	-14.9	-0.8																																											2018-09-09	20.2	17.444
2018-11-18	-11.9	-13.2373	-14.3	-7.5																																											2018-09-10	17.7	13.9445
2018-11-19	-15.3	-14.7335	-11.6	-2.6																																											2018-09-11	18.1	14.7333
																																															2018-09-12	11.4	9.36616
																																															2018-09-13	12.8	12.0453
																																															2018-09-14	12.1	12.2097
																																															2018-09-15	14.6	9.5644
																																															2018-09-16	16.9	9.17384
																																															2018-09-17	8	7.1106
																																															2018-09-18	10.5	8.21761
																																															2018-09-19	9.8	6.99587
																																															2018-09-20	7	4.43665
																																															2018-09-21	8.5	7.00952
																																															2018-09-22	5.5	0.303086
																																															2018-09-23	3.7	0.649495
																																															2018-09-24	7.4	4.41132
2019-03-10	-9.2	-12.1316	-15.5	-3.5																																											2018-09-25	9.7	5.93444
2019-03-11	-10.4	-11.9564	-7.9	1.7																																											2018-09-26	9.2	6.30985
2019-03-12	-2.4	-4.8202	-1.6	-3.6																																											2018-09-27	6.2	4.30354
2019-03-13	-2.6	-2.1461	-1.5	-2.5																																											2018-09-28	1.1	-1.41907
2019-03-14	-1.2	-1.35196	-5.8	1.3																																											2018-09-29	4.2	1.77293
2019-03-15	-7.5	-7.64412	-5.9	4.8																																											2018-09-30	2.1	0.126814
2019-03-16	-7.7	-7.97452	-5.2	-1.3																																											2018-10-01	5.3	2.13959
2019-03-17	-1.8	-4.60403	-6	-5.3																																											2018-10-02	11	2.11168
2019-03-18	-1.8	-2.96198	-1.7	-6.1																																											2018-10-03	1.6	-0.729593
2019-03-19	-0.1	-0.615783	0.6	-5.8																																											2018-10-04	2	-2.25613
2019-03-20	2.1	0.887256	1.9	-0.2																																											2018-10-05	0.9	-0.668794
2019-03-21	3.6	3.06696	3.7	3.2																																											2018-10-06	1.2	-0.968172
2019-03-22	-0.7	-1.04566	6.4	1.8																																											2018-10-07	2.1	0.031826
2019-03-23	3.8	0.911057	3.1	-4.7																																											2018-10-08	3.8	1.15638
2019-03-24	-4.6	-8.27961	-2.2	-0.8																																											2018-10-09	2.8	0.545877
2019-03-25	-4.1	-6.50505	-1	-4.4																																											2018-10-10	0.2	-1.50411
2019-03-26	-0.1	-0.0404687	6.3	-3.6																																											2018-10-11	-4	-3.82234
2019-03-27	5.5	2.33877	0.1	-2.1																																											2018-10-12	0.2	0.0243723
2019-03-28	0.6	-0.509678	0.5	3																																											2018-10-13	1.9	-0.36634
2019-03-29	0.4	-1.15506	0.1	4.1																																											2018-10-14	-1.7	-4.03779
2019-03-30	-2.8	-2.74239	3.6	-0.2																																											2018-10-15	0.8	-0.990472
2019-03-31	-0.4	-0.544411	0.2	0.1																																											2018-10-16		0.668701
2019-04-01	3.7	1.12923	2.7	-2.8																																											2018-10-17	2.6	1.69213
2019-04-02	-0.7	-2.30627	-2.4	1.7																																											2018-10-18	15.7	11.2802
2019-04-03	-0.8	-2.73283	1.1	4.6																																											2018-10-19	6.4	5.97056
2019-04-04	1.2	1.50607	3.5	-1.1																																											2018-10-20	1.3	-1.62685
2019-04-05	1.7	-0.615257	0.6	-1.8																																											2018-10-21	8	5.48677
2019-04-06	2.9	-1.52309	2.3	3.6																																											2018-10-22	2	0.981486
2019-04-07	8.9	4.14741	8.4	4.9																																											2018-10-23	1	-1.17088
2019-04-08	3.6	3.01204	7.6	0.6																																											2018-10-24	4.2	3.00858
2019-04-09	-3.9	-4.07487	1.1	-1.3																																											2018-10-25	6.9	4.78529
2019-04-10	-0.3	-2.96579	1.7	0																																											2018-10-26	8.2	4.51949
2019-04-11	-0.2	-0.68174	2	0.6																																											2018-10-27	3.6	3.49279
2019-04-12	-0.1	1.11502	0.3	5																																											2018-10-28	4.6	3.2396
2019-04-13	3	3.26072	6.2	9.4																																											2018-10-29	3.5	2.46622
2019-04-14	3.4	2.99934	8.9	3.2																																											2018-10-30	5.4	2.04168
2019-04-15	7.7	5.20713	5.6	3.4																																											2018-10-31	0.3	-0.260823
2019-04-16		6.928	3.5	5.4																																											2018-11-01	-0.3	0.229016
2019-04-17		6.62079	9.1	7.1																																											2018-11-02	0.6	-1.82206
2019-04-18	9.2	7.4723	7.9	10.4																																											2018-11-03	-0.5	-2.44325
2019-04-19	12.8	12.3956	14.1	7.9																																											2018-11-04	-1.4	0.545431
2019-04-20	11.9	11.5671	8.6	6.3																																											2018-11-05	-0.2	1.04675
2019-04-21	11.1	10.3658	6.4	9																																											2018-11-06	-2.2	-4.49339
2019-04-22	9.8	9.10133	10.7	11.8																																											2018-11-07	-6.9	-9.70735
2019-04-23	9.9	11.7483	12.9	12.2																																											2018-11-08	-9.5	-11.3479
2019-04-24	14.8	12.5841	7.6	6.3																																											2018-11-09	-12.8	-13.8354
2019-04-25	8.1	6.99208	3.8	8.1																																											2018-11-10	-11.9	-11.1747
2019-04-26	6.5	4.64591	3.6	8.4																																											2018-11-11	-8.2	-9.82372
2019-04-27	5.4	3.4176	3.1	4.3																																											2018-11-12	-12.6	-14.8174
2019-04-28	4.6	0.588386	0.5	4.3																																											2018-11-13	-11.8	-11.6291
2019-04-29	1.2	2.80197	0.1	5.3																																											2018-11-14	-3.5	-5.95542
2019-04-30	1.4	3.11127	2.4	8.7																																											2018-11-15	-1.9	-3.19454
2019-05-01	4	3.48673	-0.7	4.8																																											2018-11-16	-9.8	-12.3471
2019-05-02	6.7	7.55142	2.3	5.6																																											2018-11-17	-14.2	-16.4119
2019-05-03	10.9	8.70506	3.3	8																																											2018-11-18	-11.9	-13.2373
2019-05-04	7.6	4.70186	0.4	11.9																																											2018-11-19	-15.3	-14.7335
2019-05-05	3.2	0.562534	-1.3	13
2019-05-06		0.338183	3.6	15.4
2019-05-07		5.82595	8.1	11.9
2019-05-08	7.2	6.43822	3.6	7.8
2019-05-09	5.2	4.65282	7.2	8.6
2019-05-10	7.9	9.27231	11.4	13.5
2019-05-11	15	10.6198	11.3	9.3
2019-05-12	11.1	11.3472	14.8	11.4
2019-05-13	16.7	17.27	12.5	11.1
2019-05-14	11.5	13.1094	10	7.7
2019-05-15	12.7	9.90801	7.3	8.9
2019-05-16	7.5	8.01775	6.5	8
2019-05-17	7.2	7.48535	7.8	10.5
2019-05-18	8	5.88441	9.4	11.1
2019-05-19	9.4	8.23408	9	13.4
2019-05-20	13.3	12.2108	12.2	16.4
2019-05-21	12.4	14.5104	14.3	12
2019-05-22	11.5	11.9162	14.3	14.3
2019-05-23	14.6	13.3983	16.3	15.1
2019-05-24	8.5	8.05495	15.4	15.7
2019-05-25	14	10.7078	7.8	14.3
2019-05-26	6.1	6.37845	8.4	18.9
2019-05-27	9.5	10.5192	14.5	12.3
2019-05-28	14.9	16.7822	16.7	10.5
2019-05-29	17.9	20.6801	19.2	13.7
2019-05-30	23.3	23.4854	21.9	16.2
2019-05-31	13.6	10.4152	12.7	11.3
2019-06-01	11.7	12.0307	14.7	13.9
2019-06-02	11.3	11.7076	22.3	14.8
2019-06-03	21.2	17.0419	21.1	9.3
2019-06-04	22.2	17.7825	17.2	11.4
2019-06-05	18.7	15.7813	17.5	12.8
2019-06-06	20.3	17.9473	20.4	16.5
2019-06-07	26.6	23.9843	13.7	17.5
2019-06-08	16.8	13.6811	10.4	19
2019-06-09	14.7	13.0727	11.3	21.1
2019-06-10	14.4	13.9504	14.6	20.9
2019-06-11	12.1	13.584	13.5	16.3
2019-06-12	12.1	13.4731	15.3	17.2
2019-06-13	16.7	18.0083	18.9	16.2
2019-06-14	19.1	19.9855	16.9	14.7
2019-06-15	13.9	10.4527	13.4	15.1
2019-06-16	12.6	11.4636	14	15.4
2019-06-17	15.3	14.9298	13.4	17.3
2019-06-18	14.9	15.8872	18.3	20.4
2019-06-19	16.4	16.1651	20.1	21.5
2019-06-20	17.7	15.004	12	18.4
2019-06-21	16.7	14.9858	14.1	19.3
2019-06-22	18.4	15.6409	14.1	20.2
2019-06-23	18.9	16.7025	16	20.9
2019-06-24	19.5	17.7589	14.1	21.3
2019-06-25	20.3	17.8853	14.4	20
2019-06-26	21.1	18.6052	15.6	21
2019-06-27	21.5	19.8733	18.2	23.1
2019-06-28	21.3	20.9986	19.5	21.1
2019-06-29	21.7	20.7332	18.7	22
2019-06-30	24.7	20.4703	16.7	18.5
2019-07-01	21.8	19.1887	18.1	20.8
2019-07-02	20.7	15.9671	12.8	24.4
2019-07-03	17.4	15.6955	15.1	24.2
2019-07-04	19.2	17.5563	13.9	25.4
2019-07-05	20	17.3627	16.7	25.6
2019-07-06	16.8	17.2916	19.2	25.5
2019-07-07	19.6	21.1486	22.1	19.8
2019-07-08	24.6	22.6882	19.1	20.1
2019-07-09	19.4	17.7658	16.8	23.1
2019-07-10	20.5	19.922	17.3	24.4
2019-07-11	21.7	20.8125	17.2	22.8
2019-07-12	21	18.8708	16.9	20.9
2019-07-13	22	20.8063	19.3	22.1
2019-07-14	24.6	23.1214	20.8	20.3
2019-07-15	24.2	21.3821	18.6	21.2
2019-07-16	21.5	19.9736	14.7	23.3
2019-07-17	21	19.0467	18.3	25.1
2019-07-18	23.1	19.0928	17.8	22.4
2019-07-19	19.9	17.3113	14.6	26.6
2019-07-20	20	15.223	15.9	27.4
2019-07-21	17.2	16.6613	19.1	25.4
2019-07-22	19.1	18.6376	20.1	20.2
2019-07-23	22.1	19.5711	22.9	19.8
2019-07-24	22.7	20.4442	22.3	19.3
2019-07-25	23.1	20.4757	14.5	22.4
2019-07-26	20.9	18.1129	19.6	23.9
2019-07-27	23	21.022	21.3	24.3
2019-07-28	21.8	19.1487	14.1	25.2
2019-07-29	15.7	15.1293	14.4	24.8
2019-07-30	15.9	15.2223	21.5	24.1
2019-07-31	20	19.5724	18.1	22.2
2019-08-01	23.9	21.1819	21.5	21
2019-08-02	24.6	22.8194	24	21.5
2019-08-03	25.1	23.0572	19.8	21.6
2019-08-04	26.1	21.1601	17.3	19.3
2019-08-05	21.8	18.7136	18.9	20.4
2019-08-06	23	19.4306	13.3	21.2
2019-08-07	18.8	14.7545	12.2	21.9
2019-08-08	17.5	14.7828	13.3	21.6
2019-08-09	18.7	17.6731	16.4	19.6
2019-08-10	21	15.9014	13	17.2
2019-08-11	18.6	16.2824	13.2	20.3
2019-08-12	14.4	13.0009	15.1	21.7
2019-08-13	17.6	16.4479	14.8	20.9
2019-08-14	18	15.4557	16.9	18.6
2019-08-15	19.9	17.4024	17.6	17.5
2019-08-16	20.9	18.8057	15.9	21.1
2019-08-17	17.4	14.1352	9.9	20.6
2019-08-18	16.7	14.0849	10.4	20.4
2019-08-19	20.5	16.365	10.9	24
2019-08-20	18.1	15.0361	13.1	21.6
2019-08-21	16.2	13.4012	16.3	22.3
2019-08-22	15.2	14.4636	20.3	21.4
2019-08-23	16.6	16.0549	14.7	17.2																																											2019-03-10	-9.2	-12.1316
2019-08-24	22.3	19.905	20.5	18.4																																											2019-03-11	-10.4	-11.9564
2019-08-25	18.7	18.2493	16.4	18.2																																											2019-03-12	-2.4	-4.8202
2019-08-26	16.7	16.7749	13.2	20																																											2019-03-13	-2.6	-2.1461
2019-08-27	13.5	12.7231	14.4	19																																											2019-03-14	-1.2	-1.35196
2019-08-28	15.8	12.7392	16.5	20.4																																											2019-03-15	-7.5	-7.64412
2019-08-29	15.8	12.8219	13.8	19.3																																											2019-03-16	-7.7	-7.97452
2019-08-30		13.6164	9.8	19.1																																											2019-03-17	-1.8	-4.60403
2019-08-31	17.5	14.3596	14.4	16.5																																											2019-03-18	-1.8	-2.96198
2019-09-01	16.8	15.4971	12	16.1																																											2019-03-19	-0.1	-0.615783
2019-09-02	10.5	10.1504	15.5	19.2																																											2019-03-20	2.1	0.887256
2019-09-03	12.2	12.1629	16.1	15.4																																											2019-03-21	3.6	3.06696
2019-09-04	16.4	15.5623	14.5	18.9																																											2019-03-22	-0.7	-1.04566
2019-09-05	18	17.6159	15.3	15																																											2019-03-23	3.8	0.911057
2019-09-06	17.1	15.0476	13.1	16.2																																											2019-03-24	-4.6	-8.27961
2019-09-07	11.2	8.97528	14	15.2																																											2019-03-25	-4.1	-6.50505
2019-09-08	10.2	9.60399	14.6	13.6																																											2019-03-26	-0.1	-0.0404687
2019-09-09	9.6	9.78547	11.9	11.8																																											2019-03-27	5.5	2.33877
2019-09-10	12.7	11.3205	9.2	11.2																																											2019-03-28	0.6	-0.509678
2019-09-11	13.1	11.1272	10.2	17.9																																											2019-03-29	0.4	-1.15506
2019-09-12	10.2	8.92464	12.4	14.9																																											2019-03-30	-2.8	-2.74239
2019-09-13	12.1	11.6803	13.3	15.1																																											2019-03-31	-0.4	-0.544411
2019-09-14	12.8	13.2706	15.8	17.9																																											2019-04-01	3.7	1.12923
2019-09-15	21	17.323	17.6	13.7																																											2019-04-02	-0.7	-2.30627
2019-09-16	21.2	19.7231	20	13.8																																											2019-04-03	-0.8	-2.73283
2019-09-17	23.8	21.4468	19.8	13.9																																											2019-04-04	1.2	1.50607
2019-09-18	20.3	17.4245	16.5	14.8																																											2019-04-05	1.7	-0.615257
2019-09-19	17.1	15.0153	15.5	15.7																																											2019-04-06	2.9	-1.52309
2019-09-20	17.9	15.9532	14.8	17.9																																											2019-04-07	8.9	4.14741
2019-09-21	15.4	13.1229	11.7	19.7																																											2019-04-08	3.6	3.01204
2019-09-22	15	12.7956	15.7	21.1																																											2019-04-09	-3.9	-4.07487
2019-09-23	17.7	15.718	14.3	21.3																																											2019-04-10	-0.3	-2.96579
2019-09-24	16.2	13.2929	10.9	14.3																																											2019-04-11	-0.2	-0.68174
2019-09-25	9.9	9.09043	8.4	15.9																																											2019-04-12	-0.1	1.11502
2019-09-26	9.4	6.28154	5.6	16.1																																											2019-04-13	3	3.26072
2019-09-27	7.6	5.15347	3.4	14.5																																											2019-04-14	3.4	2.99934
2019-09-28	6	4.53269	3.1	15.6																																											2019-04-15	7.7	5.20713
2019-09-29	5.3	2.57901	3	9.8																																											2019-04-16		6.928
2019-09-30	4.6	2.02664	0.9	10.3																																											2019-04-17		6.62079
2019-10-01	3.6	2.13009	2.3	10.4																																											2019-04-18	9.2	7.4723
2019-10-02	3.8	2.93681	4.7	11.7																																											2019-04-19	12.8	12.3956
2019-10-03	5.3	4.24765	5.5	6.8																																											2019-04-20	11.9	11.5671
2019-10-04	6.8	5.64225	6.4	7.3																																											2019-04-21	11.1	10.3658
2019-10-05	7.1	6.14142	5.6	6.6																																											2019-04-22	9.8	9.10133
2019-10-06	10.9	8.79324	9.1	11.2																																											2019-04-23	9.9	11.7483
2019-10-07	11.4	8.30603	11.1	14.6																																											2019-04-24	14.8	12.5841
2019-10-08	16.5	10.8228	4.1	10.9																																											2019-04-25	8.1	6.99208
2019-10-09	5.3	1.0323	-2	9.1																																											2019-04-26	6.5	4.64591
2019-10-10	0.6	-0.165003	-3.5	10.3																																											2019-04-27	5.4	3.4176
2019-10-11	-0.3	-0.974254	-1.7	12																																											2019-04-28	4.6	0.588386
2019-10-12	0.3	-0.905831	-1.7	10.6																																											2019-04-29	1.2	2.80197
2019-10-13	1.6	0.434484	-1.1	8.7																																											2019-04-30	1.4	3.11127
2019-10-14	0.2	1.41199	1.2	8.8																																											2019-05-01	4	3.48673
2019-10-15	1.9	1.97954	1.6	8.6																																											2019-05-02	6.7	7.55142
2019-10-16	1.9	0.388337	6	9.7																																											2019-05-03	10.9	8.70506
2019-10-17	3.9	2.65713	6.1	9																																											2019-05-04	7.6	4.70186
2019-10-18	6.3	6.32295	6.2	6.9																																											2019-05-05	3.2	0.562534
2019-10-19	7.2	5.72527	6.3	4.2																																											2019-05-06		0.338183
2019-10-20	6.4	5.3415	0.6	7.2																																											2019-05-07		5.82595
2019-10-21	5	2.47476	-0.7	8.9																																											2019-05-08	7.2	6.43822
2019-10-22	2.8	0.522505	0.2	10.9																																											2019-05-09	5.2	4.65282
2019-10-23	0.9	-1.6505	-1.8	10.9																																											2019-05-10	7.9	9.27231
2019-10-24	0.9	-1.01694	0	9																																											2019-05-11	15	10.6198
2019-10-25	7.5	4.63758	7.1	6.7																																											2019-05-12	11.1	11.3472
2019-10-26	7.7	4.16254	-1.2	6.9																																											2019-05-13	16.7	17.27
2019-10-27	0.1	-4.04527	-7.1	7.3																																											2019-05-14	11.5	13.1094
2019-10-28	-1.9	-6.20695	-7.2	11.1																																											2019-05-15	12.7	9.90801
2019-10-29	-5.4	-7.97236	-9.2	11.4																																											2019-05-16	7.5	8.01775
2019-10-30	-5.2	-7.87616	-9.9	10.2																																											2019-05-17	7.2	7.48535
2019-10-31	-2.5	-3.43615	-1.3	8.3																																											2019-05-18	8	5.88441
2019-11-01	0.2	-1.13732	-0.6	4.3																																											2019-05-19	9.4	8.23408
2019-11-02	-0.1	-1.20002	-0.8	1.3																																											2019-05-20	13.3	12.2108
2019-11-03	1.4	-1.34094	-4.4	3.3																																											2019-05-21	12.4	14.5104
2019-11-04	-5.8	-7.25762	-8.7	1.8																																											2019-05-22	11.5	11.9162
2019-11-05	-9	-10.9006	-10.5	8.4																																											2019-05-23	14.6	13.3983
2019-11-06	-9	-12.6347	-14.4	2.5																																											2019-05-24	8.5	8.05495
2019-11-07	-9.7	-11.9238	-13.6	-0.1																																											2019-05-25	14	10.7078
2019-11-08	-3.6	-4.86555	-2.4	-3.3																																											2019-05-26	6.1	6.37845
2019-11-09	-5.7	-5.11453	-9.2	-3.7																																											2019-05-27	9.5	10.5192
2019-11-10	-12.5	-13.962	-17.3	3																																											2019-05-28	14.9	16.7822
2019-11-11	-15.1	-17.1421	-15.5	-5.4																																											2019-05-29	17.9	20.6801
2019-11-12	-10	-11.0465	-8.6	-8																																											2019-05-30	23.3	23.4854
2019-11-13	-9.4	-10.468	-9.7	-11.9																																											2019-05-31	13.6	10.4152
2019-11-14	-6.4	-6.84337	-4.7	-7.4																																											2019-06-01	11.7	12.0307
2019-11-15	-3.9	-6.22385	-2.9	-0.4																																											2019-06-02	11.3	11.7076
2019-11-16	2.7	-0.591119	-0.3	-10.3																																											2019-06-03	21.2	17.0419
2019-11-17	-2	-2.63593	1.3	-9.3																																											2019-06-04	22.2	17.7825
2019-11-18	4.1	1.39217	2.6	-3.4																																											2019-06-05	18.7	15.7813
2019-11-19	2.3	1.06085	-1.8	-1.2																																											2019-06-06	20.3	17.9473
																																															2019-06-07	26.6	23.9843
																																															2019-06-08	16.8	13.6811
																																															2019-06-09	14.7	13.0727
																																															2019-06-10	14.4	13.9504
																																															2019-06-11	12.1	13.584
																																															2019-06-12	12.1	13.4731
																																															2019-06-13	16.7	18.0083
																																															2019-06-14	19.1	19.9855
																																															2019-06-15	13.9	10.4527
																																															2019-06-16	12.6	11.4636
																																															2019-06-17	15.3	14.9298
																																															2019-06-18	14.9	15.8872
																																															2019-06-19	16.4	16.1651
																																															2019-06-20	17.7	15.004
2020-03-10	-4.5	-7.95747	-5.6																																												2019-06-21	16.7	14.9858
2020-03-11	2.2	0.307613	-3																																												2019-06-22	18.4	15.6409
2020-03-12	-1.7	-5.37078	-10.4																																												2019-06-23	18.9	16.7025
2020-03-13	-9.1	-12.7435	-16.2																																												2019-06-24	19.5	17.7589
2020-03-14	-11.8	-15.0419	-15.6																																												2019-06-25	20.3	17.8853
2020-03-15	-7	-9.1029	-15.2																																												2019-06-26	21.1	18.6052
2020-03-16	-5.9	-9.67363	-13.6																																												2019-06-27	21.5	19.8733
2020-03-17	-5.8	-9.18051	-13.4																																												2019-06-28	21.3	20.9986
2020-03-18	-9.5	-12.3374	-16.4																																												2019-06-29	21.7	20.7332
2020-03-19	-10.6	-12.3958	-16.4																																												2019-06-30	24.7	20.4703
2020-03-20	-11.1	-15.3373	-10.5																																												2019-07-01	21.8	19.1887
2020-03-21	-8.9	-10.1469	-5.3																																												2019-07-02	20.7	15.9671
2020-03-22	-0.7	-4.12726	-6.3																																												2019-07-03	17.4	15.6955
2020-03-23	1.2	-0.479961	-5																																												2019-07-04	19.2	17.5563
2020-03-24	3	0.0968586	-7.2																																												2019-07-05	20	17.3627
2020-03-25	-4.2	-5.6636	-8.7																																												2019-07-06	16.8	17.2916
2020-03-26	0.2	-1.59476	-6.7																																												2019-07-07	19.6	21.1486
2020-03-27	4.5	0.105665	-1.4																																												2019-07-08	24.6	22.6882
2020-03-28	2.3	1.50521	-1.2																																												2019-07-09	19.4	17.7658
2020-03-29	2	-0.900075	1.8																																												2019-07-10	20.5	19.922
2020-03-30	4.6	3.79059	-1.4																																												2019-07-11	21.7	20.8125
2020-03-31	7.1	6.56195	-10.7																																												2019-07-12	21	18.8708
2020-04-01	1.6	-4.09775	-16																																												2019-07-13	22	20.8063
2020-04-02	-6.8	-11.3774	-16.4																																												2019-07-14	24.6	23.1214
2020-04-03	-11.9	-12.8992	-15																																												2019-07-15	24.2	21.3821
2020-04-04	-8.7	-9.76969	-13.2																																												2019-07-16	21.5	19.9736
2020-04-05	-3.6	-1.75659	-6.8																																												2019-07-17	21	19.0467
2020-04-06	4.2	1.45955	-6																																												2019-07-18	23.1	19.0928
2020-04-07	5.1	1.7854	-5.5																																												2019-07-19	19.9	17.3113
2020-04-08	1.5	-0.892389	-5.6																																												2019-07-20	20	15.223
2020-04-09	-0.7	-2.37511	-7.2																																												2019-07-21	17.2	16.6613
2020-04-10	4.9	3.22978	0.6																																												2019-07-22	19.1	18.6376
2020-04-11	0.4	-2.10691	-6.4																																												2019-07-23	22.1	19.5711
2020-04-12	-2.5	-5.75624	-8.3																																												2019-07-24	22.7	20.4442
2020-04-13	-7.1	-8.94898	-9.3																																												2019-07-25	23.1	20.4757
2020-04-14	-6.5	-7.00846	-6.5																																												2019-07-26	20.9	18.1129
2020-04-15	-3.4	-4.33706	-5.3																																												2019-07-27	23	21.022
2020-04-16	-1.5	-3.19713	-0.1																																												2019-07-28	21.8	19.1487
2020-04-17	3.1	3.27563	4.3																																												2019-07-29	15.7	15.1293
2020-04-18	3.5	1.65211	0.7																																												2019-07-30	15.9	15.2223
2020-04-19	2.9	2.01156	5																																												2019-07-31	20	19.5724
2020-04-20	0.5	1.87822	3.3																																												2019-08-01	23.9	21.1819
2020-04-21	-0.9	0.136478	10.1																																												2019-08-02	24.6	22.8194
2020-04-22	5.4	5.49567	8.3																																												2019-08-03	25.1	23.0572
2020-04-23	8.5	8.85382	8.4																																												2019-08-04	26.1	21.1601
2020-04-24	9.1	8.3364	6.2																																												2019-08-05	21.8	18.7136
2020-04-25	5.5	4.43058	8.1																																												2019-08-06	23	19.4306
2020-04-26	8.5	9.0964	7.4																																												2019-08-07	18.8	14.7545
2020-04-27	11.9	9.64478	7.7																																												2019-08-08	17.5	14.7828
2020-04-28	8.9	5.40547	10.6																																												2019-08-09	18.7	17.6731
2020-04-29	9.6	8.59439	13																																												2019-08-10	21	15.9014
2020-04-30	14	12.9601	17.3																																												2019-08-11	18.6	16.2824
2020-05-01	13.5	11.663	10.5																																												2019-08-12	14.4	13.0009
2020-05-02	7.8	6.41375	7.8																																												2019-08-13	17.6	16.4479
2020-05-03	5.4	2.85738	8.8																																												2019-08-14	18	15.4557
2020-05-04	4	4.26517	10.2																																												2019-08-15	19.9	17.4024
2020-05-05	9.3	7.82354	8.5																																												2019-08-16	20.9	18.8057
2020-05-06		7.79337	10.6																																												2019-08-17	17.4	14.1352
2020-05-07	2.9	2.80234	9.9	7.8																																											2019-08-18	16.7	14.0849
2020-05-08	3.6	2.61595	8.2	2.3																																											2019-08-19	20.5	16.365
2020-05-09	4.7	1.78811	1.9	1.5																																											2019-08-20	18.1	15.0361
2020-05-10	3.1	1.82158	2.8	6.3																																											2019-08-21	16.2	13.4012
2020-05-11	1.5		3.1	5.7																																											2019-08-22	15.2	14.4636
2020-05-12	3.3	3.06737	5.8	4.5																																											2019-08-23	16.6	16.0549
2020-05-13	5.4	4.36247	8.2	7.8																																											2019-08-24	22.3	19.905
2020-05-14	5.3	7.46275	9.2	11.6																																											2019-08-25	18.7	18.2493
2020-05-15	8.9	6.26491	4	11.5																																											2019-08-26	16.7	16.7749
2020-05-16	12.4	10.8668	14	13.5																																											2019-08-27	13.5	12.7231
2020-05-17	15.2	15.3569	19.1	14.9																																											2019-08-28	15.8	12.7392
2020-05-18	17.3	17.2553	16.8	15.7																																											2019-08-29	15.8	12.8219
2020-05-19	18.6	18.5652	18.3	14.6																																											2019-08-30		13.6164
2020-05-20	18	17.8974	10.2	16.5																																											2019-08-31	17.5	14.3596
2020-05-21	19.4	17.4254	14.8	17.5																																											2019-09-01	16.8	15.4971
2020-05-22	21.5	19.6556	13.1	20.3																																											2019-09-02	10.5	10.1504
2020-05-23	21	19.0005	9.5	19.3																																											2019-09-03	12.2	12.1629
2020-05-24	15.4	12.802	13.2	19.8																																											2019-09-04	16.4	15.5623
2020-05-25	15.5	15.1481	17.2	19.5																																											2019-09-05	18	17.6159
2020-05-26	17.9	17.1906	16	23.5																																											2019-09-06	17.1	15.0476
2020-05-27	18.7	16.5243	11.5	27																																											2019-09-07	11.2	8.97528
2020-05-28	11.6	9.34838	11.6	23.4																																											2019-09-08	10.2	9.60399
2020-05-29	9.8	9.69595	12.3	22.2																																											2019-09-09	9.6	9.78547
2020-05-30	10.7	12.2171	15.8	13.1																																											2019-09-10	12.7	11.3205
2020-05-31	18.5	17.9091	21	8.4																																											2019-09-11	13.1	11.1272
2020-06-01	22.6	22.0384	18.5	10.8																																											2019-09-12	10.2	8.92464
2020-06-02	21.2	18.8106	16.6	12.5																																											2019-09-13	12.1	11.6803
2020-06-03	18.7	18.7629	14.1	15																																											2019-09-14	12.8	13.2706
2020-06-04	18.9	15.5419	11.5	18.9																																											2019-09-15	21	17.323
2020-06-05	15.4	13.8637	11.9	21.4																																											2019-09-16	21.2	19.7231
2020-06-06	11.5	9.48016	11.9	19.2																																											2019-09-17	23.8	21.4468
2020-06-07	21.8	19.2452	12.2	16.7																																											2019-09-18	20.3	17.4245
2020-06-08	20.9	19.0073	10	17.1																																											2019-09-19	17.1	15.0153
2020-06-09	15.9	14.8139	12.4	17.7																																											2019-09-20	17.9	15.9532
2020-06-10	16.2	15.0039	15.4	21.4																																											2019-09-21	15.4	13.1229
2020-06-11	15.2	13.6979	12.2	21.2																																											2019-09-22	15	12.7956
2020-06-12	12.7	12.3681	17.6	14																																											2019-09-23	17.7	15.718
2020-06-13	15	16.746	22.2	10.5																																											2019-09-24	16.2	13.2929
2020-06-14	21.4	21.0088	18.6	14.4																																											2019-09-25	9.9	9.09043
2020-06-15	20.8	19.5975	15.5	17.1																																											2019-09-26	9.4	6.28154
2020-06-16	21.8	19.1842	17.2	19.9																																											2019-09-27	7.6	5.15347
2020-06-17	24.8	20.8439	12.2	22.7																																											2019-09-28	6	4.53269
2020-06-18	16.1	10.6646	12.1	24.3																																											2019-09-29	5.3	2.57901
2020-06-19	16.2	12.2894	11.8	25.4																																											2019-09-30	4.6	2.02664
2020-06-20	17.4	12.9551	11.2	26.3																																											2019-10-01	3.6	2.13009
2020-06-21	14.2	12.8087	10.8	26.6																																											2019-10-02	3.8	2.93681
2020-06-22	15.7	14.971	13.9	25.4																																											2019-10-03	5.3	4.24765
2020-06-23	17.6	18.0676	20.2	25.3																																											2019-10-04	6.8	5.64225
2020-06-24	19.9	19.8727	20.7	19.8																																											2019-10-05	7.1	6.14142
2020-06-25	22.3	19.4168	20.6	19.8																																											2019-10-06	10.9	8.79324
2020-06-26	22.7	21.22	20.3	20.6																																											2019-10-07	11.4	8.30603
2020-06-27	25	23.0894	17.4	20.7																																											2019-10-08	16.5	10.8228
2020-06-28	26.1	20.0448	16.5	21.5																																											2019-10-09	5.3	1.0323
2020-06-29	25.8	22.3954	17.3	21.8																																											2019-10-10	0.6	-0.165003
2020-06-30	24.9	21.778	16.1	22.8																																											2019-10-11	-0.3	-0.974254
2020-07-01	22.7	20.1132	19.4	25.4																																											2019-10-12	0.3	-0.905831
2020-07-02	23.6	22.5333	17.9	25.1																																											2019-10-13	1.6	0.434484
2020-07-03	25.6	23.0493	18.2	26.1																																											2019-10-14	0.2	1.41199
2020-07-04	24.5	22.5244	21.5	24.7																																											2019-10-15	1.9	1.97954
2020-07-05	24.9	21.9593	18.1	23.5																																											2019-10-16	1.9	0.388337
2020-07-06	22.3	19.9967	17	24																																											2019-10-17	3.9	2.65713
2020-07-07	22.8	21.0727	20.8	26.2																																											2019-10-18	6.3	6.32295
2020-07-08	22.3	19.7452	17.7	27.8																																											2019-10-19	7.2	5.72527
2020-07-09	21.2	17.6851	18.2	28																																											2019-10-20	6.4	5.3415
2020-07-10	20.6	19.3461	18	29.2																																											2019-10-21	5	2.47476
2020-07-11	20.1	19.9954	17.4	24.1																																											2019-10-22	2.8	0.522505
2020-07-12	22.8	20.5814	19.1	23.2																																											2019-10-23	0.9	-1.6505
2020-07-13	18.7	19.2966	15.4	22.1																																											2019-10-24	0.9	-1.01694
2020-07-14	19.1	15.9238	15.6	23.2																																											2019-10-25	7.5	4.63758
2020-07-15	20.4	17.9741	18.3	22.3																																											2019-10-26	7.7	4.16254
2020-07-16	21.8	18.8178	17.2	22.9																																											2019-10-27	0.1	-4.04527
2020-07-17	22	20.5647	19.5	25.3																																											2019-10-28	-1.9	-6.20695
2020-07-18	19.8	16.6036	15.7	26.4																																											2019-10-29	-5.4	-7.97236
2020-07-19	18.3	17.0887	16.5	26.1																																											2019-10-30	-5.2	-7.87616
2020-07-20	17.3	15.4954	18.3	24.7																																											2019-10-31	-2.5	-3.43615
2020-07-21	18.9	16.808	17.9	21.7																																											2019-11-01	0.2	-1.13732
2020-07-22	17.7	18.4914	22.9	20.2																																											2019-11-02	-0.1	-1.20002
2020-07-23	20.2	20.4695	24.4	21.1																																											2019-11-03	1.4	-1.34094
2020-07-24	26.6	23.7833	20.6	23.1																																											2019-11-04	-5.8	-7.25762
2020-07-25	26.1	23.0672	15.8	24.3																																											2019-11-05	-9	-10.9006
2020-07-26	20.4	18.2216	17.6	28.4																																											2019-11-06	-9	-12.6347
2020-07-27	21.2	18.8735	17.8	27.6																																											2019-11-07	-9.7	-11.9238
2020-07-28	20.6	19.7186	21.6	25.8																																											2019-11-08	-3.6	-4.86555
2020-07-29	19.3	19.7755	25	22.4																																											2019-11-09	-5.7	-5.11453
2020-07-30	22.3	21.5653	23.8	20.9																																											2019-11-10	-12.5	-13.962
2020-07-31	21.4	19.993	20.1	22.9																																											2019-11-11	-15.1	-17.1421
2020-08-01	20.4	18.034	18.6	24.2																																											2019-11-12	-10	-11.0465
2020-08-02	18.6	17.1425	20.2	20.8																																											2019-11-13	-9.4	-10.468
2020-08-03	17.4	17.1268	23.1	20.9																																											2019-11-14	-6.4	-6.84337
2020-08-04	19	16.825	18.6	19.2																																											2019-11-15	-3.9	-6.22385
2020-08-05	19.7	19.6898	18.2	19.9																																											2019-11-16	2.7	-0.591119
2020-08-06	22.6	20.7089	23.7	19.8																																											2019-11-17	-2	-2.63593
2020-08-07	21.2	20.2359	18.6	20.9																																											2019-11-18	4.1	1.39217
2020-08-08	21.2	18.4944	18.3	22.3																																											2019-11-19	2.3	1.06085
2020-08-09	18.4	17.0931	15.1	21.1
2020-08-10	19.6	17.8941	15.4	22.7
2020-08-11	20.5	17.5881	16.3	23.4
2020-08-12	20.3	20.3754	19.9	23.6
2020-08-13	19.3	18.3005	14.6	23.6
2020-08-14	15.7	15.6362	16.3	22.8
2020-08-15	19.5	17.0184	15.5	22.1
2020-08-16	18.7	17.271	17.7	20.7
2020-08-17	18.5	18.2103	23.8	20.2
2020-08-18	23.4	21.9906	22.7	18.2
2020-08-19	26	23.9056	21.9	16.6
2020-08-20	24.1	21.614	23.6	15.7
2020-08-21	22.6	20.6985	19.4	19.8
2020-08-22	20.5	19.3866	20.8	21.3
2020-08-23	18	18.7184	17.5	22.6
2020-08-24	20.6	19.3793	18.2	22.6
2020-08-25	18.2	18.6878	17.6	21.1
2020-08-26	19.9	18.6838	15.7	14
2020-08-27	18.2	18.045	12.5	13.2
2020-08-28	18.8	16.7421	14.2	17.2
2020-08-29	17.9	15.9198	20.2	15.3
2020-08-30	15.4	12.3846	10	16
2020-08-31	14	10.2152	10.9	16.1
2020-09-01	15.6	12.3628	15.3	19.1
2020-09-02		11.6013	11.6	21.7
2020-09-03	14.5	11.4458	12.3	19.4
2020-09-04	16	12.6468	12.4	16.8
2020-09-05	17.6	15.5895	17.7	14.5
2020-09-06		13.0855	9.9	14.6
2020-09-07		5.16443	3.5	18.6
2020-09-08	6.9	4.15669	4.2	14.9
2020-09-09	8.4	8.56449	11.4	13.9
2020-09-10	16.7	13.8844	13.8	13.1
2020-09-11	16.4	13.5789	20.4	12.2
2020-09-12	15.8	12.3565	7.6	13.6
2020-09-13	9.7	9.1753	5.2	17.3
2020-09-14	9.1	8.65943	11.7	11.8
2020-09-15	14.3	11.4447	8.4	9.3
2020-09-16	7.9	6.88677	5.5	17
2020-09-17	6.6	4.2766	10.6	12.6
2020-09-18	11.3	10.8705	12	8.4
2020-09-19	17	13.884	17.5	8
2020-09-20	18.1	15.3672	16.5	10.1
2020-09-21	18.8	15.2905	15	9.7
2020-09-22	20.1	15.2247	13.3	11.1
2020-09-23	12	8.86834	14.6	17.2
2020-09-24	12.2	12.3725	16.5	14.6
2020-09-25	19.8	14.5563	12.8	14
2020-09-26	17.9	13.8603	12.9	16.6
2020-09-27	13.5	11.116	10.3	21
2020-09-28	11.4	9.11941	11.3	21
2020-09-29	15	11.4069	12.3	18.1
2020-09-30	10	7.20294	4.5	12.8
2020-10-01	3.2	3.45416	2.1	13.1
2020-10-02	3.6	4.13633	8.2	10.1
2020-10-03	5.1	5.32416	6.4	8
2020-10-04	8.8	8.67423	14.6	9.4
2020-10-05	16.6	12.8748	13	10.1
2020-10-06	13.5	10.7351	9.45	11.7
2020-10-07	10.5	7.04556	5.9	12.6
2020-10-08	10.9	9.11172	14	6.8
2020-10-09	11.9	8.4057	6	7.8
2020-10-10	7.8	5.46784	13.4	17.9
2020-10-11	14.5	10.9153	10.2	6.8
2020-10-12	9.7	6.13704	3.9	7.3
2020-10-13	8.8	5.80611	4.6	9.5
2020-10-14	4.1	3.11086	-0.4	10
2020-10-15	1.3	-0.943952	-2.7	11.9
2020-10-16	-0.5	-4.74831	-5.4	9
2020-10-17	-0.4	-5.09982	-7.3	6.8
2020-10-18	0	-4.31129	-3.6	9.6
2020-10-19	-3.2	-3.45415	-4.1	7.7
2020-10-20	-5.3	-4.90907	-4.5	6.3
2020-10-21	-2.6	-3.64832	-4	6.7
2020-10-22	-2	-4.42581	-7.8	8.7
2020-10-23	-4.5	-7.69323	-10	16.1
2020-10-24	-5	-6.76758	-6.4	6.8
2020-10-25	-3.8	-6.22131	-6.8	2.7
2020-10-26	-5.2	-7.16863	-4.9	2.2
2020-10-27	-1	-2.88075	3.8	0.8
2020-10-28	0.4	-1.84175	-1.3	3.5
2020-10-29	-2.9	-2.45039	0.5	5.1
2020-10-30	-1.5	-1.05965	3.4	-0.6
2020-10-31	1.6	-1.79394	-3.7	0.4
2020-11-01	-1.8	-3.44905	4.1	4.7
2020-11-02	10.9	7.0442	7.5	-0.6
2020-11-03	13.8	8.10308	6	-1.5
2020-11-04	10.2	7.66503	4.4	2.7
2020-11-05	7.1	6.48628	2.85	8.6
2020-11-06	5.2	-0.874671	1.3	12.8
2020-11-07	0	-4.07936	-1.9	13.8
2020-11-08	7.3	-2.11709	-7.1	12.9
2020-11-09	-3.3	-8.58503	-16.3	13.2
2020-11-10	-8.7	-13.3382	-11.4	14.1
2020-11-11	-8.6	-10.385	-15.3	17.6
2020-11-12	-14.2	-12.8954	-19.7	4.5
2020-11-13	-9.6	-10.2392	-7.1	2.1
2020-11-14	0.6	-1.82176	-8.5	1.9
2020-11-15	-4.8	-7.12492	-7.5	1.9
2020-11-16	-6.9	-7.71948	-7.4	5.3
2020-11-17	-9	-7.91156	-5.2	0.1
2020-11-18	0.5	-2.43692	-1.4	-6
2020-11-19	0.9	-4.02146	-8.9	0.6
2021-03-11	-6.3	-8.59156	-12.6
2021-03-12	-1.8	-3.50262	-3.5
2021-03-13	4.4	3.07864	-0.9
2021-03-14	0.5	-0.304519	4
2021-03-15	-1.3	-0.248691	1.3
2021-03-16	0.3	-0.16711	-5.8
2021-03-17	2.6	0.883808	-0.6
2021-03-18	1.8	1.34243	5.4
2021-03-19	8.5	4.5401	8.4
2021-03-20	8.1	6.48413	4.9
2021-03-21	9	3.61492	-0.9
2021-03-22	1.4	0.00115034	0.8
2021-03-23	-0.6	-2.60581	-4.6
2021-03-24	-4.3	-5.61988	2.2
2021-03-25	0.7	1.21974	-2.9
2021-03-26	2.4	0.117665	-4.6
2021-03-27	-1.5	-2.68158	-1.9
2021-03-28	-0.7	-0.330315	9.5
2021-03-29	9.2	2.74146	-1.4
2021-03-30	-5.9	-8.68608	-10
2021-03-31	-6.4	-7.03949	-3.4
2021-04-01	4.2	4.9242	8.3
2021-04-02	10.6	7.41074	5.3
2021-04-03	7.2	6.06618	6.4
2021-04-04	9.8	7.47604	9.4
2021-04-05	8.1	5.08311	4
2021-04-06	5.2	5.2749	6.8
2021-04-07	7.4	6.89798	10.4
2021-04-08	6.8	6.30446	8.3
2021-04-09	6.3	3.9234	1.9
2021-04-10	6.3	6.03812	6.5
2021-04-11	5.3	4.82448	1
2021-04-12	-1.2	-4.29208	1.6
2021-04-13	-4		1.6
2021-04-14	-2.5	-2.72854	3.9
2021-04-15	1.2	1.26833	5.8
2021-04-16	4.7	3.18188	4.3
2021-04-17	7.5	7.11135	10.2
2021-04-18	1.1	-1.55156	3.1
2021-04-19	-2	-2.94372	-0.9
2021-04-20	-2.1	-2.51327	-0.4
2021-04-21	6.4	5.98631	6.8
2021-04-22	9.3	7.28327	1.5
2021-04-23	-1.6	-2.13928	-4.6
2021-04-24	-0.1	0.524916	-2.6
2021-04-25	6.5	1.0027	4.2
2021-04-26	6.1	3.00037	6.3
2021-04-27	8.5	9.22929	2.5
2021-04-28	5.3	1.13478	5.2
2021-04-29	4.2	4.2592	3
2021-04-30	5.1	7.67073	14.2
2021-05-01	16.7	15.3279	12.1
2021-05-02	7.5	4.62984	6.5
2021-05-03	4.6	2.44445	0.3
2021-05-04	4.8	2.38209	3.4
2021-05-05	5.1	4.32164	6
2021-05-06	7.4	6.18313	6.6
2021-05-07	5.8	4.58827	9.6
2021-05-08	5.8	5.64459	9.9
2021-05-09	6.8	4.92877	7.9
2021-05-10	6.1	5.06528	9.6
2021-05-11	9.6	10.219	11
2021-05-12	15.4	13.413	11.1
2021-05-13	15.8	14.5924	10.7
2021-05-14	15.2	12.8412	14.8
2021-05-15	14.6	14.4956	13.8
2021-05-16	20.2	17.7955	16.2
2021-05-17	19.1	19.568	21.7
2021-05-18	21.5	20.2997	18.3
2021-05-19	21.4	17.9063	5.9
2021-05-20	12.5	5.75584	1.4
2021-05-21	7.6	3.86678	3
2021-05-22	6.4	4.68572	5.1
2021-05-23	10.2	8.07061	13.5
2021-05-24	18.7	15.8416	10.3
2021-05-25	11.7	9.28459	6.5
2021-05-26	4.5	4.61649	7.2
2021-05-27	6.8	6.17527	11.2
2021-05-28	9.3	11.2947	15
2021-05-29	18	16.1052	12.9
2021-05-30	15.8	11.9332	11.5
2021-05-31	14.8	14.8793	19.1
2021-06-01	20.1	19.239	17.2
2021-06-02	20.9	22.1192	21.7
2021-06-03	26	24.6869	23.6
2021-06-04	30.4	25.3003	20.9
2021-06-05	26.2	24.8886	18.4
2021-06-06	21.6	19.684	13
2021-06-07	19.7	16.1166	15.2
2021-06-08	21.9	21.3705	13.6
2021-06-09	21.7	17.0563	15.9
2021-06-10	18.8	15.8617	18.2
2021-06-11	20.4	14.992	15.2
2021-06-12	20.8	18.2464	14.8
2021-06-13	20.8	19.5867	16.8
2021-06-14	21.1	20.7266	23.7
2021-06-15	19.5	21.0372	26.2
2021-06-16		21.5926	18.4
2021-06-17	22.6	19.6319	13.9
2021-06-18	16.3	14.9565	12.9
2021-06-19	16.2	16.6609	14
2021-06-20	15	14.3939	11.1
2021-06-21	12.5	11.9324	12.7
2021-06-22	17.9	19.1208	21
2021-06-23	24.8	20.9138	17.5
2021-06-24	20.8	18.5948	16.7
2021-06-25	18.3	19.1878	18.4
2021-06-26	22.3	19.6502	20.7
2021-06-27	19.3	16.9614	19.4
2021-06-28	19.2	18.769	20.1
2021-06-29	21	21.532	24.4
2021-06-30	25.2	23.8079	24.9
2021-07-01	23	23.1253	27.1
2021-07-02	25.1	24.4649	30.1
2021-07-03	26.8	23.8435	23.9
2021-07-04	24.4	23.0672	19.3
2021-07-05	21.9	18.4004	18.5
2021-07-06	12.5	11.8161	15.2
2021-07-07	14.8	13.8956	21.1
2021-07-08	17.6	17.3531	21.2
2021-07-09	20.1	20.7472	22.3
2021-07-10	24.6	23.5024	23.2
2021-07-11	26.7	23.5598	22.3
2021-07-12		20.5243	19.8
2021-07-13	21.4	19.2863	18.2
2021-07-14	20.4	18.825	22.2
2021-07-15	23.4	21.2696	26.1
2021-07-16	24.9	23.5092	23.4
2021-07-17	24.3	22.3786	26
2021-07-18	25.5	24.0796	19.8
2021-07-19	22.6	17.5935	16.3
2021-07-20	19.5	17.6892	21
2021-07-21	22.5	21.8269	22.3
2021-07-22	24.1	22.8092	21.1
2021-07-23	25	21.4553	16.9
2021-07-24	23.3	19.4218	18.7
2021-07-25	24	19.8646	18
2021-07-26	23	19.5611	20.4
2021-07-27	21.4	20.8289	23.2
2021-07-28	23.2	21.5865	20.8
2021-07-29	22.1	19.446	23.7
2021-07-30	25.2	20.7113	21
2021-07-31	20.9	19.3335	20.5
2021-08-01	19.4	18.3192	23.5
2021-08-02	24.4	21.0009	26
2021-08-03	26.5	22.6953	23.4
2021-08-04	22.9	21.6747	20
2021-08-05	16.8	18.2375	20.6
2021-08-06	18	18.3917	24.8
2021-08-07	19.8	20.3543	20.2
2021-08-08	26.1	24.3144	16.2
2021-08-09	20.5	16.9265	15.6
2021-08-10	21.8	16.5102	17.2
2021-08-11	19	15.4295	17
2021-08-12	15.8	13.2518	16.2
2021-08-13	16.3	15.0457	20.3
2021-08-14	22.7	20.9837	25.9
2021-08-15	27.7	24.2616	23.3
2021-08-16	28.5	22.7053	20.2
2021-08-17	24.3	20.6228	13.9
2021-08-18	24.7	15.9768	14.6
2021-08-19	18.5	14.8693	15.1
2021-08-20	14.9	12.2956	14.2
2021-08-21	16.5	13.4135	12.3
2021-08-22	14	12.0902	12.7
2021-08-23	16.7	14.3651	12.1
2021-08-24	15.6	12.0515	11.2
2021-08-25	14.7	11.7342	11.2
2021-08-26	13.8	11.4954	14.4
2021-08-27	12.2	11.5588	14.6
2021-08-28	19.6	15.7779	17.5
2021-08-29	16.8	15.0038	17.6
2021-08-30	17.4	16.0084	19.6
2021-08-31	17.4	17.9491	19.8
2021-09-01	19.1	18.8201	14.7
2021-09-02	17.9	17.3086	13.2
2021-09-03	17.6	14.788	15.6
2021-09-04	16.5	14.2275	14.3
2021-09-05	15.7	14.7791	18.9
2021-09-06	19.1	15.9922	15.9
2021-09-07	18.3	15.7541	14.8
2021-09-08	16.2	15.0209	14.7
2021-09-09	15.3	14.5464	19.4
2021-09-10	20.5	18.0369	14.2
2021-09-11	14.5	12.2707	9.2
2021-09-12	15.1	13.1236	10.3
2021-09-13	14.9	14.5564	13.4
2021-09-14	16.2	12.7683	12.6
2021-09-15	17.2	16.0399	12.7
2021-09-16	12.6	11.7997	7.6
2021-09-17	12.3	10.7293	6.9
2021-09-18	16.8	17.1115	22.7
2021-09-19	23.1	17.8475	13
2021-09-20	14.3	12.1614	9
2021-09-21	13.5	10.727	11.1
2021-09-22	17.7	13.9982	17.1
2021-09-23	19	15.5062	7.8
2021-09-24	11.7	8.39645	8.3
2021-09-25	18	14.5327	16
2021-09-26	15.2	13.8352	12.7
2021-09-27	14.9	14.4135	17.7
2021-09-28	19.9	18.5791	19.5
2021-09-29	23.3	17.991	14.7
2021-09-30	16.9	15.0605	14.1
2021-10-01	15.6	11.5407	14.4
2021-10-02	14.8	12.7826	9.6
2021-10-03	16	13.2314	13.1
2021-10-04	17.6	14.7205	8.2
2021-10-05	21.3	17.438	13.3
2021-10-06	22	17.3171	13.2
2021-10-07	18.8	15.264	8.4
2021-10-08	13.6	10.9778	8.7
2021-10-09	9.3	8.79101	6.7
2021-10-10	10	9.5801	6.8
2021-10-11	11	8.43453	2.3
2021-10-12	7.2	5.01162	0.7
2021-10-13	7.2	4.98197	0.8
2021-10-14	8.6	6.5792	1.9
2021-10-15		5.68688	4.6
2021-10-16	10.5	7.75035	6.8
2021-10-17	13.4	9.82586	12.5
2021-10-18	13	11.2495	5
2021-10-19	6.2	3.91641	-0.7
2021-10-20	2.2	-0.0721438	0.2
2021-10-21	1.6	-1.50155	2.2
2021-10-22	-0.3	-0.336315	2
2021-10-23	1.7	2.11608	3
2021-10-24	1.1	1.1448	4.1
2021-10-25	2.6	4.11615	6
2021-10-26	8	6.14634	5.6
2021-10-27	8.5	6.37851	4
2021-10-28	7	3.97056	3.5
2021-10-29	7.2	4.79228	5.2
2021-10-30	7.7	3.75641	-0.2
2021-10-31	1.9	0.435682	-2.8
2021-11-01	0.3	-0.603043	-1.9
2021-11-02	0.2	-2.20363	-1.2
2021-11-03	1.4	-1.54917	-1.7
2021-11-04	5.4	2.92857	3.4
2021-11-05	6.8	6.84127	6.6
2021-11-06	10.2	5.88617	0.6
2021-11-07	6.7	3.68685	0.7
2021-11-08	6.3	1.41801	-0.1
2021-11-09	3.2	-0.0216703	-1.8
2021-11-10	0.8	-0.183809	0.5
2021-11-11	-0.7	-1.71277	-4.9
2021-11-12	-3.2	-5.04203	-7.3
2021-11-13	-4.8	-5.53147	-8
2021-11-14	-4.6	-4.89284	-4.3
2021-11-15	-2.7	-3.68352	-0.4
2021-11-16	2.3	0.226665	0.7
2021-11-17	-1.8	-4.45729	-7.2
2021-11-18	-8.4	-7.86223	-7.9
2021-11-19	-3.4	-4.67416	-8
[truncated: 2 more columns]

## Sheet: RH
Date	Morden	Brandon	Saskatoon	Ottawa
2018-03-10	83.1667	81.8501	81.7083	79.75
2018-03-11	68	76.8753	79.5417	66.9583
2018-03-12	63.2083	67.4821	81.6667	70.5417
2018-03-13	65.5417	76.0321	84.0417	92.0417
2018-03-14	69.25	73.9146	79.2917	90.0833
2018-03-15	71.5417	73.6742	73.8333	66.8333
2018-03-16	75.625	60.8165	80.913	54.375
2018-03-17	54.25	61.7663	91.375	43
2018-03-18	78	80.1703	86.1667	35.6667
2018-03-19	72.25	65.2846	79.7917	41.9167
2018-03-20	77.2917	81.9285	82.25	47.5833
2018-03-21	93.5417	88.5109	89.5417	50.4167
2018-03-22	92.9167	89.6264	83.0417	48.2917
2018-03-23	81.625	83.3172	87.375	47.5
2018-03-24	86.3333	92.2603	83.1667	50.1667
2018-03-25	80.7083	83.2872	86.3333	54.4783
2018-03-26	87.1667	89.6776	78.1667	56.625
2018-03-27	72.5417	82.1821	82.2917	62.5417
2018-03-28	70.9167	74.5413	79.8333	87.2917
2018-03-29	65.875	73.822	61.7917	83.2917
2018-03-30	54.4167	61.7321	62.25	68.25
2018-03-31	54.7917	62.119	64.7083	56.4167
2018-04-01	53.7917	65.4974	67.5	54.4583
2018-04-02	60.375	66.1775	75.625	58.0417
2018-04-03	51.6667	66.3793	74.25	58.6667
2018-04-04	58.5	64.9391	71.5	81.4583
2018-04-05	55.4583	65.9003	69.9583	47.9167
2018-04-06	58.8333	67.5226	63.75	72.0417
2018-04-07	56.5833	61.868	70.2917	57.0417
2018-04-08	57.7917	66.5767	65.875	52.125
2018-04-09	63.7917	68.1596	82.375	49.4583
2018-04-10	62.9583	73.673	75.9583	61.8333
2018-04-11	70.2917	79.0692	82.7917	76.125
2018-04-12	77.5833	75.547	77.7917	86.3333
2018-04-13	60.0833	61.767	72.6667	74.8333
2018-04-14	56.125	63.6572	74.625	52.125
2018-04-15	57.2083	65.1699	81.5833	67.625
2018-04-16	59.0417	66.3175	68.375	90.2083
2018-04-17	49.6667	62.5809	86.125	91.7917
2018-04-18	54.4583	57.7387	77.4583	78.5833
2018-04-19	55.7083	69.9604	61.5	69.3478
2018-04-20	57.4167	62.5717	60.4583	54.25
2018-04-21	60.2083	71.2785	62.7083	43
2018-04-22	51.3333	59.199	63.625	40.5417
2018-04-23	46.9583	64.3735	55.2917	41.5
2018-04-24	50	55.9293	45.4167	51.9583
2018-04-25	38.1667	51.5272	45.75	85.5417
2018-04-26	40.6667	49.7681	46.125	88.5417
2018-04-27	56.0833	59.7397	43.2917	67.75
2018-04-28	51	51.2601	32.25	88.8182
2018-04-29	45	46.5602	58.7917
2018-04-30	72.4615	74.262	52.9167	66.5385
2018-05-01	84.0833	76.6498	50.2083	66.9524
2018-05-02	61.4583	66.5867	52.5417	55.0417
2018-05-03	44.2083	48.6097	54.125	92.3333
2018-05-04	32.6667	37.1148	48.75	82.2917
2018-05-05	36.875	41.6211	48.5417	56.25
2018-05-06	37.875	37.3886	39.1667	46.25
2018-05-07	33.7917	31.142	37.9167	35.125
2018-05-08	42.5417	37.3607	60.125	43.2083
2018-05-09	56.4583	45.2105	51.0417	45.9583
2018-05-10	30.5417	37.0999	57.625	64.5417
2018-05-11	25.1667	26.3026	81.3333	47.2083
2018-05-12	23.1667	30.5277	59.1667	51.0417
2018-05-13	35.3333	35.9054	40.8333	43.2917
2018-05-14	32.6667	36.1169	39.9167	57.5
2018-05-15	30.0833	35.5799	32.2083	55.3333
2018-05-16	42.3333	50.2367	44.875	46.3333
2018-05-17	75.2917	69.472	79.625	46.0417
2018-05-18	90.2917	54.6534	55.7083	32.75
2018-05-19	52.5417	33.6712	41.4583	63.2917
2018-05-20	34.0833	30.1167	34.0833	68.75
2018-05-21	33.5	32.2943	34.8333	49.125
2018-05-22	50.4583	44.7323	48.1667	75.5833
2018-05-23	53.4167	56.047	50.9167	55.375
2018-05-24	61.375	76.4018	69.0833	37.5833
2018-05-25	55.9583	64.8013	75.5833	69.1667
2018-05-26	56.6667	62.4416	78.6667	86.125
2018-05-27	69.2917	61.8835	58.1667	65.5417
2018-05-28	41.9583	43.4121	39.9167	79.25
2018-05-29	50.3333	56.9075	49.9167	58.125
2018-05-30	87.2917	85.0621	67.8333	52.5
2018-05-31	72.9167	73.323	81.625	70.7083
2018-06-01	82.25	93.3783	91.5417	79.0833
2018-06-02	84.75	88.4427	76.7083	50.2917
2018-06-03	55.375	61.8978	55.7083	53.7083
2018-06-04	51.5833	64.3617	65.0833	85.5
2018-06-05	51.8333	62.1058	62.2917	84.375
2018-06-06	51.1667	54.4552	48.9583	82.4167
2018-06-07	40.2917	47.6129	51.875	74.8333
2018-06-08	63.375	63.7967	61.4583	54.7917
2018-06-09	75.2917	82.9404	63.6667	51.2917
2018-06-10	63.8333	62.8003	65.4583	45.6667
2018-06-11	71.0833	56.6668	66.7917	41.8333
2018-06-12	54.375	44.5406	54.8333	48.625
2018-06-13	40.1667	43.2262	46.5833	82.6522
2018-06-14	59.75	77.0629	57.9583	85.2917
2018-06-15	65.6667	60.8768	62.5	69
2018-06-16	70.1667	58.7371	57.125	57.2083
2018-06-17	56.7917	48.4759	51.375	62.125
2018-06-18	48.7917	48.8839	45.4783	76.125
2018-06-19	49.2917	45.8283	42.2917	55.7917
2018-06-20	47.25	47.2575	47.875	63
2018-06-21	44.375	49.7717	47.125	48.8333
2018-06-22	60.4167	56.7718	56.5	53.4583
2018-06-23	70.9167	74.7475	74.625	72.75
2018-06-24	77.5	82.7719	75.6667	79.5833
2018-06-25	76.5417	82.8747	60.7083	52.5417
2018-06-26	65.5	78.9068	49.5417	53.4167
2018-06-27	49.7917	56.2597	51.4583	75.0833
2018-06-28	41.5	51.1297	56.5417	85.2083
2018-06-29	72.75	72.2924	58.0417	63.4167
2018-06-30	70.0833	74.149	60.3333	68.625
2018-07-01	62.2917	72.2611	78.2917	74
2018-07-02	59	63.3281	68.5417	70.7083
2018-07-03	72.625	81.8716	73.75	56.8333
2018-07-04	66.4167	72.5325	84.375	54.5417
2018-07-05	57.2917	69.1237	63.5	64.875
2018-07-06	62	76.2552	61.3333	53.3333
2018-07-07	65.4583	71.4157	53.75	50.5
2018-07-08	51.4583	63.0526	63.75	49.7917
2018-07-09	56.4167	63.8665	54.75	49.5
2018-07-10	68.5	71.8264	70.3333	53.9583
2018-07-11	76.125	74.2976	81.4167	46.4583
2018-07-12	54.1667	62.119	68.4167	46.6667
2018-07-13	53.125	62.8194	61.1667	56
2018-07-14	56.4583	66.3455	68.5	70.1667
2018-07-15	51.2917	55.6639	58.75	54.5417
2018-07-16	58.0417	69.6828	57.2917	61.875
2018-07-17	62.375	66.4057	46.875	62.5833
2018-07-18	62.1667	68.473	65.6667	49.9167
2018-07-19	70.75	76.8507	65.875	51.9167
2018-07-20	77.5833	66.77	53.9167	52.625
2018-07-21	74.625	68.4261	57.875	50.3333
2018-07-22	84.1667	82.5668	64.7083	74.9167
2018-07-23	62.0833	70.1587	61.125	85.6667
2018-07-24	64.125	72.5956	71.375	88.9167
2018-07-25	72.1667	77.8911	67.0833	92.5833
2018-07-26	64.2917	67.8191	62.875	75.9167
2018-07-27	61.625	64.4873	58.5417	74.4167
2018-07-28	63	64.7876	54.375	75.7083
2018-07-29	57.2917	63.6399	52.1667	74
2018-07-30	48.7083	55.4669	51.625	68.375
2018-07-31	62.5	77.4947	61.8333	70.4583
2018-08-01	67.4583	65.8898	58.5417	80.0833
2018-08-02	67.625	74.9275	60.375	70.5833
2018-08-03	73.875	71.4823	64.3333	76.5833
2018-08-04	66.9167	68.7997	80.4583	78.7083
2018-08-05	70.6667	75.832	72.2917	67.5417
2018-08-06	68.7083	71.9676	61.125	75.625
2018-08-07	51.0833	56.4777	56.5833	81.1667
2018-08-08	46.5	57.8153	60.4583	89.5833
2018-08-09	55.5417	63.3165	52.5417	77.375
2018-08-10	52.4583	55.8905	44.2917	61.7917
2018-08-11	41.9167	53.6173	60.6667	64.75
2018-08-12	58.7917	64.3958	66.7917	69.7083
2018-08-13	60.0833	71.2272	82.125	74.9167
2018-08-14	63.0417	64.6384	58.4583	82.9167
2018-08-15	49.75	52.0057	60.0833	76.7083
2018-08-16	63.2083	66.2875	71.4167	64.75
2018-08-17	69.5833	66.43	62.9583	83.625
2018-08-18	51.2917	59.1109	67.0417	74.5
2018-08-19	51.4583	55.3125	55.8333	69.75
2018-08-20	54.0833	58.7764	54.125	71.7917
2018-08-21	43	48.0994	46.2917	84.2917
2018-08-22	29.5417	40.966	39.8333	79.5
2018-08-23	51.9167	55.2992	60.5833	64.4583
2018-08-24	68.2917	64.8395	78.5	68.2917
2018-08-25	63.875	67.5041	71.7917	70.0417
2018-08-26	61.9583	72.1317	77.2083	76.2917
2018-08-27	75.9583	79.3205	89.7917	84.0833
2018-08-28	80.4167	85.0152	67.8333	76.7917
2018-08-29	59.375	67.7189	53.875	79
2018-08-30	61.4583	56.9419	58.6667	68.7917
2018-08-31	51.75	58.3645	62.5	68.6667
2018-09-01	45.5417	53.5494	65.5417	79.9167
2018-09-02	47.2083	55.6402	61.3333	87.375
2018-09-03	49.4167	53.4792	63	79.6667
2018-09-04	60.7083	66.0574	66.7083	69.8333
2018-09-05	48.4167	59.4916	55.2917	74.7083
2018-09-06	47.125	57.9455	52.5417	70.875
2018-09-07	70.75	60.5082	54.875	68.0417
2018-09-08	75.2083	68.8447	73.0833	56.2083
2018-09-09	64.1667	66.5957	68.1667	62.4167
2018-09-10	55	62.5581	80.2917	78.8333
2018-09-11	68.9167	69.807	76.5833	89.0417
2018-09-12	78.75	79.0343	85.4167	82.625
2018-09-13	87.2083	76.2798	85.75	79.75
2018-09-14	80.6667	74.6276	78.5833	76.6667
2018-09-15	82.0417	83.242	78.7917	77.625
2018-09-16	86.2917	88.7017	92.3333	76.4167
2018-09-17	80.5833	84.7333	86.7917	75.125
2018-09-18	74.0833	79.9968	77.2083	77.3333
2018-09-19	67.375	68.8727	69.625	77
2018-09-20	79.2917	82.3707	69.375	81.375
2018-09-21	79.9167	81.8508	91.125	81.7917
2018-09-22	87.4167	94.8591	89.6667	61.2917
2018-09-23	95.25	94.5962	91.7083	76.5417
2018-09-24	85.125	87.1652	85.5417	53.5
2018-09-25	66.3333	73.4395	66.4583	92.6667
2018-09-26	77.9167	76.3127	62.6667	78.5833
2018-09-27	77.75	74.7991	71.7083	75.9583
2018-09-28	66.7083	72.7365	61.1667	79.125
2018-09-29	62.2917	59.8974	68.25	80.0417
2018-09-30	60.2917	58.7322	65.1667	81.2917
2018-10-01	61.875	84.3888	83.1667	71.5833
2018-10-02	72.2083	93.4632	75.3333	90.25
2018-10-03	91.9583	91.8693	62.2083	88.5
2018-10-04	70.75	77.1839	68.2917	70.625
2018-10-05	96.9583	95.4748	69.0833	52.7917
2018-10-06	83.125	90.3424	66.25	75.375
2018-10-07	83.9167	86.268	73.3333	77.3333
2018-10-08	81.6667	83.8586	82.7917	83.0833
2018-10-09	77.8333	79.5698	66.2083	84.7083
2018-10-10	83.0417	78.9049	64.5417	84.375
2018-10-11	77.125	71.6892	69	95.1667
2018-10-12	68.4583	73.4019	82.625	59.875
2018-10-13	73.2917	75.7479	67.3333	65.875
2018-10-14	79.1667	80.9243	70.7083	71.0833
2018-10-15	69.2083	77.0283	58.9583	86.7917
2018-10-16	71.45	73.2455	68.25	62.375
2018-10-17	66	72.0089	60.6667	64.5417
2018-10-18	42.9583	49.7949	52.25	52.9583
2018-10-19	53.3333	60.6913	62.7083	61
2018-10-20	55.375	61.1932	60.4583	65.7083
2018-10-21	44.5	49.9558	57.9167	59.4167
2018-10-22	55.9583	65.1645	63.375	67.0417
2018-10-23	68.9167	69.2987	55.2381	73.4167
2018-10-24	65.375	68.4134	57.75	65.0909
2018-10-25	78.4167	75.9479	73.0417	58.4211
2018-10-26	87.9583	94.8247	84.4167	61.4583
2018-10-27	87.625	84.8502	64.25	62.7917
2018-10-28	75.9583	77.5082	64.5	94.1667
2018-10-29	89.4167	94.2133	67.6667	89.7917
2018-10-30	74.8333	79.995	70.5	76.25
2018-10-31	73.5	80.4221	78.0833	94.4583
2018-11-01	87.1667	89.3311	87.7083	93.0417
2018-11-02	90	90.3244	84.5	94
2018-11-03	89.2083	84.6774	82.875	87.4583
2018-11-04	93.4167	88.646	89.125	59.2083
2018-11-05	89.25	91.8111	88.5417	82.875
2018-11-06	90.2083	85.4322	79.375	89.875
2018-11-07	75.75	73.4811	79.0833	66.8333
2018-11-08	77.6667	77.3597	79.75	70.2083
2018-11-09	76.4583	73.4965	80.5417	91.4583
2018-11-10	82.4167	84.4483	82.6667	72.625
2018-11-11	76.1667	74.459	76.5417	62.5
2018-11-12	65.125	70.8413	77.5833	78
2018-11-13	78.875	82.5564	81.125	84.3333
2018-11-14	81.625	86.3199	87.75	62.2917
2018-11-15	82	82.333	87.375	72.125
2018-11-16	79.1667	79.4675	81.0833	89.9583
2018-11-17	72.3333	79.3652	80.125	81.5
2018-11-18	77.0417	81.4099	83.4583	77.0417
2018-11-19	69.875	72.6138	85.0417	85.875
2019-03-10	69.5417	76.5211	79	80.375
2019-03-11	74.375	80.7383	74.5417	70.125
2019-03-12	71.5	78.0811	77.125	61.9583
2019-03-13	75	75.64	79.3333	85.125
2019-03-14	69.25	68.1552	78.625	87.125
2019-03-15	66.2917	75.1481	83.375	83.0833
2019-03-16	71.875	80.0465	75.625	61.5
2019-03-17	69.125	74.1871	79.5417	56.4167
2019-03-18	72.875	81.6403	81.125	55.1667
2019-03-19	74.125	78.4736	77.5833	59.3333
2019-03-20	72.0417	75.9801	80.2083	73.5
2019-03-21	65.1667	69.2316	71.375	74.2917
2019-03-22	72.0833	70.666	72.2083	88.5833
2019-03-23	70.375	74.5241	81.0417	49.7917
2019-03-24	66.875	69.3681	71.4167	68.25
2019-03-25	62.4583	61.3056	68.375	39.1667
2019-03-26	81.8333	88.7404	83.1667	38.2083
2019-03-27	76.2917	81.9989	83.4167	55.5833
2019-03-28	70.8333	68.6106	68.5	60.6667
2019-03-29	66.7083	70.0528	61.5417	58.8333
2019-03-30	62.4167	64.7519	65.7917	85.0417
2019-03-31	81.5417	70.7516	63.625	81.375
2019-04-01	64.625	68.2954	71.4583	53.7917
2019-04-02	60.2917	66.2148	70.3333	57.7917
2019-04-03	56.4583	61.4959	55.5	48.6667
2019-04-04	77.375	84.3444	61.25	44.625
2019-04-05	87.1667	89.4033	65.1667	62.75
2019-04-06	84.5833	89.3267	85.5417	79.4167
2019-04-07	83.8333	86.6883	70.7083	76.125
2019-04-08	82.8333	86.0667	65.375	91.9167
2019-04-09	70.9583	76.9721	79.6667	91.0417
2019-04-10	68.375	73.0329	63.75	66.0833
2019-04-11	63.5	63.0052	52.8333	56.5833
2019-04-12	80.4167	47.819	44.8333	67.625
2019-04-13	48.0833	43.3637	32.3333	58.3333
2019-04-14	56.5	61.3625	56.6667	71.625
2019-04-15	72.5833	74.8597	75.0417	83.125
2019-04-16	53.9231	60.8185	61.2917	55.7917
2019-04-17	61.9048	68.806	56.5	50.25
2019-04-18	45.375	60.1731	49.1667	69.5417
2019-04-19	50	51.2005	34.6667	92.625
2019-04-20	49.875	53.7916	35.9167	88.4167
2019-04-21	47.5	46.4187	45.5833	85.25
2019-04-22	48.7917	50.3269	33.6667	65.625
2019-04-23	50.7917	47.1491	33.2083	55.5417
2019-04-24	33.1667	36.0313	33.8333	83.8333
2019-04-25	40.9583	48.4282	37.625	68.4167
2019-04-26	48.4583	50.8221	37.1667	88.125
2019-04-27	49.375	60.2922	48.2083	76
2019-04-28	55.5417	70.9135	39.9583	50.6667
2019-04-29	90.6667	40.8116	45.6667	45.125
2019-04-30	77.0417	56.296	63.0833	40
2019-05-01	73.875	57.542	66.3333	54.2083
2019-05-02	55.4583	48.9687	84.6667	83.0833
2019-05-03	54.2917	60.4534	62.0833	89.875
2019-05-04	43.5417	49.0419	54.4583	61.4583
2019-05-05	55.25	60.4734	59.4583	54.7083
2019-05-06	60.5417	57.7153	45.5	56.0833
2019-05-07	46.7083	47.5969	41.2083	63.6667
2019-05-08	51.0417	53.9902	46.2917	41.7083
2019-05-09	44.7917	40.5522	35.5833	54.4583
2019-05-10	36.2917	36.6685	57.5417	85.0417
2019-05-11	49.7083	51.8369	56.4583	57.6667
2019-05-12	58.3333	46.7665	41.4167	48.4583
2019-05-13	40.6667	30.618	38.8333	61.125
2019-05-14	38.625	38.0288	48.7083	82.2917
2019-05-15	56.7917	66.6247	69.6667	82.3333
2019-05-16	57.4167	51.1279	50.5417	71.125
2019-05-17	50.0417	47.2954	41.8333	80.7083
2019-05-18	45.4583	51.514	39.5	65
2019-05-19	40.875	51.1825	41.0833	79.5
2019-05-20	41	41.8576	39.375	76.625
2019-05-21	34.8333	32.2985	32.4167	55.875
2019-05-22	68.1667	48.0016	35.0833	49.2083
2019-05-23	56.0417	49.1505	29.9167	74.2083
2019-05-24	89.375	82.3547	38.9583	72.625
2019-05-25	70.25	71.615	78.5833	84.3333
2019-05-26	82.2083	71.049	59.125	68.7083
2019-05-27	56.3333	45.5044	38.4583	65.5
2019-05-28	36.6667	34.7215	33.5417	78.5417
2019-05-29	44.75	39.1461	27.5417	71.75
2019-05-30	28.9583	28.2851	35.2917	73.5833
2019-05-31	49.0833	48.742	54.4583	59.5833
2019-06-01	42.0417	45.9392	40.9583	61.2083
2019-06-02	38.6667	41.4719	35.5833	73.9167
2019-06-03	39.2083	49.9461	48.5833	68.4583
2019-06-04	54.375	65.8736	41.9583	66.0417
2019-06-05	54.1667	65.2117	44.0417	82.125
2019-06-06	46.7083	58.2934	37.4167	61.1667
2019-06-07	44.9167	46.4962	65.125	54.5833
2019-06-08	75.0417	67.038	53.0833	36.3333
2019-06-09	55.0417	53.688	50.125	50.3333
2019-06-10	47.75	42.8956	50.9167	62.6364
2019-06-11	51.0417	48.1448	63.5833	69.9583
2019-06-12	44.625	41.8858	70.7917	58.9583
2019-06-13	44.9583	45.8214	56.5417	73.6667
2019-06-14	47.9167	47.9132	76.25	85.0833
2019-06-15	69.9167	80.248	85.0417	84.6667
2019-06-16	83.875	80.0257	71.2917	73.0833
2019-06-17	79.875	65.8735	52.4167	61.875
2019-06-18	67.7083	58.3058	39.0833	59.25
2019-06-19	57.6667	60.0943	49.625	65.3333
2019-06-20	59.5417	73.279	90.5417	80.125
2019-06-21	69.875	82.5133	75.7917	57.5833
2019-06-22	72.4583	70.713	89.9583	50.875
2019-06-23	63.5	68.3486	73.7083	54.0417
2019-06-24	60.5	63.509	80.0833	53.5417
2019-06-25	60.375	65.8085	80.2083	68.7083
2019-06-26	51.5833	60.6961	65.2917	75.3333
2019-06-27	59.0417	60.3182	59.2083	62.0833
2019-06-28	58.875	59.4408	73.4167	79.0833
2019-06-29	78.5833	75.7677	66.1667	77.4583
2019-06-30	52.0833	60.7818	63.8333	75.9167
2019-07-01	49.75	62.1796	66.4167	69.875
2019-07-02	59.9167	70.6883	64.9167	58.7083
2019-07-03	71.5	72.0958	69.4583	64
2019-07-04	60.2083	67.0894	64.0833	64.5
2019-07-05	54.1667	61.9247	62.7083	75.7917
2019-07-06	52.5833	61.6706	67.75	66.4583
2019-07-07	53.25	64.3926	68.9167	49.3333
2019-07-08	76.8333	70.0419	76.375	56.1667
2019-07-09	89.2083	89.0634	66.6667	57.375
2019-07-10	71.6667	71.6712	61.8333	57.6667
2019-07-11	67	73.7372	70.1667	82.5833
2019-07-12	69.4583	71.3734	69.7917	80.2917
2019-07-13	67.9583	69.3152	66.125	74.7917
2019-07-14	75.5417	77.1872	69.8333	72.7917
2019-07-15	67.4583	75.1106	75.4167	66.375
2019-07-16	68.1667	71.1285	80.4583	70.7083
2019-07-17	83.625	83.0105	78.4167	67
2019-07-18	64.9167	74.2909	75.7917	55.375
2019-07-19	55.6667	65.7663	89.7917	69.5417
2019-07-20	58.9167	79.405	81.1667	75.7083
2019-07-21	63.5	69.2527	69.2917	61.0833
2019-07-22	60.0417	67.2495	61	61.7083
2019-07-23	57.5417	69.4242	58.5	63.7917
2019-07-24	57.75	74.3048	77.9167	64.5417
2019-07-25	54.9583	61.3756	80.7083	60.5833
2019-07-26	62.25	75.9294	69.5833	65
2019-07-27	57.75	67.5408	62.0833	62.4167
2019-07-28	56.25	65.3586	75.7917	65.4583
2019-07-29	53.9167	58.6933	66.7917	69.75
2019-07-30	55.3333	62.8462	59.7083	79.8333
2019-07-31	66.0417	74.3194	75.2917	68.625
2019-08-01	62.5	72.4468	72.0417	55.5
2019-08-02	63.6667	66.9259	64.7917	58
2019-08-03	63.0417	69.9534	61.5	62
2019-08-04	55.1667	62.8113	68.7083	51.9583
2019-08-05	49.7083	63.5862	67.0417	57.0417
2019-08-06	55.125	67.1598	76.7083	78.7083
2019-08-07	55.2917	62.7276	67.2083	87.9167
2019-08-08	51.2083	62.0605	62.375	80.7083
2019-08-09	55.0417	60.0907	68.2917	72.25
2019-08-10	78.6667	86.0561	68.1667	71
2019-08-11	59.2917	67.6457	61.1667	63.625
2019-08-12	81.1667	81.1095	68.7917	70.6667
2019-08-13	76.125	70.4411	65.5417	65.1667
2019-08-14	63.2917	73.5421	65.2917	58.125
2019-08-15	59.9167	69.0221	67.4167	59.875
2019-08-16	55.2083	69.2582	69.375	59.1667
2019-08-17	65.5417	68.7996	59.0417	87
2019-08-18	48.4583	59.5884	64.3333	90.5417
2019-08-19	50.5	60.325	66.4583	64.875
2019-08-20	56.7917	61.2998	62.2917	57.4583
2019-08-21	55.875	65.5462	51.9583	74.375
2019-08-22	65.8333	68.0538	64.7917	63.2083
2019-08-23	64.375	81.2918	76.5	61.5417
2019-08-24	64.1667	83.62	75.6667	61.625
2019-08-25	85.5417	86.7402	78	63.625
2019-08-26	84.5417	75.7083	75.2917	58.875
2019-08-27	74.75	74.0097	69.375	66.25
2019-08-28	61	75.0368	62.5	89.4167
2019-08-29	57.7917	68.3701	67.0417	70.2917
2019-08-30	61.5556	63.7935	71	65
2019-08-31	68.25	84.2975	71.5	67.5833
2019-09-01	71.2917	74.3369	67.9583	69.7917
2019-09-02	85.4583	85.4481	78.125	78.625
2019-09-03	78.125	78.596	68	73.1667
2019-09-04	67.875	71.1986	80.375	75.6667
2019-09-05	78.6667	72.7273	74.0833	68.5417
2019-09-06	61.5	67.2738	66.7917	76.875
2019-09-07	72.625	75.8791	62.75	84.7917
2019-09-08	72.5417	70.8621	67.5833	77.7917
2019-09-09	91.75	87.8762	82.3333	71.375
2019-09-10	89.7917	88.6031	91.7917	87.75
2019-09-11	83.2083	84.3502	93.5417	79.8333
2019-09-12	88.2917	87.429	81.9167	61.0833
2019-09-13	75.0833	71.1491	74.1667	60.5833
2019-09-14	83.2917	77.243	73.0833	73.875
2019-09-15	57.2917	62.7984	61.5417	72.0417
2019-09-16	83.4583	76.7203	61.0417	71.8333
2019-09-17	76.5417	79.6795	70.25	70
2019-09-18	75.375	85.5098	65.9167	68
2019-09-19	74.5	75.1037	76.5	67.125
2019-09-20	90.5417	94.2088	78.9583	69.125
2019-09-21	92.875	91.7869	71.3333	72.875
2019-09-22	69.5833	74.5218	54.5417	72.1667
2019-09-23	57.8333	66.9857	54.125	80.7083
2019-09-24	65.375	70.6228	66.5833	78.2083
2019-09-25	63.5833	65.0501	74.9167	75.75
2019-09-26	76.375	86.858	89.0833	77.125
2019-09-27	75.375	76.3535	75.875	72.875
2019-09-28	68.2917	63.6233	67.875	87.75
2019-09-29	89.625	90.1311	70.7917	69.5
2019-09-30	94.0833	94.3899	96.9583	66.8333
2019-10-01	82.7917	85.0734	89.9583	96.4167
2019-10-02	83.3333	83.3966	72.5833	73.2083
2019-10-03	78.9583	77.8971	77.2083	73.0417
2019-10-04	74.6667	78.4345	81.5	73.0417
2019-10-05	87.9583	89.7502	75.625	69.7917
2019-10-06	62.9583	66.2528	59.625	79.4167
2019-10-07	55.2917	65.1178	55.1667	73.7917
2019-10-08	50.0417	64.4465	69.2917	71.5
2019-10-09	85.0833	81.475	65.75	75
2019-10-10	94.25	76.6134	65.3333	65.75
2019-10-11	99.9167	79.9897	66.25	55.9583
2019-10-12	98.7083	86.0089	68.0833	74.5833
2019-10-13	90.625	82.3008	63.5417	71.5
2019-10-14	88.0417	85.0802	73.8333	69.9167
2019-10-15	90.3333	83.9832	74.9167	64.9167
2019-10-16	87.5417	89.0529	69.125	81.625
2019-10-17	90.1667	86.1433	68	86.8333
2019-10-18	81.1667	80.3535	72.8636	69.7917
2019-10-19	74.375	77.6527	65.4167	78.7083
2019-10-20	75.375	71.6384	76.25	77.0417
2019-10-21	77.9167	72.4776	78.625	74.7917
2019-10-22	69.9583	69.5213	75.5417	84.5417
2019-10-23	68.375	70.081	74.875	69.1667
2019-10-24	67.7083	69.5038	78.375	72.9167
2019-10-25	60.8333	72.3117	69.25	75.5833
2019-10-26	62.4167	70.421	83.25	68.5
2019-10-27	65.5	71.2925	79.7083	90.9167
2019-10-28	63.625	81.377	83.7083	84.25
2019-10-29	71.7917	80.578	75.625	80.7083
2019-10-30	72.7083	77.0925	73.5833	82.5417
2019-10-31	64.7917	77.1906	85.5417	96.6667
2019-11-01	79.0833	77.599	84.375	69.2917
2019-11-02	74.4167	79.0198	83.7083	85.2917
2019-11-03	80.7917	86.9617	85.0417	83.375
2019-11-04	70.875	67.7054	74.9583	76.8333
2019-11-05	66.2083	74.68	81.3333	70.75
2019-11-06	62.9583	73.4308	77.6667	63.875
2019-11-07	61.625	73.9503	79.0417	72.6667
2019-11-08	79.25	81.2838	82.7917	68
2019-11-09	81.5833	81.0121	78.5	82.0417
2019-11-10	71.7083	70.8313	73.1667	73.9167
2019-11-11	65.6667	71.7195	76.4167	67.0833
2019-11-12	69.875	77.5825	77.2917	72.75
2019-11-13	75.5417	77.0311	83.7083	65.4167
2019-11-14	76.7917	83.7234	81.75	83.0526
2019-11-15	67.875	80.093	89.375	66.1
2019-11-16	75.4583	88.8156	93.125	64.75
2019-11-17	83.2917	90.0978	90.75	67.9167
2019-11-18	80.8333	86.339	80.3333	64.6667
2019-11-19	84.6667	83.6272	87.9583	69.4167
2020-03-10	77.8333	85.0607	73.2917	90.125
2020-03-11	74.125	74.605	76.7917	58.7917
2020-03-12	67.0833	75.128	74.875	63.75
2020-03-13	68.2083	69.4559	68.875	71.4583
2020-03-14	76.0833	77.0575	70.2917	51.125
2020-03-15	82.25	80.5313	81.25	46.9167
2020-03-16	67.625	69.8557	71.0417	54.2917
2020-03-17	72.625	77.369	76.7083	72.6667
2020-03-18	67.8333	70.909	66.3333	56.25
2020-03-19	54.375	54.0547	75.6667	63.4167
2020-03-20	50.25	56.0691	66.125	84.5
2020-03-21	67.0833	71.8246	75.5	49.2917
2020-03-22	78.4167	80.3234	77.375	49.1667
2020-03-23	65.3333	68.1231	81.25	81.2917
2020-03-24	82.625	83.4755	77.3333	85.4167
2020-03-25	75.5417	71.0922	82.5833	82.125
2020-03-26	75.4583	72.1978	77.375	85.75
2020-03-27	64.5833	73.3434	70	61.25
2020-03-28	69.7917	70.2465	74.2083	61.8333
2020-03-29	80.2083	79.6955	75.5	81.625
2020-03-30	72.75	72.4778	79.875	95.6667
2020-03-31	68.75	74.6147	79.4583	64
2020-04-01	79.25	91.6572	75.0417	58.25
2020-04-02	85	73.5168	66.0833	63.875
2020-04-03	68.75	62.8292	68.7917	81.5417
2020-04-04	67.25	66.1694	75.125	61.9583
2020-04-05	78.8333	77.1439	85.8333	76.6667
2020-04-06	82.2083	82.8268	88.125	49.625
2020-04-07	68.7083	73.0546	78.9583	43.125
2020-04-08	67.9167	71.6173	71.625	48.0833
2020-04-09	71.375	66.5048	72.0833	80.3333
2020-04-10	52.4167	64.5774	71.9167	73.6667
2020-04-11	59.9167	64.6096	68.7917	51.2083
2020-04-12	59.375	62.6689	68.9167	56.7917
2020-04-13	67.1667	69.9301	66.7917	81.125
2020-04-14	61.0417	62.7862	62.5833	49.5
2020-04-15	55.8333	54.0289	66.375	67.2083
2020-04-16	58.7083	61.8655	67.9583	57
2020-04-17	51.9583	53.8379	69.625	52.4167
2020-04-18	62.8333	73.5408	67.5	52.375
2020-04-19	52.5833	59.4223	62.0833	77.75
2020-04-20	59.5417	55.4009	66.0833	47.9167
2020-04-21	72.0417	72.527	54.25	62.3333
2020-04-22	59.375	66.4118	60.7083	49.8333
2020-04-23	54.7917	58.4935	56.9167	34.2083
2020-04-24	67.5417	65.7168	73.5	37.375
2020-04-25	81.9583	84.9822	55.0417	35.2917
2020-04-26	66.7083	66.4274	59.125	29.875
2020-04-27	47.5	57.6847	63.5	34.5417
2020-04-28	79.1667	86.0099	52.7083	45
2020-04-29	62.3333	63.384	37.625	41.75
2020-04-30	46.2917	54.43	42.75	80.125
2020-05-01	62.7917	71.3553	61.5417	75.4783
2020-05-02	61.7083	66.2333	65.2917	61.25
2020-05-03	62	69.5578	61.375	62.3333
2020-05-04	72.0417	74.6851	64.75	58.625
2020-05-05	68.9583	63.5103	63.2083	49.5833
2020-05-06	52.0556	50.035	50.7083	39
2020-05-07	42.5417	39.7934	36.4583	45.6667
2020-05-08	47.3333	55.2664	67.7917	50.25
2020-05-09	45.0417	65.566	84.0833	49.7917
2020-05-10	43.9167	51.4146	57.625	48.7083
2020-05-11	40.7083		48.25	49.75
2020-05-12	36.3333	42.5068	38.9583	37
2020-05-13	78.1667	86.3858	53.4167	40.375
2020-05-14	89.25	71.6723	54.7083	36.625
2020-05-15	65.0417	62.5057	44.4583	80.5417
2020-05-16	54.3333	53.4051	31.8333	65.0417
2020-05-17	43.9583	45.1704	34.9167	53.125
2020-05-18	35.625	41.114	51.4583	34.9167
2020-05-19	40.7083	48.0013	58.125	35.75
2020-05-20	62.375	64.8396	81	42.125
2020-05-21	67.7917	71.9068	69.8333	37.4167
2020-05-22	61.875	54.1642	56.75	34.8333
2020-05-23	62.875	53.2302	64.5833	30.625
2020-05-24	81.4583	73.8435	51.6667	45.2083
2020-05-25	62.7917	55.6537	39.0417	77.0833
2020-05-26	55.875	52.1131	63.9167	76.8333
2020-05-27	42.625	42.5226	59.7917	61.6667
2020-05-28	58.25	64.142	58	71.875
2020-05-29	71.5	59.5586	52.625	76.625
2020-05-30	46.125	41.7605	39.6667	77
2020-05-31	30.375	39.191	42.5	66.0833
2020-06-01	47.125	40.27	43.3333	68.2917
2020-06-02	40.5417	39.2295	44.125	77.1667
2020-06-03	42.5	38.7156	48.5	85.5417
2020-06-04	30.0833	42.617	68	70.9583
2020-06-05	55.4583	58.0697	68.1667	62
2020-06-06	70.9583	84.4315	77.4167	65.375
2020-06-07	80.3333	72.7145	88.5417	49.5833
2020-06-08	81.0417	80.4202	76.375	48
2020-06-09	74.2083	63.2745	64.4167	69.25
2020-06-10	58.5	59.1499	54.4167	71.2917
2020-06-11	66.9167	65.0638	64.0833	68
2020-06-12	56.9583	59.0089	55.25	63.4167
2020-06-13	54.3333	51.1044	47.125	66.25
2020-06-14	50.2917	50.7325	64.75	51.9167
2020-06-15	50.4167	50.2745	63.8333	52.125
2020-06-16	47.6667	49.832	54.5417	50.2917
2020-06-17	56.4167	65.8172	88.3333	48.2083
2020-06-18	78.125	84.7572	67.75	51
2020-06-19	51.7917	59.8763	66.5833	58.0833
2020-06-20	72.625	71.1363	70.6667	57.2083
2020-06-21	74.2083	73.4927	62.625	57.7083
2020-06-22	73.6667	70.9417	57.2083	71.625
2020-06-23	61.3333	58.847	51.7083	72.7917
2020-06-24	50.875	56.8751	65.2083	66.4583
2020-06-25	63.4583	74.5351	64.5417	58.2917
2020-06-26	55.1667	61.2335	58.7083	57.75
2020-06-27	41.0833	60.2325	80.9583	73.6667
2020-06-28	56.2917	84.869	81.875	83.25
2020-06-29	62.6667	81.2423	79.7917	74.1667
2020-06-30	77.7083	86.1805	92.5833	68.5
2020-07-01	72.875	78.1969	72.5	58.875
2020-07-02	70.2917	71.5248	62.125	69.3333
2020-07-03	55.4167	69.2711	57.7917	60.5417
2020-07-04	71.375	78.1867	63.5417	40.7083
2020-07-05	72.2083	77.1257	69.125	53.8333
2020-07-06	56.8333	65.9401	65.4583	51.375
2020-07-07	53.5833	65.6992	65.9583	51.4167
2020-07-08	66.3333	71.7033	82.25	64.4167
2020-07-09	61.375	74.9449	73.75	66.2917
2020-07-10	66.3333	72.4374	76.4583	61.5
2020-07-11	69.5	74.0689	67.9583	85.1667
2020-07-12	63.7083	71.5027	64.9167	76.375
2020-07-13	81	74.5299	78	69.2917
2020-07-14	54.4167	67.9607	70.5	66.9583
2020-07-15	53.5417	62.7629	64.75	59.75
2020-07-16	54.3333	66.6506	65.4167	75.375
2020-07-17	71.0417	74.6494	69.2083	65.0417
2020-07-18	78.75	85.0749	77.375	56.4583
2020-07-19	69.5	74.983	73.9583	76.7083
2020-07-20	73.5	87.3183	80.3333	68.2917
2020-07-21	75.9583	84.5616	74.25	58.875
2020-07-22	67.625	78.2051	61.625	76.8333
2020-07-23	80.875	83.7383	71.5	81.7917
2020-07-24	73.7083	81.2394	70.5833	64.8333
2020-07-25	62.1667	68.9258	72.0833	58.7917
2020-07-26	53.9583	62.9954	67.6667	53.4583
2020-07-27	55.125	66.0875	66.6667	72.125
2020-07-28	57.4167	66.4462	55.7083	54.25
2020-07-29	66.9167	73.9788	58.625	72.1667
2020-07-30	63.5833	74.8616	70.5	82.375
2020-07-31	74.8333	75.6983	60.25	68.0417
2020-08-01	62.9167	72.0931	55.4583	64.7917
2020-08-02	61.125	71.4929	48.9167	88.75
2020-08-03	59.5	69.031	46.4167	78.625
2020-08-04	56.9167	74.346	61.8333	92.4167
2020-08-05	66.4583	73.1425	56.6667	72.6667
2020-08-06	64.875	73.2857	43.5833	64.2083
2020-08-07	85.1667	82.2773	59.25	67.4167
2020-08-08	49.0833	60.3861	55.1667	66.875
2020-08-09	66.8333	65.2775	65.8333	85.2083
2020-08-10	43.3333	47.63	57.0833	85.375
2020-08-11	45.375	57.7458	54.5	85.625
2020-08-12	67.5	69.5239	52.6667	68.3333
2020-08-13	90.25	90.6522	58.625	62.75
2020-08-14	88.875	80.6772	58.2917	58.7083
2020-08-15	61.7917	65.2824	58.7083	64.25
2020-08-16	55.5	66.7059	62.2083	81.4167
2020-08-17	60.5833	68.1194	47.4583	82.2083
2020-08-18	58	70.8452	43.0417	74.8333
2020-08-19	56.4583	65.0643	52.75	72.625
2020-08-20	63.5	75.7045	62.8333	79.6667
2020-08-21	75.7083	84.0662	69.7083	81.0833
2020-08-22	73.3333	80.3075	64.5833	69.7917
2020-08-23	83.6667	74.9558	56.1667	80.0417
2020-08-24	56.3333	61.811	52.375	84.375
2020-08-25	70.7917	83.4633	72.625	70.1667
2020-08-26	68.6667	71.6917	62.4167	63.2917
2020-08-27	71.125	73.9905	77.75	85.2083
2020-08-28	62.0833	67.2356	69.0833	77.125
2020-08-29	56.75	64.4061	52.4167	92.5417
2020-08-30	80.125	84.0946	59.875	73.5417
2020-08-31	58.0417	66.7121	53.4167	69.8333
2020-09-01	50.5	60.1574	47.5833	78.7917
2020-09-02	66.087	79.6862	76.25	83.2083
2020-09-03	56.0833	65.3698	70.875	73.8333
2020-09-04	54.5417	65.2503	67.4583	65.625
2020-09-05	50.0833	62.0923	63.8333	73.6667
2020-09-06	51.0556	68.9146	70.375	73.6667
2020-09-07	61.5455	66.668	63.7917	76.25
2020-09-08	65.375	66.8061	59.2083	77.4167
2020-09-09	46.25	52.3393	60.9583	89.4583
2020-09-10	40.375	54.3304	55.5833	87.2083
2020-09-11	41.375	53.2217	43.5417	72.3333
2020-09-12	59.625	65.0537	68.8333	74.5
2020-09-13	68.2083	72.1078	69.5	82.5
2020-09-14	70.375	73.9113	60.5	66.5833
2020-09-15	68.75	72.5205	79.7083	76.7917
2020-09-16	62.375	60.9062	65.375	70.4583
2020-09-17	58.7083	64.3744	56.8333	66.375
2020-09-18	49.25	60.005	57.3333	61.25
2020-09-19	52.9167	65.6879	46.4583	60.625
2020-09-20	61.5833	73.2536	73.9583	61.375
2020-09-21	46.0417	66.5003	68.5417	68.8333
2020-09-22	40.1667	58.6225	63	70.0417
2020-09-23	80.8333	87.4718	65.3333	70.75
2020-09-24	77.125	76.8458	54.25	79.7083
2020-09-25	43.0833	51.7997	50.7083	63.5
2020-09-26	37.8333	54.7984	64.6667	69.2083
2020-09-27	62.7083	70.0113	70.5833	74.0417
2020-09-28	62.875	67.4151	64.9167	74.0417
2020-09-29	59.5	62.691	47.5	80.0417
2020-09-30	62.875	66.8946	58.25	86.4583
2020-10-01	73.4583	72.79	69.9167	80.4583
2020-10-02	64.5833	74.5428	62.2917	87.3333
2020-10-03	57.5833	68.7344	70.5	77.375
2020-10-04	46.0833	61.914	57.3333	84.9583
2020-10-05	45.7083	52.264	60.1667	87.5
2020-10-06	47.0417	63.1533	62.2	78.125
2020-10-07	62.1667	71.5225	58.6667	78.25
2020-10-08	49.9167	59.775	45.0833	64.7917
2020-10-09	50.0417	62.7469	64.6667	70.625
2020-10-10	64.4583	73.0284	52.5417	63.3333
2020-10-11	51.5417	59.7368	55.2917	62.75
2020-10-12	44.375	51.0073	63.8333	62.6667
2020-10-13	43.5	47.6941	59.625	94.6667
2020-10-14	69.25	57.4962	57.2917	76.0417
2020-10-15	51.4583	50.505	59	77.3333
2020-10-16	47.5	51.9011	59.2917	85.5417
2020-10-17	52.7917	62.8733	60.4583	72.4583
2020-10-18	51.1667	64.3398	56.4583	56.0417
2020-10-19	54.5417	61.8246	54.2083	81.75
2020-10-20	84.9167	85.8274	80.0833	81.875
2020-10-21	86.375	86.5671	70.4167	83.3333
2020-10-22	77.4583	74.2415	76.1667	85.9583
2020-10-23	71.6667	78.7412	70.5833	74.6667
2020-10-24	63.2917	71.5567	61.3333	69.9167
2020-10-25	69.2917	74.9011	57.8333	55.75
2020-10-26	63.9583	70.5353	54	82
2020-10-27	74.1667	86.3174	71.25	69.125
2020-10-28	79.75	86.7545	90.3333	75.1667
2020-10-29	74.875	86.248	90.25	68.625
2020-10-30	85.5417	94.2322	87.2083	57.3333
2020-10-31	65.0833	72.3691	72.8333	65.75
2020-11-01	60.5417	72.0984	64.5417	79.0833
2020-11-02	47.0417	56.5788	56.6667	69.9167
2020-11-03	39.4583	53.7822	58.4583	63.0417
2020-11-04	40.5833	52.1737	74.5833	70.1667
2020-11-05	59.0833	66.834	82.5652	70.3333
2020-11-06	74.8333	85.1632	81.875	69.25
2020-11-07	81.75	89.7674	92.125	73.6667
2020-11-08	78.625	93.1565	88.5417	73
2020-11-09	61.1667	78.3683	81.125	71.9167
2020-11-10	68.125	77.876	83.75	72.75
2020-11-11	80.3333	84.7839	82.9583	71.4167
2020-11-12	76.9583	77.9117	79.5833	67.6667
2020-11-13	76.75	80.5231	76.875	81.3333
2020-11-14	76.7917	78.6238	84	64.1667
2020-11-15	71.1667	77.8221	90.6667	78.4167
2020-11-16	75.625	79.155	91.25	65.1667
2020-11-17	79.625	85.4577	89.2917	64.625
2020-11-18	74.125	82.7981	84.0417	57.5
2020-11-19	83.5833	85.0338	84.5833	63.125
2021-03-10	73.7083	70.6271	81.3333	69.0417
2021-03-11	64.9583	69.4224	72.5417	58.7083
2021-03-12	53	64.1472	79.5833	57.4167
2021-03-13	43.2917	59.029	75.5	53.0833
2021-03-14	45.875	59.6243	61	50.9583
2021-03-15	57.8333	64.3919	64.4583	48.3333
2021-03-16	69.7083	86.3911	58.8333	54.3333
2021-03-17	58.9167	65.4808	66.25	62.75
2021-03-18	48.1667	65.883	55.5417	60.9583
2021-03-19	50.25	64.2697	60.625	45.8333
2021-03-20	58.5833	67.6137	63.75	54.0833
2021-03-21	52.6667	65.4377	56.8333	53.8333
2021-03-22	45.7083	63.4446	63.2083	50.4167
2021-03-23	68.9583	72.0995	72.125	49.3333
2021-03-24	58.8333	53.4519	63.5	82.0833
2021-03-25	55.2917	58.1751	80.7917	75.2917
2021-03-26	67.4167	63.46	73.0417	88.5417
2021-03-27	56.5833	58.0587	59.9583	75.5417
2021-03-28	47.375	53.7638	47.625	86.375
2021-03-29	50.7083	70.6389	77.8333	62.5417
2021-03-30	65.8333	69.7456	63.2917	53.125
2021-03-31	54.625	62.8019	64.125	74.0833
2021-04-01	29.2917	38.7738	48.4583	60.7083
2021-04-02	31.6667	41.3671	40.9167	36.9167
2021-04-03	33.5	40.9445	43.9167	44.125
2021-04-04	33.4167	40.5857	46	51.7083
2021-04-05	40.6667	52.6145	54.7083	49
2021-04-06	45.875	48.572	44.4167	41.4583
2021-04-07	35.4167	41.3187	35.9583	55.2917
2021-04-08	57.75	55.6824	53.25	60.7083
2021-04-09	68	67.6393	56.7083	61.8333
2021-04-10	48.0833	41.0748	45.4167	64.5
2021-04-11	58.2917	57.3694	79.0417	50.4167
2021-04-12	91	79.6185	58.8333	54.625
2021-04-13	89.0417		41.0417	57.2917
2021-04-14	78.2083	74.5285	41.2083	62.1667
2021-04-15	71.875	73.6769	44.125	83.375
2021-04-16	58.3333	59.9535	43.875	83.7083
2021-04-17	51.2917	49.7309	36.5833	69.9583
2021-04-18	70.875	63.5576	41.5417	75.9583
2021-04-19	52.9583	55.5961	61.9583	62.7917
2021-04-20	62.7083	65.9119	51.375	60.9167
2021-04-21	42.5	40.6353	32.5833	60.4167
2021-04-22	27.4167	38.5361	45.5417	55.5
2021-04-23	50.25	44.4987	44.5	43.125
2021-04-24	34.3333	36.3533	42.4583	40.75
2021-04-25	44.5	68.0951	33.1667	63.125
2021-04-26	69.4167	79.7838	45.4583	40
2021-04-27	50.6667	50.5119	47.1667	44.375
2021-04-28	52.25	54.8228	48.4167	68.5833
2021-04-29	54.5417	54.2105	48.7917	68.5417
2021-04-30	39.9167	38.6385	30.375	90.0833
2021-05-01	30.4167	35.1832	39.125	52.6667
2021-05-02	72.9583	77.6917	57.875	67.625
2021-05-03	68.7083	65.7093	43.0833	58.5833
2021-05-04	52.2917	54.5422	36	60.875
2021-05-05	45.5	43.7215	31	85.5833
2021-05-06	35	39.8425	34.9583	52.5417
2021-05-07	41.8333	46.8979	27.5417	67.2917
2021-05-08	39.4583	40.2817	28.375	86.625
2021-05-09	39.6667	43.6853	29	69.9583
2021-05-10	42.5417	49.2517	25.375	63.0833
2021-05-11	26.9167	30.0317	33.0833	79.9583
2021-05-12	22.5833	27.811	37.5	53.2917
2021-05-13	31.5833	45.0769	43.0833	45.3333
2021-05-14	48.5833	52.5525	47.625	42.2917
2021-05-15	51.75	51.1656	52.9583	37.2083
2021-05-16	30.75	40.9478	37.7917	47.4167
2021-05-17	35.375	40.6481	30.75	47.2917
2021-05-18	40.625	45.9677	28.9167	54.5833
2021-05-19	53.75	42.1754	51.5	51.4167
2021-05-20	76.6667	69.1669	53.4583	54.875
2021-05-21	93.1667	85.6139	57.7917	54
2021-05-22	85.3333	82.4164	63.2083	61.8333
2021-05-23	92.4583	90.9632	60.125	60.9167
2021-05-24	59.375	64.1726	90.9583	44.4583
2021-05-25	59.2083	70.5776	78.25	64.625
2021-05-26	64.7917	52.6822	56.25	60.3333
2021-05-27	46.625	43.6721	52.625	47.6667
2021-05-28	35.2083	37.7121	52.7083	43.1667
2021-05-29	46.3333	44.6909	53.125	37.0417
2021-05-30	46.9583	52.9482	44.1667	46.7083
2021-05-31	43.9167	40.723	30.2917	52.3333
2021-06-01	30.5	34.6507	48.9583	46.875
2021-06-02	30.125	36.1151	40.5	48
2021-06-03	32.625	42.4534	40.0833	85.25
2021-06-04	29.4167	37.9664	44.75	78.1667
2021-06-05	43.125	36.9381	51.7917	77.7917
2021-06-06	45.6667	46.8207	75.4167	64.9167
2021-06-07	38.75	53.969	57.8333	56.9583
2021-06-08	50.625	41.6778	57.6667	69.875
2021-06-09	81.75	87.3182	77.625	43.5833
2021-06-10	85.9167	87.1542	79.7083	37.2917
2021-06-11	73.0417	91.5353	75.4583	50.0417
2021-06-12	42.7083	56.8578	54.7917	44
2021-06-13	45.125	50.287	49.2083	54.2917
2021-06-14	41.375	47.3159	38.2917	83.5417
2021-06-15	50.0417	47.7167	40.0417	69.25
2021-06-16	51.5556	49.0789	52.5417	48.2083
2021-06-17	33.3333	41.6015	58.25	45.1667
2021-06-18	49.3333	64.0004	73.4583	75.0833
2021-06-19	59.5417	63.5679	71.0417	65.5833
2021-06-20	54.4167	56.9493	62.5	60.2083
2021-06-21	47.6667	50.7806	54.4167	73.25
2021-06-22	37.5417	42.4606	48	62.0833
2021-06-23	34.8333	49.0223	56.375	58.75
2021-06-24	45.875	52.3369	55.9167	51.125
2021-06-25	66.1667	63.5889	56.25	62.2083
2021-06-26	64.9583	64.0026	57.9167	88.2917
2021-06-27	62.3333	81.1647	62.1667	69.0417
2021-06-28	61.875	65.5529	50.625	71.0833
2021-06-29	50.5417	61.5082	43.9583	80.7083
2021-06-30	42.625	57.6499	41.0417	76.4167
2021-07-01	43.875	54.3846	39.3333	68.25
2021-07-02	42.4167	55.786	38.8333	70.6667
2021-07-03	54.2917	64.2117	52.2083	71.3333
2021-07-04	63.25	65.9439	60.2917	65.625
2021-07-05	59.3333	74.4503	58.9167	65.4583
2021-07-06	67.875	76.7313	77.125	71
2021-07-07	59.7917	69.1562	59.4583	61.2083
2021-07-08	59.625	72.2172	61.625	79.375
2021-07-09	52	67.2182	52.3333	79.9167
2021-07-10	45	62.9867	47.4167	65.7083
2021-07-11	40.9167	57.1052	45.7917	67.125
2021-07-12	48.4118	65.7287	49.4167	70.5
2021-07-13	55.9583	69.0436	51.5	84.5
2021-07-14	56.75	73.1653	49.125	75.4583
2021-07-15	50.25	66.8073	40.3333	82.75
2021-07-16	43.625	63.2724	44.5417	65.75
2021-07-17	49.5	72.0388	51.9583	73.875
2021-07-18	54.4167	77.6066	71.5833	70.9583
2021-07-19	78.4583	88.9147	81.875	80.8667
2021-07-20	90.2917	93.9181	79.5417	86.6316
2021-07-21	85.9167	84.7241	70.7083	64.4118
2021-07-22	76.5833	83.4092	50.5833	67.5833
2021-07-23	56.0417	65.4958	45.2083	72.125
2021-07-24	37.875	53.3324	41.4167	71.4583
2021-07-25	34.375	57.9748	48.5417	75.7917
2021-07-26	49.1667	66.2578	58.375	71.4783
2021-07-27	56.3333	62.0516	51.75	83.6667
2021-07-28	54.0417	60.8616	46.4583	68.75
2021-07-29	47.875	64.2262	46.5	89.5833
2021-07-30	42.2083	63.7501	54.9167	65.75
2021-07-31	47.75	61.698	44.7917	61.625
2021-08-01	46	63.5964	39.5833	82.625
2021-08-02	42.4583	63.4436	34.7917	62.375
2021-08-03	38.5	57.4886	48.1667	67.2083
2021-08-04	55.2917	64.7294	70.4167	69.9167
2021-08-05	69.3333	71.473	56.3333	70.2083
2021-08-06	62.375	63.9523	42.125	62.4583
2021-08-07	61.0417	57.7512	59.75	74.3333
2021-08-08	55.5	58.172	65.5417	76.875
2021-08-09	79	91.2332	71.5833	76.6667
2021-08-10	63.4167	80.3143	61.2917	78.5833
2021-08-11	57.4583	70.2305	50.125	79.125
2021-08-12	48.3333	60.7512	53.5833	73.0833
2021-08-13	50.2917	61.8647	45.6667	82.7917
2021-08-14	41.75	54.0916	34.0833	57.8333
2021-08-15	48.3333	47.2542	41.2083	62.125
2021-08-16	50.9583	54.9472	48.6667	61.6667
2021-08-17	61.75	53.9769	66.4167	85.4167
2021-08-18	60.375	71.753	67.2917	82.9167
2021-08-19	73.625	84.7631	61.7917	85.2917
2021-08-20	92.875	94.6658	68.9167	75.125
2021-08-21	69.7917	77.1426	58.375	74.4583
2021-08-22	81.7917	92.1903	67.375	72.0833
2021-08-23	72.6667	81.2546	79.75	75.2083
2021-08-24	84.4167	92.0796	84.4167	68.2917
2021-08-25	74.9167	78.039	69.375	70.125
2021-08-26	73	76.9853	62.2083	64.9583
2021-08-27	93.375	95.1694	83.1667	55.375
2021-08-28	84.2083	82.7883	74.2917	71.5417
2021-08-29	72.1667	76.5958	62.7917	94.5
2021-08-30	67.1667	67.244	52.5417	67.125
2021-08-31	69.4167	67.0456	66.875	62.0833
2021-09-01	68.7083	67.9307	74.0833	55.2917
2021-09-02	84.5417	72.0959	74.0417	67.375
2021-09-03	68.0417	68.0916	70.6667	70.2083
2021-09-04	66.2083	70.5392	68.75	66.5417
2021-09-05	69.0833	67.8438	54.9583	77.125
2021-09-06	61.75	65.2514	66.625	78.4167
2021-09-07	48.5833	58.8042	56.7083	72.4167
2021-09-08	57.9583	63.8647	54.9167	82
2021-09-09	69.7917	68.6863	48.2083	78.5
2021-09-10	54.8333	58.2052	62.1667	66.2917
2021-09-11	57.25	61.9533	78.2083	67.5417
2021-09-12	61.2083	61.9037	70.0417	70
2021-09-13	69.4583	63.0392	65	69.2917
2021-09-14	47.1667	56.7786	55.9167	75.2917
2021-09-15	53.1667	51.4219	46.625	79.625
2021-09-16	65.2083	57.1006	66.6667	70.375
2021-09-17	52.25	53.2458	56.5417	80.0417
2021-09-18	47.75	51.3041	30.2083	63.9583
2021-09-19	46.4167	59.9528	55.625	67.125
2021-09-20	70.875	61.9211	63	72.0417
2021-09-21	59.875	57.0098	51.7917	72.1667
2021-09-22	46.5	48.4868	40	92.3333
2021-09-23	41.375	41.6902	46.9583	93.4167
2021-09-24	39.1667	52.2078	43.7083	79.0417
2021-09-25	38.6667	46.9814	40.9167	72.2083
2021-09-26	52.9167	57.2511	52.3333	70.5833
2021-09-27	58.5417	61.2377	41.9583	88.4348
2021-09-28	53.8333	58.764	40.1667	67.0833
2021-09-29	59.2083	60.848	50.625	74.4583
2021-09-30	77.0417	65.9348	39.1667	75.375
2021-10-01	71.4583	68.238	38.5417	77.913
2021-10-02	60.9583	62.5384	47	96.75
2021-10-03	58.25	54.5237	36.1667	93
2021-10-04	39.9583	43.9344	45.625	78.4545
2021-10-05	36.5417	48.6163	53.0417	77.9583
2021-10-06	39.2083	51.7341	49.1667	82.7083
2021-10-07	64.6667	62.139	52.9167	85
2021-10-08	83.0417	61.0279	61.8333	77.7917
2021-10-09	89.9167	69.7622	50.4167	79.9167
2021-10-10	94.0833	54.7017	43.875	84.2083
2021-10-11	60.5833	53.5509	73.25	79.75
2021-10-12	64.5833	62.2345	59.9583	82.2083
2021-10-13	93	84.9702	69.8333	93.125
2021-10-14	85.7917	87.0627	88.0833	87.75
2021-10-15	68.0909	70.8733	66.0833	89.375
2021-10-16	50.3333	53.9388	58.7083	91.125
2021-10-17	55.0417	62.827	48.0833	83.8333
2021-10-18	62.5417	65.6789	64.6667	72.7083
2021-10-19	70.125	69.3589	73.0417	73.4167
2021-10-20	72.625	75.3733	65.5833	77.5417
2021-10-21	70.9167	75.7904	72	88
2021-10-22	79.3333	85.914	68.3333	76.3333
2021-10-23	72.125	78.6169	68.0833	71
2021-10-24	82.75	80.5406	84.5	69.75
2021-10-25	73.875	70.4694	77.875	79.25
2021-10-26	56.7917	70.6164	86.5417	93.5417
2021-10-27	80.4167	92.6089	73.7083	67.4167
2021-10-28	75.0417	75.275	58.2083	76.7917
2021-10-29	54.4167	67.6676	62.4167	71.1667
2021-10-30	59.7083	67.5275	65.125	79.4583
2021-10-31	61.4167	65.8205	69.875	91.2917
2021-11-01	71.2083	71.9922	67.7917	65.25
2021-11-02	66.625	70.3073	67.875	87.9583
2021-11-03	66.5417	66.7648	70.9167	72.4167
2021-11-04	67.5	66.5604	77.0833	74.7917
2021-11-05	74.625	69.0062	74.4167	69.7083
2021-11-06	57.5833	63.9427	81.5417	72.5833
2021-11-07	63.375	68.4401	68.9167	77.5417
2021-11-08	45.4583	53.9393	61.1667	83.1667
2021-11-09	50.4583	58.5707	59.2083	72.7083
2021-11-10	87.2917	85.2351	86.875	70.75
2021-11-11	96.2083	93.6555	85.9167	70
2021-11-12	88.2083	80.1699	83.3333	77
2021-11-13	91.2083	92.269	82.5833	84.0417
2021-11-14	88.9583	91.4102	82.5833	77
2021-11-15	92.5417	96.3949	90.4167	87.3333
2021-11-16	78.7083	85.4567	90.3333	66.5417
2021-11-17	73.4583	80.9094	80.7917	81.7083
2021-11-18	74.875	80.0267	80.125	88.5417
2021-11-19	78	78.2096	83.1667	70.5

## Sheet: Precip
Date	Morden	Brandon	Saskatoon	Ottawa
2018-03-10	83.1667	81.8501	81.7083	79.75
2018-03-11	68	76.8753	79.5417	66.9583
2018-03-12	63.2083	67.4821	81.6667	70.5417
2018-03-13	65.5417	76.0321	84.0417	92.0417
2018-03-14	69.25	73.9146	79.2917	90.0833
2018-03-15	71.5417	73.6742	73.8333	66.8333
2018-03-16	75.625	60.8165	80.913	54.375
2018-03-17	54.25	61.7663	91.375	43
2018-03-18	78	80.1703	86.1667	35.6667
2018-03-19	72.25	65.2846	79.7917	41.9167
2018-03-20	77.2917	81.9285	82.25	47.5833
2018-03-21	93.5417	88.5109	89.5417	50.4167
2018-03-22	92.9167	89.6264	83.0417	48.2917
2018-03-23	81.625	83.3172	87.375	47.5
2018-03-24	86.3333	92.2603	83.1667	50.1667
2018-03-25	80.7083	83.2872	86.3333	54.4783
2018-03-26	87.1667	89.6776	78.1667	56.625
2018-03-27	72.5417	82.1821	82.2917	62.5417
2018-03-28	70.9167	74.5413	79.8333	87.2917
2018-03-29	65.875	73.822	61.7917	83.2917
2018-03-30	54.4167	61.7321	62.25	68.25
2018-03-31	54.7917	62.119	64.7083	56.4167
2018-04-01	53.7917	65.4974	67.5	54.4583
2018-04-02	60.375	66.1775	75.625	58.0417
2018-04-03	51.6667	66.3793	74.25	58.6667
2018-04-04	58.5	64.9391	71.5	81.4583
2018-04-05	55.4583	65.9003	69.9583	47.9167
2018-04-06	58.8333	67.5226	63.75	72.0417
2018-04-07	56.5833	61.868	70.2917	57.0417
2018-04-08	57.7917	66.5767	65.875	52.125
2018-04-09	63.7917	68.1596	82.375	49.4583
2018-04-10	62.9583	73.673	75.9583	61.8333
2018-04-11	70.2917	79.0692	82.7917	76.125
2018-04-12	77.5833	75.547	77.7917	86.3333
2018-04-13	60.0833	61.767	72.6667	74.8333
2018-04-14	56.125	63.6572	74.625	52.125
2018-04-15	57.2083	65.1699	81.5833	67.625
2018-04-16	59.0417	66.3175	68.375	90.2083
2018-04-17	49.6667	62.5809	86.125	91.7917
2018-04-18	54.4583	57.7387	77.4583	78.5833
2018-04-19	55.7083	69.9604	61.5	69.3478
2018-04-20	57.4167	62.5717	60.4583	54.25
2018-04-21	60.2083	71.2785	62.7083	43
2018-04-22	51.3333	59.199	63.625	40.5417
2018-04-23	46.9583	64.3735	55.2917	41.5
2018-04-24	50	55.9293	45.4167	51.9583
2018-04-25	38.1667	51.5272	45.75	85.5417
2018-04-26	40.6667	49.7681	46.125	88.5417
2018-04-27	56.0833	59.7397	43.2917	67.75
2018-04-28	51	51.2601	32.25	88.8182
2018-04-29	45	46.5602	58.7917
2018-04-30	72.4615	74.262	52.9167	66.5385
2018-05-01	84.0833	76.6498	50.2083	66.9524
2018-05-02	61.4583	66.5867	52.5417	55.0417
2018-05-03	44.2083	48.6097	54.125	92.3333
2018-05-04	32.6667	37.1148	48.75	82.2917
2018-05-05	36.875	41.6211	48.5417	56.25
2018-05-06	37.875	37.3886	39.1667	46.25
2018-05-07	33.7917	31.142	37.9167	35.125
2018-05-08	42.5417	37.3607	60.125	43.2083
2018-05-09	56.4583	45.2105	51.0417	45.9583
2018-05-10	30.5417	37.0999	57.625	64.5417
2018-05-11	25.1667	26.3026	81.3333	47.2083
2018-05-12	23.1667	30.5277	59.1667	51.0417
2018-05-13	35.3333	35.9054	40.8333	43.2917
2018-05-14	32.6667	36.1169	39.9167	57.5
2018-05-15	30.0833	35.5799	32.2083	55.3333
2018-05-16	42.3333	50.2367	44.875	46.3333
2018-05-17	75.2917	69.472	79.625	46.0417
2018-05-18	90.2917	54.6534	55.7083	32.75
2018-05-19	52.5417	33.6712	41.4583	63.2917
2018-05-20	34.0833	30.1167	34.0833	68.75
2018-05-21	33.5	32.2943	34.8333	49.125
2018-05-22	50.4583	44.7323	48.1667	75.5833
2018-05-23	53.4167	56.047	50.9167	55.375
2018-05-24	61.375	76.4018	69.0833	37.5833
2018-05-25	55.9583	64.8013	75.5833	69.1667
2018-05-26	56.6667	62.4416	78.6667	86.125
2018-05-27	69.2917	61.8835	58.1667	65.5417
2018-05-28	41.9583	43.4121	39.9167	79.25
2018-05-29	50.3333	56.9075	49.9167	58.125
2018-05-30	87.2917	85.0621	67.8333	52.5
2018-05-31	72.9167	73.323	81.625	70.7083
2018-06-01	82.25	93.3783	91.5417	79.0833
2018-06-02	84.75	88.4427	76.7083	50.2917
2018-06-03	55.375	61.8978	55.7083	53.7083
2018-06-04	51.5833	64.3617	65.0833	85.5
2018-06-05	51.8333	62.1058	62.2917	84.375
2018-06-06	51.1667	54.4552	48.9583	82.4167
2018-06-07	40.2917	47.6129	51.875	74.8333
2018-06-08	63.375	63.7967	61.4583	54.7917
2018-06-09	75.2917	82.9404	63.6667	51.2917
2018-06-10	63.8333	62.8003	65.4583	45.6667
2018-06-11	71.0833	56.6668	66.7917	41.8333
2018-06-12	54.375	44.5406	54.8333	48.625
2018-06-13	40.1667	43.2262	46.5833	82.6522
2018-06-14	59.75	77.0629	57.9583	85.2917
2018-06-15	65.6667	60.8768	62.5	69
2018-06-16	70.1667	58.7371	57.125	57.2083
2018-06-17	56.7917	48.4759	51.375	62.125
2018-06-18	48.7917	48.8839	45.4783	76.125
2018-06-19	49.2917	45.8283	42.2917	55.7917
2018-06-20	47.25	47.2575	47.875	63
2018-06-21	44.375	49.7717	47.125	48.8333
2018-06-22	60.4167	56.7718	56.5	53.4583
2018-06-23	70.9167	74.7475	74.625	72.75
2018-06-24	77.5	82.7719	75.6667	79.5833
2018-06-25	76.5417	82.8747	60.7083	52.5417
2018-06-26	65.5	78.9068	49.5417	53.4167
2018-06-27	49.7917	56.2597	51.4583	75.0833
2018-06-28	41.5	51.1297	56.5417	85.2083
2018-06-29	72.75	72.2924	58.0417	63.4167
2018-06-30	70.0833	74.149	60.3333	68.625
2018-07-01	62.2917	72.2611	78.2917	74
2018-07-02	59	63.3281	68.5417	70.7083
2018-07-03	72.625	81.8716	73.75	56.8333
2018-07-04	66.4167	72.5325	84.375	54.5417
2018-07-05	57.2917	69.1237	63.5	64.875
2018-07-06	62	76.2552	61.3333	53.3333
2018-07-07	65.4583	71.4157	53.75	50.5
2018-07-08	51.4583	63.0526	63.75	49.7917
2018-07-09	56.4167	63.8665	54.75	49.5
2018-07-10	68.5	71.8264	70.3333	53.9583
2018-07-11	76.125	74.2976	81.4167	46.4583
2018-07-12	54.1667	62.119	68.4167	46.6667
2018-07-13	53.125	62.8194	61.1667	56
2018-07-14	56.4583	66.3455	68.5	70.1667
2018-07-15	51.2917	55.6639	58.75	54.5417
2018-07-16	58.0417	69.6828	57.2917	61.875
2018-07-17	62.375	66.4057	46.875	62.5833
2018-07-18	62.1667	68.473	65.6667	49.9167
2018-07-19	70.75	76.8507	65.875	51.9167
2018-07-20	77.5833	66.77	53.9167	52.625
2018-07-21	74.625	68.4261	57.875	50.3333
2018-07-22	84.1667	82.5668	64.7083	74.9167
2018-07-23	62.0833	70.1587	61.125	85.6667
2018-07-24	64.125	72.5956	71.375	88.9167
2018-07-25	72.1667	77.8911	67.0833	92.5833
2018-07-26	64.2917	67.8191	62.875	75.9167
2018-07-27	61.625	64.4873	58.5417	74.4167
2018-07-28	63	64.7876	54.375	75.7083
2018-07-29	57.2917	63.6399	52.1667	74
2018-07-30	48.7083	55.4669	51.625	68.375
2018-07-31	62.5	77.4947	61.8333	70.4583
2018-08-01	67.4583	65.8898	58.5417	80.0833
2018-08-02	67.625	74.9275	60.375	70.5833
2018-08-03	73.875	71.4823	64.3333	76.5833
2018-08-04	66.9167	68.7997	80.4583	78.7083
2018-08-05	70.6667	75.832	72.2917	67.5417
2018-08-06	68.7083	71.9676	61.125	75.625
2018-08-07	51.0833	56.4777	56.5833	81.1667
2018-08-08	46.5	57.8153	60.4583	89.5833
2018-08-09	55.5417	63.3165	52.5417	77.375
2018-08-10	52.4583	55.8905	44.2917	61.7917
2018-08-11	41.9167	53.6173	60.6667	64.75
2018-08-12	58.7917	64.3958	66.7917	69.7083
2018-08-13	60.0833	71.2272	82.125	74.9167
2018-08-14	63.0417	64.6384	58.4583	82.9167
2018-08-15	49.75	52.0057	60.0833	76.7083
2018-08-16	63.2083	66.2875	71.4167	64.75
2018-08-17	69.5833	66.43	62.9583	83.625
2018-08-18	51.2917	59.1109	67.0417	74.5
2018-08-19	51.4583	55.3125	55.8333	69.75
2018-08-20	54.0833	58.7764	54.125	71.7917
2018-08-21	43	48.0994	46.2917	84.2917
2018-08-22	29.5417	40.966	39.8333	79.5
2018-08-23	51.9167	55.2992	60.5833	64.4583
2018-08-24	68.2917	64.8395	78.5	68.2917
2018-08-25	63.875	67.5041	71.7917	70.0417
2018-08-26	61.9583	72.1317	77.2083	76.2917
2018-08-27	75.9583	79.3205	89.7917	84.0833
2018-08-28	80.4167	85.0152	67.8333	76.7917
2018-08-29	59.375	67.7189	53.875	79
2018-08-30	61.4583	56.9419	58.6667	68.7917
2018-08-31	51.75	58.3645	62.5	68.6667
2018-09-01	45.5417	53.5494	65.5417	79.9167
2018-09-02	47.2083	55.6402	61.3333	87.375
2018-09-03	49.4167	53.4792	63	79.6667
2018-09-04	60.7083	66.0574	66.7083	69.8333
2018-09-05	48.4167	59.4916	55.2917	74.7083
2018-09-06	47.125	57.9455	52.5417	70.875
2018-09-07	70.75	60.5082	54.875	68.0417
2018-09-08	75.2083	68.8447	73.0833	56.2083
2018-09-09	64.1667	66.5957	68.1667	62.4167
2018-09-10	55	62.5581	80.2917	78.8333
2018-09-11	68.9167	69.807	76.5833	89.0417
2018-09-12	78.75	79.0343	85.4167	82.625
2018-09-13	87.2083	76.2798	85.75	79.75
2018-09-14	80.6667	74.6276	78.5833	76.6667
2018-09-15	82.0417	83.242	78.7917	77.625
2018-09-16	86.2917	88.7017	92.3333	76.4167
2018-09-17	80.5833	84.7333	86.7917	75.125
2018-09-18	74.0833	79.9968	77.2083	77.3333
2018-09-19	67.375	68.8727	69.625	77
2018-09-20	79.2917	82.3707	69.375	81.375
2018-09-21	79.9167	81.8508	91.125	81.7917
2018-09-22	87.4167	94.8591	89.6667	61.2917
2018-09-23	95.25	94.5962	91.7083	76.5417
2018-09-24	85.125	87.1652	85.5417	53.5
2018-09-25	66.3333	73.4395	66.4583	92.6667
2018-09-26	77.9167	76.3127	62.6667	78.5833
2018-09-27	77.75	74.7991	71.7083	75.9583
2018-09-28	66.7083	72.7365	61.1667	79.125
2018-09-29	62.2917	59.8974	68.25	80.0417
2018-09-30	60.2917	58.7322	65.1667	81.2917
2018-10-01	61.875	84.3888	83.1667	71.5833
2018-10-02	72.2083	93.4632	75.3333	90.25
2018-10-03	91.9583	91.8693	62.2083	88.5
2018-10-04	70.75	77.1839	68.2917	70.625
2018-10-05	96.9583	95.4748	69.0833	52.7917
2018-10-06	83.125	90.3424	66.25	75.375
2018-10-07	83.9167	86.268	73.3333	77.3333
2018-10-08	81.6667	83.8586	82.7917	83.0833
2018-10-09	77.8333	79.5698	66.2083	84.7083
2018-10-10	83.0417	78.9049	64.5417	84.375
2018-10-11	77.125	71.6892	69	95.1667
2018-10-12	68.4583	73.4019	82.625	59.875
2018-10-13	73.2917	75.7479	67.3333	65.875
2018-10-14	79.1667	80.9243	70.7083	71.0833
2018-10-15	69.2083	77.0283	58.9583	86.7917
2018-10-16	71.45	73.2455	68.25	62.375
2018-10-17	66	72.0089	60.6667	64.5417
2018-10-18	42.9583	49.7949	52.25	52.9583
2018-10-19	53.3333	60.6913	62.7083	61
2018-10-20	55.375	61.1932	60.4583	65.7083
2018-10-21	44.5	49.9558	57.9167	59.4167
2018-10-22	55.9583	65.1645	63.375	67.0417
2018-10-23	68.9167	69.2987	55.2381	73.4167
2018-10-24	65.375	68.4134	57.75	65.0909
2018-10-25	78.4167	75.9479	73.0417	58.4211
2018-10-26	87.9583	94.8247	84.4167	61.4583
2018-10-27	87.625	84.8502	64.25	62.7917
2018-10-28	75.9583	77.5082	64.5	94.1667
2018-10-29	89.4167	94.2133	67.6667	89.7917
2018-10-30	74.8333	79.995	70.5	76.25
2018-10-31	73.5	80.4221	78.0833	94.4583
2018-11-01	87.1667	89.3311	87.7083	93.0417
2018-11-02	90	90.3244	84.5	94
2018-11-03	89.2083	84.6774	82.875	87.4583
2018-11-04	93.4167	88.646	89.125	59.2083
2018-11-05	89.25	91.8111	88.5417	82.875
2018-11-06	90.2083	85.4322	79.375	89.875
2018-11-07	75.75	73.4811	79.0833	66.8333
2018-11-08	77.6667	77.3597	79.75	70.2083
2018-11-09	76.4583	73.4965	80.5417	91.4583
2018-11-10	82.4167	84.4483	82.6667	72.625
2018-11-11	76.1667	74.459	76.5417	62.5
2018-11-12	65.125	70.8413	77.5833	78
2018-11-13	78.875	82.5564	81.125	84.3333
2018-11-14	81.625	86.3199	87.75	62.2917
2018-11-15	82	82.333	87.375	72.125
2018-11-16	79.1667	79.4675	81.0833	89.9583
2018-11-17	72.3333	79.3652	80.125	81.5
2018-11-18	77.0417	81.4099	83.4583	77.0417
2018-11-19	69.875	72.6138	85.0417	85.875
2019-03-10	69.5417	76.5211	79	80.375
2019-03-11	74.375	80.7383	74.5417	70.125
2019-03-12	71.5	78.0811	77.125	61.9583
2019-03-13	75	75.64	79.3333	85.125
2019-03-14	69.25	68.1552	78.625	87.125
2019-03-15	66.2917	75.1481	83.375	83.0833
2019-03-16	71.875	80.0465	75.625	61.5
2019-03-17	69.125	74.1871	79.5417	56.4167
2019-03-18	72.875	81.6403	81.125	55.1667
2019-03-19	74.125	78.4736	77.5833	59.3333
2019-03-20	72.0417	75.9801	80.2083	73.5
2019-03-21	65.1667	69.2316	71.375	74.2917
2019-03-22	72.0833	70.666	72.2083	88.5833
2019-03-23	70.375	74.5241	81.0417	49.7917
2019-03-24	66.875	69.3681	71.4167	68.25
2019-03-25	62.4583	61.3056	68.375	39.1667
2019-03-26	81.8333	88.7404	83.1667	38.2083
2019-03-27	76.2917	81.9989	83.4167	55.5833
2019-03-28	70.8333	68.6106	68.5	60.6667
2019-03-29	66.7083	70.0528	61.5417	58.8333
2019-03-30	62.4167	64.7519	65.7917	85.0417
2019-03-31	81.5417	70.7516	63.625	81.375
2019-04-01	64.625	68.2954	71.4583	53.7917
2019-04-02	60.2917	66.2148	70.3333	57.7917
2019-04-03	56.4583	61.4959	55.5	48.6667
2019-04-04	77.375	84.3444	61.25	44.625
2019-04-05	87.1667	89.4033	65.1667	62.75
2019-04-06	84.5833	89.3267	85.5417	79.4167
2019-04-07	83.8333	86.6883	70.7083	76.125
2019-04-08	82.8333	86.0667	65.375	91.9167
2019-04-09	70.9583	76.9721	79.6667	91.0417
2019-04-10	68.375	73.0329	63.75	66.0833
2019-04-11	63.5	63.0052	52.8333	56.5833
2019-04-12	80.4167	47.819	44.8333	67.625
2019-04-13	48.0833	43.3637	32.3333	58.3333
2019-04-14	56.5	61.3625	56.6667	71.625
2019-04-15	72.5833	74.8597	75.0417	83.125
2019-04-16	53.9231	60.8185	61.2917	55.7917
2019-04-17	61.9048	68.806	56.5	50.25
2019-04-18	45.375	60.1731	49.1667	69.5417
2019-04-19	50	51.2005	34.6667	92.625
2019-04-20	49.875	53.7916	35.9167	88.4167
2019-04-21	47.5	46.4187	45.5833	85.25
2019-04-22	48.7917	50.3269	33.6667	65.625
2019-04-23	50.7917	47.1491	33.2083	55.5417
2019-04-24	33.1667	36.0313	33.8333	83.8333
2019-04-25	40.9583	48.4282	37.625	68.4167
2019-04-26	48.4583	50.8221	37.1667	88.125
2019-04-27	49.375	60.2922	48.2083	76
2019-04-28	55.5417	70.9135	39.9583	50.6667
2019-04-29	90.6667	40.8116	45.6667	45.125
2019-04-30	77.0417	56.296	63.0833	40
2019-05-01	73.875	57.542	66.3333	54.2083
2019-05-02	55.4583	48.9687	84.6667	83.0833
2019-05-03	54.2917	60.4534	62.0833	89.875
2019-05-04	43.5417	49.0419	54.4583	61.4583
2019-05-05	55.25	60.4734	59.4583	54.7083
2019-05-06	60.5417	57.7153	45.5	56.0833
2019-05-07	46.7083	47.5969	41.2083	63.6667
2019-05-08	51.0417	53.9902	46.2917	41.7083
2019-05-09	44.7917	40.5522	35.5833	54.4583
2019-05-10	36.2917	36.6685	57.5417	85.0417
2019-05-11	49.7083	51.8369	56.4583	57.6667
2019-05-12	58.3333	46.7665	41.4167	48.4583
2019-05-13	40.6667	30.618	38.8333	61.125
2019-05-14	38.625	38.0288	48.7083	82.2917
2019-05-15	56.7917	66.6247	69.6667	82.3333
2019-05-16	57.4167	51.1279	50.5417	71.125
2019-05-17	50.0417	47.2954	41.8333	80.7083
2019-05-18	45.4583	51.514	39.5	65
2019-05-19	40.875	51.1825	41.0833	79.5
2019-05-20	41	41.8576	39.375	76.625
2019-05-21	34.8333	32.2985	32.4167	55.875
2019-05-22	68.1667	48.0016	35.0833	49.2083
2019-05-23	56.0417	49.1505	29.9167	74.2083
2019-05-24	89.375	82.3547	38.9583	72.625
2019-05-25	70.25	71.615	78.5833	84.3333
2019-05-26	82.2083	71.049	59.125	68.7083
2019-05-27	56.3333	45.5044	38.4583	65.5
2019-05-28	36.6667	34.7215	33.5417	78.5417
2019-05-29	44.75	39.1461	27.5417	71.75
2019-05-30	28.9583	28.2851	35.2917	73.5833
2019-05-31	49.0833	48.742	54.4583	59.5833
2019-06-01	42.0417	45.9392	40.9583	61.2083
2019-06-02	38.6667	41.4719	35.5833	73.9167
2019-06-03	39.2083	49.9461	48.5833	68.4583
2019-06-04	54.375	65.8736	41.9583	66.0417
2019-06-05	54.1667	65.2117	44.0417	82.125
2019-06-06	46.7083	58.2934	37.4167	61.1667
2019-06-07	44.9167	46.4962	65.125	54.5833
2019-06-08	75.0417	67.038	53.0833	36.3333
2019-06-09	55.0417	53.688	50.125	50.3333
2019-06-10	47.75	42.8956	50.9167	62.6364
2019-06-11	51.0417	48.1448	63.5833	69.9583
2019-06-12	44.625	41.8858	70.7917	58.9583
2019-06-13	44.9583	45.8214	56.5417	73.6667
2019-06-14	47.9167	47.9132	76.25	85.0833
2019-06-15	69.9167	80.248	85.0417	84.6667
2019-06-16	83.875	80.0257	71.2917	73.0833
2019-06-17	79.875	65.8735	52.4167	61.875
2019-06-18	67.7083	58.3058	39.0833	59.25
2019-06-19	57.6667	60.0943	49.625	65.3333
2019-06-20	59.5417	73.279	90.5417	80.125
2019-06-21	69.875	82.5133	75.7917	57.5833
2019-06-22	72.4583	70.713	89.9583	50.875
2019-06-23	63.5	68.3486	73.7083	54.0417
2019-06-24	60.5	63.509	80.0833	53.5417
2019-06-25	60.375	65.8085	80.2083	68.7083
2019-06-26	51.5833	60.6961	65.2917	75.3333
2019-06-27	59.0417	60.3182	59.2083	62.0833
2019-06-28	58.875	59.4408	73.4167	79.0833
[truncated: 654 more rows]
