# Supplementary material for: Conserved regulatory modules and hub genes linking leaf transcriptomes to soybean seed weight
Source: BMC Plant Biol. 2026 Mar 28;26:815. doi: 10.1186/s12870-026-08603-w (PMC13151358; doi:10.1186/s12870-026-08603-w)
Supplement: Supplementary file 3 — Supplementary Material 3. Raw count matrix. Raw counts of RNA sequences from all samples (2018 to 2021). [file 12870_2026_8603_MOESM3_ESM.tsv]

Gene	Symbol	L18B01R1	L18B01R2	L18B01R3	L18B02R1	L18B02R2	L18B02R3	L18B03R1	L18B03R2	L18B03R3	L18B04R1b	L18B04R2b	L18B04R3b	L18B05R1b	L18B05R2b	L18B05R3b	L18B06R1	L18B06R2	L18B06R3	L18B07R1	L18B07R2	L18B07R3	L18B08R1	L18B08R2	L18B08R3	L18B09R1	L18B09R2	L18B09R3	L18B10R1	L18B10R2	L18B10R3	L18M01R1	L18M01R2	L18M01R3	L18M02R1	L18M02R2	L18M02R3	L18M03R1	L18M03R2	L18M03R3	L18M04R1b	L18M04R2b	L18M04R3b	L18M05R1b	L18M05R2b	L18M05R3b	L18M06R1	L18M06R2	L18M06R3
ENSRNA049760019	tRNA-Glu	0	0	0	0	0	0	0	0	0	0	0	0	0	0	0	0	0	0	1	0	0	0	0	0	0	0	0	0	0	0	0	0	0	0	0	0	0	0	0	0	0	0	0	0	0	0	0	0
ENSRNA049760020	tRNA-Glu	0	0	0	0	0	0	0	0	0	0	0	0	0	0	0	0	0	0	0	0	0	0	0	0	0	0	0	0	0	0	0	0	0	0	0	0	0	0	0	0	0	0	0	0	0	0	0	0
ENSRNA049760021	tRNA-Ile	0	0	0	0	0	0	0	0	0	0	0	0	0	0	0	0	0	0	0	0	0	0	0	0	0	0	0	0	0	0	0	0	0	0	0	0	0	0	0	0	0	0	0	0	0	0	0	0
ENSRNA049760022	tRNA-Glu	0	0	0	0	0	0	0	0	0	0	0	0	0	0	0	0	0	0	0	0	0	0	0	0	0	0	0	0	0	0	0	0	0	0	0	0	0	0	0	0	0	0	0	0	0	0	0	0
ENSRNA049760023	tRNA-Leu	0	0	0	0	0	0	0	0	0	0	0	0	0	0	0	0	0	0	0	0	0	0	0	0	0	0	0	0	0	0	0	0	0	0	0	0	0	0	0	0	0	0	0	0	0	0	0	0
ENSRNA049760024	tRNA-Glu	0	0	0	0	0	0	0	0	0	0	0	0	0	0	0	0	0	0	0	0	0	0	0	0	0	0	0	0	0	0	0	0	0	0	0	0	0	0	0	0	0	0	0	0	0	0	0	0
ENSRNA049760026	tRNA-Asp	0	0	0	0	0	0	0	0	0	0	0	0	0	0	0	0	0	0	0	0	0	0	0	0	0	0	0	0	0	0	0	0	0	0	0	0	0	1	0	0	0	0	0	0	0	0	0	0
ENSRNA049760027	tRNA-Gly	0	0	0	0	0	0	0	0	0	0	0	0	0	0	0	0	0	0	0	0	0	0	0	0	0	0	0	0	0	0	0	0	0	0	0	0	0	0	0	0	0	0	0	0	0	0	0	0
ENSRNA049760028	tRNA-Ser	0	0	0	0	0	0	0	0	0	0	0	0	0	0	0	0	0	0	0	0	0	0	0	0	0	0	0	0	0	0	0	0	0	0	0	0	0	0	0	0	0	0	0	0	0	0	0	0
ENSRNA049760029	tRNA-Gln	0	0	0	0	0	0	0	0	0	0	0	0	0	0	0	0	0	0	0	0	0	0	0	0	0	0	0	0	0	0	0	0	0	0	0	0	0	0	0	0	0	0	0	0	0	0	0	0
ENSRNA049760030	tRNA-Leu	0	0	0	0	0	0	0	0	0	0	0	0	0	0	0	0	0	0	0	0	0	0	0	0	0	0	0	0	0	0	0	0	0	0	0	0	0	0	0	0	0	0	0	0	0	0	0	0
ENSRNA049760031	tRNA-Ser	0	0	0	0	0	0	0	0	0	0	0	0	0	0	0	0	0	0	0	0	0	0	0	0	0	0	0	0	0	0	0	0	0	0	0	0	0	0	0	0	0	0	0	0	0	0	0	0
ENSRNA049760032	tRNA-Lys	0	0	0	0	0	0	0	0	0	0	0	0	0	0	0	0	0	0	0	0	0	0	0	0	0	0	0	0	0	0	0	0	0	0	0	0	0	0	0	0	0	0	0	0	0	0	0	0
ENSRNA049760033	tRNA-Phe	0	0	0	0	0	0	0	0	0	0	0	0	0	0	0	0	0	0	0	0	0	0	0	0	0	0	0	0	0	0	0	0	0	0	0	0	0	0	0	0	0	0	0	0	0	0	0	0
ENSRNA049760034	tRNA-Leu	0	0	0	0	0	0	0	0	0	0	0	0	0	0	0	0	0	0	0	0	0	0	0	0	0	0	0	0	0	0	0	0	0	0	0	0	0	0	0	0	0	0	0	0	0	0	0	0
ENSRNA049760035	tRNA-Tyr	0	0	0	0	0	0	0	0	0	0	0	0	0	0	0	0	0	0	0	0	0	0	0	0	0	0	0	0	0	0	0	0	0	0	0	0	0	0	0	0	0	0	0	0	0	0	0	0
ENSRNA049760036	tRNA-Glu	0	0	0	0	0	0	0	0	0	0	0	0	0	0	0	0	0	0	0	0	0	0	0	0	0	0	0	0	0	0	0	0	0	0	0	0	0	0	0	0	0	0	0	0	0	0	0	0
ENSRNA049760037	tRNA-Val	0	0	0	0	0	0	0	0	0	0	0	0	0	0	0	0	0	0	0	0	0	0	0	0	0	0	0	0	0	0	0	0	0	0	0	0	0	0	0	0	0	0	0	0	0	0	0	0
ENSRNA049760038	tRNA-Leu	0	0	0	0	0	0	0	0	0	0	0	0	0	0	0	0	0	0	0	0	0	0	0	0	0	0	0	0	0	0	0	0	0	0	0	0	0	0	0	0	0	0	0	0	0	0	0	0
ENSRNA049760039	tRNA-Trp	0	0	0	0	0	0	0	0	0	0	0	0	0	0	0	0	0	0	0	0	0	0	0	0	0	0	0	0	0	0	0	0	0	0	0	0	0	0	0	0	0	0	0	0	0	0	0	0
ENSRNA049760040	tRNA-Thr	0	0	0	0	0	0	0	0	0	0	0	0	0	0	0	0	0	0	0	0	0	0	0	0	0	0	0	0	0	0	0	0	0	0	0	0	0	0	0	0	0	0	0	0	0	0	0	0
ENSRNA049760041	tRNA-Glu	0	0	0	0	0	0	0	0	0	0	0	0	0	0	0	0	0	0	0	0	0	0	0	0	0	0	0	0	0	0	0	0	0	0	0	0	0	0	0	0	0	0	0	0	0	0	0	0
ENSRNA049760042	tRNA-Glu	0	0	0	0	0	0	0	0	0	0	0	0	0	0	0	0	0	0	0	0	0	0	0	0	0	0	0	0	0	0	0	0	0	0	0	0	0	0	0	0	0	0	0	0	0	0	0	0
ENSRNA049760043	tRNA-Asp	0	0	0	0	0	0	0	0	0	0	0	0	0	0	0	0	0	0	0	0	0	0	0	0	0	0	0	0	0	0	0	0	0	0	0	0	0	0	0	0	0	0	0	0	0	0	0	0
ENSRNA049760044	tRNA-Ala	0	0	0	0	0	0	0	0	0	0	0	0	0	0	0	0	0	1	0	0	0	0	0	0	0	0	0	0	0	0	0	0	0	0	0	0	0	0	0	0	0	0	0	0	0	0	0	0
ENSRNA049760045	tRNA-Ala	0	0	0	0	0	0	0	0	0	0	0	0	0	0	0	0	0	0	0	0	0	0	0	0	0	0	0	0	0	0	0	0	0	0	0	0	0	0	0	0	0	0	0	0	0	0	0	0
ENSRNA049760046	tRNA-Asn	0	0	0	0	0	0	0	0	0	0	0	0	0	0	0	0	0	0	0	0	0	0	0	0	0	0	0	0	0	0	0	0	0	0	0	0	0	0	0	0	0	0	0	0	0	0	0	0
ENSRNA049760047	tRNA-Glu	0	0	0	0	0	0	0	0	0	0	0	0	0	0	0	0	0	0	0	0	0	0	0	0	0	0	0	0	0	0	0	0	0	0	0	0	0	0	0	0	0	0	0	0	0	0	0	0
ENSRNA049760048	tRNA-Gln	0	0	0	0	0	0	0	0	0	0	0	0	0	0	0	0	0	0	0	0	0	0	0	0	0	0	0	0	0	0	0	0	0	0	0	0	0	0	0	0	0	0	0	0	0	0	0	0
ENSRNA049760049	tRNA-Glu	0	0	0	0	0	0	0	0	0	0	0	0	0	0	0	0	0	0	0	0	0	0	0	0	0	0	0	0	0	0	0	0	0	0	0	0	0	0	0	0	0	0	0	0	0	0	0	0
ENSRNA049760050	tRNA-Asp	0	0	0	0	0	0	0	0	0	0	0	0	0	0	0	0	0	0	0	0	0	0	0	0	0	0	0	0	0	0	0	0	0	0	0	0	0	0	0	0	0	0	0	0	0	0	0	0
ENSRNA049760051	tRNA-Val	0	0	0	0	0	0	0	0	0	0	0	0	0	0	0	0	0	0	0	0	0	0	0	0	0	0	0	0	0	0	0	0	0	0	0	0	0	0	0	0	0	0	0	0	0	0	0	0
ENSRNA049760052	tRNA-Ser	0	0	0	0	0	0	0	0	0	0	0	0	0	0	0	0	0	0	0	0	0	0	0	0	0	0	0	0	0	0	0	0	0	0	0	0	0	0	0	0	0	0	0	0	0	0	0	0
ENSRNA049760053	tRNA-Tyr	0	0	0	0	0	0	0	0	1	0	0	0	0	0	0	0	0	0	0	0	0	0	0	0	0	0	0	0	0	0	0	0	0	0	0	0	0	0	0	1	0	0	0	0	0	0	0	0
ENSRNA049760054	tRNA-Val	0	0	0	0	0	0	0	0	0	0	0	0	0	0	0	0	0	0	0	0	0	0	0	0	0	0	0	0	0	0	0	0	0	0	0	0	0	0	0	0	0	0	0	0	0	0	0	0
ENSRNA049760056	tRNA-Gly	0	0	0	0	0	0	0	0	0	0	0	0	0	0	0	0	0	0	0	0	0	0	0	0	0	0	0	0	0	0	0	0	0	0	0	0	0	0	0	0	0	0	0	0	0	0	0	0
ENSRNA049760057	tRNA-Ala	0	0	0	0	0	0	0	0	0	0	0	0	0	0	0	0	0	0	0	0	0	0	0	0	0	0	0	0	0	0	0	0	0	0	0	0	0	0	0	0	0	0	0	0	0	0	0	0
ENSRNA049760059	tRNA-Gln	0	0	0	0	0	0	0	0	0	0	0	0	0	0	0	0	0	0	0	0	0	0	0	0	0	0	0	0	0	0	0	0	0	0	0	0	0	0	0	0	0	0	0	0	0	0	0	0
ENSRNA049760061	tRNA-Arg	0	0	0	0	0	0	0	0	0	0	0	0	0	0	0	0	0	0	0	0	0	0	0	0	0	0	0	0	0	0	0	0	0	0	0	0	0	0	0	0	0	0	0	0	0	0	0	0
ENSRNA049760064	tRNA-Pro	0	0	0	0	0	0	0	0	0	0	0	0	0	0	0	0	0	0	0	0	0	0	0	0	0	0	0	0	0	0	0	0	0	0	0	0	0	0	0	0	0	0	0	0	0	0	0	0
ENSRNA049760065	tRNA-Leu	0	0	0	0	0	0	0	0	0	0	0	0	0	0	0	0	0	0	0	0	0	0	0	0	0	0	0	0	0	0	0	0	0	0	0	0	0	0	0	0	0	0	0	0	0	0	0	0
ENSRNA049760067	tRNA-Val	0	0	0	0	0	0	0	0	0	0	0	0	0	0	0	0	0	0	0	0	0	0	0	0	0	0	0	0	0	0	0	0	0	0	0	0	0	0	0	0	0	0	0	0	0	0	0	0
ENSRNA049760068	tRNA-Asn	0	0	0	0	0	0	0	0	0	0	0	0	0	0	0	0	0	0	0	0	0	0	0	0	0	0	0	0	0	0	0	0	0	0	0	0	0	0	0	0	0	0	0	0	0	0	0	0
ENSRNA049760070	tRNA-Glu	0	0	0	0	0	0	0	0	0	0	0	0	0	0	0	0	0	0	0	0	0	0	0	0	0	0	0	0	0	0	0	0	0	0	0	0	0	0	0	0	0	0	0	0	0	0	0	0
ENSRNA049760071	tRNA-Arg	0	0	0	0	0	0	0	0	0	0	0	0	0	0	0	0	0	0	0	0	0	0	0	0	0	0	0	0	0	0	0	0	0	0	0	0	0	0	0	0	0	0	0	0	0	0	0	0
ENSRNA049760073	tRNA-Ala	0	0	0	0	0	0	0	0	0	0	0	0	0	0	0	0	0	0	0	0	0	0	0	0	0	0	0	0	0	0	0	0	0	0	0	0	0	0	0	0	0	0	0	0	0	0	0	0
ENSRNA049760075	tRNA-Leu	0	0	0	0	0	0	0	0	0	0	0	0	0	0	0	0	0	0	0	0	0	0	0	0	0	0	0	0	0	0	0	0	0	0	0	0	0	0	0	0	0	0	0	0	0	0	0	0
ENSRNA049760078	tRNA-Val	0	0	0	0	0	0	0	0	0	0	0	0	0	0	0	0	0	0	0	0	0	0	0	0	0	0	0	0	0	0	0	0	0	0	0	0	0	0	0	0	0	0	0	0	0	0	0	0
ENSRNA049760080	tRNA-Arg	0	0	0	0	0	0	0	0	0	0	0	0	0	0	0	0	0	0	0	0	0	0	0	0	0	0	0	0	0	0	0	0	0	0	0	0	0	0	0	0	0	0	0	0	0	0	0	0
ENSRNA049760081	tRNA-Arg	0	0	0	0	0	0	0	0	0	0	0	0	0	0	0	0	0	0	0	0	0	0	0	0	0	0	0	0	0	0	0	0	0	0	0	0	0	0	0	0	0	0	0	0	0	0	0	0
ENSRNA049760083	tRNA-Ile	0	0	0	0	0	0	0	0	0	0	0	0	0	0	0	0	0	0	0	0	0	0	0	0	0	0	0	0	0	0	0	0	0	0	0	0	0	0	0	0	0	0	0	0	0	0	0	0
ENSRNA049760084	tRNA-Val	0	0	0	0	0	0	0	0	0	0	0	0	0	0	0	0	0	0	0	0	0	0	0	0	0	0	0	0	0	0	0	0	0	0	0	0	0	0	0	0	0	0	0	0	0	0	0	0
ENSRNA049760085	tRNA-Lys	0	0	0	0	0	0	0	0	0	0	0	0	0	0	0	0	0	0	0	0	0	0	0	0	0	0	0	0	0	0	0	0	0	0	0	0	0	0	0	0	0	0	0	0	0	0	0	0
ENSRNA049760087	tRNA-Glu	0	0	0	0	0	0	0	0	3	0	0	0	0	0	0	0	0	0	0	0	0	0	0	0	0	0	0	0	0	0	0	0	0	0	0	0	0	0	0	0	0	0	0	0	0	0	0	0
ENSRNA049760088	tRNA-Glu	0	0	0	0	0	0	0	0	0	0	0	0	0	0	0	0	0	0	0	0	0	0	0	0	0	0	0	0	0	0	0	0	0	0	0	0	0	0	0	0	0	0	0	0	0	0	0	0
ENSRNA049760089	tRNA-Gly	0	0	0	0	0	0	0	0	0	0	0	0	0	0	0	0	0	0	0	0	0	0	0	0	0	0	0	0	0	0	0	0	0	0	0	0	0	0	0	0	0	0	0	0	0	0	0	0
ENSRNA049760093	tRNA-Arg	0	0	0	0	0	0	0	0	0	0	0	0	0	0	0	0	0	0	0	0	0	0	0	0	0	0	0	0	0	0	0	0	0	0	0	0	0	0	0	0	0	0	0	0	0	0	0	0
ENSRNA049760095	tRNA-Ile	0	0	0	0	0	0	0	0	0	0	0	0	0	0	0	0	0	0	0	0	0	0	0	0	0	0	0	0	0	0	0	0	0	0	0	0	0	0	0	0	0	0	0	0	0	0	0	0
ENSRNA049760099	tRNA-Tyr	0	0	0	0	0	0	0	0	0	0	0	0	0	0	0	0	0	0	0	0	0	0	0	0	0	0	0	0	0	0	0	0	0	0	0	0	0	0	0	0	0	0	0	0	0	0	0	0
ENSRNA049760100	tRNA-Thr	0	0	0	0	0	0	0	0	0	0	0	0	0	0	0	0	0	0	0	0	0	0	0	0	0	0	0	0	0	0	0	0	0	0	0	0	0	0	0	0	0	0	0	0	0	0	0	0
ENSRNA049760102	tRNA-Leu	0	0	0	0	0	0	0	0	0	0	0	0	0	0	0	0	6	0	0	0	0	1	0	0	0	0	0	0	0	0	0	0	0	0	0	0	0	0	0	0	0	0	0	0	0	0	0	0
ENSRNA049760103	tRNA-Ser	0	0	0	0	0	0	0	0	0	0	0	0	0	0	0	0	0	0	0	0	0	0	0	0	0	0	0	0	0	0	0	0	0	0	0	0	0	0	0	0	0	0	0	0	0	0	0	0
ENSRNA049760104	tRNA-Ala	0	0	0	0	0	0	0	0	0	0	0	0	0	0	0	0	0	0	0	0	0	0	0	0	0	0	0	0	0	0	0	0	0	0	0	0	0	0	0	0	0	0	0	0	0	0	0	0
ENSRNA049760107	tRNA-Ala	0	0	0	0	0	0	0	0	0	0	0	0	0	0	0	0	0	0	0	0	0	0	0	0	0	0	0	0	0	0	0	0	0	0	0	0	0	0	0	0	0	0	0	0	0	0	0	0
ENSRNA049760111	tRNA-Leu	1	0	0	0	0	0	0	0	0	0	0	0	0	0	0	0	0	0	0	0	0	0	0	0	0	0	0	0	0	0	0	0	0	0	0	0	0	0	0	0	0	0	0	0	0	0	0	0
ENSRNA049760114	tRNA-Leu	0	0	0	0	0	0	0	0	0	0	0	0	0	0	0	0	0	0	0	0	0	0	0	0	0	0	0	0	0	0	0	0	0	0	0	0	0	0	0	0	0	0	0	0	0	0	0	0
ENSRNA049760115	tRNA-Val	0	0	0	0	0	0	0	0	0	0	0	0	0	0	0	0	0	0	0	0	0	0	0	0	0	0	0	0	0	0	0	0	0	0	0	0	0	0	0	0	0	0	0	0	0	0	0	0
ENSRNA049760117	tRNA-Glu	0	0	0	0	0	0	0	0	0	0	0	0	0	0	0	0	0	0	0	0	0	0	0	0	0	0	0	0	0	0	0	0	0	0	0	0	0	0	0	0	0	0	0	0	0	0	0	0
ENSRNA049760118	tRNA-Trp	0	0	0	0	0	0	0	0	0	0	0	0	0	0	0	0	0	0	0	0	0	0	0	0	0	0	0	0	0	0	0	0	0	0	0	0	0	0	0	0	0	0	0	0	0	0	0	0
ENSRNA049760120	tRNA-Arg	0	0	0	0	0	0	0	0	0	0	0	0	0	0	0	0	0	0	0	0	0	0	0	0	0	0	0	0	0	0	0	0	0	0	0	0	0	0	0	0	0	0	0	0	0	0	0	0
ENSRNA049760122	tRNA-Leu	0	0	0	0	0	0	0	0	0	0	0	0	0	0	0	0	0	0	0	0	0	0	0	0	0	0	0	0	0	0	0	0	0	0	0	0	0	0	0	0	0	0	0	0	0	0	0	0
ENSRNA049760125	tRNA-Phe	0	0	0	0	0	0	0	0	0	0	0	0	0	0	0	0	0	0	0	0	0	0	0	0	0	0	0	0	0	0	0	0	0	0	0	0	0	0	0	0	0	0	0	0	0	0	0	0
ENSRNA049760127	tRNA-Ser	0	0	0	0	0	0	0	0	0	0	0	0	0	0	0	0	0	0	0	0	0	0	0	0	0	0	0	0	0	0	0	0	0	0	0	0	0	0	0	0	0	0	0	0	0	0	0	0
ENSRNA049760128	tRNA-Glu	0	0	0	0	0	0	0	0	0	0	0	0	0	0	0	0	0	0	0	0	0	0	0	0	0	0	0	0	0	0	0	0	0	0	0	0	0	0	0	0	0	0	0	0	0	0	0	0
ENSRNA049760131	tRNA-Ile	0	0	0	0	0	0	0	0	0	0	0	0	0	0	0	0	0	0	0	0	0	0	0	0	0	0	0	0	0	0	0	0	0	0	0	0	0	0	0	0	0	0	0	0	0	0	0	0
ENSRNA049760133	tRNA-Ala	0	0	0	0	0	0	0	0	0	0	0	0	0	0	0	0	0	0	0	0	0	0	0	0	0	0	0	0	0	0	0	0	0	0	0	0	0	0	0	0	0	0	0	0	0	0	0	0
ENSRNA049760134	tRNA-Asp	0	0	0	0	0	0	0	0	0	0	0	0	0	0	0	0	0	0	0	0	0	0	0	0	0	0	0	0	0	0	0	0	0	0	0	0	0	0	0	0	0	0	0	0	0	0	0	0
ENSRNA049760136	tRNA-Thr	0	0	0	0	0	0	0	0	0	0	0	0	0	0	0	0	0	0	0	0	0	0	0	0	0	0	0	0	0	0	0	0	0	0	0	0	0	0	0	0	0	0	0	0	0	0	0	0
ENSRNA049760138	tRNA-Ser	0	0	0	0	0	0	0	0	0	0	0	0	0	0	0	0	0	0	0	0	0	0	0	0	0	0	0	0	0	0	0	0	0	0	0	0	0	0	0	0	0	0	0	0	0	0	0	0
ENSRNA049760140	tRNA-Gln	0	0	0	0	0	0	0	0	0	0	0	0	0	0	0	0	0	0	0	0	0	0	0	0	0	0	0	0	0	0	0	0	0	0	0	0	0	0	0	0	0	0	0	0	0	0	0	0
ENSRNA049760142	tRNA-Leu	0	0	0	0	0	0	0	0	0	0	0	0	0	0	0	0	0	0	0	0	0	0	0	0	0	0	0	0	0	0	0	0	0	0	0	0	0	0	0	0	0	0	0	0	0	0	0	0
ENSRNA049760144	tRNA-Gln	0	0	0	0	0	0	0	0	0	0	0	0	0	0	0	0	0	0	0	0	0	0	0	0	0	0	0	0	0	0	0	0	0	0	0	0	0	0	0	0	0	0	0	0	0	0	0	0
ENSRNA049760145	tRNA-Phe	0	0	0	0	0	0	0	0	0	0	0	0	0	0	0	0	0	0	0	0	0	0	0	0	0	0	0	0	0	0	0	0	0	0	0	0	0	0	0	0	0	0	0	0	0	0	0	0
ENSRNA049760147	tRNA-Leu	0	0	0	0	0	0	0	0	0	0	0	0	0	0	0	0	0	0	0	0	0	0	0	0	0	0	0	0	0	0	0	0	0	0	0	0	0	0	0	0	0	0	0	0	0	0	0	0
ENSRNA049760148	tRNA-Pro	0	0	0	0	0	0	0	0	0	0	0	0	0	0	0	0	0	0	0	0	0	0	0	0	0	0	0	0	0	0	0	0	0	0	0	0	0	0	0	0	0	0	0	0	0	0	0	0
ENSRNA049760149	tRNA-Lys	0	0	0	0	0	0	0	0	0	0	0	0	0	0	0	0	0	0	0	0	0	0	0	0	0	0	0	0	0	0	0	0	0	0	0	0	0	0	0	0	0	0	0	0	0	0	0	0
ENSRNA049760151	tRNA-Ile	0	0	0	0	0	0	0	0	0	0	0	0	0	0	0	0	0	0	0	0	0	0	0	0	0	0	0	0	0	0	0	0	0	0	0	0	0	0	0	0	0	0	0	0	0	0	0	0
ENSRNA049760152	tRNA-Asn	0	0	0	0	0	0	0	0	0	0	0	0	0	0	0	0	4	0	0	0	0	0	0	0	0	0	0	0	0	0	0	0	0	0	0	0	0	0	0	0	0	0	0	0	0	0	0	0
ENSRNA049760155	tRNA-Pro	0	0	0	0	0	0	0	0	0	0	0	0	0	0	0	0	0	0	0	0	0	0	0	0	0	0	0	0	0	0	0	0	0	0	0	0	0	0	0	0	0	0	0	0	0	0	0	0
ENSRNA049760156	tRNA-Val	0	0	0	0	0	0	0	0	0	0	0	0	0	0	0	0	0	0	0	0	0	0	0	0	0	0	0	0	0	0	0	0	0	0	0	0	0	0	0	0	0	0	0	0	0	0	0	0
ENSRNA049760158	tRNA-Val	0	0	0	0	0	0	0	0	0	0	0	0	0	0	0	0	0	0	0	0	0	0	0	0	0	0	0	0	0	0	1	0	0	0	0	0	0	0	0	0	0	0	0	0	0	0	0	0
ENSRNA049760159	tRNA-Asn	0	0	0	0	0	0	0	0	0	0	0	0	0	0	0	0	0	0	0	0	0	0	0	0	0	0	0	0	0	0	0	0	0	0	0	0	0	0	0	0	0	0	0	0	0	0	0	0
ENSRNA049760162	tRNA-Arg	0	0	0	0	0	0	0	0	0	0	0	0	0	0	0	0	0	0	0	0	0	0	0	0	0	0	0	0	0	0	0	0	0	0	0	0	0	0	0	0	0	0	0	0	0	0	0	0
ENSRNA049760165	tRNA-Asn	0	0	0	0	0	0	0	0	0	0	0	0	0	0	0	0	0	0	0	0	0	0	0	0	0	0	0	0	0	0	0	0	0	0	0	0	0	0	0	0	0	0	0	0	0	0	0	0
ENSRNA049760167	tRNA-Leu	0	0	1	0	0	0	0	0	0	0	0	0	0	0	0	0	0	0	0	0	0	0	0	2	0	1	0	0	0	0	0	1	6	0	0	0	0	0	0	0	0	0	0	0	0	0	0	1
ENSRNA049760169	tRNA-Trp	0	0	0	0	0	0	0	0	0	0	0	0	0	0	0	0	0	0	0	0	0	0	0	0	0	0	0	0	0	0	0	0	0	0	0	0	0	0	0	0	0	0	0	0	0	0	0	0
ENSRNA049760171	tRNA-Leu	0	0	0	0	0	0	0	0	0	0	0	0	0	0	0	0	0	0	0	0	0	0	0	0	0	0	0	0	0	0	0	0	0	0	0	0	0	0	0	0	0	0	0	0	0	0	0	0
ENSRNA049760173	tRNA-Ala	0	0	0	0	0	0	0	0	0	0	0	0	0	0	0	0	0	0	0	0	0	0	0	0	0	0	0	0	0	0	0	0	0	0	0	0	0	0	0	0	0	0	0	0	0	0	0	0
ENSRNA049760175	tRNA-Gly	0	0	0	0	0	0	0	0	0	0	0	0	0	0	0	0	0	0	0	0	0	0	0	0	0	0	0	0	0	0	0	0	0	0	0	0	0	0	0	0	0	0	0	0	0	0	0	0
ENSRNA049760177	tRNA-Ser	0	0	0	0	0	0	0	3	0	0	0	0	0	0	0	0	0	0	0	0	0	0	0	0	0	0	0	0	0	0	0	0	0	0	0	0	0	0	0	0	0	0	0	0	0	0	0	0
ENSRNA049760179	tRNA-Cys	0	0	0	0	0	0	0	0	0	0	0	0	0	0	0	0	0	0	0	0	0	1	0	0	0	0	0	0	0	0	0	0	0	0	0	0	0	0	0	0	0	0	0	0	0	0	0	0
ENSRNA049760182	tRNA-Gly	0	0	2	0	0	0	0	2	0	0	0	0	0	1	0	0	0	0	0	0	2	0	0	0	0	1	0	1	0	3	0	0	0	0	0	0	0	0	0	0	0	0	0	0	0	0	0	0
ENSRNA049760183	tRNA-Gly	0	0	0	0	0	0	2	0	0	0	0	0	0	0	2	0	0	0	0	0	5	2	2	1	0	0	0	0	2	0	0	0	0	0	0	0	0	0	0	0	0	0	0	0	0	0	0	0
ENSRNA049760208	tRNA-Ala	0	0	0	0	0	0	0	0	0	0	0	0	0	0	0	0	0	0	0	0	0	0	0	0	0	0	0	0	0	0	0	0	0	0	0	0	0	0	0	0	0	0	0	0	0	0	0	0
ENSRNA049760210	tRNA-Arg	0	0	0	0	0	0	0	0	0	0	0	0	0	0	0	0	0	0	0	0	0	0	0	0	0	0	0	0	0	0	0	0	0	0	0	0	0	0	0	0	0	0	0	0	0	0	0	0
ENSRNA049760239	tRNA-Leu	0	0	0	0	0	0	0	0	0	0	0	0	0	0	0	0	0	0	0	0	0	3	0	0	0	0	0	1	0	0	0	0	0	0	0	0	0	0	0	0	0	0	0	0	0	0	0	0
ENSRNA049760241	tRNA-Trp	0	0	0	0	0	0	0	0	0	0	0	0	0	0	0	0	0	0	0	0	0	0	0	0	0	0	0	0	0	0	0	0	0	0	0	0	0	0	0	0	0	0	0	0	0	0	0	0
ENSRNA049760245	tRNA-Thr	0	0	0	0	0	0	0	0	0	0	0	0	0	0	0	0	0	0	0	0	0	0	0	0	0	0	0	0	0	0	0	0	0	0	0	0	0	0	0	0	0	0	0	0	0	0	0	0
ENSRNA049760247	tRNA-Ala	0	0	0	0	0	0	0	0	0	0	0	0	0	0	0	0	0	0	0	0	0	0	0	0	0	0	0	0	0	0	0	0	0	0	0	0	0	0	0	0	0	0	0	0	0	0	0	0
ENSRNA049760248	tRNA-Ile	0	0	0	0	0	0	0	0	0	0	0	0	0	0	0	0	0	0	0	0	0	0	0	0	0	0	0	0	0	0	0	0	0	0	0	0	0	0	0	0	0	0	0	0	0	0	0	0
ENSRNA049760251	tRNA-Leu	0	0	0	0	0	0	0	0	0	0	0	0	0	0	0	0	0	0	0	0	0	0	0	0	0	0	0	0	0	0	0	0	0	0	0	0	0	0	0	0	0	0	0	0	0	0	0	0
ENSRNA049760253	tRNA-Tyr	0	0	0	0	0	0	0	0	0	0	0	0	0	0	0	0	0	0	0	0	0	0	0	0	0	0	0	0	0	0	0	0	0	0	0	0	0	0	0	0	0	0	0	0	0	0	0	0
ENSRNA049760255	tRNA-Glu	0	0	0	0	0	0	0	0	0	0	0	0	0	0	0	0	0	0	0	0	0	0	0	0	0	0	0	0	0	0	0	0	0	0	0	0	0	0	0	0	0	0	0	0	0	0	0	0
ENSRNA049760257	tRNA-Trp	0	0	0	0	0	0	0	0	0	0	0	0	0	0	0	0	0	0	0	0	0	0	0	0	0	0	0	0	0	0	0	0	0	0	0	0	0	0	0	0	0	0	0	0	0	0	0	0
ENSRNA049760259	tRNA-Met	19	37	31	24	12	24	15	52	22	33	22	0	64	31	20	0	25	24	44	36	32	41	53	33	47	21	13	84	46	23	22	5	9	11	2	2	3	10	5	21	5	9	5	5	20	1	0	0
ENSRNA049760261	tRNA-Asp	0	0	0	0	0	0	0	0	0	0	0	0	0	0	0	0	0	0	0	0	0	0	0	0	0	0	0	0	0	0	0	0	0	0	0	0	0	0	0	0	0	0	0	0	0	0	0	0
ENSRNA049760263	tRNA-Arg	0	0	0	0	0	0	0	0	0	0	0	0	0	0	0	0	0	0	0	0	0	0	0	0	0	0	0	0	0	0	0	0	0	0	0	0	0	0	0	0	0	0	0	0	0	0	0	0
ENSRNA049760267	tRNA-Met	0	0	0	0	0	0	0	0	0	0	0	0	0	0	0	0	0	0	0	0	0	0	0	0	0	0	0	0	0	1	0	0	0	0	0	0	0	0	0	0	0	0	0	0	0	0	0	0
ENSRNA049760270	tRNA-Val	0	0	0	0	0	0	0	0	0	0	0	0	0	0	0	0	0	0	0	0	0	0	0	0	0	0	0	0	0	0	0	0	0	0	0	0	0	0	2	0	0	0	0	0	0	0	0	0
ENSRNA049760271	tRNA-Phe	0	0	0	0	0	0	0	8	4	0	2	0	0	0	0	0	0	0	0	0	0	0	0	3	0	0	0	0	1	0	0	0	0	0	0	0	0	0	0	0	0	0	0	0	0	0	0	0
ENSRNA049760273	tRNA-Leu	0	0	0	0	0	0	0	0	0	0	0	0	0	0	0	0	0	0	0	0	0	0	0	0	0	0	0	0	0	0	0	0	0	0	0	0	0	0	0	0	0	0	0	0	0	0	0	0
ENSRNA049760275	tRNA-Ala	0	0	0	0	0	0	0	0	0	0	0	0	0	0	0	0	0	0	0	0	0	0	0	0	0	0	0	0	0	0	0	0	0	0	0	0	0	0	0	0	0	0	0	0	0	0	0	0
ENSRNA049760306	tRNA-Pro	0	0	0	0	0	0	0	0	0	0	0	0	0	0	0	0	0	0	0	0	0	0	0	0	0	0	0	0	0	0	0	0	0	0	0	0	0	0	0	0	0	0	0	0	0	0	0	0
ENSRNA049760339	tRNA-Ile	0	0	0	0	0	0	0	0	0	0	0	0	0	0	0	0	0	1	0	0	0	0	0	0	0	0	0	0	0	0	0	0	0	0	0	0	0	0	0	0	0	0	0	0	0	0	0	0
ENSRNA049760341	tRNA-Ala	0	0	0	0	0	0	0	0	0	0	0	0	0	0	0	0	0	0	0	0	0	0	0	0	0	0	0	0	0	0	0	0	0	0	0	0	0	0	0	0	0	0	0	0	0	0	0	0
ENSRNA049760343	tRNA-Val	0	0	0	0	0	0	0	0	0	0	0	0	0	0	0	0	0	0	0	0	0	0	0	0	0	0	0	0	0	0	0	0	0	0	0	0	0	0	0	0	0	0	0	0	0	0	0	0
ENSRNA049760345	tRNA-Ile	0	0	0	1	0	0	3	0	0	0	0	0	0	0	0	0	0	0	0	0	0	0	0	0	0	0	0	0	0	0	0	0	0	0	0	0	0	0	0	0	0	0	0	0	0	0	0	0
ENSRNA049760347	tRNA-Leu	0	0	0	0	0	0	0	0	0	0	0	0	0	0	0	0	0	0	0	0	0	0	0	0	0	0	0	0	0	0	0	0	0	0	0	0	0	0	0	0	0	0	0	0	0	0	0	0
ENSRNA049760349	tRNA-Thr	0	0	1	2	0	0	0	2	5	0	0	0	0	1	0	0	0	0	0	2	0	0	0	0	0	0	0	2	2	0	1	1	0	6	0	5	0	0	0	0	0	0	0	0	0	2	0	0
ENSRNA049760350	tRNA-Ala	0	0	0	0	0	0	0	0	0	0	0	0	0	0	0	0	0	0	0	0	0	0	0	0	0	0	0	0	0	0	0	0	0	0	0	0	0	0	0	0	0	0	0	0	0	0	0	0
ENSRNA049760353	tRNA-Ser	0	0	0	0	0	0	0	0	0	0	0	0	0	0	0	0	0	0	0	0	0	0	0	0	0	0	0	0	0	0	0	0	0	0	0	1	0	0	0	0	0	0	0	0	0	0	2	0
ENSRNA049760354	tRNA-Pro	0	0	0	0	0	0	0	0	0	0	0	0	0	0	0	0	0	0	0	0	0	0	0	0	0	0	0	0	0	0	0	0	0	0	0	0	0	0	0	0	0	0	0	0	0	0	0	0
ENSRNA049760355	tRNA-Leu	0	0	0	0	0	0	0	0	0	0	0	0	0	0	0	0	0	0	0	0	0	0	0	0	0	0	0	0	0	0	0	0	0	0	0	0	0	0	0	0	0	0	0	0	0	0	0	0
ENSRNA049760357	tRNA-Lys	0	0	0	0	0	0	0	0	0	0	0	0	0	0	0	0	0	0	0	0	0	0	0	0	0	0	0	0	0	0	0	0	0	0	0	0	0	0	0	0	0	0	0	0	0	0	0	0
ENSRNA049760359	tRNA-Ser	0	0	0	0	0	0	0	0	0	0	0	0	0	0	0	0	0	0	0	0	0	0	0	0	0	0	0	0	0	0	0	0	0	0	0	0	0	0	0	0	0	0	0	0	0	0	0	0
ENSRNA049760361	tRNA-Asn	0	0	0	0	0	0	0	0	0	0	0	0	0	0	0	0	0	0	0	0	0	0	0	0	0	0	0	0	0	0	0	0	0	0	0	0	0	0	0	0	0	0	0	0	0	0	0	0
ENSRNA049760363	tRNA-Glu	0	0	0	0	0	0	0	0	0	0	0	0	0	0	0	0	0	0	0	0	0	0	0	0	0	0	0	0	0	0	0	0	0	0	0	0	0	0	0	0	0	0	0	0	0	0	0	0
ENSRNA049760365	tRNA-Asp	0	0	0	0	0	0	0	0	0	0	0	0	0	0	0	0	0	0	1	0	0	0	0	0	0	0	0	0	0	0	0	0	0	0	0	0	0	0	0	0	0	0	0	0	0	0	0	0
ENSRNA049760367	tRNA-Ser	0	0	0	0	0	0	0	0	0	0	0	0	0	0	0	0	0	0	0	0	0	0	0	0	0	0	0	0	0	0	0	0	0	0	0	0	0	0	0	0	0	0	0	0	0	0	0	0
ENSRNA049760368	tRNA-Asn	0	0	0	0	0	0	0	0	0	0	0	0	0	0	0	0	0	0	0	0	0	0	0	0	0	0	0	0	0	0	0	0	0	0	0	0	0	0	0	0	0	0	0	0	0	0	0	0
ENSRNA049760370	tRNA-Gly	0	0	2	0	0	0	0	0	0	0	0	0	0	0	1	0	0	2	0	0	0	1	0	0	0	0	0	1	0	1	0	0	0	0	0	0	0	0	0	0	0	0	0	1	0	0	0	0
ENSRNA049760371	tRNA-Gly	0	0	0	0	0	0	0	0	0	0	0	0	0	0	0	0	0	0	0	0	0	0	0	0	0	0	0	0	0	0	0	0	0	0	0	0	0	0	0	0	0	0	0	0	0	0	0	0
ENSRNA049760373	tRNA-Gly	0	0	0	0	0	0	0	0	0	0	0	0	0	0	0	0	0	0	0	0	0	0	0	0	0	0	0	0	0	0	0	0	0	0	0	0	0	0	0	0	0	0	0	0	0	0	0	0
ENSRNA049760375	tRNA-Met	0	0	0	0	0	0	0	0	0	0	0	0	0	0	0	0	0	0	0	0	0	0	0	0	0	0	0	0	0	0	0	0	0	0	0	0	0	0	0	0	0	0	0	0	0	0	0	0
ENSRNA049760377	tRNA-Arg	0	0	0	0	0	0	0	0	0	0	0	0	0	0	0	0	0	0	0	0	0	0	0	0	0	0	0	0	0	0	0	0	0	0	0	0	3	0	0	0	0	0	0	0	0	0	0	0
ENSRNA049760379	tRNA-Leu	0	0	0	0	0	0	4	0	0	0	0	0	0	0	0	0	0	0	0	0	0	0	0	0	0	0	0	0	0	0	0	0	0	0	0	0	0	0	0	0	0	0	0	0	0	0	0	0
ENSRNA049760381	tRNA-Leu	0	0	0	0	0	0	0	0	0	0	0	0	0	0	0	0	0	0	0	0	0	0	0	0	0	0	0	0	0	0	0	0	0	0	0	0	0	0	0	0	0	0	0	0	0	0	0	0
ENSRNA049760383	tRNA-Arg	0	0	0	0	0	0	0	0	0	0	0	0	0	0	0	0	0	0	0	0	0	0	0	0	0	0	0	0	0	0	0	0	0	0	0	0	0	0	0	0	0	0	0	0	0	0	0	0
ENSRNA049760384	tRNA-Asp	0	0	0	0	0	0	0	0	0	0	0	0	0	0	0	0	0	0	0	0	0	0	0	0	0	0	0	0	0	0	0	0	0	0	0	0	0	0	0	0	0	0	0	0	0	0	0	0
ENSRNA049760387	tRNA-Ala	0	0	0	0	0	0	0	0	0	0	0	0	0	0	0	0	0	0	0	0	0	0	0	0	0	0	0	0	0	0	0	0	0	0	0	0	0	0	0	0	0	0	0	0	0	0	0	0
ENSRNA049760388	tRNA-Cys	0	0	0	0	0	0	0	0	0	0	0	0	0	0	0	0	0	0	0	0	0	0	0	0	0	0	0	0	0	0	0	0	0	0	0	0	0	0	0	0	0	0	0	0	0	0	0	0
ENSRNA049760389	tRNA-Tyr	0	0	0	0	0	0	0	0	0	0	0	0	0	0	0	0	0	0	0	0	0	0	0	0	0	0	0	0	0	0	0	0	0	0	0	0	0	0	0	0	0	0	0	0	0	0	0	0
ENSRNA049760391	tRNA-Ile	0	0	0	0	0	0	0	0	0	0	0	0	0	0	0	0	0	0	0	0	0	0	0	0	0	0	0	0	0	0	0	0	0	0	0	0	0	0	0	0	0	0	0	0	0	0	0	0
ENSRNA049760392	tRNA-Cys	0	0	0	0	0	0	0	0	0	0	0	0	0	0	0	0	0	0	0	0	0	0	0	0	0	0	0	0	0	0	0	0	0	0	0	0	0	0	0	0	0	0	0	0	0	0	0	0
ENSRNA049760395	tRNA-Gly	0	0	0	0	0	0	0	0	0	0	0	0	0	0	0	0	0	0	0	0	1	0	0	0	0	0	0	0	0	0	0	0	0	0	0	0	0	0	0	0	0	0	0	0	0	0	0	0
ENSRNA049760397	tRNA-Phe	0	0	0	0	0	0	0	0	0	0	0	0	0	0	0	0	0	0	0	0	0	0	0	0	0	0	0	0	0	0	0	0	0	0	0	0	0	0	0	0	0	0	0	0	0	0	0	0
ENSRNA049760399	tRNA-Phe	0	0	0	0	0	0	0	0	0	0	0	0	0	0	0	0	0	0	0	0	0	0	0	0	0	0	0	0	0	0	0	0	0	0	0	0	0	0	0	0	0	0	0	0	0	0	0	0
ENSRNA049760419	tRNA-Glu	0	0	0	0	0	0	0	0	0	0	0	0	0	0	0	0	0	0	0	0	0	0	0	0	0	0	0	0	0	0	0	0	0	0	0	0	0	0	0	0	0	0	0	0	0	0	0	0
ENSRNA049760424	tRNA-Ala	0	0	0	0	0	0	0	0	0	0	0	0	0	0	0	0	0	0	0	0	0	0	0	0	0	0	0	0	0	0	0	0	0	0	0	0	0	0	0	0	0	0	0	0	0	0	0	0
ENSRNA049760426	tRNA-Leu	0	0	0	0	0	0	0	0	0	0	0	0	0	0	0	0	0	0	0	0	0	0	0	0	0	0	0	0	0	0	0	0	0	0	0	0	0	0	0	0	0	0	0	0	0	0	0	0
ENSRNA049760430	tRNA-Tyr	0	0	0	0	0	0	0	0	0	0	0	0	0	0	0	0	0	0	0	0	0	0	0	0	0	0	0	0	0	0	0	0	0	0	0	0	0	0	0	0	0	0	0	0	0	0	0	0
ENSRNA049760434	tRNA-Trp	0	0	0	0	0	0	0	0	0	0	0	0	0	0	0	0	0	0	0	0	0	0	0	0	0	0	0	0	0	0	0	0	0	0	0	0	0	0	0	0	0	0	0	0	0	0	0	0
ENSRNA049760502	tRNA-Leu	0	0	0	0	0	0	0	0	0	0	0	0	0	0	0	0	0	0	0	0	0	0	0	0	0	0	0	0	0	0	0	0	0	0	0	0	0	0	0	0	0	0	0	0	0	0	0	0
ENSRNA049760505	tRNA-Phe	0	0	0	0	0	0	0	0	0	0	0	0	0	0	0	0	0	0	0	0	0	0	0	0	0	0	0	0	0	0	0	0	0	0	0	0	0	0	0	0	0	0	0	0	0	0	0	0
ENSRNA049760512	tRNA-Asp	0	0	0	0	0	0	0	0	0	0	0	0	0	2	1	0	1	0	0	0	0	0	0	0	0	0	0	0	0	0	0	0	0	0	0	1	0	3	0	0	0	0	0	0	0	1	0	0
ENSRNA049760522	tRNA-Asp	0	0	0	0	0	0	0	0	0	0	0	0	0	0	0	0	0	0	0	0	0	0	0	0	0	0	0	0	0	0	0	0	0	0	0	0	0	0	0	0	0	0	0	0	0	0	0	0
ENSRNA049760535	tRNA-Ile	1	0	0	0	0	0	0	0	0	0	0	0	0	0	0	0	0	0	0	0	0	0	0	0	0	0	0	0	0	0	0	0	0	0	0	0	0	0	0	0	0	0	0	0	0	0	0	0
ENSRNA049760538	tRNA-Ala	0	0	0	0	0	0	0	0	0	0	0	0	0	0	0	0	0	0	0	0	0	0	0	0	0	0	0	0	0	0	0	0	0	0	0	0	0	0	0	0	0	0	0	0	0	0	0	0
ENSRNA049760539	tRNA-Gly	0	0	0	0	0	0	0	0	0	0	0	0	0	0	0	0	0	0	0	0	0	0	0	0	0	0	0	0	0	0	0	0	0	0	0	0	0	0	0	0	0	0	0	0	0	0	0	0
ENSRNA049760541	tRNA-Leu	0	0	0	0	0	0	0	0	0	0	0	0	0	0	1	0	0	0	0	0	0	0	0	0	0	0	0	0	0	0	0	2	0	0	0	0	0	0	0	0	0	0	0	0	0	0	0	0
ENSRNA049760543	tRNA-Pro	0	0	0	0	0	0	0	0	0	0	0	0	0	0	0	0	0	0	0	0	0	0	0	0	0	0	0	0	0	0	0	0	0	0	0	0	0	0	0	0	0	0	0	0	0	0	0	0
ENSRNA049760544	tRNA-Gly	0	0	0	1	1	0	1	0	0	0	0	0	0	1	0	1	0	0	0	0	0	0	0	0	0	0	0	0	0	0	1	0	0	0	0	3	0	0	0	0	0	0	0	0	0	0	0	0
ENSRNA049760547	tRNA-Ala	0	0	0	0	0	0	0	0	0	0	0	0	0	0	0	0	0	0	0	0	0	0	1	0	0	0	0	0	0	0	0	0	0	0	0	0	0	0	0	0	0	0	0	0	0	0	0	0
ENSRNA049760551	tRNA-Arg	1	2	0	0	0	0	0	0	0	0	0	0	0	0	0	0	0	0	0	0	0	0	0	0	0	0	0	0	0	0	0	0	0	0	0	3	0	0	0	0	0	0	0	0	0	0	0	0
ENSRNA049760552	tRNA-Ser	0	0	0	0	0	0	0	0	0	0	0	0	0	0	0	0	0	0	0	0	0	0	0	0	0	0	0	0	0	0	0	0	0	0	0	0	0	0	0	0	0	0	0	0	0	0	0	0
ENSRNA049760555	tRNA-Ala	0	0	0	0	0	0	0	0	0	0	0	0	0	0	0	0	0	0	0	0	0	0	0	0	0	0	0	0	0	0	0	0	0	0	0	0	0	0	0	0	0	0	0	0	0	0	0	0
ENSRNA049760558	tRNA-Asn	0	0	0	0	0	0	0	0	0	0	0	0	0	0	0	0	0	0	0	0	0	0	0	0	0	0	0	0	0	0	0	0	0	0	0	0	0	0	0	0	0	0	0	0	0	0	0	0
ENSRNA049760561	tRNA-Leu	0	0	0	0	0	0	0	0	0	0	0	0	0	0	0	0	0	0	0	0	0	0	0	0	0	0	0	0	0	0	0	0	0	0	0	0	0	0	0	0	0	0	0	0	0	0	0	0
ENSRNA049760564	tRNA-Gly	0	0	0	0	0	0	0	0	0	0	0	0	0	0	0	0	0	0	0	0	0	0	0	0	0	0	0	1	0	0	0	0	0	0	0	0	0	0	0	0	0	0	0	0	0	0	0	0
ENSRNA049760567	tRNA-Ser	0	0	0	0	0	0	0	0	0	0	0	0	0	0	0	0	0	0	0	0	0	0	0	0	0	0	0	0	0	0	0	0	0	0	0	0	0	0	0	0	0	0	0	0	0	0	0	0
ENSRNA049760568	tRNA-Asp	0	0	0	0	0	0	0	0	0	0	0	0	0	0	0	0	0	0	0	0	0	0	0	0	0	0	0	0	0	0	0	0	0	0	0	0	0	0	0	0	0	0	0	0	0	0	0	0
ENSRNA049760571	tRNA-Ser	0	0	0	0	0	0	0	0	0	0	0	0	0	0	0	0	0	0	0	0	0	0	0	0	0	0	0	0	0	0	0	0	0	0	0	0	0	0	0	0	0	0	0	0	0	0	0	0
ENSRNA049760573	tRNA-Asn	0	0	0	0	0	0	0	0	0	0	0	0	0	0	0	0	0	0	0	0	0	0	0	0	0	0	0	0	0	0	0	0	0	0	0	0	0	0	0	0	0	0	0	0	0	0	0	0
ENSRNA049760575	tRNA-Pro	0	0	0	0	0	0	0	0	0	0	0	0	0	0	0	0	0	0	0	0	0	0	0	0	0	0	0	0	0	0	0	0	0	0	0	0	0	0	0	0	0	0	0	0	0	0	0	0
ENSRNA049760579	tRNA-Leu	0	0	0	0	3	0	0	0	0	0	0	0	0	0	0	7	0	0	0	0	0	0	2	0	0	0	0	1	0	0	0	0	0	0	0	0	0	0	0	0	0	0	0	0	0	0	0	0
ENSRNA049760580	tRNA-Ala	0	0	0	0	0	0	0	0	0	0	0	0	0	0	0	0	0	0	0	0	0	0	0	0	0	0	0	0	0	0	0	0	0	0	0	0	0	0	0	0	0	0	0	0	0	0	0	0
ENSRNA049760582	tRNA-Ser	0	0	0	0	0	0	0	0	0	0	0	0	0	0	0	0	0	0	0	0	0	0	0	0	0	0	0	0	0	0	0	0	0	0	0	0	0	0	0	0	0	0	0	0	0	0	0	0
ENSRNA049760584	tRNA-Glu	0	0	0	0	0	0	0	0	0	0	0	0	0	0	0	0	0	0	0	0	0	0	0	0	0	0	0	0	0	0	0	0	0	0	0	0	0	0	0	0	0	0	0	0	0	0	0	0
ENSRNA049760587	tRNA-Val	0	0	0	0	0	0	0	0	0	0	0	0	0	0	0	0	0	0	0	0	0	0	0	0	0	0	0	0	0	0	0	0	0	0	0	0	0	0	0	0	0	0	0	0	0	0	0	0
ENSRNA049760590	tRNA-Val	0	0	0	0	0	0	0	0	0	0	0	0	0	0	0	0	0	0	0	0	0	0	0	0	0	0	0	0	0	0	0	0	0	0	0	0	0	0	0	0	0	0	0	0	0	0	0	0
ENSRNA049760593	tRNA-Ile	0	0	0	0	0	0	0	0	0	0	0	0	0	0	0	0	0	0	0	0	0	0	0	0	0	0	0	0	0	0	0	0	0	0	0	0	0	0	0	0	0	0	0	0	0	0	0	0
ENSRNA049760596	tRNA-Ile	0	0	0	0	0	0	0	0	0	0	0	0	0	0	0	0	0	0	0	0	0	0	0	0	0	0	0	0	0	0	0	0	0	0	0	0	0	0	0	0	0	0	0	0	0	0	0	0
ENSRNA049760598	tRNA-Phe	0	0	0	0	0	0	0	0	0	0	0	0	0	0	0	0	0	0	0	0	0	0	0	0	0	0	0	0	0	0	0	0	0	0	0	0	0	0	0	0	0	0	0	0	0	0	0	0
ENSRNA049760601	tRNA-Pro	0	0	0	0	0	0	0	0	0	0	0	0	0	0	0	0	0	0	0	0	0	0	0	0	0	0	0	0	0	0	0	0	0	0	0	0	0	0	0	0	0	0	0	0	0	0	0	0
ENSRNA049760603	tRNA-Arg	0	0	0	0	0	0	0	0	0	0	0	0	0	0	0	0	0	0	0	0	0	0	0	0	0	0	0	0	0	0	0	0	0	0	0	0	0	0	0	0	0	0	0	0	0	0	0	0
ENSRNA049760605	tRNA-Asn	0	0	0	0	0	0	0	0	0	0	0	0	0	0	0	0	0	0	0	0	0	0	0	0	0	0	0	0	0	0	0	0	0	0	0	0	0	0	0	0	0	0	0	0	0	0	0	0
ENSRNA049760608	tRNA-Gly	0	0	0	0	0	0	0	0	3	0	0	0	0	0	0	0	0	0	0	0	0	0	0	0	0	0	0	0	0	0	0	0	0	0	0	0	0	0	0	0	0	0	0	0	0	0	0	0
ENSRNA049760609	tRNA-Leu	0	0	0	0	0	0	0	0	0	0	0	0	0	0	0	0	0	0	0	0	0	0	0	0	0	0	0	0	0	0	0	0	0	0	0	0	0	0	0	0	0	0	0	0	0	0	0	0
ENSRNA049760613	tRNA-Ser	0	0	0	0	0	0	0	0	0	0	0	0	0	0	0	0	0	0	0	0	0	0	0	0	0	0	0	0	0	0	0	0	0	0	0	0	0	0	0	0	0	0	0	0	0	0	0	0
ENSRNA049760616	tRNA-Tyr	0	0	0	0	0	0	0	0	0	0	0	0	0	0	0	0	0	0	0	0	0	0	0	0	0	0	0	0	0	0	0	0	0	0	0	0	0	0	0	0	0	0	0	0	0	0	0	0
ENSRNA049760620	tRNA-Gln	0	0	0	0	0	0	0	0	0	0	0	0	0	0	0	0	0	0	0	0	0	0	0	0	0	0	0	0	0	0	0	0	0	0	0	0	0	0	0	0	0	0	0	0	0	0	0	0
ENSRNA049760622	tRNA-Met	0	0	0	0	0	0	0	0	0	0	0	0	0	0	0	0	0	0	0	0	0	0	0	0	0	0	0	0	0	0	0	0	0	0	0	0	0	0	0	0	0	0	0	0	0	0	0	0
ENSRNA049760624	tRNA-Gln	0	0	0	0	0	0	0	0	0	0	0	0	0	0	0	0	0	0	0	0	0	0	0	0	0	0	0	0	0	0	0	0	0	0	0	0	0	0	0	0	0	0	0	0	0	0	0	0
ENSRNA049760628	tRNA-Leu	0	0	0	0	0	0	0	0	0	0	0	0	0	0	0	0	0	0	0	0	0	0	0	0	0	0	0	0	0	0	0	0	0	0	0	0	0	0	0	0	0	0	0	0	0	0	0	0
ENSRNA049760631	tRNA-Asp	0	0	0	0	0	0	0	0	0	0	0	0	0	0	0	0	0	0	0	0	0	0	0	0	0	0	0	0	0	0	0	0	0	0	0	0	0	0	0	0	0	0	0	0	0	0	0	0
ENSRNA049760634	tRNA-Trp	0	0	0	0	0	0	0	0	0	0	0	0	0	0	0	0	0	0	0	0	0	0	0	0	0	0	0	0	0	0	0	0	0	0	0	0	0	0	0	0	0	0	0	0	0	0	0	0
ENSRNA049760638	tRNA-Lys	0	0	0	0	0	0	0	0	0	0	0	0	0	0	0	0	0	0	0	0	0	0	0	0	0	0	0	0	0	0	0	0	0	0	0	0	0	0	0	0	0	0	0	0	0	0	0	0
ENSRNA049760640	tRNA-Ser	0	0	0	0	0	0	0	0	0	0	0	0	0	0	0	0	0	0	0	0	0	0	0	0	0	0	0	0	0	0	0	0	0	0	0	0	0	0	0	0	0	0	0	0	0	0	0	0
ENSRNA049760643	tRNA-Leu	0	0	0	0	0	0	0	0	0	0	0	0	0	0	0	0	0	0	0	0	0	0	0	0	0	0	0	0	0	0	0	0	0	0	0	0	0	0	0	0	0	0	0	0	0	0	0	0
ENSRNA049760646	tRNA-Ile	0	0	0	0	0	0	0	0	0	0	0	0	0	0	0	0	0	0	0	0	0	0	0	0	0	0	0	0	0	0	0	0	0	0	0	0	0	0	0	0	0	0	0	0	0	0	0	0
ENSRNA049760648	tRNA-Gly	0	0	0	0	0	0	0	0	0	0	0	0	0	0	0	0	0	0	0	0	0	0	0	0	0	0	0	0	0	0	0	0	0	0	0	0	0	0	0	0	0	0	0	0	0	0	0	0
ENSRNA049760650	tRNA-Gly	0	0	0	0	0	0	0	0	0	0	0	0	0	0	0	0	0	0	0	0	0	0	0	0	0	0	0	0	0	0	0	0	0	0	0	0	0	0	0	0	0	0	0	0	0	0	0	0
ENSRNA049760653	tRNA-Tyr	0	0	0	0	0	0	0	0	0	0	0	0	0	0	0	0	0	0	0	0	0	0	0	0	0	0	0	0	0	0	0	0	0	0	0	0	0	0	0	0	0	0	0	0	0	0	0	0
ENSRNA049760655	tRNA-Gln	0	0	0	0	0	0	0	0	0	0	0	0	0	0	0	0	0	0	0	0	0	0	0	0	0	0	0	0	0	0	0	0	0	0	0	0	0	0	0	0	0	0	0	0	0	0	0	0
ENSRNA049760657	tRNA-Thr	0	0	0	0	0	0	0	0	0	0	0	0	0	0	0	0	0	0	0	0	0	0	0	0	0	0	0	0	0	0	0	0	0	0	0	0	0	0	0	0	0	0	0	0	0	0	0	0
ENSRNA049760659	tRNA-Arg	0	0	0	0	0	0	0	0	0	0	0	0	0	0	0	0	0	0	0	0	0	0	0	0	0	0	0	0	0	0	0	0	0	0	0	0	0	0	0	0	0	0	0	0	0	0	0	0
ENSRNA049760662	tRNA-Lys	0	0	0	0	0	0	0	0	0	0	0	0	0	0	0	0	0	0	0	0	0	0	0	0	0	0	0	0	0	0	0	0	0	0	0	0	0	0	0	0	0	0	0	0	0	0	0	0
ENSRNA049760666	tRNA-Gly	0	0	0	0	0	0	0	0	0	0	0	0	0	0	0	0	3	0	0	0	0	3	0	0	0	0	0	0	0	0	0	0	0	0	0	0	0	0	0	0	0	0	0	0	0	0	0	0
ENSRNA049760667	tRNA-Gly	0	0	0	0	0	1	0	0	0	0	0	0	0	1	0	0	0	0	0	0	0	0	0	0	0	0	0	0	0	5	0	0	0	0	0	0	0	0	0	0	0	0	0	0	0	0	0	0
ENSRNA049760670	tRNA-Val	0	0	0	0	0	0	0	0	0	0	0	0	0	0	0	0	0	0	0	0	0	0	0	0	0	0	0	0	0	0	0	0	0	0	0	0	0	0	0	0	0	0	0	0	0	0	0	0
ENSRNA049760673	tRNA-Val	0	0	0	0	0	0	0	0	0	0	0	0	0	0	0	0	0	0	0	0	0	0	0	0	0	0	0	0	0	0	0	0	0	0	0	0	0	0	0	0	0	0	0	0	0	0	0	0
ENSRNA049760676	tRNA-Lys	0	0	0	0	0	0	0	0	0	0	0	0	0	0	0	0	0	0	0	0	0	0	0	0	0	0	0	0	0	0	0	0	0	0	0	0	0	0	0	0	0	0	0	0	0	0	0	0
ENSRNA049760722	tRNA-Asn	0	0	0	0	0	0	0	0	0	0	0	0	0	0	0	0	0	0	0	0	0	0	0	0	0	0	0	0	0	0	0	0	0	0	0	0	0	0	0	0	0	0	0	0	0	0	0	0
ENSRNA049760726	tRNA-Tyr	0	0	0	0	0	0	0	0	0	0	0	0	0	0	0	0	0	0	0	0	0	0	0	0	0	0	0	0	0	0	0	0	0	0	0	0	0	0	0	0	0	0	0	0	0	0	0	0
ENSRNA049760730	tRNA-Tyr	0	0	0	0	0	0	0	0	0	0	0	0	0	0	0	0	0	0	0	0	0	0	0	0	0	0	0	0	0	0	0	0	0	0	0	0	0	0	0	0	0	0	0	0	0	0	0	0
ENSRNA049760733	tRNA-Gly	0	0	0	0	0	3	0	0	0	0	0	0	0	0	1	0	0	0	0	0	0	0	0	0	0	0	0	0	0	0	0	0	0	0	0	0	0	0	0	0	0	1	0	0	0	0	0	0
ENSRNA049760736	tRNA-Ala	0	0	0	0	0	0	0	0	0	0	0	0	0	0	0	0	0	0	0	0	0	0	0	0	0	0	0	0	0	0	0	0	0	0	0	0	0	0	0	0	0	0	0	0	0	0	0	0
ENSRNA049760738	tRNA-Tyr	0	0	0	0	0	0	0	0	0	0	0	0	0	0	0	0	0	0	0	0	0	0	0	0	0	0	0	0	0	0	0	0	0	0	0	0	0	0	0	0	0	0	0	0	0	0	0	0
ENSRNA049760742	tRNA-Asp	0	0	0	0	0	0	0	0	0	0	0	0	0	0	0	0	0	0	0	0	0	0	0	0	0	0	0	0	0	0	0	0	0	0	0	2	0	0	0	0	0	0	0	0	0	0	0	0
ENSRNA049760745	tRNA-Ala	0	0	0	0	0	0	0	0	0	0	0	0	0	0	0	0	0	0	0	0	0	0	0	0	0	0	0	0	0	0	0	0	0	0	0	0	0	0	0	0	0	0	0	0	0	0	0	0
ENSRNA049760771	tRNA-Ile	0	0	0	0	0	0	0	0	0	0	0	0	0	0	0	0	0	0	0	0	0	0	0	0	0	0	0	0	0	0	0	0	0	0	0	0	0	0	0	0	0	0	0	0	0	0	0	0
ENSRNA049760773	tRNA-Phe	0	0	0	0	0	0	0	0	0	0	0	0	0	0	0	0	0	0	0	0	0	0	0	0	0	0	0	0	0	0	0	0	0	0	0	0	0	0	0	0	0	0	0	0	0	0	0	0
ENSRNA049760776	tRNA-Asp	1	0	0	0	0	0	0	0	0	0	0	0	0	0	0	0	0	4	0	0	0	0	0	0	0	0	1	0	0	0	0	0	0	0	0	2	0	0	0	0	0	0	0	0	0	0	1	0
ENSRNA049760779	tRNA-Asp	0	0	0	0	0	0	0	0	0	0	0	0	0	0	0	0	0	0	0	0	5	0	0	0	0	0	0	0	1	0	0	0	0	9	0	0	0	0	0	0	0	0	0	0	0	0	0	0
ENSRNA049760782	tRNA-Glu	0	0	0	0	0	0	0	0	0	0	0	0	0	0	0	0	0	0	0	0	0	0	0	0	0	0	0	0	0	0	0	0	0	0	0	0	0	0	0	0	0	0	0	0	0	0	0	0
ENSRNA049760785	tRNA-Glu	0	0	0	0	0	0	0	0	0	0	0	0	0	0	0	0	0	0	0	0	0	0	0	0	0	0	0	0	0	0	0	0	0	0	0	0	0	0	0	0	0	0	0	0	0	0	0	0
ENSRNA049760788	tRNA-Tyr	0	0	0	0	0	0	0	0	0	0	0	0	0	0	0	0	0	0	0	0	0	0	0	0	0	0	0	0	0	0	0	0	0	0	0	0	0	0	0	0	0	0	0	0	0	0	0	0
ENSRNA049760791	tRNA-Tyr	0	0	0	0	0	0	0	0	0	0	0	0	0	0	0	0	0	0	0	0	0	0	0	0	0	0	0	0	0	0	0	0	0	0	0	0	0	0	0	0	0	0	0	0	0	0	0	0
ENSRNA049760794	tRNA-Glu	0	0	0	0	0	0	0	0	0	0	0	0	0	0	0	0	0	0	0	0	0	0	0	0	0	0	0	0	0	0	0	0	0	0	0	0	0	0	0	0	0	0	0	0	0	0	0	0
ENSRNA049760797	tRNA-Met	0	0	0	0	0	0	0	0	0	0	0	0	0	0	0	0	0	0	0	0	0	0	0	0	0	0	0	0	0	0	0	0	0	0	0	0	0	2	0	0	0	0	0	0	0	0	0	0
ENSRNA049760801	tRNA-Met	0	0	0	0	0	0	0	0	0	0	0	0	0	0	0	0	0	0	0	0	0	0	0	0	0	0	0	0	0	0	0	0	0	0	0	0	0	0	0	0	0	0	0	0	0	0	0	0
ENSRNA049760804	tRNA-Arg	0	0	0	0	0	0	0	0	0	0	0	0	0	0	0	0	0	0	0	0	1	0	0	0	0	0	0	0	0	0	0	0	0	0	0	0	0	0	0	0	0	0	0	0	0	0	0	0
ENSRNA049760808	tRNA-Lys	0	0	0	0	0	0	0	0	0	0	0	0	0	0	0	0	0	0	0	0	0	1	0	0	0	0	0	0	0	0	0	0	0	0	0	0	0	0	0	0	0	0	0	0	0	0	0	0
ENSRNA049760812	tRNA-Pro	0	0	0	0	0	0	0	0	0	0	0	0	0	0	0	0	0	0	0	0	0	0	0	0	0	0	0	0	0	0	0	0	0	0	0	0	0	0	0	0	0	0	0	0	0	0	0	0
ENSRNA049760815	tRNA-Ala	0	0	0	0	0	0	0	0	0	0	0	0	0	0	0	0	0	0	0	0	0	0	0	0	0	0	0	0	0	0	0	0	0	0	0	0	0	0	0	0	0	0	0	0	0	0	0	0
ENSRNA049760820	tRNA-Gly	0	0	0	0	0	0	0	0	0	0	0	0	0	0	0	0	0	0	0	0	0	0	0	0	0	0	0	0	0	0	0	0	0	0	0	0	0	0	0	0	0	0	0	0	0	0	0	0
ENSRNA049760824	tRNA-Gln	0	0	0	0	0	0	0	0	0	0	0	0	0	0	0	0	0	0	0	0	0	0	0	0	0	0	0	0	0	0	0	0	0	0	0	0	0	0	0	0	0	0	0	0	0	0	0	0
ENSRNA049760827	tRNA-Tyr	0	0	0	0	0	0	0	0	0	0	0	0	0	0	0	0	0	0	0	0	0	0	0	0	0	0	0	0	0	0	0	0	0	0	0	0	0	0	0	0	0	0	0	0	0	0	0	0
ENSRNA049760830	tRNA-Ala	0	0	0	0	0	0	0	0	0	0	0	0	0	0	0	0	0	0	0	0	0	0	0	0	0	0	0	0	0	0	0	0	0	0	0	0	0	0	0	0	0	0	0	1	0	0	0	0
ENSRNA049760835	tRNA-Ala	0	0	0	0	0	0	0	0	0	0	0	0	0	0	0	0	0	0	0	0	0	0	0	0	0	0	0	0	0	0	0	0	0	0	0	0	0	0	0	0	0	0	0	0	0	0	0	0
ENSRNA049760838	tRNA-Lys	0	0	0	0	0	0	0	0	0	0	0	0	0	0	0	0	0	0	0	0	0	0	0	0	0	0	0	0	0	0	0	0	0	0	0	0	0	0	0	0	0	0	0	0	0	0	0	0
ENSRNA049760841	tRNA-Leu	0	0	0	0	0	0	0	0	0	0	0	0	0	0	0	0	0	0	0	0	0	0	0	0	0	0	0	0	0	0	0	0	0	0	0	0	0	0	0	0	0	0	0	0	0	0	0	0
ENSRNA049760844	tRNA-Leu	0	0	0	0	0	0	0	0	0	0	0	0	0	0	0	0	0	0	0	0	0	0	0	0	0	0	0	0	0	5	0	0	0	0	0	0	0	0	0	0	0	0	0	0	0	0	0	0
ENSRNA049760847	tRNA-Glu	0	0	0	0	0	0	0	0	0	0	0	0	0	0	0	0	0	0	0	0	0	2	0	0	0	0	0	0	0	1	0	0	0	0	0	0	0	0	0	2	0	0	0	0	0	0	0	0
ENSRNA049760850	tRNA-Cys	0	0	0	0	0	0	0	4	0	0	0	0	0	0	0	0	2	0	0	0	0	0	0	0	0	0	0	0	0	0	0	0	0	0	0	0	0	0	0	0	0	0	0	0	0	0	0	0
ENSRNA049760853	tRNA-Val	0	0	0	0	0	0	0	0	0	0	0	0	0	0	0	0	0	0	0	0	0	0	0	0	0	0	0	0	0	0	0	0	0	0	0	2	0	0	0	0	0	1	0	0	0	0	0	1
ENSRNA049760856	tRNA-Gly	0	0	0	0	0	0	0	0	0	0	0	0	0	0	0	0	0	0	0	0	0	0	0	0	0	0	0	0	0	0	0	0	0	0	0	0	0	0	0	0	0	0	0	0	0	0	0	0
ENSRNA049760859	tRNA-Glu	0	0	0	0	0	0	0	0	0	0	0	0	0	0	0	0	0	0	0	0	0	0	0	0	0	0	0	0	0	0	0	0	0	0	0	0	0	0	0	0	0	0	0	0	0	0	0	0
ENSRNA049760861	tRNA-Ser	0	0	0	0	0	0	0	0	0	0	0	0	0	0	0	0	0	0	0	0	0	0	0	0	0	0	0	0	0	0	0	0	0	0	0	0	0	0	0	0	0	0	0	0	0	0	0	0
ENSRNA049760865	tRNA-Lys	0	0	0	0	0	0	0	0	0	0	0	0	0	0	0	0	0	0	0	0	0	0	0	0	0	0	0	0	0	0	0	0	0	0	0	0	0	0	0	0	0	0	0	0	0	0	0	0
ENSRNA049760867	tRNA-Phe	0	0	0	0	0	0	0	0	0	0	0	0	0	0	0	0	0	0	0	0	0	0	0	0	0	0	0	0	0	0	0	0	0	0	0	0	0	0	0	0	0	0	0	0	0	0	0	0
ENSRNA049760870	tRNA-Pro	0	0	0	0	0	0	0	0	0	0	0	0	0	0	0	0	0	0	0	0	0	0	0	0	0	0	0	0	0	0	0	0	0	0	0	0	0	0	0	0	0	0	0	0	0	0	0	0
ENSRNA049760874	tRNA-Arg	0	0	0	0	0	0	0	0	0	0	0	0	0	0	0	0	0	0	0	0	0	0	0	0	0	0	0	0	0	0	0	0	0	0	0	0	0	0	0	0	0	0	0	0	0	0	0	0
ENSRNA049760877	tRNA-Val	0	0	0	0	0	0	0	0	0	0	0	0	0	0	0	0	0	0	0	0	0	0	0	0	0	0	0	0	0	0	0	0	0	0	0	0	0	0	0	0	0	0	0	0	0	0	0	0
ENSRNA049760880	tRNA-Leu	0	0	0	0	0	0	0	0	0	0	0	0	0	0	0	0	0	0	0	0	0	0	0	0	0	0	0	0	0	0	0	0	0	0	0	0	0	0	0	0	0	0	0	0	0	0	0	0
ENSRNA049760882	tRNA-Cys	0	0	0	0	0	0	0	0	0	0	0	0	0	0	0	0	0	0	0	0	0	0	0	0	0	0	0	0	0	0	0	0	0	0	0	0	0	0	0	0	0	0	0	0	0	0	0	0
ENSRNA049760913	tRNA-Asp	0	0	0	0	0	0	0	0	0	0	0	0	0	0	0	0	0	0	0	0	0	0	0	0	0	0	0	0	0	0	0	0	0	0	0	0	0	0	0	0	0	0	0	0	0	0	0	0
ENSRNA049760916	tRNA-Asn	0	0	0	0	0	0	0	0	0	0	0	0	0	0	0	0	0	0	0	0	0	0	0	0	0	0	0	0	0	0	0	0	0	0	0	0	0	0	0	0	0	0	0	0	0	0	0	0
ENSRNA049760919	tRNA-Ile	0	0	0	0	0	0	0	0	0	0	0	0	0	0	0	0	0	0	0	0	0	0	0	0	0	0	0	0	0	0	0	0	0	0	0	0	0	0	0	0	0	0	0	0	0	0	0	0
ENSRNA049760920	tRNA-Asp	0	0	0	0	0	0	0	0	0	0	0	0	0	0	0	0	0	0	0	0	0	0	0	0	0	0	0	0	0	0	0	0	0	0	0	0	0	0	0	0	0	0	0	0	0	0	0	0
ENSRNA049760925	tRNA-Arg	0	0	0	0	0	0	0	0	0	0	0	0	0	1	0	0	0	0	0	0	0	0	0	0	0	0	0	2	0	0	0	0	0	0	0	0	0	0	0	0	0	0	0	0	0	0	0	0
ENSRNA049760927	tRNA-Gly	0	0	0	0	0	0	0	0	0	0	0	0	0	0	0	0	0	0	0	0	0	0	0	0	0	0	0	0	0	0	0	0	0	0	0	0	0	0	0	0	0	0	0	0	0	0	0	0
ENSRNA049760929	tRNA-Ala	0	0	0	0	0	0	0	0	0	0	0	0	0	0	0	0	0	0	0	0	0	0	0	0	0	0	0	0	0	0	0	0	0	0	0	0	0	0	0	0	0	0	0	0	0	0	0	0
ENSRNA049760932	tRNA-Asp	0	0	0	0	0	0	0	0	0	0	0	0	0	0	0	0	0	0	0	0	0	0	0	0	0	0	0	0	0	0	0	0	0	0	0	0	0	0	0	0	0	0	0	0	0	0	0	0
ENSRNA049760935	tRNA-Glu	0	0	0	0	0	0	0	0	0	0	0	0	0	0	0	0	0	0	0	0	0	0	0	0	0	0	0	0	0	0	0	0	0	0	0	0	0	0	0	0	0	0	0	0	0	0	0	0
ENSRNA049760938	tRNA-Phe	0	0	0	0	0	0	0	0	0	0	0	0	0	0	0	0	0	0	0	0	0	0	0	0	0	0	0	0	0	0	0	0	0	0	0	0	0	0	0	0	0	0	0	0	0	0	0	0
ENSRNA049760940	tRNA-Arg	0	0	0	0	0	0	0	0	0	0	0	0	0	0	0	0	0	0	0	0	0	0	0	0	0	0	0	0	0	0	0	0	0	0	0	0	0	0	0	0	0	0	0	0	0	0	0	0
ENSRNA049760942	tRNA-Leu	0	0	0	0	0	0	0	0	0	0	0	0	0	0	0	0	0	0	0	0	0	0	0	0	0	0	0	0	0	0	0	0	0	0	0	0	0	0	0	0	0	0	0	0	0	0	0	0
ENSRNA049760945	tRNA-Val	0	0	0	0	0	0	0	0	0	0	0	0	0	0	0	0	0	0	0	0	0	0	0	0	0	0	0	0	0	0	0	0	0	0	0	0	0	0	0	0	0	0	0	0	0	0	0	0
ENSRNA049760948	tRNA-Arg	0	0	0	0	0	0	0	0	0	0	0	0	0	0	0	0	0	0	0	0	0	0	0	0	0	0	0	0	1	0	0	0	0	0	0	0	0	0	0	0	0	0	0	0	0	0	0	0
ENSRNA049760951	tRNA-Ile	0	0	0	0	0	0	0	0	0	0	0	0	0	0	0	0	0	0	0	0	0	0	0	0	0	0	0	0	0	0	0	0	0	0	0	0	0	0	0	0	0	0	0	0	0	0	0	0
ENSRNA049760955	tRNA-Thr	0	0	0	0	0	0	0	0	0	0	0	0	0	0	0	0	0	0	0	0	0	0	0	0	0	0	0	0	0	0	0	0	0	0	0	0	0	0	0	0	0	0	0	0	0	0	0	0
ENSRNA049760959	tRNA-Leu	0	0	0	0	0	0	0	0	0	0	0	0	0	0	0	0	0	0	0	0	0	0	0	0	0	0	0	0	0	0	0	0	0	0	0	0	0	0	0	0	0	0	0	0	0	0	0	0
ENSRNA049760962	tRNA-Leu	0	0	0	0	0	0	0	0	0	0	0	0	0	0	0	0	0	0	0	0	0	0	0	0	0	0	0	0	0	0	0	0	0	0	0	0	0	0	0	0	0	0	0	0	0	0	0	0
ENSRNA049760964	tRNA-Ser	0	0	0	0	0	0	0	0	0	0	0	0	0	0	0	0	0	0	0	0	0	0	0	0	0	0	0	0	0	0	0	0	0	0	0	0	0	0	0	0	0	0	0	0	0	0	0	0
ENSRNA049760967	tRNA-Val	0	0	0	0	0	0	0	0	0	0	0	0	0	0	0	0	0	0	0	0	0	0	0	0	0	0	0	0	0	0	0	0	0	0	0	0	0	0	0	0	0	0	0	0	0	0	0	0
ENSRNA049760970	tRNA-Ser	0	0	0	0	0	0	0	0	0	0	0	0	0	0	0	0	0	0	0	0	0	0	0	0	0	0	0	0	0	0	0	0	0	0	0	0	0	0	0	0	0	0	0	0	0	0	0	0
ENSRNA049760973	tRNA-Phe	0	0	0	0	0	0	0	0	0	0	0	0	0	0	0	0	0	0	0	0	0	0	0	0	0	0	0	0	0	0	0	0	0	0	0	0	0	0	0	0	0	0	0	0	0	0	0	0
ENSRNA049760974	tRNA-Phe	0	0	0	0	0	0	0	0	0	0	0	0	0	0	0	0	0	0	0	0	0	0	0	0	0	0	0	0	0	0	0	0	0	0	0	0	0	0	0	0	0	0	0	0	0	0	0	0
ENSRNA049998091	U4	0	0	0	0	0	0	0	0	0	0	0	0	0	0	0	0	0	0	0	0	0	0	0	0	0	0	0	0	0	0	0	0	0	0	0	0	0	0	0	0	0	0	0	0	0	0	0	0
ENSRNA050000306	mir-160	0	0	2	2	0	0	0	0	0	0	0	0	0	0	1	0	0	0	3	2	0	5	0	2	1	2	0	0	0	0	0	0	0	0	0	0	0	0	0	0	0	0	0	0	0	0	0	0
ENSRNA050000315	U4	0	0	0	1	2	0	0	0	0	0	0	0	0	0	0	0	6	1	0	0	0	0	0	0	0	0	0	0	0	0	0	0	0	0	0	0	0	0	0	0	0	0	0	0	0	0	1	2
ENSRNA050000318	snoR109	0	0	0	3	3	0	0	0	0	3	0	0	0	2	0	0	4	0	0	0	0	5	0	0	2	2	0	1	2	1	1	0	0	0	0	0	0	0	0	0	0	0	0	0	0	0	0	0
ENSRNA050000321	snoJ33	0	0	0	0	0	0	0	0	0	0	0	0	0	0	0	0	0	0	0	0	0	0	0	0	0	0	0	0	0	0	0	0	0	0	0	0	0	0	0	0	0	0	0	0	0	0	0	0
ENSRNA050000324	snoR109	1	2	2	0	2	0	0	0	8	0	0	0	6	4	1	0	0	0	4	1	11	0	0	5	6	0	0	8	12	5	1	0	3	0	0	5	8	0	6	1	1	2	0	1	5	9	7	1
ENSRNA050000330	U5	10	28	14	0	0	0	188	56	15	9	1	34	5	11	0	0	0	0	5	11	185	27	111	20	2	6	3	23	31	117	10	24	0	0	5	0	6	7	2	0	4	2	0	4	3	0	0	0
ENSRNA050000332	U5	0	0	0	0	0	2	31	2	7	0	2	0	4	4	0	0	0	4	0	2	0	0	0	1	3	0	2	0	2	8	2	0	0	0	0	0	0	2	0	0	0	0	0	1	0	0	0	0
ENSRNA050000337	U4	5	7	1	1	3	0	21	0	3	1	0	0	0	0	0	0	6	0	1	8	11	3	0	1	1	0	1	1	0	0	0	4	0	0	0	0	0	0	0	0	2	0	1	0	1	1	0	0
ENSRNA050000343	U1	0	1	0	4	7	1	0	0	6	3	3	0	0	0	0	0	0	1	0	4	0	0	0	3	0	0	7	0	0	0	0	1	0	0	0	0	0	0	0	0	0	1	0	0	0	0	0	0
ENSRNA050000348	U1	0	0	0	0	0	0	0	0	0	0	0	0	0	0	0	0	0	0	0	0	0	0	0	0	0	0	0	0	0	0	0	0	0	0	0	0	0	0	0	0	0	0	0	0	0	0	0	0
ENSRNA050000353	U2	0	0	0	0	0	0	0	0	0	0	0	0	0	0	0	0	0	0	0	0	3	0	0	0	0	0	0	0	0	0	0	0	0	0	0	0	0	0	0	0	0	0	0	0	0	0	0	0
ENSRNA050000357	RNase_MRP	6	24	4	7	13	13	65	10	4	0	1	0	9	24	2	60	26	10	4	8	52	7	13	4	4	5	2	13	14	55	6	4	3	1	7	3	1	14	6	3	0	0	0	2	1	0	1	1
ENSRNA050000362	snoR28	0	0	0	0	0	0	0	0	0	0	0	0	0	0	0	0	0	0	0	0	0	0	0	0	0	0	0	0	0	0	0	0	0	0	0	0	0	0	0	0	0	0	0	0	0	0	0	0
ENSRNA050000365	U6	0	0	0	0	0	0	0	0	0	0	0	0	0	0	0	0	2	0	0	0	3	0	0	0	0	0	0	0	0	0	2	0	0	0	0	0	0	0	0	2	0	0	0	0	0	0	0	3
ENSRNA050000371	snoR135	0	0	0	0	0	0	0	0	0	0	0	0	0	0	0	8	0	0	0	0	0	0	0	0	0	1	0	0	0	0	0	0	0	0	0	0	0	0	0	0	0	0	0	0	0	0	0	0
ENSRNA050000373	SSU_rRNA_eukarya	292	415	468	459	240	437	162	313	303	380	341	92	206	243	95	169	382	625	306	400	479	200	287	370	293	283	269	344	396	245	618	723	398	499	528	610	445	532	370	628	421	160	244	157	340	812	207	250
ENSRNA050000376	MIR171_1	0	0	0	0	0	0	0	0	0	0	0	0	0	0	0	0	0	0	0	0	0	0	0	0	0	0	0	0	0	0	0	0	0	0	0	0	0	0	0	0	0	0	0	0	0	0	0	0
ENSRNA050000380	Intron_gpII	2	0	11	12	3	7	23	9	11	0	5	0	0	0	1	0	27	8	16	16	46	26	3	8	22	0	8	50	38	26	6	2	1	3	20	3	1	2	5	7	7	0	3	0	4	0	3	0
ENSRNA050000390	SSU_rRNA_eukarya	1	1	1	2	5	1	2	2	0	1	0	0	0	1	1	2	1	4	1	1	4	3	2	0	0	0	0	0	4	0	3	2	0	2	2	2	0	1	0	2	2	0	0	0	1	4	2	1
ENSRNA050000393	snoU30	0	0	0	0	0	0	0	0	0	0	0	0	0	0	0	0	0	0	0	0	0	0	0	0	0	0	0	0	0	0	0	0	0	0	0	0	0	0	0	0	0	0	0	0	0	0	0	0
ENSRNA050000396	LSU_rRNA_eukarya	5	0	0	0	0	0	0	0	1	0	0	0	0	0	0	0	0	1	0	0	0	1	0	0	0	0	1	0	0	0	2	2	1	0	0	0	0	0	0	0	0	0	0	0	0	12	0	0
ENSRNA050000401	SSU_rRNA_eukarya	33	21	53	12	13	10	4	26	30	6	3	0	5	4	2	7	25	15	15	9	9	69	88	19	156	166	92	15	18	9	21	26	9	14	16	15	6	10	1	3	2	0	3	1	6	56	6	1
ENSRNA050000405	LSU_rRNA_eukarya	10	6	3	4	11	4	1	4	3	1	0	0	3	0	1	0	6	1	1	1	1	0	3	0	1	1	0	0	7	0	2	2	3	8	3	0	3	1	0	1	0	0	0	2	2	10	0	0
ENSRNA050000408	LSU_rRNA_eukarya	1	4	4	6	1	0	0	5	4	0	0	0	1	3	2	2	4	2	1	2	1	0	1	0	0	1	0	1	3	1	2	2	6	0	3	1	2	2	1	1	1	1	0	0	2	7	0	0
ENSRNA050000411	SSU_rRNA_eukarya	6	2	15	6	1	2	5	5	7	2	3	0	2	2	0	4	4	0	8	2	2	2	2	0	10	4	2	0	4	1	12	7	2	8	10	2	6	1	0	2	4	0	2	0	1	20	0	0
ENSRNA050000414	snoU31b	2	1	1	1	0	0	0	0	1	0	4	0	2	0	0	0	7	8	2	2	0	2	1	2	5	0	6	1	3	2	2	3	4	0	0	2	3	3	2	5	0	1	2	2	0	0	3	1
ENSRNA050000418	LSU_rRNA_eukarya	9	15	18	6	6	2	2	6	4	4	0	1	2	0	1	8	4	2	3	3	0	2	3	1	1	0	0	1	2	2	15	7	6	9	3	3	3	0	2	1	1	0	0	0	1	21	1	0
ENSRNA050000421	LSU_rRNA_eukarya	36	46	59	27	29	15	8	35	27	26	10	4	19	19	12	10	14	16	28	22	11	24	37	13	16	19	12	15	26	26	53	24	40	12	17	8	7	13	5	14	6	5	10	3	12	84	3	1
ENSRNA050000423	Intron_gpII	1	2	8	6	2	19	0	19	9	0	3	12	0	0	2	0	51	14	55	59	69	21	10	77	15	3	4	29	52	144	5	1	1	15	31	2	6	10	9	6	4	4	0	5	4	9	0	0
ENSRNA050000426	IsrR	1	5	1	1	0	0	1	6	5	0	0	0	2	0	0	0	9	10	3	1	0	0	0	1	1	1	0	7	5	0	2	2	0	7	8	4	2	8	7	1	1	0	0	0	0	0	0	0
ENSRNA050000429	U1	0	0	0	0	0	0	0	0	0	1	0	0	0	0	0	0	0	0	0	2	0	0	0	0	0	0	0	1	0	0	0	0	0	0	0	0	0	0	0	0	0	0	0	0	0	0	0	0
ENSRNA050000431	U1	0	0	0	0	0	0	0	0	0	0	0	0	0	0	0	0	0	0	0	0	0	0	0	0	0	0	0	0	0	0	0	0	0	0	0	0	0	0	0	0	0	0	0	0	0	0	0	0
ENSRNA050000434	U1	0	0	0	0	0	0	0	0	0	0	0	0	0	0	0	0	0	0	0	0	0	0	0	0	0	0	0	0	0	0	0	0	0	0	0	0	0	0	0	0	0	0	0	0	0	0	0	0
ENSRNA050000440	Intron_gpII	0	0	0	0	0	0	0	0	0	0	0	0	0	0	0	0	0	0	0	0	0	0	0	0	0	0	0	0	0	0	0	0	0	0	0	0	0	0	0	0	0	0	0	0	0	0	0	0
ENSRNA050000441	U4	0	0	0	0	0	0	0	0	0	0	0	0	0	0	0	0	0	0	0	0	0	0	0	0	0	0	0	0	0	0	0	0	0	0	0	0	0	0	0	0	0	0	0	0	0	0	0	0
ENSRNA050000471	U4	0	0	1	0	0	0	2	0	0	0	0	0	0	0	0	0	2	1	3	3	3	3	4	0	0	0	0	0	0	0	0	1	1	0	0	0	0	1	0	1	0	0	0	0	0	0	3	0
ENSRNA050000474	U2	0	0	0	0	0	0	20	0	0	0	1	0	0	0	0	66	7	6	0	0	0	0	0	0	0	0	0	0	0	0	0	0	0	0	0	0	0	0	0	0	0	0	1	0	0	0	2	0
ENSRNA050000476	U2	0	8	11	8	0	1	8	2	2	0	0	0	2	4	1	19	6	0	7	2	102	2	8	0	0	0	0	1	4	14	0	0	3	0	0	3	8	0	0	0	0	2	1	0	3	9	0	0
ENSRNA050000482	snoZ159	0	0	0	0	0	0	0	0	0	0	0	0	0	0	0	0	0	0	0	0	0	0	0	0	0	0	0	0	0	0	0	0	0	0	0	0	0	0	0	0	0	0	0	0	0	0	0	0
ENSRNA050000489	U11	0	0	4	1	1	0	0	0	0	0	0	0	0	0	0	82	4	4	0	0	2	6	9	0	0	2	1	0	0	2	2	0	0	1	0	3	0	0	0	0	0	0	0	0	0	13	0	0
ENSRNA050000495	snoZ159	0	0	0	0	0	0	0	0	0	0	0	0	0	0	0	0	0	0	0	0	0	0	0	0	0	0	0	0	0	0	0	0	0	0	0	0	0	0	0	0	0	0	0	0	0	0	0	0
ENSRNA050000497	U5	18	51	19	14	10	1	505	80	56	5	2	44	14	21	6	3901	289	73	16	26	314	83	301	61	17	17	13	82	81	318	6	25	0	30	7	5	10	5	8	3	12	2	0	20	1	317	24	130
ENSRNA050000505	U1	0	0	0	2	0	3	7	0	1	1	0	0	0	0	0	0	12	6	0	0	1	0	0	1	1	0	0	5	0	0	2	1	0	0	4	5	3	3	3	3	0	0	0	1	0	4	4	1
ENSRNA050000508	U5	3	24	28	17	21	8	144	48	38	11	6	16	23	30	7	1672	183	40	11	29	242	91	169	34	36	37	9	81	77	213	7	22	14	7	10	7	12	3	13	7	21	3	1	8	5	74	25	83
ENSRNA050000525	U2	0	0	0	0	0	0	0	0	0	0	0	0	0	0	0	0	0	0	0	0	0	0	0	0	0	0	0	0	0	0	0	0	0	0	0	0	0	0	0	0	0	0	0	0	0	0	0	0
ENSRNA050000528	U2	20	9	36	8	8	9	80	20	14	1	10	37	4	8	6	117	53	34	7	14	125	9	21	11	6	4	9	13	17	35	10	6	24	5	12	15	16	5	10	8	6	16	1	9	9	30	35	29
ENSRNA050000530	Plant_U3	0	0	0	0	0	0	0	0	0	0	0	0	0	0	0	0	0	0	0	1	0	0	0	0	0	0	0	2	0	0	0	0	0	0	0	0	0	0	0	0	0	0	0	0	0	0	0	0
ENSRNA050000542	snoZ278	5	0	2	0	1	0	2	0	0	2	1	0	2	6	3	0	1	7	4	0	0	1	0	3	4	0	1	6	10	1	2	3	0	0	0	0	0	0	7	0	1	1	0	0	1	0	2	0
ENSRNA050000545	snoZ102_R77	0	0	3	6	0	13	0	0	0	0	1	0	0	0	1	0	7	7	1	0	1	0	0	5	1	0	2	4	0	0	1	0	0	0	3	0	0	0	0	0	0	0	0	0	0	0	0	0
ENSRNA050000548	snoZ223	2	0	2	0	24	3	0	10	4	0	6	0	5	2	5	0	0	2	3	1	6	2	12	8	3	3	2	4	10	4	1	0	0	0	0	2	1	1	4	2	2	1	0	2	1	0	0	2
ENSRNA050000550	snoZ102_R77	2	2	0	0	4	2	0	3	4	1	0	0	0	0	2	0	0	5	1	11	2	7	0	16	2	0	7	5	7	3	0	0	0	0	0	0	1	7	0	0	0	0	0	1	0	0	10	7
ENSRNA050000553	MIR530	0	0	0	0	1	0	0	0	2	0	0	0	0	0	0	0	0	0	0	4	0	0	0	0	0	0	0	0	0	2	0	0	0	0	0	0	0	0	0	0	0	0	0	0	0	0	0	0
ENSRNA050000562	snoU36a	1	0	0	0	0	0	0	0	1	0	0	0	1	0	2	0	1	0	11	8	2	4	0	5	2	0	0	3	1	4	0	0	0	0	0	0	0	9	0	3	0	3	1	0	0	0	0	1
ENSRNA050000565	snoR134	9	6	10	5	23	4	11	30	13	4	11	21	5	10	5	128	15	6	4	0	19	10	14	14	6	7	3	13	14	10	9	18	14	46	5	15	14	11	29	3	6	4	6	6	3	0	12	13
ENSRNA050000629	snoZ101	0	0	2	1	3	0	3	0	2	0	0	0	0	0	0	0	0	6	0	0	0	0	1	0	0	1	0	0	0	0	1	0	0	0	0	0	0	0	2	0	0	1	0	0	1	0	0	0
ENSRNA050000635	5_8S_rRNA	0	0	1	1	3	1	3	0	0	0	0	7	0	1	0	18	1	2	2	0	6	0	3	0	0	1	1	0	1	1	0	1	0	0	0	1	1	1	0	0	0	0	0	3	1	0	2	1
ENSRNA050000638	LSU_rRNA_eukarya	85	90	149	58	37	42	25	33	39	26	24	10	31	35	30	9	20	21	43	20	43	34	34	15	41	24	7	18	39	46	79	54	51	33	25	24	17	27	10	11	15	4	18	0	30	113	1	3
ENSRNA050000647	snoR44_J54	4	4	3	5	13	6	2	8	6	6	3	2	3	7	15	1	9	10	13	7	32	4	0	22	10	6	17	15	31	13	5	13	2	0	9	23	6	9	4	1	1	8	4	10	10	0	4	23
ENSRNA050000648	snoR44_J54	3	8	8	1	2	1	1	5	18	8	10	0	6	12	12	0	22	19	10	13	9	14	3	23	18	4	16	18	16	5	6	2	7	0	19	16	1	5	10	9	5	3	4	5	8	0	20	8
ENSRNA050000651	snoZ101	1	5	9	0	4	0	0	0	0	0	0	2	0	3	0	0	0	3	0	0	0	2	1	0	0	0	3	0	0	2	0	0	0	0	0	0	0	1	0	1	0	1	0	0	0	0	1	2
ENSRNA050000662	LSU_rRNA_eukarya	8265	15069	14576	12123	4746	13957	7340	12635	12843	10928	11496	4480	13784	8346	2142	14386	16834	14503	19217	10098	13561	8659	13320	6462	8874	7166	5777	7059	10366	8686	31852	26313	19326	25125	24376	10263	13360	23530	6598	15786	16376	2037	7847	1213	14618	74893	1683	1672
ENSRNA050000665	LSU_rRNA_eukarya	100	86	137	43	43	19	23	82	46	12	12	6	18	14	11	104	31	23	28	13	25	37	48	7	19	27	11	28	25	39	74	65	76	42	35	17	33	35	8	10	14	2	9	1	13	226	5	4
ENSRNA050000667	LSU_rRNA_eukarya	221	245	312	153	128	125	64	219	130	79	85	8	133	128	41	50	68	62	175	153	227	115	144	88	94	71	25	106	168	204	183	93	110	177	95	100	66	92	24	45	46	9	51	4	61	512	9	11
ENSRNA050000671	LSU_rRNA_eukarya	1008	1226	1031	374	256	255	113	239	251	312	208	89	476	386	313	128	189	175	493	311	336	304	291	180	358	294	195	315	412	340	939	417	643	208	281	176	207	148	68	179	230	58	208	28	198	353	28	52
ENSRNA050000685	snoR77	0	0	0	0	0	0	0	0	0	0	0	0	0	0	0	0	0	0	0	0	0	0	0	0	0	0	0	0	0	0	0	0	0	0	0	0	0	0	0	0	0	0	0	0	0	0	0	0
ENSRNA050000688	snoR77	1	0	0	0	0	4	4	1	0	0	0	0	0	0	1	0	9	0	0	0	3	2	1	12	2	0	0	1	2	0	0	0	0	0	0	3	0	0	3	0	0	0	0	0	0	0	0	0
ENSRNA050000692	U1	0	0	0	0	0	0	0	0	0	0	0	0	0	0	0	0	0	0	0	0	0	0	0	0	0	0	0	0	0	0	0	0	0	0	0	0	0	0	0	0	0	0	0	0	0	0	0	0
ENSRNA050000695	U2	0	0	0	0	0	0	0	0	0	0	0	0	0	0	0	0	0	0	0	0	0	0	0	0	0	0	0	1	1	0	0	0	0	0	0	0	0	0	0	0	0	0	0	0	0	0	0	0
ENSRNA050000707	snoR103	1	0	1	3	8	5	5	4	8	3	0	7	1	3	1	0	0	0	3	0	0	5	0	0	2	2	10	4	3	0	2	1	0	0	0	0	5	0	1	3	4	2	1	3	4	0	1	10
ENSRNA050000721	snoR44_J54	1	1	1	0	0	4	0	0	2	0	4	0	2	0	2	0	0	0	6	6	10	3	0	1	0	0	4	5	2	0	2	1	0	0	0	2	0	0	5	1	1	8	3	4	2	0	0	0
ENSRNA050000731	snoR44_J54	0	0	3	3	0	2	2	0	0	0	0	0	0	0	3	0	0	0	5	6	0	5	1	3	9	0	3	13	20	1	2	0	6	0	0	5	0	5	2	3	1	2	1	9	0	0	7	6
ENSRNA050000759	U2	0	0	0	0	0	0	5	0	0	0	0	0	0	0	0	12	0	5	0	0	0	0	0	0	0	0	0	1	0	0	0	0	0	0	0	0	0	0	0	0	0	0	0	0	0	3	3	0
ENSRNA050000762	U2	0	10	25	9	0	0	43	13	12	0	2	48	4	9	3	325	36	21	2	9	187	12	19	5	7	2	5	15	3	22	2	0	0	0	5	4	0	3	5	1	6	0	0	1	1	33	0	16
ENSRNA050000765	U2	2	1	8	0	0	0	6	0	0	1	0	23	0	0	1	0	16	0	0	11	84	1	5	0	2	0	0	0	0	4	2	1	0	6	8	0	0	1	0	0	2	0	0	2	0	0	2	5
ENSRNA050000769	U2	16	15	36	15	13	16	134	13	22	7	19	89	21	23	5	413	101	52	14	22	274	20	30	16	14	4	4	49	18	67	10	16	18	23	66	32	10	16	13	24	19	7	10	73	9	35	50	32
ENSRNA050000772	U2	11	17	32	9	13	18	73	23	23	3	1	55	2	10	3	105	71	4	9	12	205	9	22	14	4	15	3	28	18	52	4	13	5	14	12	15	11	9	11	1	5	2	2	21	3	31	21	7
ENSRNA050000775	U1	0	0	1	0	0	0	6	0	0	0	0	0	0	0	0	0	0	0	0	0	1	0	0	0	0	0	0	0	1	0	0	2	2	10	0	0	0	0	1	0	0	0	0	0	0	0	0	3
ENSRNA050000813	SNORD25	0	0	0	0	0	0	0	0	0	0	0	0	0	0	0	0	0	0	0	0	0	0	0	0	0	0	0	0	0	0	0	0	0	0	0	0	0	0	2	0	0	0	0	0	0	0	0	0
ENSRNA050000814	SNORD25	0	3	0	0	0	0	3	0	0	0	0	0	0	0	0	0	0	0	2	0	0	0	0	0	1	0	0	0	0	2	1	0	6	0	0	10	1	0	2	0	0	0	0	2	1	0	0	0
ENSRNA050000822	snoU31b	6	4	0	2	0	4	0	6	0	3	0	0	7	2	4	0	2	5	3	4	3	5	1	5	9	1	4	11	6	0	0	1	0	0	0	9	2	0	5	1	3	0	0	2	1	1	1	3
ENSRNA050000832	snoZ199	8	1	9	0	10	0	4	10	8	1	0	0	0	2	9	0	4	32	9	1	0	6	1	5	5	5	1	15	6	5	4	3	1	8	0	13	2	12	34	2	3	13	0	4	3	0	14	21
ENSRNA050000834	snoZ221_snoR21b	0	0	0	0	0	0	0	0	0	0	1	0	1	2	0	19	3	1	0	0	4	5	5	1	1	0	0	2	0	2	0	0	0	0	0	0	0	2	1	0	0	3	0	0	0	0	0	0
ENSRNA050000838	snoR64	0	0	0	1	5	1	0	0	1	0	0	0	0	2	2	0	0	0	5	11	0	3	0	7	9	0	4	2	5	0	0	1	7	0	0	1	0	0	1	0	1	3	0	4	2	0	0	0
ENSRNA050000843	Plant_SRP	0	0	0	0	0	0	0	0	0	0	0	0	0	0	0	0	0	0	0	0	0	0	0	0	0	0	0	0	0	0	0	0	0	0	0	0	0	0	0	0	0	0	0	0	0	0	0	0
ENSRNA050000851	snoJ33	0	0	0	0	0	0	0	0	0	0	0	0	0	0	0	0	0	0	0	0	0	0	0	0	0	0	0	0	0	0	0	0	0	0	0	0	0	0	0	0	0	0	0	0	0	0	0	0
ENSRNA050000865	MIR473	0	0	0	0	0	0	0	0	0	0	0	0	0	0	0	0	0	0	0	0	0	0	0	0	0	0	0	0	0	0	0	0	0	0	0	0	0	0	0	0	0	0	0	0	0	0	0	0
ENSRNA050000888	snoU31b	8	5	4	2	11	3	12	3	31	3	9	0	18	6	17	6	6	33	22	15	12	8	3	36	7	0	11	26	45	5	3	1	9	14	0	11	7	15	10	12	6	16	7	31	7	1	13	18
ENSRNA050000909	mir-166	0	0	0	0	0	0	0	0	0	0	0	0	0	0	0	0	0	0	0	0	0	0	0	0	0	0	0	0	0	0	0	0	0	0	0	0	0	0	0	0	0	0	0	0	0	0	0	0
ENSRNA050000919	U2	0	0	0	0	0	0	0	0	0	0	0	0	0	0	0	0	0	0	0	0	0	0	0	0	0	0	0	0	0	0	0	0	0	0	0	0	0	0	0	0	0	0	0	0	0	0	0	0
ENSRNA050000925	U2	13	21	33	13	5	14	32	11	13	5	2	85	9	12	3	30	21	35	11	18	51	18	25	15	12	6	11	17	26	24	4	8	6	0	4	3	10	13	12	2	3	3	0	5	7	9	9	1
ENSRNA050001018	MIR171_1	0	0	0	0	0	0	0	0	0	0	0	0	0	0	0	0	0	0	0	0	0	0	0	0	0	0	0	0	0	0	0	0	0	0	0	0	0	0	0	0	0	0	0	0	0	0	0	0
ENSRNA050001027	snosnR60_Z15	7	6	8	6	15	6	0	1	16	10	1	0	4	13	6	0	12	31	7	0	11	1	0	15	10	13	32	6	9	4	7	13	8	0	6	19	3	13	25	5	1	9	0	7	5	0	32	29
ENSRNA050001031	snoZ159	0	0	0	0	0	0	0	0	0	0	0	0	0	0	0	0	0	0	0	0	0	0	0	0	0	0	0	0	0	0	0	0	0	0	0	0	0	0	0	0	0	0	0	0	0	0	0	0
ENSRNA050001035	MIR159	0	0	1	0	0	0	0	0	1	0	1	0	1	0	0	0	0	0	1	1	0	1	0	0	2	0	0	1	0	0	0	0	0	0	0	2	1	0	5	0	1	2	0	0	1	0	2	1
ENSRNA050001042	U1	0	0	0	0	0	0	0	0	0	0	0	0	0	0	0	0	0	0	0	0	0	1	0	0	0	0	0	0	0	0	0	0	0	0	0	0	0	0	0	0	0	0	0	0	0	0	0	0
ENSRNA050001050	U4	0	0	0	0	0	0	0	0	0	0	0	0	0	0	0	0	0	0	0	0	0	0	0	0	0	0	0	0	0	0	0	0	0	0	0	0	0	0	0	0	0	0	0	0	0	0	0	0
ENSRNA050001138	Plant_SRP	0	0	0	0	0	0	0	0	0	0	0	0	0	0	0	0	0	0	0	0	0	0	0	0	0	0	0	0	0	0	0	0	0	0	0	0	0	0	0	0	0	0	0	0	0	0	0	0
ENSRNA050001191	snoR135	0	0	0	0	0	0	0	0	1	0	0	0	0	2	0	0	0	0	0	0	0	0	0	0	0	0	0	0	0	0	0	0	0	0	1	0	0	0	0	0	0	1	0	0	0	0	0	1
ENSRNA050001195	U4	5	16	28	8	3	6	10	0	1	1	7	6	18	11	10	15	0	1	7	5	32	27	14	41	20	4	7	18	14	22	29	21	34	0	0	1	2	0	1	9	1	1	8	41	34	1	0	0
ENSRNA050001204	RNase_MRP	10	13	29	11	1	14	79	25	6	5	4	6	6	21	3	380	17	21	16	35	230	19	44	8	12	6	1	19	10	65	2	6	0	0	13	6	1	0	1	4	7	4	0	4	2	21	5	11
ENSRNA050001211	snoR28	0	0	0	0	0	0	0	0	0	0	0	0	0	0	0	0	0	0	0	0	0	0	0	0	0	0	0	0	0	0	0	0	0	0	0	0	0	0	0	0	0	0	0	0	0	0	0	0
ENSRNA050001240	MIR530	0	0	0	0	0	0	0	0	0	0	0	0	0	0	0	0	0	0	0	0	0	0	0	0	0	0	0	0	0	0	0	0	0	0	0	0	0	0	0	0	0	0	0	0	0	0	0	0
ENSRNA050001244	U2	0	0	0	0	0	0	0	0	0	0	0	0	0	0	0	0	0	0	0	0	0	0	0	0	0	0	0	0	0	0	0	0	0	0	0	0	0	0	0	0	0	0	0	0	0	0	0	0
ENSRNA050001258	Plant_SRP	0	0	0	0	0	0	0	0	0	0	0	0	0	0	0	0	0	0	0	0	0	0	0	0	0	0	0	0	0	0	0	0	0	0	0	0	0	0	0	0	0	0	0	0	0	0	0	0
ENSRNA050001266	snoR103	3	0	1	0	3	0	4	0	0	3	0	0	3	0	0	0	6	0	0	0	6	1	5	0	0	5	0	1	0	1	5	3	4	11	6	0	4	5	2	1	1	0	4	1	1	0	6	0
ENSRNA050001272	U6	0	0	0	0	0	0	0	0	0	0	0	0	0	0	0	0	0	0	0	0	0	0	0	0	0	0	0	0	0	0	0	0	0	0	0	0	0	0	0	0	0	0	0	0	0	0	0	0
ENSRNA050001279	5S_rRNA	2	2	1	4	0	1	3	5	1	0	0	1	0	0	0	24	0	2	0	1	2	2	11	4	0	2	1	1	2	3	0	1	0	2	0	1	1	0	0	0	0	0	0	0	0	4	0	1
ENSRNA050001281	5_8S_rRNA	0	0	0	0	0	0	0	0	0	0	0	0	0	0	0	2	0	0	0	0	0	0	0	0	0	0	0	0	0	0	1	0	0	0	0	0	0	0	0	0	0	0	0	0	0	0	0	0
ENSRNA050001285	U1	0	0	0	0	0	0	0	0	0	0	0	0	0	0	0	0	0	0	0	0	0	0	0	0	0	0	0	0	0	0	0	0	0	0	0	0	0	0	0	0	0	0	0	0	0	0	0	0
ENSRNA050001288	snoZ159	0	0	0	0	0	0	0	0	0	0	0	0	0	0	0	0	0	0	0	0	0	0	0	0	0	0	0	0	0	0	0	0	0	0	0	0	0	0	0	0	0	0	0	0	0	0	0	0
ENSRNA050001292	Plant_SRP	0	0	1	5	2	3	0	0	0	2	4	0	0	5	1	0	13	0	1	0	20	0	0	2	1	0	0	6	4	3	0	0	0	0	0	3	2	0	1	0	0	0	0	0	1	18	0	8
ENSRNA050001297	Plant_SRP	0	0	0	6	4	9	0	0	0	3	0	18	3	5	0	0	0	0	0	1	0	1	2	0	0	0	0	4	10	7	0	0	0	14	7	2	0	0	0	1	2	0	0	0	4	0	0	0
ENSRNA050001302	U1	0	2	2	0	0	1	14	0	1	0	0	0	0	0	0	0	5	0	0	0	1	0	0	2	0	0	1	0	0	1	0	1	0	0	0	0	0	0	0	0	0	0	0	0	0	0	0	1
ENSRNA050001316	MIR169_2	0	0	0	0	0	0	0	0	0	0	0	0	0	0	0	0	0	0	0	0	0	0	0	0	0	0	0	0	0	0	0	0	0	0	0	0	0	0	0	0	0	0	0	0	0	0	0	0
ENSRNA050001323	U2	0	0	0	0	0	0	0	0	0	0	0	0	0	0	0	0	5	0	0	0	0	0	0	0	0	0	0	0	0	0	0	0	0	0	0	0	0	0	0	0	0	0	0	0	0	0	0	0
ENSRNA050001327	5S_rRNA	0	0	0	0	0	1	0	0	0	0	0	0	0	2	0	2	0	0	0	0	2	1	1	0	0	0	0	0	0	2	0	0	0	2	0	0	0	0	0	0	0	0	0	0	0	16	0	2
ENSRNA050001339	MIR530	0	0	0	0	0	0	0	0	0	0	0	0	0	0	0	0	0	0	0	0	0	0	0	0	0	0	0	0	0	0	0	0	0	0	0	0	0	0	0	0	0	0	0	0	0	0	0	0
ENSRNA050001411	U2	13	3	7	6	6	2	10	12	3	0	2	0	1	1	0	0	9	1	2	4	22	7	3	11	1	2	1	6	5	16	1	0	0	0	4	1	2	4	6	2	0	0	0	1	1	6	1	0
ENSRNA050001414	U6	0	0	0	1	1	0	0	0	0	0	0	0	0	0	0	2	4	2	0	2	0	0	0	1	0	0	0	0	2	0	1	0	0	0	0	1	0	0	0	0	0	0	0	0	0	0	2	0
ENSRNA050001417	snoR134	62	28	60	56	57	48	61	100	105	32	57	21	14	31	43	5	145	129	43	48	88	55	40	25	36	28	31	39	40	54	82	86	93	58	69	72	90	130	182	46	31	34	54	64	42	50	191	98
ENSRNA050001419	snoU36a	0	7	4	7	0	0	0	0	0	1	0	0	0	1	2	0	3	2	0	1	0	0	1	1	5	0	6	5	4	10	2	2	4	0	5	2	2	3	2	0	0	1	0	2	0	0	5	3
ENSRNA050001424	snoJ33	14	21	12	14	16	7	21	18	6	13	2	0	15	11	17	0	6	0	10	6	11	27	9	4	25	17	3	14	5	6	1	3	10	5	4	4	6	1	4	2	1	5	5	0	2	0	0	0
ENSRNA050001428	snoZ102_R77	2	3	3	5	3	7	0	1	1	0	0	0	0	2	3	0	7	11	0	3	0	0	1	1	2	1	2	3	3	4	6	0	0	0	0	1	0	1	0	0	0	0	0	0	0	0	0	0
ENSRNA050001433	U5	3	3	7	13	8	4	35	18	1	4	1	0	9	11	6	157	16	8	6	3	21	24	32	10	7	3	5	12	18	37	0	2	7	9	0	0	1	2	1	2	1	1	0	0	1	41	1	8
ENSRNA050001436	snoJ33	0	0	0	0	0	0	0	0	0	0	0	0	0	0	0	0	0	0	0	0	0	0	0	0	0	0	0	0	0	0	0	0	0	0	0	0	0	0	0	0	0	0	0	0	0	0	0	0
ENSRNA050001438	snoZ102_R77	0	0	0	0	0	0	0	0	0	0	0	0	0	0	0	0	0	2	0	0	5	1	0	0	0	0	0	1	2	0	0	0	0	0	0	0	0	0	0	1	0	0	0	0	0	0	0	0
ENSRNA050001442	snoZ223	0	2	1	2	2	1	0	6	3	0	2	0	2	1	4	0	5	2	2	2	5	1	3	6	5	1	4	3	8	0	8	0	4	3	13	3	5	0	6	1	2	2	0	11	5	0	0	11
ENSRNA050001448	U2	8	8	12	6	2	5	58	16	5	1	3	14	3	11	4	106	53	3	3	10	98	9	11	9	9	3	0	0	8	44	4	3	2	3	10	1	0	1	8	2	10	2	0	8	1	5	3	10
ENSRNA050001451	U6	0	1	0	0	0	4	0	0	0	0	0	0	0	0	0	0	0	0	0	0	0	0	0	0	0	0	0	0	0	0	0	0	0	1	0	0	0	0	0	0	0	0	0	0	0	0	0	0
ENSRNA050001454	snoR8a	10	6	7	3	23	5	0	16	5	1	1	0	4	9	10	1	13	7	5	14	27	5	2	14	7	12	3	20	16	6	1	4	0	0	11	0	0	4	6	0	2	1	1	0	2	0	6	6
ENSRNA050001465	snoZ279_R105_R108	0	0	1	0	0	0	0	0	0	0	0	0	0	0	0	0	6	0	0	1	3	0	2	1	0	0	0	0	0	0	0	0	0	0	0	0	0	0	0	0	0	0	0	0	0	0	0	0
ENSRNA050001470	U5	0	0	0	2	0	0	0	0	0	0	0	0	0	0	0	0	0	0	0	0	0	0	1	0	0	0	0	0	0	0	0	0	0	0	0	0	0	0	0	0	0	0	0	0	0	0	0	0
ENSRNA050001760	snoZ43	0	4	3	0	2	1	0	7	0	3	0	6	2	7	12	0	0	5	4	1	0	3	4	0	5	3	4	0	0	0	1	1	4	1	0	18	0	5	13	1	2	8	0	7	1	0	2	13
ENSRNA050001764	SNORD14	11	6	0	4	7	1	5	5	5	1	2	0	3	2	7	21	4	8	4	2	1	8	1	9	2	6	10	7	7	0	10	2	7	1	1	12	3	13	20	0	0	4	5	2	2	0	9	15
ENSRNA050001768	SNORD14	10	1	7	0	25	5	0	31	23	1	2	0	2	8	10	1	7	33	4	3	0	14	1	13	19	10	8	17	11	5	6	8	10	13	0	26	13	22	26	1	11	7	3	9	7	0	27	27
ENSRNA050001771	SNORD14	19	34	6	39	54	39	77	25	45	42	30	40	29	32	39	28	87	74	30	39	30	43	27	76	49	16	65	60	106	17	19	9	28	31	22	27	22	54	52	41	21	51	9	32	34	0	35	50
ENSRNA050001775	SNORD14	2	9	6	4	12	1	9	6	11	13	3	1	4	7	23	0	0	8	10	3	2	19	2	28	9	1	9	20	11	1	8	2	14	12	11	21	7	8	30	6	10	18	0	12	10	0	5	17
ENSRNA050001779	snoU31b	17	2	7	3	4	3	0	1	0	0	0	0	0	0	3	0	1	12	12	7	13	11	1	11	4	0	14	13	12	0	1	0	7	0	0	1	1	12	7	2	0	2	0	8	1	1	2	6
ENSRNA050001786	snoZ103	1	2	1	1	0	1	0	2	4	1	0	0	0	2	3	0	0	6	7	2	1	3	10	0	3	2	2	7	2	3	0	1	1	14	7	1	0	0	3	2	2	1	0	1	2	0	2	6
ENSRNA050001790	snoZ103	0	0	0	0	1	6	0	0	0	0	0	0	0	0	1	0	0	0	1	0	2	1	0	8	2	0	1	0	2	6	1	0	0	0	4	2	0	0	0	0	0	7	0	1	0	0	0	9
ENSRNA050001794	snoZ103	2	3	2	14	4	0	7	0	14	4	1	8	1	3	3	0	6	23	11	7	3	2	0	14	3	2	15	9	10	7	4	4	9	0	6	31	2	3	27	6	3	14	4	9	1	0	11	14
ENSRNA050001796	snoR60	6	8	3	4	5	4	4	3	9	1	2	0	1	0	6	0	9	4	0	1	1	0	1	3	1	1	10	3	16	0	0	0	0	0	0	1	0	2	5	0	0	0	0	1	0	2	8	2
ENSRNA050001809	GmglnB1_5p_UTR	0	0	0	0	0	0	0	0	0	0	0	0	0	0	0	0	0	0	0	0	0	0	0	0	0	0	0	0	0	0	0	0	0	0	0	0	0	0	0	0	0	0	0	0	0	0	0	0
ENSRNA050001848	MIR169_2	0	0	0	0	0	0	0	0	0	0	0	0	0	0	0	0	0	0	0	0	0	0	0	0	0	0	0	0	0	0	0	0	0	0	0	0	0	0	0	0	0	0	0	0	0	0	0	0
ENSRNA050001856	MIR169_2	0	0	0	0	0	0	0	0	0	0	0	0	0	0	0	0	0	0	0	0	0	0	0	0	0	0	0	0	0	0	0	0	0	0	0	0	0	0	0	1	0	0	0	0	0	0	0	0
ENSRNA050001859	snoR83	4	1	1	3	0	2	8	1	5	2	3	0	0	0	3	0	3	1	4	10	6	3	0	13	5	1	8	10	12	0	4	0	2	0	19	1	10	2	6	2	2	9	2	2	3	0	21	9
ENSRNA050001862	IsrR	0	0	0	0	0	0	0	0	0	0	0	0	0	0	0	0	0	0	0	0	0	0	0	0	0	0	0	0	0	0	0	0	0	0	0	0	0	0	0	0	0	0	0	0	0	0	0	0
ENSRNA050001865	MIR169_2	0	0	0	0	0	0	0	0	0	0	0	0	0	0	0	0	0	0	0	0	0	0	0	0	0	0	0	0	0	0	0	0	0	0	0	0	0	0	0	0	0	0	0	0	0	0	0	0
ENSRNA050001867	MIR169_2	0	0	0	0	0	0	0	0	0	0	0	0	0	0	0	0	0	0	0	2	0	0	0	0	0	0	0	0	0	0	0	0	0	0	0	0	0	0	0	0	0	0	0	0	0	0	0	0
ENSRNA050001870	MIR169_2	0	0	0	0	0	0	0	0	0	0	0	0	0	0	0	0	0	0	0	0	0	0	0	0	0	0	0	0	0	0	0	0	0	0	0	0	0	0	0	0	0	0	0	0	0	0	0	0
ENSRNA050001901	5S_rRNA	0	2	0	2	3	0	0	0	7	4	1	0	0	1	0	0	0	0	2	2	0	0	4	2	4	0	0	7	4	3	0	2	0	0	0	0	1	3	0	1	1	1	0	1	1	0	0	0
ENSRNA050001906	snoZ278	3	2	2	6	8	0	0	6	9	0	6	7	3	2	2	0	0	1	9	2	0	2	7	8	2	2	6	9	4	0	0	1	1	0	0	5	2	6	17	1	1	8	4	1	3	0	1	6
ENSRNA050001909	snoZ159	0	0	0	0	0	0	0	0	0	0	0	0	0	0	0	0	0	0	0	0	0	0	0	0	0	0	0	0	0	0	0	0	0	0	0	0	0	0	0	0	0	0	0	0	0	0	0	0
ENSRNA050001912	snoR117	4	1	4	1	1	1	0	1	2	0	0	11	0	1	0	0	0	0	0	3	0	3	0	0	1	0	3	2	0	0	2	0	4	2	0	0	1	1	2	1	1	2	0	3	0	14	9	9
ENSRNA050001926	snoR11	4	0	1	4	3	0	0	0	1	1	0	0	5	0	4	0	0	1	2	0	0	2	0	2	1	2	0	1	2	0	2	4	0	0	0	6	0	1	2	0	0	2	0	4	1	0	4	2
ENSRNA050001931	snoR11	4	0	0	2	0	0	0	0	0	0	0	0	0	0	0	0	3	0	0	0	0	0	0	0	0	0	0	1	0	0	0	0	0	0	0	4	0	0	0	0	0	0	0	0	0	0	0	0
ENSRNA050001937	snoR83	23	6	19	1	21	15	49	26	27	1	5	8	3	24	3	226	31	6	15	16	136	14	39	15	6	0	2	54	45	59	1	2	0	0	2	1	5	2	0	0	5	0	0	0	0	2	6	11
ENSRNA050001940	snoU36a	10	4	4	6	18	3	12	2	8	2	1	0	10	6	3	0	0	2	11	12	1	6	6	31	9	5	12	25	14	2	3	1	13	4	8	19	2	2	14	2	4	10	1	2	2	9	11	13
ENSRNA050001946	snoR80	0	1	0	0	0	0	2	0	0	0	0	0	0	2	0	28	0	1	1	0	8	0	8	3	1	0	0	3	4	3	3	0	2	0	0	4	0	0	0	3	0	0	0	1	0	0	0	5
ENSRNA050001952	snoZ152	0	0	1	0	2	2	0	0	3	0	0	0	4	0	3	0	0	2	0	3	0	1	1	3	6	0	4	0	3	0	2	1	0	0	0	2	1	3	5	4	0	0	0	1	0	0	1	5
ENSRNA050001955	snoR134	49	36	37	33	76	24	7	60	37	52	30	27	41	76	51	13	3	6	51	53	41	36	36	46	36	31	32	19	43	13	21	39	25	27	1	60	14	36	45	12	20	45	51	30	22	18	22	18
ENSRNA050001959	U6	0	0	0	0	0	0	0	0	0	0	0	0	0	0	0	0	0	0	0	0	0	0	0	0	0	0	0	0	0	0	0	0	0	0	0	0	0	0	0	0	0	0	0	0	0	0	0	0
ENSRNA050001963	Plant_SRP	0	0	0	0	0	0	0	0	0	0	0	0	0	0	0	0	0	0	0	0	0	0	0	0	0	0	0	0	0	0	0	0	0	0	0	0	0	0	0	0	0	0	0	0	0	0	0	0
ENSRNA050001971	5_8S_rRNA	3	14	8	9	2	2	10	0	3	1	0	0	0	1	2	3	1	4	2	6	6	8	2	0	1	2	2	2	4	1	3	1	6	2	0	1	3	0	0	0	2	0	0	1	3	5	1	0
ENSRNA050001974	Intron_gpI	0	0	7	2	0	0	6	0	0	0	0	0	0	9	2	1	7	15	2	2	36	4	2	6	1	3	0	7	3	13	1	1	0	0	0	0	0	0	1	2	4	0	0	3	1	0	0	3
ENSRNA050001978	LSU_rRNA_eukarya	1	3	4	5	4	1	1	3	1	0	0	0	1	0	1	0	5	1	12	1	0	4	8	2	1	0	0	0	3	0	0	7	7	2	0	0	6	1	2	1	2	6	2	2	6	5	0	0
ENSRNA050001980	U2	0	0	0	0	0	0	0	0	0	0	0	0	0	0	0	0	0	0	0	0	0	0	0	0	0	0	0	0	0	0	0	0	0	0	0	0	0	0	0	0	0	0	0	0	0	0	0	0
ENSRNA050001983	LSU_rRNA_eukarya	1	3	1	7	22	13	0	0	7	3	0	0	0	0	0	0	0	3	2	5	0	0	7	0	3	1	0	0	0	1	1	2	0	4	8	11	1	5	1	1	2	6	3	1	4	0	6	0
ENSRNA050001985	Plant_SRP	2	5	14	0	0	0	0	5	2	2	1	5	2	0	0	0	0	0	4	1	9	2	1	1	2	0	1	2	4	0	1	2	11	0	6	0	0	0	3	1	3	0	1	1	4	0	0	0
ENSRNA050001990	snoR64	0	0	0	0	0	0	0	0	0	0	0	0	0	0	0	0	0	0	0	0	0	0	0	0	0	0	0	0	0	0	0	0	0	0	0	0	0	0	0	0	0	0	0	0	0	0	0	0
ENSRNA050002005	Plant_U3	0	0	0	0	0	0	0	0	0	0	0	0	0	0	0	0	0	0	0	0	0	0	0	0	0	0	0	0	0	0	0	0	0	0	0	0	0	0	0	0	0	0	0	0	0	0	0	0
ENSRNA050002008	snoU36a	0	0	0	0	0	0	0	0	3	1	0	14	0	0	0	0	0	0	2	3	1	0	0	0	0	0	0	0	0	0	1	0	4	0	0	0	0	0	1	2	2	1	1	0	0	0	0	0
ENSRNA050002011	U6atac	0	0	0	0	0	0	0	0	0	0	0	0	0	0	0	0	0	0	0	0	0	0	0	0	0	0	0	0	0	0	0	0	0	0	0	0	0	0	0	0	0	0	0	0	0	0	0	0
ENSRNA050002016	U6atac	0	0	0	0	0	0	0	0	0	0	0	0	0	0	0	0	0	0	0	0	0	0	0	0	0	0	0	0	0	0	0	0	0	0	0	0	0	0	0	0	0	0	0	0	0	0	0	0
ENSRNA050002021	snoR60	0	0	0	0	0	0	0	0	0	0	0	0	0	0	0	0	0	0	0	0	0	0	0	1	0	0	0	0	0	0	0	0	0	0	0	0	0	0	0	2	0	0	0	0	0	0	0	0
ENSRNA050002028	SNOR75	0	0	0	2	0	0	0	0	0	0	0	0	0	0	0	0	9	0	0	0	0	0	0	0	0	0	0	8	5	2	0	0	0	0	0	0	0	0	0	0	0	0	0	0	0	0	0	0
ENSRNA050002035	U5	0	0	0	0	0	0	0	0	0	0	0	0	0	0	0	0	0	0	0	0	0	0	0	0	0	0	0	0	0	0	0	0	0	0	0	0	0	0	0	0	1	0	0	0	0	0	0	0
ENSRNA050002060	U2	0	0	0	0	0	0	0	0	0	0	0	0	0	0	0	0	0	0	0	0	0	0	0	0	0	0	0	0	0	0	0	0	0	0	0	0	0	0	0	0	0	0	0	0	0	0	0	0
ENSRNA050002063	Plant_SRP	0	0	0	0	0	0	0	0	0	0	0	0	0	0	0	0	0	0	0	0	0	0	0	0	0	0	0	0	0	0	0	0	0	0	0	0	0	0	0	0	0	0	0	0	0	0	0	0
ENSRNA050002072	mir-160	0	0	0	0	0	0	0	0	0	0	0	0	0	0	0	0	0	0	0	0	0	0	0	0	0	0	0	0	0	0	0	0	0	0	0	0	0	0	0	0	0	0	0	0	0	0	0	0
ENSRNA050002075	U1	0	1	2	0	0	1	6	0	0	0	0	0	0	4	1	0	6	0	1	0	0	0	3	0	1	0	0	1	2	4	2	1	0	0	1	0	0	0	1	0	1	0	0	0	0	0	0	0
ENSRNA050002080	U2	31	29	47	47	52	31	184	47	60	22	39	61	14	37	41	197	175	131	38	46	184	58	46	59	67	45	49	36	34	51	43	16	24	24	42	141	26	33	64	84	37	60	16	56	25	32	74	90
ENSRNA050002082	U4	0	0	1	2	3	0	23	2	0	3	0	0	7	2	0	0	2	0	0	0	6	3	1	3	3	8	1	2	0	0	0	1	0	0	0	0	1	1	0	1	0	0	0	1	0	0	2	0
ENSRNA050002085	U4	1	2	3	2	1	1	12	10	18	1	1	0	9	1	3	15	10	3	4	3	21	1	9	2	3	0	2	4	3	7	3	3	2	22	20	10	1	4	1	4	0	2	2	4	4	17	8	0
ENSRNA050002088	U2	0	0	0	0	0	0	0	0	0	0	0	0	0	0	0	0	0	0	0	0	0	0	0	0	0	0	0	0	0	0	0	0	0	0	0	0	0	0	0	0	0	0	0	0	0	0	0	0
ENSRNA050002092	snoR1	0	0	0	0	1	0	0	0	0	0	0	0	0	0	0	0	0	0	0	6	0	0	0	0	1	0	0	0	0	0	1	0	0	3	0	2	0	0	0	0	0	0	0	1	0	0	7	0
ENSRNA050002098	SNORD24	0	0	0	0	0	0	0	0	0	0	0	0	0	0	0	0	0	0	0	0	0	0	0	0	0	0	0	0	0	0	0	0	0	0	0	1	2	0	0	0	0	0	0	0	0	0	0	0
ENSRNA050002117	U2	0	0	0	0	0	0	9	0	0	0	0	0	0	0	0	0	8	0	0	0	0	3	0	0	0	0	0	1	0	0	0	0	0	0	0	0	0	0	0	0	0	0	0	0	0	1	0	0
ENSRNA050002123	U12	0	0	0	0	0	0	0	0	0	0	0	0	0	0	0	0	0	0	0	0	0	0	1	0	0	0	0	0	1	0	0	0	0	0	0	0	0	0	0	0	0	0	0	0	1	0	0	0
ENSRNA050002129	U2	0	0	0	0	0	0	0	0	0	0	0	0	0	0	0	0	0	0	0	0	0	0	0	0	0	0	0	0	0	0	0	0	0	0	0	0	0	0	0	0	0	0	0	0	0	0	0	0
ENSRNA050002131	SNOR75	0	1	3	2	0	3	31	0	3	0	0	0	0	1	3	0	12	0	4	1	5	5	5	0	1	0	1	2	1	2	2	0	0	0	1	0	4	1	0	1	0	0	0	1	1	0	2	0
ENSRNA050002144	U2	0	0	0	0	0	0	0	0	0	0	0	0	0	0	0	0	0	0	0	0	0	0	0	0	0	0	0	0	0	0	0	0	0	0	0	0	0	0	0	0	0	0	0	0	0	0	0	0
ENSRNA050002160	SSU_rRNA_eukarya	0	0	0	0	0	0	0	1	1	0	0	0	0	0	0	0	0	0	0	0	0	1	0	0	0	1	0	0	2	0	0	0	1	0	0	0	0	0	0	0	0	0	0	1	0	1	0	0
ENSRNA050002185	U6	2	0	0	0	0	6	1	0	4	0	2	0	2	0	0	0	0	0	2	1	0	0	0	0	3	1	0	3	0	0	1	0	3	0	0	0	1	1	0	0	0	0	0	0	0	0	0	0
ENSRNA050002249	Plant_SRP	58	49	76	42	18	33	83	59	32	20	6	43	9	17	11	143	27	7	29	42	242	52	60	36	19	17	9	44	42	87	14	28	1	19	40	4	10	32	3	19	20	13	9	40	11	47	21	26
ENSRNA050002251	Plant_SRP	139	129	248	197	42	177	52	76	122	60	93	58	70	79	4	183	102	79	152	111	338	118	154	56	21	15	8	126	126	97	11	180	124	95	186	132	78	96	30	69	64	6	12	18	91	216	2	11
ENSRNA050002254	U2	0	0	0	0	0	0	0	0	0	0	0	0	0	0	0	0	0	0	0	0	0	0	0	0	0	0	0	0	0	0	0	0	0	0	0	0	0	0	0	0	0	0	0	0	0	0	0	0
ENSRNA050002270	Plant_U3	0	0	0	0	0	0	0	0	0	0	0	0	0	0	0	0	0	0	0	0	0	0	0	0	0	0	0	0	0	0	0	0	0	0	0	0	0	0	0	0	0	0	0	0	0	0	0	0
ENSRNA050002273	snoR77	4	0	2	0	1	0	0	0	0	0	0	0	0	0	1	0	3	0	0	0	0	0	0	0	0	0	0	2	4	0	0	0	0	0	0	0	0	0	0	0	0	0	0	0	0	0	0	0
ENSRNA050002296	snoZ43	0	0	0	0	0	0	0	0	0	0	0	0	0	0	0	0	0	0	0	0	0	0	0	0	0	1	0	0	0	0	0	0	0	0	0	0	0	0	0	0	0	0	0	0	0	0	0	0
ENSRNA050002311	MIR159	0	0	0	0	0	0	0	0	0	0	0	0	0	0	0	0	0	0	0	0	0	0	0	0	0	0	0	0	0	0	0	0	0	0	0	0	0	0	0	0	0	0	0	0	0	0	0	0
ENSRNA050002314	MIR164	0	0	0	0	0	0	0	0	0	0	0	0	0	0	0	0	0	0	0	0	0	0	0	0	0	0	0	0	0	0	0	0	0	0	0	0	0	0	0	0	0	0	0	0	0	0	0	0
ENSRNA050002324	snoZ103	3	1	1	0	0	4	10	3	4	0	3	0	5	1	3	4	9	9	2	4	9	0	6	10	6	3	0	3	5	4	0	2	0	0	0	5	4	1	0	1	3	2	2	2	0	0	1	6
ENSRNA050002333	snoZ279_R105_R108	17	13	4	19	32	8	52	14	14	3	5	11	17	6	8	1	45	14	6	12	38	28	19	25	11	12	11	50	8	17	6	2	0	5	18	13	4	4	3	0	2	0	1	4	2	0	8	6
ENSRNA050002336	SNORD25	0	0	0	0	0	0	8	0	2	0	0	0	0	0	1	0	0	3	0	0	0	0	0	2	0	0	4	0	0	0	4	6	0	0	5	0	0	0	1	2	0	0	1	0	1	6	0	0
ENSRNA050002346	snoZ279_R105_R108	0	0	0	0	0	0	5	0	0	0	0	0	0	0	0	0	0	0	0	0	0	0	0	0	0	0	0	0	0	0	0	0	0	0	0	0	2	0	0	0	0	0	0	0	0	0	0	0
ENSRNA050002349	MIR530	0	0	0	0	0	0	0	0	0	0	0	0	0	0	0	0	0	0	0	0	0	0	0	0	0	0	0	0	0	0	0	0	0	0	0	0	0	0	0	0	0	0	0	0	0	0	0	0
ENSRNA050002353	U1	0	0	0	0	0	0	0	0	0	0	0	0	0	0	0	0	0	0	0	0	0	0	0	0	0	0	0	0	0	0	0	0	0	0	0	0	0	0	0	0	0	0	0	0	0	0	0	0
ENSRNA050002388	snoZ102_R77	4	0	0	0	0	0	6	1	0	0	0	0	1	0	0	0	3	4	0	10	0	1	6	0	0	4	0	11	4	4	0	0	0	0	1	0	0	1	3	0	0	0	0	0	1	0	0	0
ENSRNA050002390	snoZ102_R77	3	2	0	0	2	1	0	3	2	7	4	0	0	1	1	0	2	6	1	0	0	3	0	5	1	0	2	4	5	1	2	0	12	8	0	0	0	1	3	3	3	0	0	0	1	0	1	11
ENSRNA050002394	snoZ102_R77	0	0	1	0	2	0	0	0	0	0	0	0	0	0	1	0	5	3	0	1	0	1	0	7	3	0	1	8	2	0	6	1	0	0	0	0	0	0	4	0	1	2	1	2	0	0	1	2
ENSRNA050002413	snoR64	0	0	0	0	0	0	0	0	0	0	0	0	0	0	0	0	0	0	0	0	0	0	0	0	0	0	0	0	0	0	0	0	0	0	0	0	0	0	0	0	0	0	0	0	0	0	0	0
ENSRNA050002416	snoR64	0	0	0	0	0	0	0	0	0	0	0	0	0	0	0	0	0	0	0	0	0	0	0	0	0	0	0	0	0	0	0	0	0	0	0	0	0	0	0	0	0	0	0	0	0	0	0	0
ENSRNA050002419	snoR64	0	0	0	0	0	0	0	0	0	0	0	0	0	0	0	0	0	0	0	0	0	1	0	2	0	0	0	0	0	0	0	0	0	0	0	0	0	0	0	0	0	0	0	0	0	0	0	0
ENSRNA050002422	snoR64	0	0	0	0	0	0	0	0	0	0	0	0	0	0	0	0	0	0	0	0	0	0	0	0	0	0	0	0	0	0	0	0	0	0	0	0	0	0	0	0	0	0	0	0	0	0	0	0
ENSRNA050002425	snoR64	0	0	0	0	0	0	0	0	0	0	0	0	0	0	0	0	0	0	0	0	0	0	0	0	0	0	0	0	0	0	0	0	0	0	0	0	0	0	0	0	0	0	0	0	0	0	0	0
ENSRNA050002428	snoR64	0	0	0	0	0	0	0	0	0	0	0	0	0	0	0	0	0	0	0	0	0	0	0	0	0	0	0	0	0	0	0	0	0	0	0	0	0	0	0	0	0	0	0	0	0	0	0	0
ENSRNA050002435	snoR64	0	0	0	0	0	0	0	0	0	0	0	0	0	0	0	0	0	0	0	0	0	0	0	0	0	0	0	0	0	0	0	0	0	0	0	0	0	0	0	0	0	0	0	0	0	0	0	0
ENSRNA050002441	snoR83	6	3	0	2	7	1	0	0	4	5	4	0	4	3	3	0	7	2	9	4	0	6	0	4	18	4	5	4	12	0	3	2	0	0	3	4	0	4	0	4	1	1	0	0	2	0	0	0
ENSRNA050002606	snoR109	0	2	0	1	0	0	0	0	0	4	2	0	1	0	5	0	7	0	1	0	0	0	1	0	0	0	1	0	0	0	1	0	5	0	4	0	2	2	0	1	4	2	3	6	1	0	2	0
ENSRNA050002612	snoR109	9	3	7	8	11	4	16	6	2	6	4	0	10	7	5	16	13	11	2	5	12	10	12	24	19	3	3	13	3	10	2	4	5	1	19	6	7	3	4	1	6	2	1	11	0	6	3	4
ENSRNA050002642	U4	0	0	0	0	0	0	0	0	0	0	0	0	0	0	0	0	0	0	0	0	0	0	0	0	0	0	0	0	0	0	0	0	0	0	0	0	0	0	0	0	0	0	0	0	0	0	0	0
ENSRNA050002644	U6	1	5	2	0	5	0	8	1	0	0	1	0	2	0	0	0	0	1	5	7	0	2	0	4	5	1	1	8	5	0	2	0	11	1	0	1	0	1	2	4	1	2	0	3	1	0	0	0
ENSRNA050002646	U6	0	0	0	0	0	0	0	0	0	0	0	0	0	0	0	0	0	0	0	0	0	0	0	0	0	0	0	0	0	0	0	0	0	0	0	0	0	0	0	0	0	0	0	0	0	0	0	0
ENSRNA050002662	snoR1	0	0	0	0	0	0	0	0	0	0	0	0	0	0	0	0	0	0	0	0	0	0	0	0	0	0	0	0	0	0	0	0	0	0	0	0	0	0	0	0	0	0	0	0	0	0	0	0
ENSRNA050002669	SNORD24	0	0	0	0	0	0	0	0	0	0	0	0	0	0	0	0	0	0	0	0	0	0	0	0	0	0	0	0	0	0	0	0	0	0	0	0	0	0	0	0	0	0	0	0	0	0	0	0
ENSRNA050002676	MIR164	0	0	0	0	0	0	0	0	0	0	0	0	0	0	0	0	0	0	0	0	0	0	0	0	0	0	0	0	0	0	0	0	0	0	0	0	0	0	0	0	0	0	0	0	0	0	0	0
ENSRNA050002679	snoR86	0	0	0	0	0	0	0	0	0	0	0	0	0	0	0	0	0	0	0	0	0	0	0	0	0	0	0	0	0	0	0	0	0	0	0	0	0	0	0	0	0	0	0	0	0	0	0	0
ENSRNA050002753	snoR101	0	0	0	0	0	0	0	0	0	0	0	0	0	0	0	0	0	0	0	0	0	0	0	0	0	0	0	0	0	0	0	0	0	0	0	0	0	0	0	0	0	0	0	0	0	0	0	0
ENSRNA050002761	SSU_rRNA_eukarya	8	12	24	17	20	14	7	26	13	7	7	0	6	12	1	49	24	16	20	24	20	27	34	19	15	19	3	22	9	10	28	25	12	40	18	11	13	11	5	9	11	1	3	0	8	91	1	0
ENSRNA050002764	SSU_rRNA_eukarya	137	119	182	126	86	70	18	70	65	60	42	12	43	57	11	21	61	30	97	57	109	97	85	35	69	69	36	78	77	50	113	84	72	51	75	36	44	52	18	36	32	9	15	2	54	61	6	6
ENSRNA050002767	snoZ221_snoR21b	0	0	0	0	0	0	0	0	0	0	0	0	0	0	0	0	0	0	0	0	0	0	0	0	0	0	0	0	0	0	0	0	0	0	0	0	0	0	0	0	0	0	0	0	0	0	0	0
ENSRNA050002770	U5	0	0	0	0	0	0	0	0	0	0	0	0	0	0	0	0	0	0	0	0	0	0	0	0	1	0	0	0	0	0	0	0	0	0	0	0	0	0	0	0	0	0	0	0	0	0	0	0
ENSRNA050002775	U6	0	0	0	0	0	0	0	0	0	0	0	0	0	0	0	0	0	0	0	0	0	0	0	0	0	0	0	0	0	0	0	0	0	0	0	0	0	0	0	0	0	0	0	0	0	0	0	0
ENSRNA050002778	U1	2	0	0	0	0	0	1	0	2	2	0	0	0	0	0	0	1	0	0	0	16	2	7	0	2	0	0	0	1	8	0	0	0	0	0	0	0	0	0	0	0	0	0	0	0	0	0	0
ENSRNA050002780	snoR135	0	0	0	0	0	0	0	0	9	0	0	0	0	0	0	0	0	0	0	0	0	1	0	1	0	0	2	0	2	0	0	0	0	0	0	0	1	0	1	0	1	2	0	4	1	0	0	0
ENSRNA050002783	snoR135	0	0	0	0	0	0	0	0	3	0	0	0	0	0	0	0	0	0	1	1	0	3	0	0	5	0	4	1	4	2	1	0	8	0	9	1	0	0	0	1	1	0	0	1	0	0	0	1
ENSRNA050002786	U12	0	0	0	0	0	0	0	0	0	0	0	0	0	2	0	0	0	0	0	0	3	2	0	0	0	0	0	0	0	0	0	0	0	0	0	0	0	0	0	0	0	0	0	0	0	0	0	0
ENSRNA050002789	snoZ279_R105_R108	0	0	0	0	3	0	0	0	0	0	0	0	1	2	0	69	0	0	0	4	0	1	1	1	1	1	0	2	0	0	0	1	0	0	0	0	0	0	0	0	0	0	0	0	0	9	0	3
ENSRNA050002792	MIR169_2	0	0	0	0	0	0	0	0	0	0	0	0	0	0	1	0	0	0	0	0	0	0	0	0	0	0	0	0	0	0	0	0	0	0	0	0	0	0	0	0	0	0	0	0	0	0	0	0
ENSRNA050002828	SNORD25	0	0	0	0	0	0	0	0	0	0	0	0	0	0	0	0	0	0	0	0	1	0	0	0	0	1	0	0	0	0	0	0	0	0	0	0	0	0	0	0	0	0	0	0	0	0	0	0
ENSRNA050002869	U1	0	0	0	0	0	0	0	0	0	0	0	0	0	0	0	0	0	0	0	0	0	0	0	0	0	0	0	0	0	0	0	0	0	0	4	0	0	0	0	0	0	0	0	0	0	0	0	0
ENSRNA050002878	U2	0	0	0	0	0	0	0	0	0	0	0	0	0	0	0	0	0	0	0	0	0	0	0	0	0	0	0	0	0	0	0	0	0	0	0	0	0	0	0	0	0	0	0	0	0	0	0	0
ENSRNA050002880	snoR60	10	5	2	4	9	0	0	0	10	0	4	0	0	1	4	0	1	16	2	11	2	6	0	5	1	2	2	2	13	0	2	4	16	7	0	0	3	4	3	2	2	2	0	1	1	0	4	7
ENSRNA050002883	snoZ103	2	6	8	3	4	5	3	14	13	6	7	0	8	7	7	0	15	15	5	11	9	7	4	24	15	5	1	15	31	8	5	1	3	13	1	19	4	8	16	1	4	5	4	7	1	0	4	14
ENSRNA050002885	snoZ103	16	18	12	15	10	11	9	0	10	4	4	0	4	5	6	0	34	25	5	10	7	12	8	26	11	5	7	25	56	6	2	6	7	0	22	16	5	3	13	3	8	10	2	21	2	0	22	4
ENSRNA050002891	SNORD25	0	7	1	0	5	0	0	6	1	1	2	0	5	3	0	0	3	1	3	8	0	4	0	9	0	4	5	7	7	6	3	0	6	4	5	0	0	2	7	2	1	4	0	0	2	0	0	3
ENSRNA050002893	snoZ159	0	0	0	0	0	0	0	0	0	0	0	0	0	0	0	0	0	0	0	0	0	0	0	0	0	0	0	0	0	0	0	0	0	0	0	0	0	0	0	0	0	0	0	0	0	0	0	0
ENSRNA050002897	snoZ103	22	4	9	15	10	21	12	19	29	4	14	16	12	8	14	45	53	32	5	13	34	18	9	28	13	0	10	28	26	9	17	8	15	10	19	42	23	21	59	12	9	19	7	31	8	0	44	61
ENSRNA050002899	GmglnB1_5p_UTR	0	0	0	0	0	0	0	0	0	0	0	0	0	0	0	0	0	0	0	0	0	0	0	0	0	0	0	0	0	0	0	0	0	0	0	0	0	0	0	0	0	0	0	0	0	0	0	0
ENSRNA050002902	snoR103	0	0	0	0	0	0	0	0	0	0	0	0	0	0	0	0	0	0	0	0	1	0	0	0	0	0	0	0	0	0	0	0	0	0	3	0	0	0	0	0	0	2	0	0	0	0	0	0
ENSRNA050002905	MIR530	0	0	0	0	0	0	0	0	0	0	0	0	0	0	0	0	0	0	0	0	0	0	0	0	0	0	0	0	0	0	0	0	0	0	0	0	0	0	0	0	0	0	0	0	0	0	0	0
ENSRNA050002907	Plant_SRP	12	12	24	6	13	1	29	14	5	9	5	73	17	17	2	83	29	18	12	32	191	15	31	13	10	4	0	12	18	38	6	13	0	0	4	10	17	3	10	1	14	2	1	32	5	57	3	21
ENSRNA050002909	Plant_SRP	0	0	0	0	0	0	0	0	0	0	0	0	0	0	2	0	0	0	0	0	0	0	0	0	0	0	0	0	0	0	0	0	0	0	0	0	0	0	0	0	0	0	0	0	0	0	0	0
ENSRNA050002911	U2	11	7	19	1	0	5	76	23	26	7	5	16	6	9	1	198	173	16	10	25	315	20	48	20	6	2	3	33	19	86	4	4	4	8	11	3	3	10	0	2	6	0	0	9	0	3	7	0
ENSRNA050002913	U6	0	0	0	0	0	0	0	0	0	0	0	0	0	0	0	0	0	0	0	0	0	0	0	0	0	1	0	0	0	0	0	0	0	0	0	0	0	0	0	0	0	0	0	0	0	0	0	0
ENSRNA050002918	snoR8a	4	9	2	4	8	3	5	15	6	4	4	0	2	12	6	0	3	11	6	7	25	5	6	4	10	9	0	34	28	3	1	1	2	1	4	3	3	8	2	0	0	9	0	4	4	2	3	8
ENSRNA050002921	U5	24	30	37	19	36	14	175	60	27	8	4	25	11	13	4	1148	83	20	6	28	163	33	110	16	21	13	10	37	48	105	14	37	3	28	27	15	16	31	8	13	10	5	1	8	6	133	26	60
ENSRNA050002923	U5	1	7	8	5	11	11	137	10	20	3	1	14	3	5	4	978	78	17	7	8	56	12	51	1	2	4	0	11	11	47	2	9	3	0	0	0	1	4	2	1	4	4	0	1	1	82	8	25
ENSRNA050002925	U6	0	0	0	0	0	0	0	0	0	0	0	0	0	0	0	0	0	0	0	0	0	0	0	0	0	0	0	0	0	0	0	0	0	0	0	0	0	0	0	0	0	0	0	0	0	0	0	0
ENSRNA050002932	Plant_SRP	166	125	320	394	35	383	146	295	221	56	158	17	38	31	10	491	311	146	358	362	979	186	396	179	52	42	9	319	283	248	9	471	123	187	405	87	135	187	29	106	103	2	4	9	157	304	1	2
ENSRNA050002936	snoR64	0	0	0	0	1	1	0	7	0	1	0	0	0	0	0	0	0	1	2	0	0	1	0	1	1	0	1	6	0	0	0	2	0	0	0	4	0	0	1	3	0	1	0	3	0	0	1	6
ENSRNA050002938	snoR64	0	0	0	0	0	0	0	0	0	0	0	0	0	0	0	0	0	0	0	0	0	0	0	0	0	0	0	0	0	0	0	0	0	0	0	0	0	0	0	0	0	0	0	0	0	0	0	0
ENSRNA050002942	U5	0	0	0	0	0	0	0	0	0	0	0	0	0	0	2	0	0	0	0	0	0	0	0	0	0	0	0	0	0	0	0	0	0	0	0	0	0	0	0	0	0	0	0	0	0	0	0	0
ENSRNA050002944	U5	0	0	0	0	0	0	0	0	0	0	0	0	0	0	0	7	0	0	0	0	4	0	3	0	0	0	0	0	1	0	0	0	0	0	0	0	0	0	0	0	1	0	0	0	2	0	0	0
ENSRNA050002947	snoZ199	39	4	23	10	14	21	5	19	53	2	5	2	3	4	4	0	42	72	9	15	28	6	6	15	16	18	16	29	12	22	22	27	9	16	34	32	37	54	97	6	13	16	4	22	11	5	59	121
ENSRNA050002948	snoR64	0	0	0	0	0	0	0	0	0	0	0	0	0	0	0	0	0	0	0	0	0	0	0	0	0	0	0	0	0	0	0	0	0	0	0	0	0	0	0	0	0	0	0	0	0	0	0	0
ENSRNA050002952	SNORD25	0	0	0	0	0	0	0	0	0	0	0	0	0	0	0	0	0	0	0	0	0	0	0	0	0	0	0	0	0	0	0	0	0	0	0	0	0	0	0	0	0	0	0	0	0	0	0	0
ENSRNA050002956	SNORD25	0	0	0	0	0	0	0	0	0	0	0	0	0	0	0	0	0	0	0	0	0	0	0	0	0	0	0	0	0	0	0	0	0	0	0	0	0	0	0	0	0	0	0	0	0	0	0	0
ENSRNA050002958	5S_rRNA	0	0	0	0	0	2	0	0	1	0	0	0	0	0	0	0	0	0	0	0	0	0	1	0	2	0	0	0	0	0	0	1	0	0	0	0	0	0	0	0	0	0	0	0	0	0	0	0
ENSRNA050002962	snoR64	0	0	0	0	0	0	0	0	0	0	0	0	0	0	0	0	0	0	0	0	0	0	0	0	0	0	0	0	0	0	0	0	0	0	0	0	0	0	0	0	0	0	0	0	0	0	0	0
ENSRNA050002965	Plant_SRP	27	26	33	21	0	12	16	19	4	8	5	35	10	24	5	258	45	14	18	41	129	25	46	17	8	6	5	14	15	78	1	7	11	8	21	17	11	3	15	2	13	4	0	20	4	57	0	1
ENSRNA050002967	Plant_SRP	5	0	0	1	3	3	18	5	2	0	3	0	0	5	3	0	0	0	0	1	0	3	0	3	0	0	0	0	2	4	0	1	4	1	0	1	1	0	0	0	0	0	0	0	1	0	2	0
ENSRNA050002975	snoZ103	0	0	1	0	0	0	6	1	0	0	0	0	0	0	2	7	1	0	2	1	2	0	0	1	0	0	0	0	0	3	0	0	7	0	0	0	0	0	0	0	0	0	0	1	1	0	0	0
ENSRNA050002990	SNORD25	0	0	0	0	0	0	7	0	0	0	0	0	0	0	0	0	0	0	1	0	0	0	0	2	2	0	0	0	3	0	0	0	0	0	0	3	2	0	4	0	0	0	0	0	0	0	1	0
ENSRNA050003013	U6atac	0	0	0	0	0	0	0	0	0	0	0	0	0	0	0	0	0	0	0	0	0	0	0	0	0	0	0	0	0	0	0	0	0	7	0	0	0	0	0	0	0	0	0	0	0	0	0	0
ENSRNA050003018	snoR83	0	0	0	0	0	0	18	0	0	0	0	0	1	2	0	74	0	0	4	5	15	9	12	4	0	1	0	5	2	12	0	0	0	0	0	0	0	0	0	0	1	0	0	1	0	0	0	0
ENSRNA050003021	SNOR75	67	53	54	46	80	30	88	74	55	21	20	4	22	27	31	11	112	37	44	48	85	46	42	41	27	27	23	76	35	39	20	20	14	21	47	22	29	42	46	26	22	19	19	33	14	0	71	45
ENSRNA050003025	snoZ101	3	3	0	0	0	0	0	2	0	0	0	0	0	0	0	0	0	0	0	4	0	3	1	0	0	1	2	4	0	0	1	0	0	0	0	0	0	0	0	0	0	0	0	0	0	0	0	0
ENSRNA050003032	MIR171_1	0	0	0	0	0	0	0	0	0	0	0	0	0	0	0	0	0	0	0	0	0	0	4	0	0	0	0	0	0	0	0	0	0	0	0	0	0	0	0	0	0	0	0	0	0	0	0	0
ENSRNA050003036	snoZ159	0	0	0	0	0	0	0	0	0	0	0	0	0	0	0	0	0	0	0	0	0	0	0	0	0	0	0	0	0	0	0	0	0	0	0	0	0	0	0	0	0	0	0	0	0	0	0	0
ENSRNA050003071	SSU_rRNA_eukarya	0	4	2	7	3	1	1	11	5	1	3	0	1	0	0	1	9	4	4	1	1	0	1	3	0	4	0	0	0	4	3	4	1	6	0	4	5	0	0	0	0	0	0	0	1	3	0	0
ENSRNA050003074	SSU_rRNA_eukarya	0	4	1	2	1	0	2	3	0	0	1	0	0	1	0	3	6	8	0	0	7	2	1	0	0	0	0	1	1	0	1	4	0	2	3	1	0	1	0	0	0	0	0	0	0	8	0	0
ENSRNA050003077	SSU_rRNA_eukarya	0	0	0	0	0	0	0	0	0	0	0	0	0	0	0	1	0	0	0	1	0	2	0	0	0	0	0	0	0	0	0	0	0	0	0	0	0	0	0	0	0	0	0	0	0	0	0	0
ENSRNA050003080	SSU_rRNA_eukarya	0	3	1	4	3	3	1	1	3	0	1	0	3	1	0	0	1	0	2	0	2	0	5	0	1	0	1	3	3	0	4	1	1	3	3	1	0	1	0	0	2	0	0	0	0	0	0	0
ENSRNA050003083	SSU_rRNA_eukarya	0	0	0	0	0	0	0	0	0	0	0	0	0	0	0	0	0	0	0	0	0	0	0	0	0	0	0	0	0	0	0	0	0	0	0	0	0	0	0	0	0	0	0	0	0	0	0	0
ENSRNA050003086	SSU_rRNA_eukarya	0	0	0	0	0	0	0	0	0	0	0	0	0	0	0	0	0	0	0	0	0	0	0	0	0	0	0	0	0	0	0	0	0	0	0	0	0	0	0	0	0	0	0	0	0	0	0	0
ENSRNA050003089	SSU_rRNA_eukarya	3	0	0	0	0	0	0	1	0	0	1	0	0	0	0	1	0	0	0	0	0	0	0	0	0	0	0	0	0	1	0	0	1	0	1	4	0	1	0	0	0	0	0	0	0	0	0	0
ENSRNA050003092	SSU_rRNA_eukarya	0	0	0	0	0	0	0	0	0	0	0	0	0	0	0	0	0	0	0	0	0	0	0	0	0	0	0	0	0	0	0	0	0	0	0	0	0	0	0	0	0	0	0	0	0	0	0	0
ENSRNA050003096	SSU_rRNA_eukarya	0	0	0	0	0	0	0	0	0	0	0	0	0	0	0	0	0	0	0	0	0	0	0	0	0	0	0	0	0	0	0	0	0	0	0	0	0	0	0	0	0	0	0	0	0	0	0	0
ENSRNA050003099	SSU_rRNA_eukarya	0	0	0	0	0	0	0	0	0	0	0	0	0	0	0	0	0	0	0	0	0	0	0	0	0	0	0	0	0	0	0	0	0	0	0	0	0	0	0	0	0	0	0	0	0	0	0	0
ENSRNA050003102	SSU_rRNA_eukarya	0	0	0	0	0	0	0	0	0	0	0	0	0	0	0	0	0	0	0	0	0	0	0	0	0	0	0	0	0	0	0	0	0	0	0	0	0	0	0	0	0	0	0	0	0	0	0	0
ENSRNA050003105	SSU_rRNA_eukarya	0	0	0	0	0	0	0	0	0	0	0	0	0	0	0	0	0	0	0	0	0	0	0	0	0	0	0	0	0	0	0	0	0	0	0	0	0	0	0	0	0	0	0	0	0	0	0	0
ENSRNA050003108	SSU_rRNA_eukarya	0	0	0	0	0	0	0	0	0	0	0	0	0	0	0	0	0	0	0	0	0	0	0	0	0	0	0	0	0	0	0	0	0	0	0	0	0	0	0	0	0	0	0	0	0	0	0	0
ENSRNA050003111	SSU_rRNA_eukarya	0	0	0	0	0	0	0	0	0	0	0	0	0	0	0	0	0	0	0	0	0	0	0	0	0	0	0	0	0	0	0	0	0	0	0	0	0	0	0	0	0	0	0	0	0	0	0	0
ENSRNA050003116	SSU_rRNA_eukarya	0	1	1	0	0	0	0	0	0	0	0	0	0	0	0	0	0	0	0	0	0	0	0	0	0	0	0	0	0	0	0	0	0	0	0	0	0	0	0	0	0	0	0	0	0	2	0	0
ENSRNA050003119	SSU_rRNA_eukarya	0	0	0	0	0	0	0	0	0	0	0	0	0	0	0	0	0	0	0	0	0	0	0	0	0	0	0	0	0	0	0	0	0	0	0	0	0	0	0	0	0	0	0	0	0	0	0	0
ENSRNA050003122	SSU_rRNA_eukarya	0	0	0	0	0	0	0	0	0	0	0	0	0	0	0	0	0	0	0	0	0	0	0	0	0	0	0	0	0	0	0	0	0	0	0	0	0	0	0	0	0	0	0	0	0	0	0	0
ENSRNA050003126	SSU_rRNA_eukarya	0	0	0	0	0	0	0	0	0	0	0	0	0	0	0	0	0	0	0	0	0	0	0	0	0	0	0	0	0	0	0	0	0	0	0	0	0	0	0	0	0	0	0	0	0	0	0	0
ENSRNA050003129	SSU_rRNA_eukarya	0	0	0	0	0	0	0	0	0	0	0	0	0	0	0	0	0	0	0	0	0	0	0	0	0	0	0	0	0	0	0	0	0	0	0	0	0	0	0	0	0	0	0	0	0	0	0	0
ENSRNA050003132	SSU_rRNA_eukarya	0	0	0	0	0	0	0	0	0	0	0	0	0	0	0	0	0	0	0	0	0	0	0	0	0	0	0	0	0	0	0	0	0	0	0	0	0	0	0	0	0	0	0	0	0	0	0	0
ENSRNA050003135	SSU_rRNA_eukarya	0	0	0	0	0	0	0	0	0	0	0	0	0	0	0	0	0	0	0	0	0	0	0	0	0	0	0	0	0	0	0	0	0	0	0	0	0	0	0	0	0	0	0	0	0	0	0	0
ENSRNA050003139	SSU_rRNA_eukarya	0	0	0	0	0	0	0	0	0	0	0	0	0	0	0	0	0	0	0	0	0	0	0	0	0	0	0	0	0	0	0	0	0	0	0	0	0	0	0	0	0	0	0	0	0	0	0	0
ENSRNA050003142	SSU_rRNA_eukarya	0	0	0	0	0	0	0	0	0	0	0	0	0	0	0	0	0	0	0	0	0	0	0	0	0	0	0	0	0	0	0	0	0	0	0	0	0	0	0	0	0	0	0	0	0	0	0	0
ENSRNA050003145	SSU_rRNA_eukarya	0	0	0	0	0	0	0	0	0	0	0	0	0	0	0	0	0	0	0	0	0	0	0	0	0	0	0	0	0	0	0	0	0	0	0	0	0	0	0	0	0	0	0	0	0	0	0	0
ENSRNA050003148	SSU_rRNA_eukarya	0	0	0	0	0	0	0	0	0	0	0	0	0	0	0	0	0	0	0	0	0	0	0	0	0	0	0	0	0	0	0	0	0	0	0	0	0	0	0	0	0	0	0	0	0	0	0	0
ENSRNA050003152	SSU_rRNA_eukarya	0	0	0	0	0	0	0	0	0	0	0	0	0	0	0	0	0	0	0	0	0	0	0	0	0	0	0	0	0	0	0	0	0	0	0	0	0	0	0	0	0	0	0	0	0	0	0	0
ENSRNA050003155	SSU_rRNA_eukarya	0	0	0	0	0	0	0	0	0	0	0	0	0	0	0	0	0	0	0	0	0	0	0	0	0	0	0	0	0	0	0	0	0	0	0	0	0	0	0	0	0	0	0	0	0	0	0	0
ENSRNA050003158	SSU_rRNA_eukarya	0	0	0	0	0	0	0	0	0	0	0	0	0	0	0	0	0	0	0	0	0	0	0	0	0	0	0	0	0	0	0	0	0	0	0	0	0	0	0	0	0	0	0	0	0	0	0	0
ENSRNA050003162	SSU_rRNA_eukarya	0	0	0	0	0	0	0	0	0	0	0	0	0	0	0	0	0	0	0	0	0	0	0	0	0	0	0	0	0	0	0	0	0	0	0	0	0	0	0	0	0	0	0	0	0	0	0	0
ENSRNA050003165	SSU_rRNA_eukarya	0	0	0	0	0	0	0	0	0	0	0	0	0	0	0	0	0	0	0	0	0	0	0	0	0	0	0	0	0	0	0	0	0	0	0	0	0	0	0	0	0	0	0	0	0	0	0	0
ENSRNA050003168	SSU_rRNA_eukarya	0	0	0	0	0	0	0	0	0	0	0	0	0	0	0	0	0	0	0	0	0	0	0	0	0	0	0	0	0	0	0	0	0	0	0	0	0	0	0	0	0	0	0	0	0	0	0	0
ENSRNA050003172	SSU_rRNA_eukarya	0	0	0	0	0	0	0	0	0	0	0	0	0	0	0	0	0	0	0	0	0	0	0	0	0	0	0	0	0	0	0	0	0	0	0	0	0	0	0	0	0	0	0	0	0	0	0	0
ENSRNA050003175	SSU_rRNA_eukarya	0	0	0	0	0	0	0	0	0	0	0	0	0	0	0	0	0	0	0	0	0	0	0	0	0	0	0	0	0	0	0	0	0	3	0	0	0	0	0	0	0	0	0	0	0	0	0	0
ENSRNA050003178	SSU_rRNA_eukarya	0	0	0	0	0	0	0	0	0	0	0	0	0	0	0	0	0	0	0	0	0	0	0	0	0	0	0	0	0	0	0	0	0	0	0	0	0	0	0	0	0	0	0	0	0	0	0	0
ENSRNA050003180	SSU_rRNA_eukarya	0	0	0	0	0	0	0	0	0	0	0	0	0	0	0	0	0	0	0	0	0	0	0	0	0	0	0	0	0	0	0	0	0	0	0	0	0	0	0	0	0	0	0	0	0	0	0	0
ENSRNA050003183	SSU_rRNA_eukarya	0	0	0	0	0	0	0	0	0	0	0	0	0	0	0	0	0	0	0	0	0	0	0	0	0	0	0	0	0	0	0	0	0	0	0	0	0	0	0	0	0	0	0	0	0	0	0	0
ENSRNA050003186	SSU_rRNA_eukarya	0	0	0	0	0	0	0	0	0	0	0	0	0	0	0	0	0	0	0	0	0	0	0	0	0	0	0	0	0	0	0	0	0	0	0	0	0	0	0	0	0	0	0	0	0	0	0	0
ENSRNA050003189	SSU_rRNA_eukarya	0	0	0	0	0	0	0	0	0	0	0	0	0	0	0	0	0	0	0	0	0	0	0	0	0	0	0	0	0	0	0	0	0	0	0	0	0	0	0	0	0	0	0	0	0	0	0	0
ENSRNA050003191	SSU_rRNA_eukarya	0	0	0	0	0	0	0	0	0	0	0	0	0	0	0	0	0	0	0	0	0	0	0	0	0	0	0	0	0	0	0	0	0	0	0	0	0	0	0	0	0	0	0	0	0	0	0	0
ENSRNA050003194	SSU_rRNA_eukarya	0	0	0	0	0	0	0	0	0	0	0	0	0	0	0	0	0	0	0	0	0	0	0	0	0	0	0	0	0	0	0	0	0	0	0	0	0	0	0	0	0	0	0	0	0	0	0	0
ENSRNA050003197	SSU_rRNA_eukarya	0	0	0	0	0	0	0	0	0	0	0	0	0	0	0	0	0	0	0	0	0	0	0	0	0	0	0	0	0	0	0	0	0	0	0	0	0	0	0	0	0	0	0	0	0	0	0	0
ENSRNA050003200	SSU_rRNA_eukarya	0	0	0	0	0	0	0	0	0	0	0	0	0	0	0	0	0	0	0	0	0	0	0	0	0	0	0	0	0	0	0	0	0	0	0	0	0	0	0	0	0	0	0	0	0	0	0	0
ENSRNA050003204	SSU_rRNA_eukarya	0	0	0	0	0	0	0	0	0	0	0	0	0	0	0	0	0	0	0	0	0	0	0	0	0	0	0	0	0	0	0	0	0	0	0	0	0	0	0	0	0	0	0	0	0	0	0	0
ENSRNA050003206	SSU_rRNA_eukarya	1	1	0	0	0	0	0	0	0	0	0	0	0	0	0	0	0	0	0	0	0	0	0	0	0	0	0	0	0	1	1	0	0	0	0	0	0	0	0	0	0	0	0	0	0	0	0	1
ENSRNA050003210	SSU_rRNA_eukarya	0	0	0	0	0	0	0	0	0	0	0	0	0	0	0	0	0	0	0	0	0	0	0	0	0	0	0	0	0	0	0	0	0	0	0	0	0	0	0	0	0	0	0	0	0	0	0	0
ENSRNA050003211	SSU_rRNA_eukarya	0	0	0	0	0	0	0	0	0	0	0	0	0	0	0	0	0	0	0	0	0	0	0	0	0	0	0	0	0	0	0	0	0	0	0	0	0	0	0	0	0	0	0	0	0	0	0	0
ENSRNA050003215	SSU_rRNA_eukarya	0	0	0	0	0	0	0	0	0	0	0	0	0	0	0	0	0	0	0	0	0	0	0	0	0	0	0	0	0	0	0	0	0	0	0	0	0	0	0	0	0	0	0	0	0	0	0	0
ENSRNA050003218	SSU_rRNA_eukarya	0	0	0	0	0	0	0	0	0	0	0	0	0	0	0	0	0	0	0	0	0	0	0	0	0	0	0	0	0	0	0	0	0	0	0	0	0	0	0	0	0	0	0	0	0	0	0	0
ENSRNA050003220	SSU_rRNA_eukarya	0	0	0	0	0	0	0	0	0	0	0	0	0	0	0	0	0	0	0	0	0	0	0	0	0	0	0	0	0	0	0	0	0	0	0	0	0	0	0	0	0	0	0	0	0	0	0	0
ENSRNA050003223	SSU_rRNA_eukarya	0	0	0	0	0	0	0	0	0	0	0	0	0	0	0	0	0	0	0	0	0	0	0	0	0	0	0	0	0	0	0	0	0	0	0	0	0	0	0	0	0	0	0	0	0	0	0	0
ENSRNA050003225	SSU_rRNA_eukarya	0	0	0	0	0	0	0	0	0	0	0	0	0	0	0	0	0	0	0	0	0	0	0	0	0	0	0	0	0	0	0	0	0	0	0	0	0	0	0	0	0	0	0	0	0	0	0	0
ENSRNA050003229	SSU_rRNA_eukarya	0	0	0	0	0	0	0	0	0	0	0	0	0	0	0	0	0	0	0	0	0	0	0	0	0	0	0	0	0	0	0	0	0	0	0	0	0	0	0	0	0	0	0	0	0	0	0	0
ENSRNA050003232	SSU_rRNA_eukarya	0	0	0	0	0	0	0	0	0	0	0	0	0	0	0	0	0	0	0	0	0	0	0	0	0	0	0	0	0	0	0	0	0	0	0	0	0	0	0	0	0	0	0	0	0	0	0	0
ENSRNA050003235	SSU_rRNA_eukarya	0	0	0	0	0	0	0	0	0	0	0	0	0	0	0	0	0	0	0	0	0	0	0	0	0	0	0	0	0	0	0	0	0	0	0	0	0	0	0	0	0	0	0	0	0	0	0	0
ENSRNA050003237	SSU_rRNA_eukarya	0	0	0	0	0	0	0	0	0	0	0	0	0	0	0	0	0	0	0	0	0	0	0	0	0	0	0	0	0	0	0	0	0	0	0	0	0	0	0	0	0	0	0	0	0	0	0	0
ENSRNA050003242	SSU_rRNA_eukarya	0	0	0	0	0	0	0	0	0	0	0	0	0	0	0	0	0	0	0	0	0	0	0	0	0	0	0	0	0	0	0	0	0	0	0	0	0	0	0	0	0	0	0	0	0	0	0	0
ENSRNA050003243	SSU_rRNA_eukarya	0	0	0	0	0	0	0	0	0	0	0	0	0	0	0	0	0	0	0	0	0	0	0	0	0	0	0	0	0	0	0	0	0	0	0	0	0	0	0	0	0	0	0	0	0	0	0	0
ENSRNA050003246	SSU_rRNA_eukarya	0	0	0	0	0	0	0	0	0	0	0	0	0	0	0	0	0	0	0	0	0	0	0	0	0	0	0	0	0	0	0	0	0	0	0	0	0	0	0	0	0	0	0	0	0	0	0	0
ENSRNA050003250	SSU_rRNA_eukarya	0	0	0	0	0	0	0	0	0	0	0	0	0	0	0	0	0	0	0	0	0	0	0	0	0	0	0	0	0	0	0	0	0	0	0	0	0	0	0	0	0	0	0	0	0	0	0	0
ENSRNA050003253	SSU_rRNA_eukarya	0	0	0	0	0	0	0	0	0	0	0	0	0	0	0	0	0	0	0	0	0	0	0	0	0	0	0	0	0	0	0	0	0	0	0	0	0	0	0	0	0	0	0	0	0	0	0	0
ENSRNA050003256	SSU_rRNA_eukarya	0	0	0	0	0	0	0	0	0	0	0	0	0	0	0	0	0	0	0	0	0	0	0	0	0	0	0	0	0	0	0	0	0	0	0	0	0	0	0	0	0	0	0	0	0	0	0	0
ENSRNA050003258	SSU_rRNA_eukarya	0	0	0	0	0	0	0	0	0	0	0	0	0	0	0	0	0	0	0	0	0	0	0	0	0	0	0	0	0	0	0	0	0	0	0	0	0	0	0	0	0	0	0	0	0	0	0	0
ENSRNA050003262	SSU_rRNA_eukarya	0	0	0	0	0	0	0	0	0	0	0	0	0	0	0	0	0	0	0	0	0	0	0	0	0	0	0	0	0	0	0	0	0	0	0	0	0	0	0	0	0	0	0	0	0	0	0	0
ENSRNA050003266	SSU_rRNA_eukarya	0	0	0	0	0	0	0	0	0	0	0	0	0	0	0	0	0	0	0	0	0	0	0	0	0	0	0	0	0	0	0	0	0	0	0	0	0	0	0	0	0	0	0	0	0	0	0	0
ENSRNA050003269	SSU_rRNA_eukarya	0	0	0	0	0	0	0	0	0	0	0	0	0	0	0	0	0	0	0	0	0	0	0	0	0	0	0	0	0	0	0	0	0	0	0	0	0	0	0	0	0	0	0	0	0	0	0	0
ENSRNA050003271	SSU_rRNA_eukarya	0	0	0	0	0	0	0	0	0	0	0	0	0	0	0	0	0	0	0	0	0	0	0	0	0	0	0	0	0	0	0	0	0	0	0	0	0	0	0	0	0	0	0	0	0	0	0	0
ENSRNA050003274	SSU_rRNA_eukarya	0	1	0	0	0	0	0	0	0	0	1	0	0	0	0	0	0	0	0	0	0	0	0	0	0	0	0	0	0	0	0	0	0	0	0	0	0	0	0	0	0	0	0	0	0	0	0	0
ENSRNA050003277	SSU_rRNA_eukarya	0	0	0	0	0	0	0	0	0	0	0	0	0	0	0	0	0	0	0	0	0	0	0	0	0	0	0	0	0	0	0	0	0	0	0	0	0	0	0	0	0	0	0	0	0	0	0	0
ENSRNA050003279	SSU_rRNA_eukarya	0	0	0	0	1	0	0	0	0	0	0	0	0	0	0	0	0	0	0	0	0	0	0	0	0	0	0	0	0	0	1	0	0	0	0	0	0	0	0	0	0	0	0	0	0	3	0	0
ENSRNA050003282	SSU_rRNA_eukarya	0	0	0	0	0	0	0	0	0	0	0	0	0	0	0	0	0	0	0	0	0	0	0	0	0	0	0	0	0	0	0	0	0	0	0	0	0	0	0	0	0	0	0	0	0	0	0	0
ENSRNA050003284	SSU_rRNA_eukarya	0	0	0	0	0	0	0	0	0	0	0	0	0	0	0	0	0	0	0	0	0	0	0	0	0	0	0	0	0	0	0	0	0	0	0	0	0	0	0	0	0	0	0	0	0	0	0	0
ENSRNA050003286	SSU_rRNA_eukarya	2	0	5	3	0	1	0	6	3	0	0	0	0	0	0	1	0	1	0	1	0	1	1	0	3	4	0	0	1	0	2	3	0	2	6	0	0	1	0	0	0	0	0	0	1	16	0	1
ENSRNA050003290	SSU_rRNA_eukarya	0	0	0	0	1	0	0	0	0	0	0	0	0	0	0	0	0	0	0	0	0	0	0	0	0	0	0	0	0	0	0	0	0	0	1	0	0	0	0	0	0	0	0	0	0	0	0	1
ENSRNA050003292	SSU_rRNA_eukarya	0	1	0	1	1	1	1	3	2	0	0	0	0	0	0	0	1	0	1	0	0	0	1	0	0	1	0	0	0	0	3	2	0	4	0	0	1	0	0	0	0	0	0	0	0	11	0	0
ENSRNA050003294	SSU_rRNA_eukarya	0	0	0	0	0	0	0	0	0	0	0	0	0	0	0	0	0	0	0	0	0	0	0	0	0	0	0	0	0	0	0	0	0	0	0	0	0	0	0	0	0	0	0	0	0	0	0	0
ENSRNA050003298	SSU_rRNA_eukarya	0	0	0	0	0	0	0	0	0	0	0	0	0	0	0	0	0	0	0	0	0	0	0	0	0	0	0	0	0	0	0	0	0	0	0	0	0	0	0	0	0	0	0	0	0	0	0	0
ENSRNA050003299	SSU_rRNA_eukarya	0	0	0	0	0	0	0	0	0	0	0	0	0	0	0	0	0	1	0	1	0	0	0	0	0	0	0	0	0	0	0	0	0	0	0	0	0	0	0	0	0	0	0	0	0	0	0	0
ENSRNA050003302	SSU_rRNA_eukarya	0	0	0	0	0	0	0	0	0	0	0	0	0	0	0	0	0	0	0	0	0	0	0	0	0	0	0	0	0	0	0	0	0	0	0	0	0	0	0	0	0	0	0	0	0	0	0	0
ENSRNA050003305	SSU_rRNA_eukarya	0	0	0	0	0	0	0	0	0	0	0	0	0	0	0	0	0	0	0	0	0	0	0	0	0	0	0	0	0	0	0	0	0	0	0	0	0	0	0	0	0	0	0	0	0	0	0	0
ENSRNA050003308	SSU_rRNA_eukarya	0	0	0	0	0	0	0	0	0	0	0	0	0	0	0	0	0	0	0	0	0	0	0	0	0	1	0	0	0	0	0	0	0	0	2	0	0	0	0	0	0	0	0	0	0	0	0	0
ENSRNA050003311	SSU_rRNA_eukarya	0	0	0	0	0	0	0	0	0	0	0	0	0	0	0	1	0	0	0	0	0	0	0	0	0	0	0	0	0	0	0	0	0	1	0	0	0	0	0	0	0	0	0	0	0	0	0	0
ENSRNA050003314	SSU_rRNA_eukarya	0	0	0	0	0	4	0	0	0	0	0	0	1	0	0	0	3	0	0	0	0	0	8	0	3	2	0	0	0	0	0	2	0	0	0	0	0	0	0	0	0	0	0	0	0	11	0	0
ENSRNA050003319	SSU_rRNA_eukarya	0	0	0	2	0	0	0	1	0	0	0	0	0	0	0	0	0	0	0	0	1	1	1	0	0	0	1	0	0	0	0	2	0	0	2	1	0	3	0	0	0	0	0	0	0	2	0	1
ENSRNA050003322	SSU_rRNA_eukarya	0	5	5	1	8	3	0	4	5	0	0	0	0	0	0	2	4	7	1	1	0	21	4	2	3	2	0	3	2	0	0	3	0	0	2	3	3	2	0	0	1	0	0	0	0	15	1	0
ENSRNA050003325	SSU_rRNA_eukarya	174	155	181	113	80	72	25	70	89	98	123	24	150	113	27	86	75	56	252	188	158	179	121	88	126	74	41	127	197	145	219	105	110	59	155	53	65	51	22	85	89	14	58	8	73	81	14	19
ENSRNA050003328	SSU_rRNA_eukarya	0	0	0	0	0	0	0	0	0	0	0	0	0	0	0	0	0	0	0	0	0	0	0	0	0	0	0	0	0	0	0	0	0	0	0	0	0	0	0	0	0	0	0	0	0	0	0	0
ENSRNA050003331	SSU_rRNA_eukarya	0	0	1	0	0	0	0	0	0	0	0	0	0	0	0	0	0	0	0	1	0	0	0	0	0	0	0	1	0	0	0	1	0	0	0	0	2	0	0	0	0	0	0	0	0	0	0	0
ENSRNA050003334	SSU_rRNA_eukarya	1	0	0	0	1	0	0	2	0	0	0	0	0	0	0	0	0	0	0	0	2	0	0	0	0	0	0	0	0	0	0	0	0	0	0	0	0	1	0	0	0	0	0	0	0	2	0	0
ENSRNA050003337	SSU_rRNA_eukarya	29	45	39	45	12	17	6	44	34	39	22	9	30	36	8	5	22	28	35	38	40	47	30	24	31	38	11	33	40	7	35	33	13	6	22	16	23	17	11	26	30	6	12	5	41	12	5	8
ENSRNA050003339	SSU_rRNA_eukarya	0	0	0	0	0	0	0	0	0	0	0	0	0	0	0	0	0	0	0	0	0	1	0	0	0	0	0	2	1	0	0	0	0	1	3	0	0	0	0	0	0	0	0	0	0	0	0	0
ENSRNA050003342	SSU_rRNA_eukarya	0	0	0	1	0	0	3	1	0	0	0	0	0	0	0	4	3	0	0	1	1	1	0	0	1	1	1	0	0	0	3	0	0	0	1	0	0	0	0	0	0	0	0	0	1	1	0	0
ENSRNA050003346	SSU_rRNA_eukarya	0	0	0	0	0	0	0	0	0	0	0	0	0	0	0	0	0	0	0	0	0	0	0	0	0	0	0	0	0	0	0	0	0	0	0	0	0	0	0	0	0	0	0	0	0	0	0	0
ENSRNA050003349	SSU_rRNA_eukarya	0	0	1	0	0	0	0	0	0	0	0	0	0	0	0	0	0	0	0	0	0	0	0	0	0	0	0	0	0	0	0	0	0	0	0	0	0	0	3	0	0	0	0	0	0	0	0	0
ENSRNA050003353	SSU_rRNA_eukarya	0	0	0	1	0	1	0	0	0	0	0	0	0	0	0	0	0	1	0	0	0	0	0	0	0	0	0	0	0	1	0	1	0	2	0	1	0	0	0	0	0	0	0	0	0	1	0	0
ENSRNA050003356	SSU_rRNA_eukarya	0	0	0	0	0	0	0	0	0	0	0	0	0	0	0	0	0	0	0	0	0	0	0	0	0	0	0	0	0	0	0	0	0	0	0	0	0	0	0	0	0	0	0	0	0	0	0	0
ENSRNA050003359	SSU_rRNA_eukarya	0	1	0	1	0	0	0	0	0	0	0	0	0	0	0	0	0	0	0	0	0	0	0	0	0	0	0	0	0	0	0	0	0	0	0	0	0	0	0	0	0	0	0	0	0	0	0	0
ENSRNA050003362	SSU_rRNA_eukarya	0	0	0	0	0	0	0	0	0	0	0	0	0	0	0	0	0	0	0	0	0	0	0	0	0	0	0	0	0	0	0	0	0	0	0	0	0	0	0	0	0	0	0	0	0	0	0	0
ENSRNA050003365	SSU_rRNA_eukarya	0	0	0	0	0	0	0	0	0	0	0	0	0	0	0	0	0	0	0	0	0	0	0	0	0	0	0	0	0	0	0	0	0	0	0	0	0	0	0	0	0	0	0	0	0	0	0	0
ENSRNA050003368	SSU_rRNA_eukarya	0	2	0	0	0	3	1	0	0	0	0	0	0	0	0	1	0	1	0	1	0	0	1	0	0	1	0	3	0	0	0	0	5	1	0	0	0	1	0	0	0	2	0	0	0	1	0	0
ENSRNA050003372	SSU_rRNA_eukarya	0	0	0	0	0	0	0	0	0	0	0	0	0	0	0	0	0	0	0	0	0	0	0	0	0	0	0	0	0	0	0	0	0	0	0	1	0	0	0	0	0	0	0	0	0	0	0	0
ENSRNA050003377	SSU_rRNA_eukarya	0	0	0	0	0	0	0	0	0	0	0	0	0	0	0	0	0	0	0	0	0	0	0	0	0	0	0	0	0	0	0	0	0	0	0	0	0	0	0	0	0	0	0	0	0	0	0	0
ENSRNA050003380	SSU_rRNA_eukarya	0	0	0	0	0	0	0	1	0	0	0	0	0	0	0	0	0	0	0	0	0	0	1	0	0	0	0	0	0	0	0	0	0	1	0	0	0	0	0	0	0	0	0	0	0	0	0	0
ENSRNA050003384	SSU_rRNA_eukarya	0	0	0	0	0	0	0	0	0	0	0	0	0	0	0	0	0	0	0	0	0	0	0	0	0	0	0	0	0	0	0	0	0	0	0	0	0	0	0	0	0	0	0	0	0	0	0	0
ENSRNA050003387	SSU_rRNA_eukarya	0	0	3	0	0	1	1	2	1	0	0	0	0	0	0	0	3	0	0	1	0	1	1	0	0	1	0	0	0	1	0	0	2	0	0	1	1	0	0	0	0	0	0	0	0	0	0	0
ENSRNA050003390	SSU_rRNA_eukarya	0	0	1	2	0	0	0	0	1	0	0	0	0	0	0	0	2	0	0	0	0	0	1	0	0	0	0	0	0	0	0	0	0	0	0	0	0	1	0	0	0	0	0	0	0	2	0	0
ENSRNA050003393	SSU_rRNA_eukarya	778	808	1060	567	511	385	175	661	625	445	231	29	494	395	52	254	427	329	872	496	469	528	534	216	510	558	174	465	641	576	866	513	458	610	348	182	260	239	184	267	347	17	142	11	333	2218	26	39
ENSRNA050003397	SSU_rRNA_eukarya	0	0	0	0	0	3	0	8	0	1	1	0	0	1	0	1	2	0	1	0	0	1	6	0	2	0	1	1	1	0	4	5	4	3	1	3	1	1	4	1	0	0	0	0	0	7	0	1
ENSRNA050003400	SSU_rRNA_eukarya	0	0	0	0	0	0	0	0	0	0	0	0	0	0	0	0	0	0	0	0	0	0	0	0	0	0	0	0	0	0	0	0	0	0	0	0	0	0	0	0	0	0	0	0	0	0	0	0
ENSRNA050003403	SSU_rRNA_eukarya	0	0	0	0	1	0	0	0	0	0	0	0	0	0	0	0	2	0	0	0	0	0	0	0	0	0	0	0	0	0	1	0	6	1	0	1	0	0	0	0	1	0	0	0	0	1	0	0
ENSRNA050003405	SSU_rRNA_eukarya	0	1	1	5	1	0	0	0	0	0	0	0	0	0	0	0	3	0	0	1	0	0	1	0	0	0	0	0	0	0	1	1	1	1	4	0	1	0	1	0	0	0	0	0	0	2	0	0
ENSRNA050003408	SSU_rRNA_eukarya	0	0	0	1	0	0	0	0	1	0	0	0	0	0	0	1	0	1	0	1	0	0	1	0	0	0	0	0	0	0	1	1	0	1	0	0	0	1	0	0	0	0	0	0	0	2	0	0
ENSRNA050003411	SSU_rRNA_eukarya	1	1	5	0	2	0	0	2	1	0	1	0	0	2	2	1	0	0	1	0	1	0	0	0	1	0	0	0	1	0	1	0	5	3	1	0	0	0	0	0	0	0	0	0	2	1	0	0
ENSRNA050003414	SSU_rRNA_eukarya	11	14	15	6	3	4	1	6	7	13	4	0	3	4	2	1	3	1	9	13	1	6	3	6	10	5	1	5	8	8	7	8	12	3	7	0	1	3	2	31	3	1	3	1	3	5	1	0
ENSRNA050003417	SSU_rRNA_eukarya	0	0	0	0	0	0	0	0	0	0	0	0	0	0	0	0	0	0	0	0	0	0	0	0	0	0	0	0	0	0	0	0	0	0	0	0	0	0	0	0	0	0	0	0	0	0	0	0
ENSRNA050003421	SSU_rRNA_eukarya	178	194	252	185	131	137	46	159	139	149	120	20	124	170	30	117	167	93	235	184	213	215	194	112	157	137	57	189	269	127	206	174	182	137	181	104	62	80	31	108	106	19	52	11	116	210	16	11
ENSRNA050003424	SSU_rRNA_eukarya	0	0	1	2	0	0	1	1	0	0	0	0	0	0	0	2	1	0	0	0	0	1	0	0	0	0	0	0	0	1	1	1	0	1	0	0	0	0	0	0	1	0	0	0	0	3	0	0
ENSRNA050003426	SSU_rRNA_eukarya	189	294	302	214	143	172	58	173	197	186	160	46	221	208	48	38	151	118	328	272	207	220	241	157	266	191	117	225	227	194	236	197	185	102	207	158	109	96	40	143	120	22	73	7	154	134	15	26
ENSRNA050003429	SSU_rRNA_eukarya	0	2	2	3	4	1	1	4	1	0	1	0	0	0	0	4	7	6	0	1	0	0	2	2	1	0	0	0	0	0	0	5	0	6	3	0	0	2	1	0	0	0	0	0	0	5	0	0
ENSRNA050003431	LSU_rRNA_eukarya	0	0	0	0	0	0	0	0	0	0	0	0	0	0	0	0	0	0	0	0	0	0	0	0	0	0	0	0	0	0	0	0	0	0	0	0	0	0	0	0	0	0	0	0	0	0	0	0
ENSRNA050003434	LSU_rRNA_eukarya	0	0	0	0	0	0	0	0	0	0	0	0	0	0	0	0	0	0	0	0	0	0	0	0	0	0	0	0	0	0	0	0	0	0	0	0	0	0	0	0	0	0	0	0	0	0	0	0
ENSRNA050003437	LSU_rRNA_eukarya	0	0	2	0	0	2	1	0	0	0	0	0	0	0	0	0	0	0	0	1	0	0	0	0	0	0	0	0	0	0	2	0	1	0	0	0	0	0	0	0	0	0	0	0	0	2	0	0
ENSRNA050003439	SSU_rRNA_eukarya	0	1	1	2	4	2	3	1	1	0	0	0	0	0	0	4	4	2	1	3	4	3	8	0	1	0	0	0	3	1	7	5	0	7	4	1	4	1	0	1	0	0	0	0	0	8	1	2
ENSRNA050003442	LSU_rRNA_eukarya	0	0	0	0	0	0	0	0	0	0	0	0	0	0	0	0	0	0	0	0	0	0	0	0	0	0	0	0	0	0	0	0	0	0	0	0	0	0	0	0	0	0	0	0	0	0	0	0
ENSRNA050003444	LSU_rRNA_eukarya	85	83	116	119	83	88	126	120	64	26	24	1	44	43	18	368	105	64	52	69	94	38	85	36	36	20	19	21	33	114	112	118	152	245	150	16	38	72	23	12	14	4	16	0	21	594	2	0
ENSRNA050003448	SSU_rRNA_eukarya	97	96	154	109	87	97	30	86	99	101	88	43	88	99	20	70	70	53	128	94	101	121	99	76	107	65	35	106	96	57	112	104	72	131	117	65	61	51	28	66	64	11	39	4	67	134	8	18
ENSRNA050003450	LSU_rRNA_eukarya	0	0	1	0	0	0	0	0	0	0	0	2	1	0	0	0	0	0	0	1	0	0	0	0	0	0	0	0	0	0	2	0	0	0	0	0	0	0	0	0	1	0	0	0	0	2	0	0
ENSRNA050003452	LSU_rRNA_eukarya	5	2	5	7	1	1	0	0	0	0	0	0	2	2	2	1	1	2	0	2	2	1	5	0	2	1	0	0	1	0	6	3	1	4	0	0	1	0	0	0	3	0	0	0	1	4	1	4
ENSRNA050003455	SSU_rRNA_eukarya	38	28	35	38	11	23	15	9	25	25	18	7	37	26	4	2	41	14	47	42	53	35	33	24	46	24	20	32	64	39	27	23	31	15	47	27	10	20	6	16	15	1	9	2	23	11	1	1
ENSRNA050003458	SSU_rRNA_eukarya	4	18	20	12	1	3	1	13	8	4	4	2	14	8	2	0	3	4	11	4	5	8	4	7	5	4	3	5	8	5	12	7	5	7	6	1	3	7	1	7	5	0	2	0	5	7	0	1
ENSRNA050003461	SSU_rRNA_eukarya	0	0	0	0	0	0	0	0	0	0	0	0	0	0	0	0	0	0	0	0	0	0	0	0	0	0	0	0	0	0	0	0	0	0	0	0	0	0	0	0	0	0	0	0	0	0	0	0
ENSRNA050003463	SSU_rRNA_eukarya	115	108	153	145	109	102	78	125	96	94	112	35	88	112	31	37	155	82	183	153	134	250	191	158	266	364	191	176	171	81	143	113	102	106	163	120	74	93	49	150	88	36	31	27	92	99	13	21
ENSRNA050003466	LSU_rRNA_eukarya	0	1	0	2	0	0	0	0	0	0	0	0	0	0	1	0	0	0	0	0	0	0	1	0	0	0	0	0	0	0	1	1	1	3	0	0	0	3	0	1	0	0	0	0	0	0	0	0
ENSRNA050003468	SSU_rRNA_eukarya	0	0	0	0	0	0	0	0	0	0	0	0	0	0	0	0	0	0	0	0	0	0	0	0	0	0	0	0	0	0	0	0	0	0	0	0	0	0	0	0	0	0	0	0	0	0	0	0
ENSRNA050003471	SSU_rRNA_eukarya	0	0	0	0	0	0	0	0	0	0	0	0	0	0	0	0	0	0	0	0	0	0	0	0	0	0	0	0	0	0	0	0	0	0	0	0	0	0	0	0	0	0	0	0	0	0	0	0
ENSRNA050003473	SSU_rRNA_eukarya	0	0	0	0	0	0	0	0	0	0	0	0	0	0	0	0	0	0	0	0	0	0	0	0	0	0	0	0	0	0	0	0	0	0	0	0	0	0	0	0	0	0	0	0	0	0	0	0
ENSRNA050003475	SSU_rRNA_eukarya	0	0	0	0	0	0	0	0	0	0	0	0	0	0	0	0	0	0	0	0	0	0	0	0	0	0	0	0	0	0	0	0	0	0	0	0	0	0	0	0	0	0	0	0	0	0	0	0
ENSRNA050003478	SSU_rRNA_eukarya	0	0	0	0	0	0	0	0	0	0	0	0	0	0	0	0	0	0	0	0	0	0	0	0	0	0	0	0	0	0	0	0	0	0	0	0	0	0	0	0	0	0	0	0	0	0	0	0
ENSRNA050003480	SSU_rRNA_eukarya	0	0	0	0	0	0	0	0	0	0	0	0	0	0	0	0	0	0	0	0	0	0	0	0	0	0	0	0	0	0	0	0	0	0	0	0	0	0	0	0	0	0	0	0	0	0	0	0
ENSRNA050003482	LSU_rRNA_eukarya	0	0	0	0	0	0	0	0	0	0	0	0	0	0	0	0	0	0	0	0	0	0	0	0	0	0	0	0	0	0	0	0	0	0	0	0	0	0	0	0	0	0	0	0	0	0	0	0
ENSRNA050003485	LSU_rRNA_eukarya	0	0	0	0	0	0	0	0	0	0	0	0	0	0	0	0	0	0	0	0	0	0	0	0	0	0	0	0	0	0	0	0	0	0	0	0	0	0	0	0	0	0	0	0	0	0	0	0
ENSRNA050003487	SSU_rRNA_eukarya	0	0	0	0	0	0	0	0	0	0	0	0	0	0	0	0	0	0	0	0	0	0	0	0	0	0	0	0	0	0	0	0	0	0	0	0	0	0	0	0	0	0	0	0	0	0	0	0
ENSRNA050003488	LSU_rRNA_eukarya	0	0	1	0	0	0	0	0	1	0	1	0	0	0	2	0	0	0	0	0	0	1	0	0	1	0	0	1	0	0	0	0	0	0	0	0	0	0	0	0	1	0	1	0	0	0	0	0
ENSRNA050003490	LSU_rRNA_eukarya	0	1	2	0	0	0	0	1	1	1	0	0	0	0	0	0	0	0	0	0	0	0	0	0	1	0	0	0	2	0	0	2	1	1	0	0	0	0	0	0	0	0	0	0	0	2	0	1
ENSRNA050003495	SSU_rRNA_eukarya	0	0	0	0	0	0	0	0	0	0	0	0	0	0	0	0	0	0	0	0	0	0	0	0	0	0	0	0	0	0	0	0	0	0	0	0	0	0	0	0	0	0	0	0	0	0	0	0
ENSRNA050003498	SSU_rRNA_eukarya	0	0	0	1	0	0	0	0	1	0	0	0	0	0	0	0	0	0	0	1	0	0	0	0	0	0	0	0	0	0	0	0	0	0	0	0	0	0	0	0	0	0	0	0	0	0	0	0
ENSRNA050003501	SSU_rRNA_eukarya	2	0	0	0	0	0	0	0	0	0	0	0	0	0	0	0	0	0	0	0	0	0	0	0	0	0	0	0	0	0	0	1	0	0	0	0	0	1	0	0	0	0	0	0	0	1	0	0
ENSRNA050003504	SSU_rRNA_eukarya	0	0	0	0	0	0	0	0	0	0	0	0	0	0	0	0	0	0	0	0	0	0	0	0	0	0	0	0	0	0	0	0	0	0	0	0	0	0	0	0	0	0	0	0	0	0	0	0
ENSRNA050003508	LSU_rRNA_eukarya	0	0	0	0	0	0	0	0	0	0	0	0	0	0	0	0	0	0	0	0	0	0	0	0	0	0	0	0	0	0	0	0	0	0	0	0	0	0	0	0	0	0	0	0	0	0	0	0
ENSRNA050003511	LSU_rRNA_eukarya	6	11	12	0	3	1	0	1	1	4	4	1	8	4	5	0	4	3	13	7	4	6	2	7	3	5	5	6	12	10	17	3	5	1	7	2	2	1	0	5	1	0	12	1	2	0	0	1
ENSRNA050003514	SSU_rRNA_eukarya	0	0	0	0	0	0	0	0	0	0	0	0	0	0	0	0	0	0	0	0	0	0	0	0	0	0	0	0	0	0	0	0	0	0	0	0	0	0	0	0	0	0	0	0	0	0	0	0
ENSRNA050003517	SSU_rRNA_eukarya	0	0	0	0	0	0	0	0	0	0	0	0	0	0	0	0	0	0	0	0	0	0	0	0	0	0	0	0	0	0	0	0	0	0	0	0	0	0	0	0	0	0	0	0	0	0	0	0
ENSRNA050003520	5_8S_rRNA	0	0	2	0	1	0	0	1	0	0	0	0	2	1	0	1	0	0	0	5	0	1	0	0	2	0	0	0	0	0	1	0	0	0	0	0	0	0	0	0	0	0	0	0	0	0	0	0
ENSRNA050003523	5_8S_rRNA	0	0	0	0	0	0	0	0	0	0	0	0	0	0	0	0	0	0	0	0	0	0	0	0	0	0	0	0	0	0	0	0	0	0	0	0	0	0	0	0	0	0	0	0	0	0	0	0
ENSRNA050003526	5_8S_rRNA	0	0	0	0	0	0	0	0	0	0	0	0	0	0	0	0	0	0	0	0	0	0	0	0	0	0	0	0	0	0	0	0	0	0	0	0	0	0	0	0	0	0	0	0	0	0	0	0
ENSRNA050003528	5_8S_rRNA	0	0	0	0	0	0	0	0	0	0	0	0	0	0	0	0	0	0	0	0	0	0	0	0	0	0	0	0	0	0	0	0	0	0	0	0	0	0	0	0	0	0	0	0	0	0	0	0
ENSRNA050003531	5_8S_rRNA	0	0	0	0	0	0	0	0	2	0	1	0	0	0	0	0	0	0	0	0	0	0	0	0	0	0	0	1	0	0	0	0	0	0	0	0	0	0	0	0	0	0	0	0	1	0	0	0
ENSRNA050003534	5_8S_rRNA	0	0	0	0	0	0	0	0	0	0	0	0	0	0	0	0	0	0	0	0	0	0	0	0	0	0	0	0	0	0	0	0	0	0	0	0	0	0	0	0	0	0	0	0	0	0	0	0
ENSRNA050003536	5_8S_rRNA	0	0	0	0	0	0	0	0	0	0	0	0	0	0	0	0	0	0	0	0	0	0	0	0	0	0	0	0	0	0	0	0	0	0	0	0	0	0	0	0	0	0	0	0	0	0	0	0
ENSRNA050003538	5_8S_rRNA	0	0	0	0	0	0	0	0	0	0	0	0	0	0	0	0	0	0	0	0	0	0	0	0	0	0	0	0	0	0	0	0	0	0	0	0	0	0	0	0	0	0	0	0	0	0	0	0
ENSRNA050003540	5_8S_rRNA	0	0	0	0	0	0	0	0	0	0	0	0	0	0	0	0	0	0	0	0	0	0	0	0	0	0	0	0	0	0	0	0	0	0	0	0	0	0	0	0	0	0	0	0	0	0	0	0
ENSRNA050003544	5_8S_rRNA	0	0	0	0	0	0	0	0	0	0	0	0	0	0	0	0	0	0	0	0	0	0	0	0	0	0	0	0	0	0	0	0	0	0	0	0	0	0	0	0	0	0	0	0	0	0	0	0
ENSRNA050003548	5_8S_rRNA	0	0	0	0	0	0	0	0	0	0	0	0	0	0	0	0	0	0	0	0	0	0	0	0	0	0	0	0	0	0	0	0	0	0	0	0	0	0	0	0	0	0	0	0	0	0	0	0
ENSRNA050003549	5_8S_rRNA	0	0	0	0	0	0	0	0	0	0	0	0	0	0	0	0	0	0	0	0	0	0	0	0	0	0	0	0	0	0	0	0	0	0	0	0	0	0	0	0	0	0	0	0	0	0	0	0
ENSRNA050003551	5_8S_rRNA	0	0	0	0	0	0	0	0	0	0	0	0	0	0	0	0	0	0	0	0	0	0	0	0	0	0	0	0	0	0	0	0	0	0	0	0	0	0	0	0	0	0	0	0	0	0	0	0
ENSRNA050003553	5_8S_rRNA	0	0	0	0	0	0	0	0	0	0	0	0	0	0	0	0	0	0	0	0	0	0	0	0	0	0	0	0	0	0	0	0	0	0	0	0	0	0	0	0	0	0	0	0	0	0	0	0
ENSRNA050003555	5_8S_rRNA	0	0	0	0	0	0	0	0	0	0	0	0	0	0	0	0	0	0	0	0	0	0	0	0	0	0	0	0	0	0	0	0	0	0	0	0	0	0	0	0	0	0	0	0	0	0	0	0
ENSRNA050003557	5_8S_rRNA	0	0	0	0	0	0	0	0	0	0	0	0	0	0	0	0	0	0	0	0	0	0	0	0	0	0	0	0	0	0	0	0	0	0	0	0	0	0	0	0	0	0	0	0	0	0	0	0
ENSRNA050003560	5_8S_rRNA	0	0	0	0	0	0	0	0	0	0	0	0	0	0	0	0	0	0	0	0	0	0	0	0	0	0	0	0	0	0	0	0	0	0	0	0	0	0	0	0	0	0	0	0	0	0	0	0
ENSRNA050003562	5_8S_rRNA	0	0	0	0	0	0	0	0	0	0	0	0	0	0	0	0	0	0	0	0	0	0	0	0	0	0	0	0	0	0	0	0	0	0	0	0	0	0	0	0	0	0	0	0	0	0	0	0
ENSRNA050003564	5_8S_rRNA	0	0	0	0	0	0	0	0	0	0	0	0	0	0	0	0	0	0	0	0	0	0	0	0	0	0	0	0	0	0	0	0	0	0	0	0	0	0	0	0	0	0	0	0	0	0	0	0
ENSRNA050003566	5_8S_rRNA	0	0	0	0	0	0	0	0	0	0	0	0	0	0	0	0	0	0	0	0	0	0	0	0	0	0	0	0	0	0	0	0	0	0	0	0	0	0	0	0	0	0	0	0	0	0	0	0
ENSRNA050003568	5_8S_rRNA	0	0	0	0	0	0	0	0	0	0	0	0	0	0	0	0	0	0	0	0	0	0	0	0	0	0	0	0	0	0	0	0	0	0	0	0	0	0	0	0	0	0	0	0	0	0	0	0
ENSRNA050003572	5_8S_rRNA	0	0	0	0	0	0	0	0	0	0	0	0	0	0	0	0	0	0	0	0	0	0	0	0	0	0	0	0	0	0	0	0	0	0	0	0	0	0	0	0	0	0	0	0	0	0	0	0
ENSRNA050003575	5_8S_rRNA	0	0	0	0	0	0	0	0	0	0	0	0	0	0	0	0	0	0	0	0	0	0	0	0	0	0	0	0	0	0	0	0	0	0	0	0	0	0	0	0	0	0	0	0	0	0	0	0
ENSRNA050003579	5_8S_rRNA	0	0	0	0	0	0	0	0	0	0	0	0	0	0	0	0	0	0	0	0	0	0	0	0	0	0	0	0	0	0	0	0	0	0	0	0	0	0	0	0	0	0	0	0	0	0	0	0
ENSRNA050003582	5_8S_rRNA	0	0	0	0	0	0	0	0	0	0	0	0	0	0	0	0	0	0	0	0	0	0	0	0	0	0	0	0	0	0	0	0	0	0	0	0	0	0	0	0	0	0	0	0	0	0	0	0
ENSRNA050003585	5_8S_rRNA	0	0	0	0	0	0	0	0	0	0	0	0	0	0	0	0	0	0	0	0	0	0	0	0	0	0	0	0	0	0	0	0	0	0	0	0	0	0	0	0	0	0	0	0	0	0	0	0
ENSRNA050003588	5_8S_rRNA	0	0	0	0	0	0	0	0	0	0	0	0	0	0	0	0	0	0	0	0	0	0	0	0	0	0	0	0	0	0	0	0	0	0	0	0	0	0	0	0	0	0	0	0	0	0	0	0
ENSRNA050003592	5_8S_rRNA	0	0	0	0	0	0	0	0	0	0	0	0	0	0	0	0	0	0	0	0	0	0	0	0	0	0	0	0	0	0	0	0	0	0	0	0	0	0	0	0	0	0	0	0	0	0	0	0
ENSRNA050003596	5_8S_rRNA	0	0	0	0	0	0	0	0	0	0	0	0	0	0	0	0	0	0	0	0	0	0	0	0	0	0	0	0	0	0	0	0	0	0	0	0	0	0	0	0	0	0	0	0	0	0	0	0
ENSRNA050003599	5_8S_rRNA	0	0	0	0	0	0	0	0	0	0	0	0	0	0	0	0	0	0	0	0	0	0	0	0	0	0	0	0	0	0	0	0	0	0	0	0	0	0	0	0	0	0	0	0	0	0	0	0
ENSRNA050003602	5_8S_rRNA	0	0	0	0	0	0	0	0	0	0	0	0	0	0	0	0	0	0	0	0	0	0	0	0	0	0	0	0	0	0	0	0	0	0	0	0	0	0	0	0	0	0	0	0	0	0	0	0
ENSRNA050003607	5_8S_rRNA	0	0	0	0	0	0	0	0	0	0	0	0	0	0	0	0	0	0	0	0	0	0	0	0	0	0	0	0	0	0	0	0	0	0	0	0	0	0	0	0	0	0	0	0	0	0	0	0
ENSRNA050003609	5_8S_rRNA	0	0	0	0	0	0	0	0	0	0	0	0	0	0	0	0	0	0	0	0	0	0	0	0	0	0	0	0	0	0	0	0	0	0	0	0	0	0	0	0	0	0	0	0	0	0	0	0
ENSRNA050003612	5_8S_rRNA	0	0	0	0	0	0	0	0	0	0	0	0	0	0	0	0	0	0	0	0	0	0	0	0	0	0	0	0	0	0	0	0	0	0	0	0	0	0	0	0	0	0	0	0	0	0	0	0
ENSRNA050003615	5_8S_rRNA	0	0	0	0	0	0	0	0	0	0	0	0	0	0	0	0	0	0	0	0	0	0	0	0	0	0	0	0	0	0	0	0	0	0	0	0	0	0	0	0	0	0	0	0	0	0	0	0
ENSRNA050003618	5_8S_rRNA	0	0	0	0	0	0	0	0	0	0	0	0	0	0	0	0	0	0	0	0	0	0	0	0	0	0	0	0	0	0	0	0	0	0	0	0	0	0	0	0	0	0	0	0	0	0	0	0
ENSRNA050003621	5_8S_rRNA	0	0	0	0	0	0	0	0	0	0	0	0	0	0	0	0	0	0	0	0	0	0	0	0	0	0	0	0	0	0	0	0	0	0	0	0	0	0	0	0	0	0	0	0	0	0	0	0
ENSRNA050003624	5_8S_rRNA	0	0	0	0	0	0	0	0	0	0	0	0	0	0	0	0	0	0	0	0	0	0	0	0	0	0	0	0	0	0	0	0	0	0	0	0	0	0	0	0	0	0	0	0	0	0	0	0
ENSRNA050003627	5_8S_rRNA	0	0	0	0	0	0	0	0	0	0	0	0	0	0	0	0	0	0	0	0	0	0	0	0	0	0	0	0	0	0	0	0	0	0	0	0	0	0	0	0	0	0	0	0	0	0	0	0
ENSRNA050003629	5_8S_rRNA	0	0	0	0	0	0	0	0	0	0	0	0	0	0	0	0	0	0	0	0	0	0	0	0	0	0	0	0	0	0	0	0	0	0	0	0	0	0	0	0	0	0	0	0	0	0	0	0
ENSRNA050003632	5_8S_rRNA	0	0	0	0	0	0	0	0	0	0	0	0	0	0	0	0	0	0	0	0	0	0	0	0	0	0	0	0	0	0	0	0	0	0	0	0	0	0	0	0	1	0	0	0	0	0	0	0
ENSRNA050003635	5_8S_rRNA	0	0	0	0	0	0	0	0	0	0	0	0	0	0	0	0	0	0	0	0	0	0	0	0	0	0	0	0	0	0	0	0	0	0	0	0	0	0	0	0	0	0	0	0	0	0	0	0
ENSRNA050003638	5_8S_rRNA	0	0	0	0	0	0	0	0	0	0	0	0	0	0	0	0	0	0	0	0	0	0	0	0	0	0	0	0	0	0	0	0	0	0	0	0	0	0	0	0	0	0	0	0	0	0	0	0
ENSRNA050003640	5_8S_rRNA	0	0	0	0	0	0	0	0	0	0	0	0	0	0	0	0	0	0	0	0	0	0	0	0	0	0	0	0	0	0	0	0	0	0	0	0	0	0	0	0	0	0	0	0	0	0	0	0
ENSRNA050003643	5_8S_rRNA	0	0	0	0	0	0	0	0	0	0	0	0	0	0	0	0	0	0	0	0	0	0	0	0	0	0	0	0	0	0	0	0	0	0	0	0	0	0	0	0	0	0	0	0	0	0	0	0
ENSRNA050003646	5_8S_rRNA	0	0	0	0	0	0	0	0	0	0	0	0	0	0	0	0	0	0	0	0	0	0	0	0	0	0	0	0	0	0	0	0	0	0	0	0	0	0	0	0	0	0	0	0	0	0	0	0
ENSRNA050003648	5_8S_rRNA	0	0	0	0	0	0	0	0	0	0	0	0	0	0	0	0	0	0	0	0	0	0	0	0	0	0	0	0	0	0	0	0	0	0	0	0	0	0	0	0	0	0	0	0	0	0	0	0
ENSRNA050003651	5_8S_rRNA	0	0	0	0	0	0	0	0	0	0	0	0	0	0	0	0	0	0	0	0	0	0	0	0	0	0	0	0	0	0	0	0	0	0	0	0	0	0	0	0	0	0	0	0	0	0	0	0
ENSRNA050003653	5_8S_rRNA	0	0	0	0	0	0	0	0	0	0	0	0	0	0	0	0	0	0	0	0	0	0	0	0	0	0	0	0	0	0	0	0	0	0	0	0	0	0	0	0	0	0	0	0	0	0	0	0
ENSRNA050003657	5_8S_rRNA	0	0	0	0	0	0	0	0	0	0	0	0	0	0	0	0	0	0	0	0	0	0	0	0	0	0	0	0	0	0	0	0	0	0	0	0	0	0	0	0	0	0	0	0	0	0	0	0
ENSRNA050003660	5_8S_rRNA	0	0	0	0	0	0	0	0	0	0	0	0	0	0	0	0	0	0	0	0	0	0	0	0	0	0	0	0	0	0	0	0	0	0	0	0	0	0	0	0	0	0	0	0	0	0	0	0
ENSRNA050003663	5_8S_rRNA	0	0	0	0	0	0	0	0	0	0	0	0	0	0	0	0	0	0	0	0	0	0	0	0	0	0	0	0	0	0	0	0	0	0	0	0	0	0	0	0	0	0	0	0	0	0	0	0
ENSRNA050003666	5_8S_rRNA	0	0	0	0	0	0	0	0	0	0	0	0	0	0	0	0	0	0	0	0	0	0	0	0	0	0	0	0	0	0	0	0	0	0	0	0	0	0	0	0	0	0	0	0	0	0	0	0
ENSRNA050003668	5_8S_rRNA	0	0	0	0	0	0	0	0	0	0	0	0	0	0	0	0	0	0	0	0	0	0	0	0	0	0	0	0	0	0	0	0	0	0	0	0	0	0	0	0	0	0	0	0	0	0	0	0
ENSRNA050003670	5_8S_rRNA	0	0	0	0	0	0	0	0	0	0	0	0	0	0	0	0	0	0	0	0	0	0	0	0	0	0	0	0	0	0	0	0	0	0	0	0	0	0	0	0	0	0	0	0	0	0	0	0
ENSRNA050003673	5_8S_rRNA	0	0	0	0	0	0	0	0	0	0	0	0	0	0	0	0	0	0	0	0	0	0	0	0	0	0	0	0	0	0	0	0	0	0	0	0	0	0	0	0	0	0	0	0	0	0	0	0
ENSRNA050003677	5_8S_rRNA	0	0	0	0	0	0	0	0	0	0	0	0	0	0	0	0	0	0	0	0	0	0	0	0	0	0	0	0	0	0	0	0	0	0	0	0	0	0	0	0	0	0	0	0	0	0	0	0
ENSRNA050003679	5_8S_rRNA	0	0	0	0	0	0	0	0	0	0	0	0	0	0	0	0	0	0	0	0	0	0	0	0	0	0	0	0	0	0	0	0	0	0	0	0	0	0	0	0	0	0	0	0	0	0	0	0
ENSRNA050003682	5_8S_rRNA	0	0	0	0	0	0	0	0	0	0	0	0	0	0	0	0	0	0	0	0	0	0	0	0	0	0	0	0	0	0	0	0	0	0	0	0	0	0	0	0	0	0	0	0	0	0	0	0
ENSRNA050003685	5_8S_rRNA	0	0	0	0	0	0	0	0	0	0	0	0	0	0	0	0	0	0	0	0	0	0	0	0	0	0	0	0	0	0	0	0	0	0	0	0	0	0	0	0	0	0	0	0	0	0	0	0
ENSRNA050003687	5_8S_rRNA	0	0	0	0	0	0	0	0	0	0	0	0	0	0	0	0	0	0	0	0	0	0	0	0	0	0	0	0	0	0	0	0	0	0	0	0	0	0	0	0	0	0	0	0	0	0	0	0
ENSRNA050003690	5_8S_rRNA	0	0	0	0	0	0	0	0	0	0	0	0	0	0	0	0	0	0	0	0	0	0	0	0	0	0	0	0	0	0	0	0	0	0	0	0	0	0	0	0	0	0	0	0	0	0	0	0
ENSRNA050003693	5_8S_rRNA	0	0	0	0	0	0	0	0	0	0	0	0	0	0	0	0	0	0	0	0	0	0	0	0	0	0	0	0	0	0	0	0	0	0	0	0	0	0	0	0	0	0	0	0	0	0	0	0
ENSRNA050003697	5_8S_rRNA	0	0	0	0	0	0	0	0	0	0	0	0	0	0	0	0	0	0	0	0	0	0	0	0	0	0	0	0	0	0	0	0	0	0	0	0	0	0	0	0	0	0	0	0	0	0	0	0
ENSRNA050003699	5_8S_rRNA	0	0	0	0	0	0	0	0	0	0	0	0	0	0	0	0	0	0	0	0	0	0	0	0	0	0	0	0	0	0	0	0	0	0	0	0	0	0	0	0	0	0	0	0	0	0	0	0
ENSRNA050003701	5_8S_rRNA	0	0	0	0	0	0	0	0	0	0	0	0	0	0	0	0	0	0	0	0	0	0	0	0	0	0	0	0	0	0	0	0	0	0	0	0	0	0	0	0	0	0	0	0	0	0	0	0
ENSRNA050003704	5_8S_rRNA	0	0	0	0	0	0	0	0	0	0	0	0	0	0	0	0	0	0	0	0	0	0	0	0	0	0	0	0	0	0	0	0	0	0	0	0	0	0	0	0	0	0	0	0	0	0	0	0
ENSRNA050003707	5_8S_rRNA	0	0	0	0	0	0	0	0	0	0	0	0	0	0	0	0	0	0	0	0	0	0	0	0	0	0	0	0	0	0	0	0	0	0	0	0	0	0	0	0	0	0	0	0	0	0	0	0
ENSRNA050003710	5_8S_rRNA	0	0	0	0	0	0	0	0	0	0	0	0	0	0	0	0	0	0	0	0	0	0	0	0	0	0	0	0	0	0	0	0	0	0	0	0	0	0	0	0	0	0	0	0	0	0	0	0
ENSRNA050003713	5_8S_rRNA	0	0	0	0	0	0	0	0	0	0	0	0	0	0	0	0	0	0	0	0	0	0	0	0	0	0	0	0	0	0	0	0	0	0	0	0	0	0	0	0	0	0	0	0	0	0	0	0
ENSRNA050003714	5_8S_rRNA	0	0	0	0	0	0	0	0	0	0	0	0	0	0	0	0	0	0	0	0	0	0	0	0	0	0	0	0	0	0	0	0	0	0	0	0	0	0	0	0	0	0	0	0	0	0	0	0
ENSRNA050003717	5_8S_rRNA	0	0	0	0	0	0	0	0	0	0	0	0	0	0	0	0	0	0	0	0	0	0	0	0	0	0	0	0	0	0	0	0	0	0	0	0	0	0	0	0	0	0	0	0	0	0	0	0
ENSRNA050003721	5_8S_rRNA	0	0	0	0	0	0	0	0	0	0	0	0	0	0	0	0	0	0	0	0	0	0	0	0	0	0	0	0	0	0	0	0	0	0	0	0	0	0	0	0	0	0	0	0	0	0	0	0
ENSRNA050003724	5_8S_rRNA	0	0	0	0	0	0	0	0	0	0	0	0	0	0	0	0	0	0	0	0	0	0	0	0	0	0	0	0	0	0	0	0	0	0	0	0	0	0	0	0	0	0	0	0	0	0	0	0
ENSRNA050003727	5_8S_rRNA	0	0	0	0	0	0	0	0	0	0	0	0	0	0	0	0	0	0	0	0	0	0	0	0	0	0	0	0	0	0	0	0	0	0	0	0	0	0	0	0	0	0	0	0	0	0	0	0
ENSRNA050003730	5_8S_rRNA	0	0	0	0	0	0	0	0	0	0	0	0	0	0	0	0	0	0	0	0	0	0	0	0	0	0	0	0	0	0	0	0	0	0	0	0	0	0	0	0	0	0	0	0	0	0	0	0
ENSRNA050003732	5_8S_rRNA	0	0	0	0	0	0	0	0	0	0	0	0	0	0	0	0	0	0	0	0	0	0	0	0	0	0	0	0	0	0	0	0	0	0	0	0	0	0	0	0	0	0	0	0	0	0	0	0
ENSRNA050003737	5_8S_rRNA	0	0	0	0	0	0	0	0	0	0	0	0	0	0	0	0	0	0	0	0	0	0	0	0	0	0	0	0	0	0	0	0	0	0	0	0	0	0	0	0	0	0	0	0	0	0	0	0
ENSRNA050003740	5_8S_rRNA	0	0	0	0	0	0	0	0	0	0	0	0	0	0	0	0	0	0	0	0	0	0	0	0	0	0	0	0	0	0	0	0	0	0	0	0	0	0	0	0	0	0	0	0	0	0	0	0
ENSRNA050003743	5_8S_rRNA	0	0	0	0	0	0	0	0	0	0	0	0	0	0	0	0	0	0	0	0	0	0	0	0	0	0	0	0	0	0	0	0	0	0	0	0	0	0	0	0	0	0	0	0	0	0	0	0
ENSRNA050003746	5_8S_rRNA	0	0	0	0	0	0	0	0	0	0	0	0	0	0	0	0	0	0	0	0	0	0	0	0	0	0	0	0	0	0	0	0	0	0	0	0	0	0	0	0	0	0	0	0	0	0	0	0
ENSRNA050003749	5_8S_rRNA	0	0	0	0	0	0	0	0	0	0	0	0	0	0	0	0	0	0	0	0	0	0	0	0	0	0	0	0	0	0	0	0	0	0	0	0	0	0	0	0	0	0	0	0	0	0	0	0
ENSRNA050003751	5_8S_rRNA	0	0	0	0	0	0	0	0	0	0	0	0	0	0	0	0	0	0	0	0	0	0	0	0	0	0	0	0	0	0	0	0	0	0	0	0	0	0	0	0	0	0	0	0	0	0	0	0
ENSRNA050003754	5_8S_rRNA	0	0	0	0	0	0	0	0	0	0	0	0	0	0	0	0	0	0	0	0	0	0	0	0	0	0	0	0	0	0	0	0	0	0	0	0	0	0	0	0	0	0	0	0	0	0	0	0
ENSRNA050003756	5_8S_rRNA	0	0	0	0	0	0	0	0	0	0	0	0	0	0	0	0	0	0	0	0	0	0	0	0	0	0	0	0	0	0	0	0	0	0	0	0	0	0	0	0	0	0	0	0	0	0	0	0
ENSRNA050003760	5_8S_rRNA	0	0	0	0	0	0	0	0	0	0	0	0	0	0	0	0	0	0	0	0	0	0	0	0	0	0	0	0	0	0	0	0	0	0	0	0	0	0	0	0	0	0	0	0	0	0	0	0
ENSRNA050003763	5_8S_rRNA	0	0	0	0	0	0	0	0	0	0	0	0	0	0	0	0	0	0	0	0	0	0	0	0	0	0	0	0	0	0	0	0	0	0	0	0	0	0	0	0	0	0	0	0	0	0	0	0
ENSRNA050003766	5_8S_rRNA	0	0	0	0	0	0	0	0	0	0	0	0	0	0	0	0	0	0	0	0	0	0	0	0	0	0	0	0	0	0	0	0	0	0	0	0	0	0	0	0	0	0	0	0	0	0	0	0
ENSRNA050003767	5_8S_rRNA	0	0	0	0	0	0	0	0	0	0	0	0	0	0	0	0	0	0	0	0	0	0	0	0	0	0	0	0	0	0	0	0	0	0	0	0	0	0	0	0	0	0	0	0	0	0	0	0
ENSRNA050003772	5_8S_rRNA	0	0	0	0	0	0	0	0	0	0	0	0	0	0	0	0	0	0	0	0	0	0	0	0	0	0	0	0	0	0	0	0	0	0	0	0	0	0	0	0	0	0	0	0	0	0	0	0
ENSRNA050003775	5_8S_rRNA	0	0	0	0	0	0	0	0	0	0	0	0	0	0	0	0	0	0	0	0	0	0	0	0	0	0	0	0	0	0	0	0	0	0	0	0	0	0	0	0	0	0	0	0	0	0	0	0
ENSRNA050003778	5_8S_rRNA	0	0	0	0	0	0	0	0	0	0	0	0	0	0	0	0	0	0	0	0	0	0	0	0	0	0	0	0	0	0	0	0	0	0	0	0	0	0	0	0	0	0	0	0	0	0	0	0
ENSRNA050003781	5_8S_rRNA	0	0	0	0	0	0	0	0	0	0	0	0	0	0	0	0	0	0	0	0	0	0	0	0	0	0	0	0	0	0	0	0	0	0	0	0	0	0	0	0	0	0	0	0	0	0	0	0
ENSRNA050003784	5_8S_rRNA	0	0	0	0	0	0	0	0	0	0	0	0	0	0	0	0	0	0	0	0	0	0	0	0	0	0	0	0	0	0	0	0	0	0	0	0	0	0	0	0	0	0	0	0	0	0	0	0
ENSRNA050003787	5_8S_rRNA	0	0	0	0	0	0	0	0	0	0	0	0	0	0	0	0	0	0	0	0	0	0	0	0	0	0	0	0	0	0	0	0	0	0	0	0	0	0	0	0	0	0	0	0	0	0	0	0
ENSRNA050003790	5_8S_rRNA	0	0	0	0	0	0	0	0	0	0	0	0	0	0	0	0	0	0	0	0	0	0	0	0	0	0	0	0	0	0	0	0	0	0	0	0	0	0	0	0	0	0	0	0	0	0	0	0
ENSRNA050003793	5_8S_rRNA	0	0	0	0	0	0	0	0	0	0	0	0	0	0	0	0	0	0	0	0	0	0	0	0	0	0	0	0	0	0	0	0	0	0	0	0	0	0	0	0	0	0	0	0	0	0	0	0
ENSRNA050003796	5_8S_rRNA	0	0	0	0	0	0	0	0	0	0	0	0	0	0	0	0	0	0	0	0	0	0	0	0	0	0	0	0	0	0	0	0	0	0	0	0	0	0	0	0	0	0	0	0	0	0	0	0
ENSRNA050003798	5_8S_rRNA	0	0	0	0	0	0	0	0	0	0	0	0	0	0	0	0	0	0	0	0	0	0	0	0	0	0	0	0	0	0	0	0	0	0	0	0	0	0	0	0	0	0	0	0	0	0	0	0
ENSRNA050003801	5_8S_rRNA	0	0	0	0	0	0	0	0	0	0	0	0	0	0	0	0	0	0	0	0	0	0	0	0	0	0	0	0	0	0	0	0	0	0	0	0	0	0	0	0	0	0	0	0	0	0	0	0
ENSRNA050003803	5_8S_rRNA	0	0	0	0	0	0	0	0	0	0	0	0	0	0	0	0	0	0	0	0	0	0	0	0	0	0	0	0	0	0	0	0	0	0	0	0	0	0	0	0	0	0	0	0	0	0	0	0
ENSRNA050003806	5_8S_rRNA	0	0	0	0	0	0	0	0	0	0	0	0	0	0	0	0	0	0	0	0	0	0	0	0	0	0	0	0	0	0	0	0	0	0	0	0	0	0	0	0	0	0	0	0	0	0	0	0
ENSRNA050003809	5_8S_rRNA	0	0	0	0	0	0	0	0	0	0	0	0	0	0	0	0	0	0	0	0	0	0	0	0	0	0	0	0	0	0	0	0	0	0	0	0	0	0	0	0	0	0	0	0	0	0	0	0
ENSRNA050003811	5_8S_rRNA	0	0	0	0	0	0	0	0	0	0	0	0	0	0	0	0	0	0	0	0	0	0	0	0	0	0	0	0	0	0	0	0	0	0	0	0	0	0	0	0	0	0	0	0	0	0	0	0
ENSRNA050003815	5_8S_rRNA	0	0	0	0	0	0	0	0	0	0	0	0	0	0	0	0	0	0	0	0	0	0	0	0	0	0	0	0	0	0	0	0	0	0	0	0	0	0	0	0	0	0	0	0	0	0	0	0
ENSRNA050003818	5_8S_rRNA	0	0	0	0	0	0	0	0	0	0	0	0	0	0	0	0	0	0	0	0	0	0	0	0	0	0	0	0	0	0	0	0	0	0	0	0	0	0	0	0	0	0	0	0	0	0	0	0
ENSRNA050003819	5_8S_rRNA	0	0	0	0	0	0	0	0	0	0	0	0	0	0	0	0	0	0	0	0	0	0	0	0	0	0	0	0	0	0	0	0	0	0	0	0	0	0	0	0	0	0	0	0	0	0	0	0
ENSRNA050003823	5_8S_rRNA	0	0	0	0	0	0	0	0	0	0	0	0	0	0	0	0	0	0	0	0	0	0	0	0	0	0	0	0	0	0	0	0	0	0	0	0	0	0	0	0	0	0	0	0	0	0	0	0
ENSRNA050003826	5_8S_rRNA	0	0	0	0	0	0	0	0	0	0	0	0	0	0	0	0	0	0	0	0	0	0	0	0	0	0	0	0	0	0	0	0	0	0	0	0	0	0	0	0	0	0	0	0	0	0	0	0
ENSRNA050003828	5_8S_rRNA	0	0	0	0	0	0	0	0	0	0	0	0	0	0	0	0	0	0	0	0	0	0	0	0	0	0	0	0	0	0	0	0	0	0	0	0	0	0	0	0	0	0	0	0	0	0	0	0
ENSRNA050003830	5_8S_rRNA	0	0	0	0	0	0	0	0	0	0	0	0	0	0	0	0	0	0	0	0	0	0	0	0	0	0	0	0	0	0	0	0	0	0	0	0	0	0	0	0	0	0	0	0	0	0	0	0
ENSRNA050003833	5_8S_rRNA	0	0	0	0	0	0	0	0	0	0	0	0	0	0	0	0	0	0	0	0	0	0	0	0	0	0	0	0	0	0	0	0	0	0	0	0	0	0	0	0	0	0	0	0	0	0	0	0
ENSRNA050003838	5_8S_rRNA	0	0	0	0	0	0	0	0	0	0	0	0	0	0	0	0	0	0	0	0	0	0	0	0	0	0	0	0	0	0	0	0	0	0	0	0	0	0	0	0	0	0	0	0	0	0	0	0
ENSRNA050003840	5_8S_rRNA	0	0	0	0	0	0	0	0	0	0	0	0	0	0	0	0	0	0	0	0	0	0	0	0	0	0	0	0	0	0	0	0	0	0	0	0	0	0	0	0	0	0	0	0	0	0	0	0
ENSRNA050003843	5_8S_rRNA	0	0	0	0	0	0	0	0	0	0	0	0	0	0	0	0	0	0	0	0	0	0	0	0	0	0	0	0	0	0	0	0	0	0	0	0	0	0	0	0	0	0	0	0	0	0	0	0
ENSRNA050003846	5_8S_rRNA	0	0	0	0	0	0	0	0	0	0	0	0	0	0	0	0	0	0	0	0	0	0	0	0	0	0	0	0	0	0	0	0	0	0	0	0	0	0	0	0	0	0	0	0	0	0	0	0
ENSRNA050003849	5_8S_rRNA	0	0	0	0	0	0	0	0	0	0	0	0	0	0	0	0	0	0	0	0	0	0	0	0	0	0	0	0	0	0	0	0	0	0	0	0	0	0	0	0	0	0	0	0	0	0	0	0
ENSRNA050003852	5_8S_rRNA	3	3	0	2	1	0	1	4	1	0	0	0	0	0	1	0	0	0	1	0	0	1	0	0	0	2	0	0	3	1	1	2	0	1	0	1	0	0	0	0	0	0	0	0	0	1	0	0
ENSRNA050003855	5_8S_rRNA	0	2	0	3	0	0	0	0	2	1	0	10	2	2	0	0	0	0	4	0	5	1	2	1	0	0	0	1	0	0	1	0	0	3	0	0	0	0	0	0	1	0	3	0	0	0	0	0
ENSRNA050003857	5_8S_rRNA	0	1	0	0	0	0	0	0	0	0	0	0	0	0	0	0	0	0	1	0	0	0	0	0	0	0	0	0	0	0	0	0	0	0	0	0	0	0	0	0	0	0	0	0	0	0	0	0
ENSRNA050003859	SSU_rRNA_eukarya	0	0	0	0	0	0	0	0	0	0	0	0	0	0	0	0	0	0	0	0	0	0	0	0	0	0	0	0	0	0	0	0	0	0	0	0	0	0	0	0	0	0	0	0	0	0	0	0
ENSRNA050003863	5_8S_rRNA	8	4	3	2	2	0	2	4	1	6	2	0	8	5	2	6	3	0	6	3	10	4	2	4	5	4	3	3	7	7	2	2	0	0	0	0	0	2	0	0	1	0	2	0	1	2	0	0
ENSRNA050003866	5_8S_rRNA	0	0	0	0	0	0	0	0	0	0	0	0	0	0	0	0	0	0	0	0	0	0	0	0	0	0	0	0	0	0	0	0	0	0	0	0	0	0	0	0	0	0	0	0	0	0	0	0
ENSRNA050003869	5_8S_rRNA	0	0	0	0	0	0	0	0	0	0	0	0	0	0	0	0	0	0	0	0	0	0	0	0	0	0	0	0	0	0	0	0	0	0	0	0	0	0	0	0	0	0	0	0	0	0	0	0
ENSRNA050003871	5_8S_rRNA	0	0	0	0	0	0	0	0	0	0	0	0	0	0	0	0	0	0	0	0	0	0	0	0	0	0	0	0	0	0	0	0	0	0	0	0	0	0	0	0	0	0	0	0	0	0	0	0
ENSRNA050003875	5_8S_rRNA	0	0	0	0	0	0	1	0	0	0	0	0	0	0	0	2	0	0	0	0	0	0	0	0	0	0	0	0	1	0	0	0	0	0	0	0	0	0	0	0	0	0	0	0	0	1	0	0
ENSRNA050003878	SSU_rRNA_eukarya	0	0	0	0	0	0	0	0	0	0	0	0	0	0	0	0	0	0	0	0	0	0	0	0	0	0	0	0	0	0	0	0	0	0	0	0	0	0	0	0	0	0	0	0	0	0	0	0
ENSRNA050003881	SSU_rRNA_eukarya	0	0	0	0	0	0	0	0	0	0	0	0	0	0	0	0	0	0	0	0	0	0	0	0	0	0	0	0	0	0	0	0	0	0	0	0	0	0	0	0	0	0	0	0	0	0	0	0
ENSRNA050003884	5_8S_rRNA	0	0	1	1	0	0	0	0	1	0	0	0	0	0	0	0	1	4	0	0	0	0	1	1	0	0	0	0	0	0	0	0	1	1	1	0	0	0	0	0	0	0	0	0	0	0	0	0
ENSRNA050003887	SSU_rRNA_eukarya	0	0	0	0	0	0	0	0	0	0	0	0	0	0	0	0	0	0	0	0	0	0	0	0	0	0	0	0	0	0	0	0	0	0	0	0	0	0	0	0	0	0	0	0	0	0	0	0
ENSRNA050003891	SSU_rRNA_eukarya	0	0	0	0	0	0	0	0	0	0	0	0	0	0	0	0	0	0	0	0	0	0	0	0	0	0	0	0	0	0	0	0	0	0	0	0	0	0	0	0	0	0	0	0	0	0	0	0
ENSRNA050003894	SSU_rRNA_eukarya	0	0	0	0	0	0	0	0	0	0	0	0	0	0	0	0	0	0	0	0	0	0	0	0	0	0	0	0	0	0	0	0	0	0	0	0	0	0	0	0	0	0	0	0	0	0	0	0
ENSRNA050003897	5_8S_rRNA	0	0	1	0	0	2	0	1	1	1	0	0	7	4	5	0	0	0	3	2	2	5	0	1	2	6	0	3	3	1	2	0	0	0	1	0	0	0	0	0	3	0	0	0	1	0	0	0
ENSRNA050003900	SSU_rRNA_eukarya	0	0	0	0	0	0	0	0	0	0	0	0	0	0	0	0	0	0	0	0	0	0	0	0	0	0	0	0	0	0	0	0	0	0	0	0	0	0	0	0	0	0	0	0	0	0	0	0
ENSRNA050003904	LSU_rRNA_eukarya	0	1	0	0	0	0	1	0	0	0	0	0	0	0	0	0	0	0	0	0	0	0	0	0	0	0	0	0	0	0	0	0	1	0	0	0	0	1	0	0	0	0	0	0	0	0	0	0
ENSRNA050003908	SSU_rRNA_eukarya	0	0	0	0	0	0	0	0	0	0	0	0	0	0	0	0	0	0	0	0	0	0	0	0	0	0	0	0	0	0	0	0	0	0	0	0	0	0	0	0	0	0	0	0	0	0	0	0
ENSRNA050003910	LSU_rRNA_eukarya	0	0	0	0	0	0	0	0	0	0	0	0	0	0	0	0	0	0	0	0	0	0	0	0	0	0	0	0	0	0	0	0	0	0	0	0	0	0	0	0	0	0	0	0	0	0	0	0
ENSRNA050003913	SSU_rRNA_eukarya	0	0	0	0	0	0	0	0	0	0	0	0	0	0	0	0	0	0	0	0	0	0	0	0	0	0	0	0	0	0	0	0	0	0	0	0	0	0	0	0	0	0	0	0	0	0	0	0
ENSRNA050003915	LSU_rRNA_eukarya	6	1	1	0	0	0	0	9	0	1	0	0	0	0	0	0	0	0	0	0	0	1	0	0	0	0	0	1	0	0	0	1	0	2	2	0	0	0	0	0	0	0	0	0	0	14	0	0
ENSRNA050003918	LSU_rRNA_eukarya	0	0	0	0	0	0	0	0	0	0	0	0	0	0	0	0	0	0	0	0	0	0	0	0	0	0	0	0	0	0	0	0	0	0	0	0	0	0	0	0	0	0	0	0	0	0	0	0
ENSRNA050028085	tRNA-Asp	0	0	0	0	0	0	0	0	0	0	0	0	0	0	0	0	0	0	0	0	0	0	0	0	0	0	0	0	0	0	0	0	0	0	0	0	0	0	0	0	0	0	0	0	0	0	0	0
ENSRNA050028086	tRNA-Pro	0	0	0	0	0	0	0	0	0	0	0	0	0	0	0	0	0	0	0	0	0	0	0	0	0	0	0	0	0	0	0	0	0	0	0	0	0	0	0	0	0	0	0	0	0	0	0	0
ENSRNA050028087	tRNA-Pro	0	0	0	0	0	0	0	0	0	0	0	0	0	0	0	0	0	0	0	0	0	0	0	0	0	0	0	0	0	0	0	0	0	0	0	0	0	0	0	0	0	0	0	0	0	0	0	0
ENSRNA050028088	tRNA-Ala	0	0	0	0	0	0	0	0	0	0	0	0	0	0	0	0	0	0	0	0	0	0	0	0	0	0	0	0	0	0	0	0	0	0	0	0	0	0	0	0	0	0	0	0	0	0	0	0
ENSRNA050028089	tRNA-Gly	0	0	0	0	0	0	0	0	0	0	0	0	0	0	0	0	0	0	0	0	0	0	0	0	0	0	0	0	0	0	0	0	0	0	0	0	0	0	0	0	0	0	0	0	0	0	0	0
ENSRNA050028090	tRNA-Gly	0	0	0	0	0	0	0	0	0	0	0	0	0	0	0	0	0	0	0	0	0	0	0	0	0	0	0	0	0	0	1	0	0	0	0	0	0	0	0	0	0	0	0	0	0	0	0	0
ENSRNA050028091	tRNA-Val	0	0	0	0	0	0	0	0	0	0	0	0	0	0	0	0	0	0	0	0	0	0	0	0	0	0	0	0	0	0	0	0	0	0	0	0	0	0	0	0	0	0	0	0	0	0	0	0
ENSRNA050028092	tRNA-Gly	0	0	0	0	0	0	0	0	0	0	0	0	0	0	0	1	0	0	0	0	0	0	0	0	0	0	0	0	0	0	0	0	0	0	0	0	0	0	0	0	0	0	0	0	0	0	0	0
ENSRNA050028093	tRNA-Phe	0	0	0	0	0	0	0	0	0	0	0	0	0	0	0	0	0	0	0	0	0	0	0	0	0	0	0	0	0	0	0	0	0	0	0	0	0	0	0	0	0	0	0	0	0	0	0	0
ENSRNA050028094	tRNA-Trp	0	0	0	0	0	0	0	0	0	0	0	0	0	0	0	0	0	0	0	0	0	0	0	0	0	0	0	0	0	0	0	0	0	0	0	0	0	0	0	0	0	0	0	0	0	0	0	0
ENSRNA050028095	tRNA-Ala	0	0	0	0	0	0	0	0	0	0	0	0	0	0	0	0	0	0	0	0	0	0	0	0	0	0	0	0	0	0	0	0	0	0	0	0	0	0	0	0	0	0	0	0	0	0	0	0
ENSRNA050028096	tRNA-Ala	0	0	0	0	0	0	0	0	0	0	0	0	0	0	0	0	0	0	0	0	0	0	0	0	0	0	0	0	0	0	0	0	0	0	0	0	0	0	0	0	0	0	0	0	0	0	0	0
ENSRNA050028097	tRNA-Thr	0	0	0	0	0	0	0	0	0	0	0	0	0	0	0	0	0	0	0	0	0	0	0	0	0	0	0	0	0	0	0	0	0	0	0	0	0	0	0	0	0	0	0	0	0	0	0	0
ENSRNA050028098	tRNA-Thr	0	0	0	0	0	0	0	0	0	0	0	0	0	0	0	0	0	0	0	0	0	0	0	0	0	0	0	0	0	0	0	0	0	0	0	0	0	0	0	0	0	0	0	0	0	0	0	0
ENSRNA050028099	tRNA-Ala	0	0	0	0	0	0	0	0	0	0	0	0	0	0	0	0	0	0	0	0	0	0	0	0	0	0	0	0	0	0	0	0	0	0	0	0	0	0	0	0	0	0	0	0	0	0	0	0
ENSRNA050028100	tRNA-Phe	0	0	0	0	0	0	0	0	0	0	0	0	0	0	0	0	0	0	0	0	0	0	0	0	0	0	0	0	0	0	0	0	0	0	0	0	0	0	0	0	0	0	0	0	0	0	0	0
ENSRNA050028101	tRNA-Phe	0	0	0	0	0	0	0	0	0	0	0	0	0	0	0	0	0	0	0	0	0	0	0	0	0	0	0	0	0	0	0	0	0	0	0	0	0	0	0	0	0	0	0	0	0	0	0	0
ENSRNA050028102	tRNA-Leu	0	0	0	0	0	0	0	0	0	0	0	0	0	0	0	0	0	0	0	0	0	0	0	0	0	1	0	0	0	0	0	0	0	0	0	0	0	0	0	0	0	0	0	0	0	0	0	0
ENSRNA050028103	tRNA-Ser	0	0	0	0	0	0	0	0	0	0	0	0	0	0	0	0	0	0	0	0	0	0	0	0	0	0	0	0	0	0	0	0	0	0	0	0	0	0	0	0	0	0	0	0	0	0	0	0
ENSRNA050028104	tRNA-Ser	0	0	0	0	0	0	0	0	0	0	0	0	0	0	0	0	0	0	0	0	0	0	0	0	0	0	0	0	0	0	0	0	0	0	0	0	0	0	0	0	0	0	0	0	0	0	0	0
ENSRNA050028105	tRNA-Ile	0	0	0	0	0	0	0	0	0	0	0	0	0	0	0	0	0	0	0	0	0	0	0	0	0	0	0	0	0	0	0	0	0	0	0	0	0	0	0	0	0	0	0	0	0	0	0	0
ENSRNA050028106	tRNA-Tyr	0	0	0	0	0	0	0	0	0	0	0	0	0	0	0	0	0	0	0	0	0	0	0	0	0	0	0	0	0	0	0	0	0	0	0	0	0	0	0	0	0	0	0	0	0	0	0	0
ENSRNA050028107	tRNA-Ala	0	0	0	0	0	0	0	0	0	0	0	0	0	0	0	0	0	4	0	0	0	0	0	0	0	0	0	0	0	0	0	0	0	0	0	0	0	0	0	0	0	0	0	0	0	0	0	0
ENSRNA050028108	tRNA-Arg	0	0	0	0	0	0	0	0	0	0	0	0	0	0	0	0	0	0	0	0	0	0	0	0	0	0	0	0	0	0	0	0	0	0	0	0	0	0	0	0	0	0	0	0	0	0	0	0
ENSRNA050028109	tRNA-Lys	0	0	0	0	0	0	0	0	0	0	0	0	0	0	0	0	0	0	0	0	0	0	0	0	0	0	0	0	0	0	0	0	0	0	0	0	0	0	0	0	0	0	0	0	0	0	0	0
ENSRNA050028110	tRNA-Leu	0	0	0	0	0	0	0	0	0	0	0	0	0	0	0	0	0	0	0	0	0	0	0	0	0	0	0	0	0	0	0	0	0	0	0	0	0	0	0	0	0	0	0	0	0	0	0	0
ENSRNA050028111	tRNA-Gly	0	0	0	0	0	0	0	0	0	0	0	0	0	0	0	0	0	0	0	0	0	0	0	0	0	0	0	0	0	0	0	0	0	0	0	0	0	0	0	0	0	0	0	0	0	0	0	0
ENSRNA050028112	tRNA-Ala	0	0	0	0	0	0	0	0	0	0	0	0	0	0	0	0	0	0	0	0	0	0	0	0	0	0	0	0	0	0	0	0	0	0	0	0	0	0	0	0	0	0	0	0	0	0	0	0
ENSRNA050028113	tRNA-Lys	0	0	0	0	0	0	0	0	0	0	0	0	0	0	0	0	0	0	0	0	0	0	0	0	0	0	0	0	0	0	0	0	0	0	0	0	0	0	0	0	0	0	0	0	0	0	0	0
ENSRNA050028114	tRNA-Met	0	0	0	0	0	0	0	0	0	0	0	0	0	0	0	0	0	0	0	0	0	0	0	0	0	0	0	0	0	0	0	0	0	0	0	0	0	0	0	0	0	0	0	0	0	0	0	0
ENSRNA050028115	tRNA-Arg	0	0	0	0	0	0	0	0	0	0	0	0	0	0	0	0	0	0	0	0	0	0	0	0	0	0	0	0	0	0	0	0	0	0	0	0	0	0	0	0	0	0	0	0	0	0	0	0
ENSRNA050028116	tRNA-Val	0	0	0	0	0	0	0	0	0	0	0	0	0	0	0	0	0	0	0	0	0	0	0	0	0	0	0	0	0	0	0	0	0	0	0	0	0	0	0	0	0	0	0	0	0	0	0	0
ENSRNA050028117	tRNA-Val	0	0	0	0	0	0	0	0	0	0	0	0	0	0	0	0	0	0	0	0	0	0	0	0	0	0	0	0	0	0	0	0	0	0	0	0	0	0	0	0	0	0	0	0	0	0	0	0
ENSRNA050028118	tRNA-Asn	0	0	0	0	0	0	0	0	2	0	0	0	0	0	0	0	0	0	0	0	0	0	0	0	0	0	0	0	0	0	0	0	0	0	0	0	0	0	0	0	0	0	0	0	0	0	0	0
ENSRNA050028119	tRNA-Arg	0	0	0	0	0	0	0	0	0	0	0	0	0	0	0	0	0	0	0	0	0	0	0	0	0	0	0	0	0	0	0	0	0	0	0	0	0	0	0	0	0	0	0	0	0	0	0	0
ENSRNA050028120	tRNA-Ile	0	0	0	0	0	0	0	0	0	0	0	0	0	0	0	0	0	0	0	0	0	0	0	0	0	0	0	0	0	0	0	0	0	0	0	0	0	0	0	0	0	0	0	0	0	0	0	0
ENSRNA050028121	tRNA-Leu	0	0	0	0	0	0	0	0	0	0	0	0	0	0	0	0	0	0	0	0	0	0	0	0	0	0	0	0	0	0	0	0	0	0	0	0	0	0	0	0	0	0	0	0	0	0	0	0
ENSRNA050028122	tRNA-Leu	0	0	0	0	0	0	0	0	0	0	0	0	0	0	0	0	0	0	0	0	0	0	0	0	0	0	0	0	0	0	0	0	0	0	0	0	0	1	0	0	0	0	0	0	0	0	0	0
ENSRNA050028123	tRNA-Gln	0	0	0	0	0	0	0	0	0	0	0	0	0	0	0	0	0	0	0	0	0	0	0	0	0	0	0	0	0	0	0	0	0	0	0	0	0	0	0	0	0	0	0	0	0	0	0	0
ENSRNA050028124	tRNA-Arg	0	0	0	0	0	0	0	0	0	0	0	0	0	0	0	0	0	0	0	0	0	0	0	0	0	0	0	0	0	0	0	0	0	0	0	0	0	0	0	0	0	0	0	0	0	0	0	0
ENSRNA050028125	tRNA-Phe	0	0	0	0	0	0	0	0	0	0	0	0	0	0	0	0	0	0	0	0	0	0	0	0	0	0	0	0	0	0	0	0	0	0	0	0	0	0	0	0	0	0	0	0	0	0	0	0
ENSRNA050028126	tRNA-Phe	0	0	0	0	0	0	0	0	0	0	0	0	0	0	0	0	0	0	0	0	0	0	0	0	0	0	0	0	0	0	0	0	0	0	0	0	0	0	0	0	0	0	0	0	0	0	0	0
ENSRNA050028127	tRNA-Gly	0	0	0	0	0	0	0	0	0	0	0	0	0	0	0	0	0	0	0	0	0	0	0	0	0	0	0	0	0	0	0	0	0	0	0	0	0	0	0	0	0	0	0	0	0	0	0	0
ENSRNA050028128	tRNA-Glu	0	0	0	0	0	0	0	0	0	0	0	0	0	0	0	0	0	0	0	0	0	0	0	0	0	0	0	0	0	0	0	0	0	0	0	0	0	0	0	0	0	0	0	0	0	0	0	0
ENSRNA050028129	tRNA-Leu	0	0	0	0	0	0	0	0	0	0	0	0	0	0	0	0	0	0	0	0	0	0	0	0	0	0	0	0	0	0	0	0	0	0	0	0	0	0	0	0	0	0	0	0	0	0	0	0
ENSRNA050028130	tRNA-Lys	0	0	0	0	0	0	0	0	0	0	0	0	0	0	0	0	0	0	0	0	0	0	0	0	0	0	0	0	0	0	0	0	0	0	0	0	0	0	0	0	0	0	0	0	0	0	0	0
ENSRNA050028131	tRNA-Lys	0	0	0	0	0	0	0	0	0	0	0	0	0	0	0	0	0	0	0	0	0	0	0	0	0	0	0	0	0	0	0	0	0	0	0	0	0	0	0	0	0	0	0	0	0	0	0	0
ENSRNA050028132	tRNA-Asp	2	0	0	0	0	0	0	0	0	0	0	0	0	0	0	0	0	0	0	0	0	0	0	0	0	0	0	0	0	0	0	0	0	0	0	0	0	0	0	0	0	0	0	0	0	0	0	0
ENSRNA050028133	tRNA-Cys	0	0	0	0	0	0	0	0	0	0	0	0	0	0	0	0	0	0	0	0	0	0	0	0	0	0	0	0	0	0	0	0	0	0	0	0	0	0	0	0	0	0	0	0	0	0	0	0
ENSRNA050028134	tRNA-Gln	0	0	0	0	0	0	0	0	0	0	0	0	0	0	0	0	0	0	0	0	0	0	0	0	0	0	0	0	0	0	0	0	0	0	0	0	0	0	0	0	0	0	0	0	0	0	0	0
ENSRNA050028136	tRNA-Ala	0	0	0	2	0	0	0	0	0	0	0	0	0	0	0	0	0	0	0	0	0	0	0	0	0	0	0	0	0	0	0	0	0	0	0	0	0	0	0	0	0	0	0	0	0	0	0	0
ENSRNA050028138	tRNA-Arg	0	0	0	0	0	0	0	0	0	0	0	0	0	0	0	0	0	0	0	0	0	0	0	0	0	0	0	0	0	0	0	0	0	0	0	0	0	0	0	0	0	0	0	0	0	0	0	0
ENSRNA050028139	tRNA-Ser	0	0	0	0	0	0	0	0	0	0	0	0	0	0	0	0	0	0	0	0	0	0	0	0	0	0	0	0	0	0	0	0	0	0	0	0	0	0	0	0	0	0	0	0	0	0	0	0
ENSRNA050028140	tRNA-Tyr	0	0	0	0	0	0	0	0	0	0	0	0	0	0	0	0	0	0	0	0	0	0	0	0	0	0	0	0	0	0	0	0	0	0	0	0	0	0	0	0	0	0	0	0	0	0	0	0
ENSRNA050028141	tRNA-Ala	0	0	0	0	0	0	0	0	0	0	0	0	0	0	0	0	0	0	0	0	0	0	0	0	0	0	0	0	0	0	0	0	0	0	0	0	0	0	0	0	0	0	0	0	0	0	0	0
ENSRNA050028142	tRNA-Val	0	0	0	0	0	0	0	0	0	0	0	0	0	0	0	0	0	0	0	0	0	0	0	0	0	0	0	0	0	0	0	0	0	0	0	0	0	0	0	0	0	0	0	0	0	0	0	0
ENSRNA050028143	tRNA-Gly	0	0	0	0	0	0	0	0	0	0	0	0	0	0	0	0	0	0	0	0	0	0	0	0	0	0	0	0	0	0	0	0	0	0	0	0	0	0	0	0	0	0	0	0	0	0	0	0
ENSRNA050028144	tRNA-Ala	0	0	0	0	0	0	0	0	0	0	0	0	0	0	0	0	0	0	0	0	0	0	0	0	0	0	0	0	0	0	0	0	0	0	0	0	0	0	0	0	0	0	0	0	0	0	0	0
ENSRNA050028145	tRNA-Ser	0	0	0	0	0	0	0	0	0	0	0	0	0	0	0	0	0	0	0	0	0	0	0	0	0	0	0	0	0	0	0	0	0	0	0	0	0	0	0	0	0	0	0	0	0	0	0	0
ENSRNA050028146	tRNA-Gln	0	0	0	0	0	0	0	0	0	0	0	0	0	0	0	0	0	0	0	0	0	0	0	0	0	0	0	0	0	0	0	0	0	0	0	0	0	0	0	0	0	0	0	0	0	0	0	0
ENSRNA050028147	tRNA-Thr	0	0	0	0	0	0	0	0	0	0	0	0	0	0	0	0	0	0	0	0	0	0	0	0	0	0	0	0	0	0	0	0	0	0	0	0	0	0	0	0	0	0	0	0	0	0	0	0
ENSRNA050028148	tRNA-Asn	0	0	0	0	0	0	0	0	0	0	0	0	0	0	0	0	0	0	0	0	0	0	0	0	0	0	0	0	0	0	0	0	0	0	0	0	0	0	0	0	0	0	0	0	0	0	0	0
ENSRNA050028150	tRNA-Asp	0	0	0	0	0	0	0	0	0	0	0	0	0	0	0	0	0	0	0	0	0	0	0	0	0	0	0	0	0	0	0	0	0	0	0	0	0	0	0	0	0	0	0	0	0	0	0	0
ENSRNA050028151	tRNA-Trp	0	0	0	0	0	0	0	0	0	0	0	0	0	0	0	0	0	0	0	0	0	0	0	0	0	0	0	0	0	0	0	0	0	0	0	0	0	0	0	0	0	0	0	0	0	0	0	0
ENSRNA050028152	tRNA-Trp	0	0	0	0	0	0	0	0	0	0	0	0	0	0	0	0	0	0	0	0	0	0	0	0	0	0	0	0	0	0	0	0	0	0	0	0	0	0	0	0	0	0	0	0	0	0	0	0
ENSRNA050028153	tRNA-Ala	0	0	0	0	0	0	0	0	0	0	0	0	0	0	0	0	0	0	0	0	0	0	0	0	0	0	0	0	0	0	0	0	0	0	0	0	0	0	0	0	0	0	0	0	0	0	0	0
ENSRNA050028154	tRNA-Ala	0	0	0	0	0	0	0	0	0	0	0	0	0	0	0	0	0	0	0	0	0	0	0	0	0	0	0	0	0	0	0	0	0	0	0	0	0	0	0	0	0	0	0	0	0	0	0	0
ENSRNA050028155	tRNA-Leu	0	0	0	0	0	0	0	0	0	0	0	0	0	0	0	0	0	0	0	0	0	0	0	0	0	0	0	0	0	0	0	0	0	0	0	0	0	0	0	0	0	0	0	0	0	0	0	0
ENSRNA050028156	tRNA-Arg	0	0	0	0	0	0	0	0	0	0	0	0	0	0	0	0	0	0	0	0	0	0	0	0	0	0	0	0	0	0	0	0	0	0	0	0	0	0	0	0	0	0	0	0	0	0	0	0
ENSRNA050028157	tRNA-Asn	0	0	0	0	0	0	0	0	0	0	0	0	0	0	0	0	0	0	0	0	0	0	0	0	0	0	0	0	0	0	0	0	0	0	0	0	0	0	0	0	0	0	0	0	0	0	0	0
ENSRNA050028158	tRNA-Ser	0	0	0	0	0	0	0	0	0	0	0	0	0	0	0	0	0	0	0	0	0	0	0	0	0	0	0	0	0	0	0	0	0	0	0	0	0	0	0	0	0	0	0	0	0	0	0	0
ENSRNA050028159	tRNA-Gln	0	0	0	0	0	0	0	0	0	0	0	0	0	0	0	0	0	0	0	0	0	0	0	0	0	0	0	0	0	0	0	0	0	0	0	0	0	0	0	0	0	0	0	0	0	0	0	0
ENSRNA050028160	tRNA-Tyr	0	0	0	0	0	0	0	0	0	0	0	0	0	0	0	0	0	0	0	0	0	0	0	0	0	0	0	0	0	0	0	0	0	0	0	0	0	0	0	0	0	0	0	0	0	0	0	0
ENSRNA050028161	tRNA-Lys	0	0	0	0	0	0	0	0	0	0	0	0	0	0	0	0	0	0	0	0	0	0	0	0	0	0	0	0	0	0	0	0	0	0	0	0	0	0	0	0	0	0	0	0	0	0	0	0
ENSRNA050028162	tRNA-Gly	0	0	0	0	0	0	0	0	0	0	0	0	0	0	0	0	0	0	0	0	0	0	0	0	0	0	0	0	0	0	0	0	0	0	0	0	0	0	0	0	0	0	0	0	0	0	0	0
ENSRNA050028163	tRNA-Thr	0	0	0	0	0	0	0	0	0	0	0	0	0	0	0	0	0	0	0	0	0	0	0	0	0	0	0	0	0	0	0	0	0	0	0	0	0	0	0	0	0	0	0	0	0	0	0	0
ENSRNA050028164	tRNA-Leu	0	0	0	0	0	0	0	0	0	0	0	0	0	0	0	0	0	0	0	0	0	0	0	0	0	0	0	0	0	0	0	0	0	0	0	0	0	0	0	0	0	0	0	0	0	0	0	0
ENSRNA050028165	tRNA-Asp	0	0	0	0	0	0	0	0	0	0	0	0	0	0	0	0	0	0	0	0	0	0	0	0	0	0	0	0	0	0	0	0	0	0	0	0	0	0	0	0	0	0	0	0	0	0	0	0
ENSRNA050028166	tRNA-Gln	0	0	0	0	0	0	0	0	0	0	0	0	0	0	0	0	0	0	0	0	0	0	0	0	0	0	0	0	0	0	0	0	0	0	0	0	0	0	0	0	0	0	0	0	0	0	0	0
ENSRNA050028167	tRNA-Ile	0	0	0	0	0	0	0	0	0	0	0	0	0	0	0	0	0	0	0	0	0	0	0	0	0	0	0	0	0	0	0	0	0	0	0	0	0	0	0	0	0	0	0	0	0	0	0	0
ENSRNA050028168	tRNA-Asp	0	0	0	0	0	0	0	0	0	0	0	0	0	0	0	0	0	0	0	0	0	0	0	0	0	0	0	0	0	0	0	0	0	0	0	0	0	0	0	0	0	0	0	0	0	0	0	0
ENSRNA050028169	tRNA-Ala	0	0	0	0	0	0	0	0	0	0	0	0	0	0	0	0	0	0	0	0	0	0	0	0	0	0	0	0	0	0	0	0	0	0	0	0	0	0	0	0	0	0	0	0	0	0	0	0
ENSRNA050028170	tRNA-Ser	0	0	0	0	0	0	0	0	0	0	0	0	0	0	0	0	0	0	0	0	0	0	0	0	0	0	0	0	0	0	0	0	0	0	0	0	0	0	0	0	0	0	0	0	0	0	0	0
ENSRNA050028171	tRNA-Glu	0	0	0	0	0	0	0	0	0	0	0	0	0	0	0	0	0	0	0	0	0	0	0	0	0	0	0	0	0	0	0	0	0	0	0	0	0	0	0	0	0	0	0	0	0	0	0	0
ENSRNA050028172	tRNA-Val	0	0	0	0	0	0	0	0	0	0	0	0	0	0	0	0	0	0	0	0	0	0	0	0	0	0	0	0	0	0	0	0	0	0	0	0	0	0	0	0	0	0	0	0	0	0	0	0
ENSRNA050028173	tRNA-Phe	0	0	0	0	0	0	0	0	0	0	0	0	0	0	0	0	0	0	0	0	0	0	0	0	0	0	0	0	0	0	0	0	0	0	0	0	0	0	0	0	0	0	0	0	0	0	0	0
ENSRNA050028174	tRNA-Arg	0	0	0	0	0	0	0	0	0	0	0	0	0	0	0	0	0	0	0	0	0	0	0	0	0	0	0	0	0	0	0	0	0	0	0	0	0	0	0	0	0	0	0	0	0	0	0	0
ENSRNA050028175	tRNA-Cys	0	0	0	0	0	0	0	0	4	0	0	0	0	0	0	0	0	0	0	0	0	0	0	0	0	0	0	0	0	0	0	0	0	0	0	0	0	0	0	0	0	0	0	0	0	0	0	0
ENSRNA050028176	tRNA-Asp	0	0	0	0	0	0	0	0	0	0	0	0	0	0	0	0	0	0	0	0	0	0	0	0	0	0	0	0	0	0	0	0	0	0	0	0	0	0	0	0	0	0	0	0	0	0	0	0
ENSRNA050028177	tRNA-Ser	0	0	0	0	0	0	0	0	0	0	0	0	0	0	0	0	0	0	0	0	0	0	0	0	0	0	0	0	0	0	0	0	0	0	0	0	0	0	0	0	0	0	0	0	0	0	0	0
ENSRNA050028178	tRNA-Ala	0	0	0	0	0	0	0	0	0	0	0	0	0	0	0	0	0	0	0	0	0	0	0	0	0	0	0	0	0	0	0	0	0	0	0	0	0	0	0	0	0	0	0	0	0	0	0	0
ENSRNA050028179	tRNA-Asn	0	0	0	0	0	0	0	0	0	0	0	0	0	0	0	0	0	0	0	0	0	0	0	0	0	0	0	0	0	0	0	0	0	0	0	0	0	0	0	0	0	0	0	0	0	0	0	0
ENSRNA050028180	tRNA-Lys	0	0	2	0	0	0	0	0	0	0	0	0	0	0	0	0	0	0	0	0	0	0	0	0	0	0	0	0	0	0	0	0	0	0	0	0	0	0	0	0	0	0	0	0	0	0	0	0
ENSRNA050028181	tRNA-Val	0	0	0	0	0	0	0	0	0	0	0	0	0	0	0	0	0	0	0	0	0	0	0	0	0	0	0	0	0	0	0	0	0	0	0	0	0	0	0	0	0	0	0	0	0	0	0	0
ENSRNA050028182	tRNA-Asn	0	0	0	0	0	0	0	0	0	0	0	0	0	0	0	0	0	0	0	0	0	0	0	0	0	0	0	0	0	0	0	0	0	0	0	0	0	0	0	0	0	0	0	0	0	0	0	0
ENSRNA050028183	tRNA-Arg	0	0	0	0	0	0	0	0	0	0	0	0	0	0	0	0	0	0	0	0	0	0	0	0	0	0	0	0	0	0	0	0	0	0	0	0	0	0	0	0	0	0	0	0	0	0	0	0
ENSRNA050028184	tRNA-Pro	0	0	0	0	0	0	0	0	0	0	0	0	0	0	0	0	0	0	0	0	0	0	0	0	0	0	0	0	0	0	0	0	0	0	0	0	0	0	0	0	0	0	0	0	0	0	0	0
ENSRNA050028185	tRNA-Asp	0	0	0	0	0	0	0	0	0	0	0	0	0	0	0	0	0	0	0	0	0	0	0	0	0	0	0	0	0	0	0	0	0	0	0	0	0	0	0	0	0	0	0	0	0	0	0	0
ENSRNA050028186	tRNA-Phe	0	0	0	0	0	0	0	0	0	0	0	0	0	0	0	0	0	0	0	2	0	0	0	0	0	0	0	0	0	0	0	0	0	0	0	0	0	0	0	0	0	0	0	0	0	0	0	0
ENSRNA050028187	tRNA-Pro	0	0	0	0	0	0	0	0	0	0	0	0	0	0	0	0	0	0	0	0	0	0	0	0	0	0	0	0	0	0	0	0	0	0	0	0	0	0	0	0	0	0	0	0	0	0	0	0
ENSRNA050028188	tRNA-Pro	0	0	0	0	0	0	0	0	0	0	0	0	0	0	0	0	0	0	0	0	0	0	0	0	0	0	0	0	0	0	0	0	0	0	0	0	0	0	0	0	0	0	0	0	0	0	0	0
ENSRNA050028189	tRNA-Pro	0	0	0	0	0	0	0	0	0	0	0	0	0	0	0	0	0	0	0	0	0	0	0	0	0	0	0	0	0	0	0	0	0	0	0	0	0	0	0	0	0	0	0	0	0	0	0	0
ENSRNA050028190	tRNA-Pro	0	0	0	0	0	0	0	0	0	0	0	0	0	0	0	0	0	0	0	0	0	0	0	0	0	0	0	0	0	0	0	0	0	0	0	0	0	0	0	0	0	0	0	0	0	0	0	0
ENSRNA050028191	tRNA-Pro	0	0	0	0	0	0	0	0	0	0	0	0	0	0	0	0	0	0	0	0	0	0	0	0	0	0	0	0	0	0	0	0	0	0	0	0	0	0	0	0	0	0	0	0	0	0	0	0
ENSRNA050028192	tRNA-Cys	0	0	0	0	0	0	0	0	0	0	0	0	0	0	0	0	0	0	0	0	0	0	0	0	0	0	0	0	0	0	0	0	0	0	0	0	0	0	0	0	0	0	0	0	0	0	0	0
ENSRNA050028193	tRNA-Trp	0	0	0	0	0	0	0	0	0	0	0	0	0	0	0	0	0	0	0	0	0	0	0	0	0	0	0	0	0	0	0	0	0	0	0	0	0	0	0	0	0	0	0	0	0	0	0	0
ENSRNA050028194	tRNA-Trp	0	0	0	0	0	0	0	0	0	0	0	0	0	0	0	0	0	0	0	0	0	0	0	0	0	0	0	0	0	0	0	0	0	0	0	0	0	0	0	0	0	0	0	0	0	0	0	0
ENSRNA050028195	tRNA-Val	0	0	0	0	0	0	0	0	0	0	0	0	0	0	0	0	0	0	0	0	0	0	0	0	0	0	0	0	0	0	0	0	0	0	0	0	0	0	0	0	0	0	0	0	0	0	0	0
ENSRNA050028196	tRNA-Ala	0	0	0	0	0	0	0	0	0	0	0	0	0	0	0	0	0	0	0	0	0	0	0	0	0	0	0	0	0	0	0	0	0	0	0	0	0	0	0	0	0	0	0	0	0	0	0	0
ENSRNA050028197	tRNA-Asp	0	0	0	0	0	0	0	0	0	0	0	0	0	0	0	0	1	1	0	0	0	0	0	0	0	0	0	0	0	0	0	0	0	0	0	0	0	0	0	0	0	0	0	0	0	0	0	0
ENSRNA050028198	tRNA-Ser	0	0	0	0	0	0	0	0	0	0	0	0	0	0	0	0	0	0	0	0	0	0	0	0	0	0	0	0	0	0	0	0	0	0	0	0	0	0	0	0	0	0	0	0	0	0	0	0
ENSRNA050028199	tRNA-Val	0	0	0	0	0	0	0	0	0	0	0	0	0	0	0	0	0	0	0	0	0	0	0	0	0	0	0	0	0	0	0	0	0	0	0	0	0	0	0	0	0	0	0	0	0	0	0	0
ENSRNA050028200	tRNA-Ala	0	0	0	0	0	0	0	0	0	0	0	0	0	0	0	0	0	0	0	0	0	0	0	0	0	0	0	0	0	0	0	0	0	0	0	0	0	0	0	0	0	0	0	0	0	0	0	0
ENSRNA050028201	tRNA-Lys	0	0	0	0	0	0	0	0	0	0	0	0	0	0	0	0	0	0	0	0	0	0	0	0	0	0	0	0	0	0	0	0	0	0	0	0	0	0	0	0	0	0	0	0	0	0	0	0
ENSRNA050028202	tRNA-Leu	0	0	0	0	0	0	0	0	0	0	0	0	0	0	0	0	0	0	0	0	0	0	0	0	0	0	0	0	0	0	0	0	0	0	0	0	0	1	0	0	0	0	0	0	0	0	0	0
ENSRNA050028203	tRNA-Asp	0	0	0	0	0	0	0	0	0	0	0	0	0	0	0	0	0	0	0	0	0	0	0	0	0	0	0	0	0	0	0	0	0	0	0	0	0	0	0	0	0	0	0	0	0	0	0	0
ENSRNA050028204	tRNA-Ser	0	0	0	0	0	0	0	0	0	0	0	0	0	0	0	0	0	0	0	0	0	0	0	0	0	0	0	0	0	0	0	0	0	0	0	0	0	0	0	0	0	0	0	0	0	0	0	0
ENSRNA050028205	tRNA-Ala	0	0	0	0	0	0	0	0	0	0	0	0	0	0	0	0	0	0	0	0	0	0	0	0	0	0	0	0	0	0	0	0	0	0	0	0	0	0	0	0	0	0	0	0	0	0	0	0
ENSRNA050028206	tRNA-Asn	0	0	0	0	0	0	0	0	0	0	0	0	0	0	0	0	0	0	0	0	0	0	0	0	0	0	0	0	0	0	0	0	0	0	0	0	0	0	0	0	0	0	0	0	0	0	0	0
ENSRNA050028207	tRNA-Leu	0	0	0	0	0	0	0	0	0	0	0	0	0	0	0	0	0	0	0	0	0	0	0	0	0	0	0	0	0	0	0	0	0	0	0	0	0	0	0	0	0	0	0	0	0	0	0	0
ENSRNA050028208	tRNA-Thr	0	0	0	0	0	0	0	0	0	0	0	0	0	0	0	0	0	0	0	0	0	0	0	0	0	0	0	0	0	0	0	0	0	0	0	0	0	0	0	0	0	0	0	0	0	0	0	0
ENSRNA050028209	tRNA-Ile	0	0	0	0	0	0	0	0	0	0	0	0	0	0	0	0	0	0	0	0	0	0	0	0	0	0	0	0	0	0	0	0	0	0	0	0	0	0	0	0	0	0	0	0	0	0	0	0
ENSRNA050028210	tRNA-Gly	0	0	0	0	0	0	3	0	0	0	0	0	0	0	0	0	0	0	0	0	0	0	0	0	0	0	0	0	0	0	0	0	0	0	3	0	0	0	0	0	0	0	0	0	0	0	0	0
ENSRNA050028211	tRNA-Glu	0	0	0	0	0	0	0	0	0	0	0	0	0	0	0	0	0	0	0	0	0	0	0	0	0	0	0	0	0	0	0	0	0	0	0	0	0	0	0	0	0	0	0	0	0	0	0	0
ENSRNA050028212	tRNA-Lys	0	0	0	1	0	0	0	0	4	0	0	0	0	1	0	0	0	0	0	0	0	0	0	0	0	0	0	0	0	0	0	0	0	0	0	1	0	0	0	0	0	0	0	0	0	0	0	0
ENSRNA050028213	tRNA-Ala	0	0	0	0	0	0	0	0	0	0	0	0	0	0	0	0	0	0	0	0	0	0	0	0	0	0	0	0	0	0	0	0	0	0	0	0	0	0	0	0	0	0	0	0	0	0	0	0
ENSRNA050028214	tRNA-Ala	0	0	0	0	0	0	0	0	0	0	0	0	0	0	0	0	0	0	0	0	0	0	0	0	0	0	0	0	0	0	0	0	0	0	0	0	0	0	0	0	0	0	0	0	0	0	0	0
ENSRNA050028215	tRNA-Thr	0	0	0	0	0	0	0	0	0	0	0	0	0	0	0	0	0	0	0	0	0	0	0	0	0	0	0	0	0	0	0	0	0	0	0	0	0	0	0	0	0	0	0	0	0	0	0	0
ENSRNA050028216	tRNA-Glu	0	0	0	0	0	0	0	0	0	0	0	0	0	0	0	0	0	0	0	0	0	2	0	0	1	0	0	0	0	0	0	0	0	0	0	0	0	0	0	0	0	0	0	0	0	0	0	0
ENSRNA050028217	tRNA-Glu	0	0	0	0	0	0	0	0	0	0	0	0	0	0	0	0	0	0	0	0	0	0	0	0	0	0	0	0	0	0	0	0	0	0	0	0	0	0	0	0	0	0	0	0	0	0	0	0
ENSRNA050028218	tRNA-Val	0	0	0	0	0	0	0	3	0	0	0	0	0	0	0	0	0	0	0	0	0	0	0	0	0	0	0	0	0	0	0	0	0	0	0	0	0	0	0	0	0	0	0	0	0	0	0	0
ENSRNA050028219	tRNA-Leu	0	0	0	0	0	0	0	0	0	0	0	0	0	0	0	0	0	0	0	0	0	0	0	0	0	0	0	0	0	0	0	0	0	0	0	0	0	0	0	0	0	0	0	0	0	0	0	0
ENSRNA050028220	tRNA-Arg	0	0	0	0	0	0	0	0	0	0	0	0	0	0	0	0	0	0	0	0	0	0	0	0	0	0	0	0	0	0	0	0	0	0	0	0	0	0	0	0	0	0	0	0	0	0	0	0
ENSRNA050028221	tRNA-Leu	5	0	0	0	0	0	0	0	0	0	0	0	0	0	0	0	0	2	0	0	0	0	0	2	0	0	0	1	0	0	0	0	0	0	0	0	0	0	0	0	0	0	0	0	0	0	0	0
ENSRNA050028222	tRNA-Trp	0	0	0	0	0	0	0	0	0	0	0	0	0	0	0	0	0	0	0	0	0	0	0	0	0	0	0	0	0	0	0	0	0	0	0	0	0	0	3	0	0	0	0	0	0	0	0	0
ENSRNA050028223	tRNA-Gln	0	0	0	0	0	0	0	0	0	0	0	0	0	0	0	0	0	0	0	0	0	0	0	0	0	0	0	0	0	0	0	0	0	0	0	0	0	0	0	0	0	0	0	0	0	0	0	0
ENSRNA050028224	tRNA-Trp	0	0	0	0	0	0	0	0	0	0	0	0	0	0	0	0	0	0	0	0	0	0	0	0	0	0	0	0	0	0	0	0	0	0	0	0	0	0	0	0	0	0	0	0	0	0	0	0
ENSRNA050028226	tRNA-Pro	0	0	0	0	0	0	0	0	0	0	0	0	0	0	0	0	0	0	0	0	0	0	0	0	0	0	0	0	0	0	0	0	0	0	0	0	0	0	0	0	0	0	0	0	0	0	0	0
ENSRNA050028227	tRNA-Ser	0	0	0	0	0	0	0	0	0	0	0	0	0	0	0	0	0	0	0	0	0	0	0	0	0	0	0	0	0	0	0	0	0	0	0	0	0	0	0	0	0	0	0	0	0	0	0	0
ENSRNA050028236	tRNA-Met	0	0	0	0	0	0	0	0	0	0	0	0	0	0	0	0	0	0	0	0	0	0	0	0	0	0	0	0	0	0	0	0	0	0	0	0	0	0	0	0	0	0	0	0	0	0	0	0
ENSRNA050030197	U2	0	0	0	0	0	0	0	0	0	0	0	0	0	0	0	0	0	0	0	0	0	0	0	0	0	0	0	0	0	0	0	0	0	0	0	0	0	0	0	0	0	0	0	0	0	0	0	0
ENSRNA050030200	MIR171_1	0	0	0	0	0	0	0	0	0	0	0	0	0	0	0	0	0	0	0	0	0	0	0	0	0	0	0	0	0	0	0	0	0	0	5	0	0	0	0	0	0	0	0	0	0	0	0	0
ENSRNA050030221	snoR103	0	0	0	0	0	0	0	0	0	0	0	0	0	0	1	0	0	0	0	0	6	0	2	0	0	0	0	0	0	0	0	0	0	0	0	0	0	0	0	0	0	0	0	0	0	0	0	0
ENSRNA050030223	snoZ199	0	0	0	0	0	0	0	0	0	0	0	0	0	0	0	0	0	0	0	0	0	0	0	0	0	0	0	0	0	0	0	0	0	0	0	0	0	0	0	0	0	0	0	0	0	0	0	0
ENSRNA050030224	snoR64	0	0	0	0	0	0	0	0	0	0	0	0	0	0	0	0	0	0	0	0	0	0	0	0	0	0	0	0	0	0	0	0	0	0	0	0	0	0	0	0	0	0	0	0	0	0	0	0
ENSRNA050030227	U1	0	0	0	0	0	0	0	0	0	0	0	0	0	0	0	0	0	0	0	0	0	0	0	0	0	0	0	0	0	0	0	0	0	0	0	0	0	0	0	0	0	0	0	0	0	0	0	0
ENSRNA050030229	U2	0	0	0	0	0	0	0	0	0	0	0	0	0	0	0	0	1	0	0	0	0	0	0	0	0	0	0	0	0	1	0	0	0	0	0	0	0	0	0	0	0	0	0	0	0	0	0	0
ENSRNA050030231	U2	0	0	0	0	0	0	0	0	0	0	0	0	0	0	0	35	5	1	0	0	0	0	0	2	0	0	0	3	0	0	0	0	0	0	0	0	0	0	0	0	0	0	0	0	0	0	0	0
ENSRNA050030233	MIR159	5	0	5	0	0	2	0	2	0	3	1	0	2	0	3	0	0	0	0	2	0	1	0	1	2	6	1	0	1	3	0	0	0	0	0	0	0	0	0	2	1	0	0	1	3	0	0	0
ENSRNA050030235	mir-166	0	0	0	0	0	1	0	5	0	0	0	0	0	0	0	0	0	0	0	0	0	0	0	0	0	0	0	0	0	0	0	0	0	0	0	0	0	0	0	0	0	0	0	0	0	0	0	0
ENSRNA050030237	snoR60	0	0	2	0	10	0	0	2	0	3	0	0	8	0	3	0	4	1	2	7	0	1	1	5	11	2	2	12	3	0	1	0	0	1	0	1	1	6	1	0	2	0	0	2	1	0	0	2
ENSRNA050030239	mir-166	0	0	0	0	0	0	0	0	0	0	0	0	0	0	0	0	0	0	0	0	0	0	0	0	0	0	0	0	0	0	0	0	0	0	0	0	0	0	0	0	0	0	0	0	0	0	0	0
ENSRNA050030241	snoR77Y	0	0	0	0	0	0	0	0	0	0	0	0	0	0	0	0	0	0	0	0	0	0	0	0	0	0	0	0	0	0	0	0	0	0	0	0	0	0	0	0	0	0	0	0	0	0	0	0
ENSRNA050030243	snoZ159	0	0	0	0	0	0	0	0	0	0	0	0	0	0	0	0	0	0	0	0	0	0	0	0	0	0	0	0	0	0	0	0	0	0	0	0	0	0	0	0	0	0	0	0	0	0	0	0
ENSRNA050030245	MIR169_2	0	0	0	0	0	0	0	0	0	0	0	0	0	0	0	0	0	0	0	0	0	0	0	0	0	0	0	0	0	0	0	0	0	0	0	0	0	0	0	0	0	0	0	0	0	0	0	0
ENSRNA050030246	U4	0	0	0	0	0	0	0	0	0	0	0	0	0	0	0	0	0	0	0	0	0	0	0	0	0	0	0	0	0	0	0	0	0	0	0	0	0	0	0	0	0	0	0	0	0	0	0	0
ENSRNA050030248	snoR60	2	2	1	11	7	9	10	9	3	0	1	0	0	1	4	0	5	0	1	7	0	3	3	6	2	2	2	9	5	0	0	2	0	1	0	1	0	0	6	3	2	0	0	2	0	0	0	1
ENSRNA050030250	U1	0	0	0	0	0	0	0	0	0	0	0	0	0	0	0	0	0	0	0	0	0	0	0	0	0	0	0	0	0	0	0	0	0	0	0	0	0	0	0	0	0	0	0	0	0	0	0	0
ENSRNA050030252	U1	0	0	0	3	2	0	0	0	0	0	0	0	0	1	0	0	0	0	2	0	0	2	0	0	0	0	0	0	0	0	0	0	0	0	0	0	0	3	0	0	0	0	0	0	0	0	0	0
ENSRNA050030254	U1	2	1	2	4	2	1	0	2	3	1	1	0	1	5	2	0	2	8	1	2	5	7	7	4	2	1	0	1	1	9	1	2	10	1	0	6	0	3	1	5	0	2	0	5	4	0	6	0
ENSRNA050030256	U2	0	0	0	0	0	0	0	0	0	0	0	0	0	0	0	0	0	0	0	0	0	0	0	0	0	0	0	0	0	0	0	0	0	0	0	0	0	0	0	0	0	0	0	0	0	0	0	0
ENSRNA050030258	U2	0	0	0	0	0	0	0	0	0	0	0	0	0	0	0	0	0	0	0	0	0	0	0	0	0	0	0	0	0	0	0	0	0	0	0	0	0	0	0	0	0	0	0	0	0	0	0	0
ENSRNA050030260	MIR164	0	0	0	0	0	0	0	0	0	0	0	0	0	0	0	0	0	0	0	0	0	0	0	0	0	0	0	0	0	0	0	0	0	0	0	0	0	0	0	0	0	0	0	0	0	0	0	0
ENSRNA050030262	MIR164	0	0	0	0	3	0	0	0	0	0	0	0	0	0	0	0	0	0	0	4	0	2	2	0	0	0	0	0	0	0	0	0	0	0	0	0	0	0	0	0	0	0	0	0	0	0	0	0
ENSRNA050030264	snoU31b	0	0	0	0	0	0	0	0	0	0	0	0	0	0	0	0	0	0	0	0	0	0	0	0	0	0	0	0	1	0	0	0	0	0	0	0	0	0	0	0	0	0	0	0	0	0	0	0
ENSRNA050030266	snoR41	9	2	2	2	16	0	8	20	3	0	1	0	0	2	3	0	9	7	4	3	0	5	5	4	2	9	1	14	3	0	1	2	6	0	0	0	2	5	2	5	5	3	4	2	1	0	1	4
ENSRNA050030281	Plant_SRP	0	0	0	0	0	0	0	0	0	0	0	0	0	0	0	0	0	0	0	0	0	0	0	0	0	0	0	0	0	0	0	0	0	0	0	0	0	0	0	0	0	0	0	0	0	0	0	0
ENSRNA050030282	snoR134	37	5	23	26	37	15	16	21	24	8	9	0	6	18	4	78	6	19	23	16	27	16	23	20	6	29	11	29	37	37	18	24	26	20	10	48	20	32	40	8	13	14	7	11	8	46	25	19
ENSRNA050030284	snoZ152	12	2	5	2	16	3	0	5	11	2	1	32	4	5	20	0	12	4	3	1	4	5	1	13	22	5	36	6	11	1	7	1	1	0	11	17	7	5	19	4	3	30	5	27	2	17	36	34
ENSRNA050030286	snoR80	12	2	2	13	27	3	18	3	9	4	9	4	3	8	3	0	5	10	1	5	0	4	0	11	9	5	14	6	9	6	0	1	1	14	0	9	8	1	1	0	4	6	1	2	7	0	5	13
ENSRNA050030289	snoJ33	0	0	0	0	0	0	0	0	0	0	0	0	0	0	0	0	0	0	0	0	0	0	0	0	0	0	0	0	0	0	0	0	0	0	0	0	0	0	0	0	0	0	0	0	0	0	0	0
ENSRNA050030291	snoU36a	0	2	0	0	2	3	0	6	0	3	0	0	0	0	0	0	0	1	1	2	2	0	5	0	0	0	0	3	3	2	0	0	0	0	0	0	1	2	1	0	0	0	0	1	0	0	4	0
ENSRNA050030293	snoR11	0	2	1	0	1	0	0	0	0	0	0	0	1	0	0	0	0	0	0	0	0	1	0	0	2	0	0	2	2	0	0	0	0	0	0	1	0	0	0	0	0	1	0	0	0	0	1	0
ENSRNA050030295	MIR171_1	0	0	0	0	0	0	0	0	1	3	0	0	0	0	2	0	0	0	0	0	0	2	0	3	0	0	1	2	0	0	1	0	0	0	0	0	0	0	0	1	0	0	0	0	0	0	0	0
ENSRNA050030297	mir-166	1	6	0	0	3	5	0	0	0	0	0	0	0	0	1	0	0	0	2	2	0	2	1	0	0	2	1	1	0	0	0	2	0	3	0	0	0	0	0	0	0	0	0	0	0	0	0	0
ENSRNA050030299	snoR11	3	1	12	0	14	2	0	3	4	4	4	0	0	3	4	0	17	8	4	1	6	5	2	11	9	2	16	13	16	6	4	4	17	3	0	13	1	0	3	4	1	3	6	2	2	0	4	13
ENSRNA050030301	snoZ223	2	0	11	2	9	9	12	0	7	3	5	0	7	8	12	0	1	29	2	2	8	3	0	4	3	11	20	16	11	6	5	5	9	5	5	19	4	9	14	5	7	11	2	7	3	0	28	27
ENSRNA050030303	snoZ278	18	15	17	12	17	10	5	13	9	9	7	0	1	7	4	52	9	7	18	12	14	13	8	16	3	5	6	22	24	8	6	7	8	9	3	22	5	10	21	10	10	9	2	7	7	7	7	0
ENSRNA050030305	snoZ278	7	5	11	2	29	14	7	12	11	14	6	0	5	10	15	0	11	13	23	30	36	19	5	31	15	6	20	44	30	10	7	3	0	4	12	5	4	6	13	4	9	13	4	17	9	0	13	41
ENSRNA050030307	MIR530	0	0	0	0	0	0	0	0	0	0	0	0	0	0	0	0	0	0	0	0	0	0	0	0	0	0	0	0	0	0	0	0	0	0	0	0	0	0	0	0	0	0	0	0	0	0	0	0
ENSRNA050030309	MIR164	0	0	0	0	0	0	0	0	0	0	0	0	0	0	0	0	0	0	1	0	0	0	0	0	0	0	0	0	0	0	0	0	0	0	0	0	0	0	0	0	0	0	0	0	0	0	0	0
ENSRNA050030311	mir-166	1	4	4	5	0	1	0	8	5	0	1	0	4	2	2	0	10	2	0	2	20	2	0	2	0	1	5	12	12	0	1	0	8	4	0	12	0	0	0	1	0	2	8	0	4	1	0	3
ENSRNA050030313	mir-160	0	2	0	0	0	0	0	0	0	0	3	0	0	0	0	0	0	0	2	2	0	1	0	1	2	0	0	5	12	7	0	0	0	0	0	4	0	0	0	0	0	0	0	0	0	0	0	0
ENSRNA050030315	snoR83	5	4	22	3	2	5	0	5	27	12	20	0	4	0	0	0	6	4	6	26	37	4	2	2	3	1	0	3	14	4	1	1	3	0	10	13	0	4	10	8	4	13	0	4	3	0	8	8
ENSRNA050030318	Plant_SRP	5	0	1	1	0	0	0	0	0	0	0	0	0	1	0	0	0	0	0	0	0	1	0	4	0	0	0	4	0	0	0	5	0	0	6	5	0	0	0	3	0	0	0	0	0	0	0	0
ENSRNA050030334	U2	4	3	1	7	0	0	9	6	0	0	1	0	2	0	0	0	6	0	4	4	10	1	0	0	0	0	0	2	0	2	1	0	0	0	0	0	0	0	0	0	0	0	0	0	1	0	0	0
ENSRNA050030336	MIR159	0	0	0	0	0	0	0	0	0	0	0	0	0	0	0	0	0	0	0	0	0	0	0	0	0	0	0	0	0	0	0	0	0	0	0	0	0	0	0	0	0	0	0	0	0	0	0	0
ENSRNA050030339	snoZ43	10	8	4	1	5	5	0	0	1	7	0	0	6	0	8	0	4	3	0	1	0	1	0	7	0	6	7	2	0	5	12	3	10	0	0	8	3	7	16	1	4	6	2	2	5	0	15	21
ENSRNA050030341	SNORD14	35	35	32	12	43	3	30	48	22	33	17	0	15	29	41	0	52	48	21	36	6	15	15	55	36	33	22	24	30	18	17	17	11	16	11	42	23	44	99	20	18	29	12	24	20	6	41	62
ENSRNA050030343	SNORD14	3	3	5	7	6	1	0	8	10	3	1	0	0	0	2	0	16	7	2	8	6	3	5	3	1	1	7	1	2	0	3	2	0	5	5	0	10	3	3	2	5	5	0	1	1	0	1	1
ENSRNA050030345	SNORD14	41	23	12	5	29	9	16	9	5	9	2	0	7	4	8	75	27	12	4	20	7	8	5	16	14	24	6	21	14	9	5	5	1	16	0	15	1	7	5	6	2	4	0	3	1	1	1	0
ENSRNA050030347	mir-166	0	1	0	0	0	0	0	0	0	0	0	0	0	0	0	0	0	0	0	1	0	0	0	0	0	0	0	0	0	0	0	0	0	0	0	0	0	0	0	0	0	0	0	0	0	0	0	0
ENSRNA050030349	mir-166	0	1	0	0	0	0	0	0	0	0	0	0	0	1	0	0	0	0	0	0	0	2	0	0	3	0	0	0	6	0	0	0	0	0	0	0	0	0	0	0	0	0	0	0	0	0	0	0
ENSRNA050030351	SNORD14	0	12	9	6	12	0	12	5	17	2	4	0	1	1	5	0	2	29	12	7	3	7	1	7	3	1	9	3	13	3	2	3	4	13	0	6	8	12	11	2	5	4	1	1	2	2	5	7
ENSRNA050030354	MIR169_2	0	0	0	0	0	0	0	0	0	0	0	0	0	0	0	0	0	0	0	0	0	0	0	0	0	0	0	0	0	0	0	0	0	0	0	0	0	0	0	0	0	0	0	0	1	0	0	0
ENSRNA050030357	U5	0	0	0	0	0	0	0	0	0	1	0	0	1	0	0	0	0	0	0	0	0	0	0	0	0	0	0	0	0	0	0	0	0	0	0	0	0	0	0	0	0	0	0	0	0	0	0	0
ENSRNA050030358	snoU31b	6	3	1	5	12	9	12	0	16	0	4	0	5	2	8	1	9	12	5	9	13	10	0	35	10	2	9	19	34	15	6	0	3	0	11	9	6	6	16	6	2	7	1	15	1	0	2	13
ENSRNA050030360	U5	1	0	0	0	3	0	0	4	0	0	0	0	0	6	0	0	16	0	0	1	3	3	8	2	0	0	0	1	0	5	0	0	0	0	0	0	0	0	0	0	1	0	0	0	0	0	0	0
ENSRNA050030362	snoU31b	5	3	5	6	3	11	0	0	12	0	5	0	5	0	5	0	19	18	6	9	6	17	5	14	11	0	19	20	17	9	7	3	7	0	15	8	5	5	18	7	1	10	5	10	11	0	6	19
ENSRNA050030364	MIR169_2	0	0	0	0	0	0	0	0	0	0	0	0	0	0	0	0	0	0	0	0	0	0	0	0	0	0	0	0	0	0	0	0	0	0	0	1	0	0	0	0	0	0	0	0	0	0	0	0
ENSRNA050030365	U6	0	0	0	0	0	0	0	0	0	0	0	0	0	0	0	0	0	0	0	0	0	0	0	0	0	0	0	0	0	0	0	0	0	0	0	0	0	0	0	0	0	0	0	0	0	0	0	0
ENSRNA050030366	MIR159	0	12	7	2	4	5	3	5	15	7	3	2	1	4	0	5	9	30	4	4	7	1	0	3	8	3	5	3	7	1	9	7	0	0	7	0	14	4	11	2	1	3	1	1	5	4	18	2
ENSRNA050030367	snosnR60_Z15	10	12	12	2	15	11	0	21	12	3	0	7	6	10	7	28	2	13	11	17	7	14	3	21	18	9	18	4	27	0	1	3	7	12	0	22	5	14	26	7	5	16	1	4	5	1	16	20
ENSRNA050030368	MIR171_1	0	0	0	0	0	0	0	0	0	0	0	0	0	0	0	0	0	0	0	0	0	0	0	0	0	0	0	0	0	0	0	0	0	0	0	0	0	0	0	0	0	0	0	0	0	0	0	0
ENSRNA050030369	MIR473	0	0	0	0	0	0	0	0	0	0	0	0	0	0	0	0	0	0	0	0	0	0	0	0	0	0	0	0	0	0	0	0	0	0	0	0	0	0	0	0	0	0	0	0	0	0	0	0
ENSRNA050030370	MIR171_1	0	0	0	0	0	0	0	0	0	0	0	0	0	0	0	0	0	0	0	0	0	0	0	0	0	0	0	0	0	0	0	0	0	0	0	0	0	0	0	0	0	0	0	0	0	0	0	0
ENSRNA050030384	U2	2	0	7	0	0	0	5	0	0	0	0	12	0	0	2	3	3	0	0	0	25	0	0	0	0	0	6	0	3	6	0	1	0	0	0	0	0	0	2	1	0	1	0	0	0	0	0	0
ENSRNA050030386	5S_rRNA	0	3	1	4	4	5	5	5	13	1	1	15	2	1	1	54	19	5	3	1	8	6	25	5	0	2	2	6	14	12	0	4	1	3	10	0	5	5	1	3	1	2	0	2	2	37	0	1
ENSRNA050030389	U4	0	1	1	2	7	7	17	3	3	0	0	0	0	2	1	0	3	8	6	2	21	4	5	2	1	1	0	4	1	11	4	0	0	0	5	2	0	0	2	0	3	0	2	3	2	13	4	0
ENSRNA050030391	U4	2	0	0	0	0	0	0	0	0	0	0	0	0	0	1	0	0	0	3	2	0	0	3	0	1	0	0	0	1	2	1	0	0	0	0	0	5	0	0	1	1	2	0	0	0	6	0	2
ENSRNA050030393	U2	0	0	0	0	0	0	0	0	0	0	0	0	0	0	0	0	0	0	0	0	0	0	0	0	0	0	0	0	0	0	0	0	0	0	0	0	0	0	0	0	0	0	0	0	0	0	0	0
ENSRNA050030395	U5	0	0	0	2	0	0	0	3	0	0	0	0	0	1	0	63	0	0	0	1	20	3	6	0	0	0	0	0	2	2	0	0	0	0	0	0	1	4	0	1	0	0	0	0	0	3	0	1
ENSRNA050030397	U5	8	8	17	25	26	16	121	24	70	14	50	34	64	16	46	147	21	16	47	86	90	45	27	44	36	14	16	43	46	17	7	4	7	20	15	21	11	24	7	17	11	16	15	3	9	0	13	10
ENSRNA050030399	U5	2	1	0	0	2	0	0	0	7	2	2	0	0	0	1	0	12	0	1	3	5	2	0	0	0	5	0	8	0	1	1	3	0	0	0	0	0	4	2	1	1	1	1	1	0	0	4	0
ENSRNA050030401	MIR159	0	0	0	0	0	0	0	0	0	0	0	0	0	0	0	0	0	0	0	0	0	0	0	0	0	0	0	0	0	0	0	0	0	0	0	0	0	0	0	0	0	0	0	0	1	0	0	0
ENSRNA050030406	U1	0	0	0	0	0	0	0	0	0	0	0	0	0	0	0	0	0	0	0	0	0	0	0	0	0	0	0	0	1	0	0	0	0	0	0	0	0	0	0	0	0	0	0	0	0	0	0	0
ENSRNA050030408	U1	0	1	5	0	0	5	6	9	0	0	0	0	1	0	0	0	0	1	0	7	19	4	7	4	5	1	1	6	7	11	0	2	0	5	0	0	0	0	2	0	0	0	0	0	0	0	2	3
ENSRNA050030410	U1	0	0	0	0	0	0	0	0	0	0	0	0	0	0	0	0	0	0	0	0	0	0	0	0	0	0	0	0	0	0	0	0	0	0	0	0	0	0	0	0	0	0	0	0	0	0	0	0
ENSRNA050030412	U1	0	0	0	0	1	0	0	0	0	0	0	0	0	0	0	44	0	0	0	0	0	0	0	0	0	0	0	0	0	0	0	0	0	0	0	1	0	0	0	0	0	0	0	0	0	0	0	0
ENSRNA050030414	U2	1	0	0	0	0	0	0	0	0	0	0	0	0	0	0	10	15	1	0	0	0	0	2	0	2	0	0	0	0	2	0	1	0	0	0	0	0	1	0	0	0	0	0	0	0	0	2	0
ENSRNA050030416	U2	4	0	11	1	2	0	35	12	1	1	3	0	1	0	0	84	51	16	6	5	50	2	4	1	0	0	2	0	0	9	1	0	7	0	3	0	1	3	1	0	3	2	0	2	2	0	5	2
ENSRNA050030418	U1	0	0	0	0	0	0	0	0	0	0	0	0	0	0	0	0	0	0	0	0	0	0	0	0	0	0	0	0	0	0	0	0	0	0	0	0	0	0	0	0	0	0	0	0	0	0	0	0
ENSRNA050030420	U2	0	0	0	0	0	0	0	0	0	0	0	0	0	0	0	0	0	0	0	0	0	0	0	0	0	0	0	0	0	0	0	0	0	0	0	0	0	0	0	0	0	0	0	0	0	0	0	0
ENSRNA050030423	U1	0	0	0	0	3	0	6	0	4	1	2	0	1	0	0	0	0	0	0	0	1	0	1	0	1	0	0	0	0	2	5	0	0	0	2	0	0	0	5	0	0	0	0	0	0	0	1	0
ENSRNA050030425	U4	9	2	2	6	12	3	15	0	0	0	0	0	0	1	2	20	1	3	6	1	7	4	11	5	2	2	2	1	0	3	0	4	4	6	0	2	3	0	0	1	1	1	0	1	1	0	0	2
ENSRNA050030427	U1	0	0	0	0	0	0	0	0	0	0	0	0	0	0	0	0	0	0	0	0	0	0	0	0	0	0	0	0	0	0	0	0	0	0	0	0	0	0	0	0	0	0	0	0	0	0	0	0
ENSRNA050030429	snoU30	21	4	3	0	1	9	0	1	6	4	1	0	1	1	1	0	0	7	0	0	0	2	1	5	4	5	0	3	2	3	0	0	9	0	3	0	0	1	1	2	0	1	0	2	0	2	2	1
ENSRNA050030431	U1	0	0	0	0	0	0	0	0	0	0	0	0	0	0	0	0	0	0	0	0	0	0	0	0	0	0	0	0	0	0	0	0	0	0	0	0	0	0	0	0	0	0	0	0	0	0	0	0
ENSRNA050030433	MIR477	0	0	0	0	0	0	0	0	0	0	0	0	0	0	0	0	0	0	0	0	0	0	0	0	0	0	0	0	0	0	0	0	0	0	0	0	0	0	0	0	0	0	0	0	0	0	0	0
ENSRNA050030439	snoZ279_R105_R108	0	0	0	0	0	0	0	0	0	0	0	0	0	0	0	0	0	0	0	0	0	0	0	0	0	0	0	0	0	0	0	0	0	0	0	0	0	0	0	0	0	0	0	0	0	0	0	0
ENSRNA050030464	U1	0	1	1	0	0	0	3	5	5	0	0	0	0	0	3	69	3	5	1	0	6	3	6	0	1	0	0	2	0	0	0	0	0	3	0	0	0	0	0	0	0	0	0	0	0	27	0	0
ENSRNA050030466	U1	0	1	0	3	1	0	4	2	1	2	0	0	0	4	1	0	2	0	0	4	16	8	3	0	1	1	0	1	5	9	1	2	0	0	0	0	0	4	0	2	1	0	0	0	0	9	0	0
ENSRNA050030468	U1	3	0	0	1	0	0	11	2	4	0	0	0	0	0	0	46	1	0	1	1	9	0	0	0	0	1	0	2	0	0	0	2	0	0	0	0	3	0	0	0	0	0	0	0	0	0	0	0
ENSRNA050030470	U2	16	4	21	10	4	17	57	20	17	7	6	82	9	6	4	107	74	42	5	13	208	19	31	21	7	1	2	22	32	53	8	5	0	1	1	4	8	2	11	5	8	3	0	1	5	4	8	9
ENSRNA050030472	U2	9	3	5	4	4	1	34	6	4	0	1	0	8	1	1	28	14	0	0	5	33	8	15	3	2	1	1	8	0	25	0	0	11	0	0	0	2	3	2	1	2	1	1	3	1	3	0	6
ENSRNA050030475	U1	0	0	0	0	0	0	0	0	0	0	0	0	0	0	0	0	0	0	0	0	0	0	0	0	0	0	0	0	0	0	0	0	0	0	0	0	0	0	0	0	0	0	0	0	0	0	0	0
ENSRNA050030477	MIR164	0	0	0	0	0	0	0	0	1	0	0	14	0	1	1	0	0	0	0	0	0	1	0	0	0	0	0	0	0	0	0	0	0	0	0	0	0	0	0	0	1	0	0	0	0	0	0	0
ENSRNA050030479	MIR164	0	3	2	0	2	0	0	1	7	1	2	0	0	1	1	0	0	0	0	0	0	1	5	0	3	0	1	4	1	0	0	0	0	0	0	0	0	0	0	0	0	0	0	0	0	0	0	0
ENSRNA050030481	mir-160	10	4	5	4	19	15	17	9	34	2	7	1	5	4	13	0	0	15	22	16	18	18	13	24	6	0	5	9	25	1	0	0	0	0	1	0	1	8	2	0	2	0	2	1	5	0	0	2
ENSRNA050030483	U5	0	0	0	0	0	0	0	0	0	0	0	0	0	0	0	0	0	0	0	0	0	0	0	0	0	0	0	0	0	0	0	0	0	0	0	0	0	0	0	0	0	0	0	0	0	0	0	0
ENSRNA050030486	snoZ266	14	8	6	1	32	2	35	6	25	6	2	0	3	18	4	0	20	7	22	12	46	27	8	13	14	12	8	26	53	16	4	4	0	0	0	5	1	13	4	5	5	6	3	1	5	0	3	13
ENSRNA050030488	snoR41	31	9	9	4	9	16	11	16	25	10	4	0	7	4	11	81	52	60	19	12	29	2	6	10	9	5	7	37	42	23	9	13	8	2	23	8	10	14	21	6	6	2	1	7	3	24	44	9
ENSRNA050030490	U1	0	0	0	0	0	0	0	0	0	0	0	0	0	0	0	0	0	0	0	0	0	0	0	0	0	0	0	0	0	0	0	0	0	0	0	0	0	0	0	0	0	0	0	0	0	0	0	0
ENSRNA050030492	snoZ102_R77	0	4	4	1	2	7	4	0	2	0	0	0	0	1	3	0	9	12	1	8	5	0	3	7	4	1	1	4	0	12	1	3	3	0	0	0	0	0	3	1	0	7	0	1	2	1	9	12
ENSRNA050030494	snoZ102_R77	0	1	4	1	1	1	19	1	0	2	0	0	0	7	5	0	7	1	3	0	0	8	0	0	8	0	6	11	3	0	3	4	0	0	0	3	0	5	0	2	2	0	0	1	1	0	0	4
ENSRNA050030496	snoZ102_R77	0	1	0	0	2	2	0	0	1	0	0	0	2	0	3	0	2	0	0	1	5	2	0	1	2	0	1	0	1	2	0	0	1	0	0	4	0	3	1	0	0	3	0	1	0	0	2	8
ENSRNA050030510	MIR530	0	0	0	0	0	0	0	0	0	0	0	0	0	0	0	0	0	0	0	0	0	0	0	0	0	0	0	0	0	0	0	0	0	0	0	0	0	0	0	0	0	0	0	0	0	0	0	0
ENSRNA050030512	U5	0	0	0	0	0	0	0	0	0	0	0	0	0	0	0	0	0	0	0	0	0	0	0	0	0	0	0	0	0	0	0	0	0	0	0	0	0	0	0	0	0	0	0	0	0	0	0	0
ENSRNA050030515	U1	0	0	0	0	0	0	0	0	0	0	0	5	0	0	0	0	0	5	2	0	6	0	1	0	1	0	0	0	0	2	0	0	3	0	0	0	1	0	0	0	0	0	0	0	0	0	0	0
ENSRNA050030517	U1	11	3	3	3	1	3	5	3	8	1	0	0	5	2	4	2	0	2	2	13	0	1	5	5	0	1	3	10	1	1	0	4	0	0	1	0	0	0	0	1	1	0	1	2	0	0	3	4
ENSRNA050030519	Plant_SRP	0	0	0	0	0	0	0	0	0	0	0	0	0	0	0	0	0	0	0	0	0	0	0	0	0	0	0	0	0	0	0	0	0	0	0	0	0	0	0	0	0	0	0	0	0	0	0	0
ENSRNA050030521	U5	6	21	25	20	40	30	317	103	41	14	11	46	21	35	9	2416	101	24	14	39	262	64	162	14	13	10	9	59	52	136	13	54	13	30	17	7	17	18	8	6	17	10	8	14	3	325	14	86
ENSRNA050030524	Plant_U3	0	0	0	0	0	0	0	0	0	0	0	0	0	0	0	0	0	0	0	0	0	0	0	0	0	0	0	0	0	0	0	0	0	0	0	0	0	0	0	0	0	0	0	0	0	0	0	0
ENSRNA050030541	snoR64	0	0	0	0	0	0	0	0	0	0	0	0	0	0	0	0	0	0	0	0	0	0	0	0	0	0	0	0	0	0	0	0	0	0	0	0	0	0	0	0	0	0	0	0	0	0	0	0
ENSRNA050030543	snoR64	0	0	0	0	0	0	0	0	0	0	0	0	0	0	0	0	0	0	0	0	0	0	0	0	0	0	0	0	0	0	0	0	0	0	0	0	0	0	0	0	0	0	0	0	0	0	0	0
ENSRNA050030545	snoR64	0	0	0	0	0	0	0	0	0	0	0	0	0	0	0	0	0	0	0	0	0	0	0	0	0	0	0	0	0	0	0	0	0	0	0	0	0	0	0	0	0	0	0	0	0	0	0	0
ENSRNA050030549	LSU_rRNA_eukarya	492	500	610	322	122	221	130	229	205	155	132	29	214	143	82	35	125	89	513	339	425	310	308	155	199	130	76	309	341	485	336	134	287	161	204	136	81	116	32	85	101	7	86	4	134	204	2	8
ENSRNA050030553	MIR169_2	6	5	1	5	0	3	0	0	0	2	2	0	1	2	3	0	0	0	2	2	0	3	1	1	1	1	1	17	1	1	0	1	3	2	0	0	0	0	0	0	0	0	0	0	1	0	0	0
ENSRNA050030554	mir-166	0	0	0	4	0	0	0	0	1	0	0	0	0	0	0	0	0	0	0	0	0	0	0	0	0	0	0	0	0	0	0	0	0	0	0	0	0	0	0	1	0	0	0	0	0	0	0	0
ENSRNA050030555	U5	0	0	0	0	0	0	4	0	0	0	0	0	0	0	0	0	0	0	0	0	0	0	0	0	0	0	0	0	0	0	0	0	0	0	2	0	0	0	0	0	0	0	0	0	0	0	0	0
ENSRNA050030556	U5	0	0	0	0	0	0	0	0	0	0	0	0	0	0	0	0	0	0	0	0	0	0	0	0	0	0	0	0	0	0	0	0	0	0	0	0	0	0	0	0	0	0	0	0	0	0	0	0
ENSRNA050030557	U5	0	0	0	0	0	0	0	0	0	0	0	0	0	0	0	0	0	0	0	0	0	0	0	0	0	0	0	0	0	0	0	0	0	0	0	0	0	0	0	0	0	0	0	0	0	0	0	0
ENSRNA050030558	mir-166	0	0	0	0	0	0	0	0	0	0	0	0	0	0	0	0	0	0	0	0	0	0	0	0	0	0	0	0	0	0	0	0	0	0	0	0	0	0	0	0	0	0	0	0	0	0	0	0
ENSRNA050030559	Plant_U3	0	0	0	0	0	0	4	14	0	0	1	0	0	3	0	0	0	0	1	0	1	0	5	0	1	0	0	6	0	2	7	1	5	0	4	2	2	3	0	2	2	2	1	2	2	1	0	0
ENSRNA050030560	Plant_U3	0	9	0	0	0	0	0	1	0	0	0	0	0	0	0	94	2	0	0	2	4	1	5	1	0	0	0	5	5	13	0	0	0	0	0	0	0	0	1	0	0	0	0	1	0	0	0	0
ENSRNA050030561	Plant_U3	0	0	0	0	0	0	0	0	0	0	0	0	0	0	0	0	0	0	0	0	0	0	0	0	0	0	0	0	0	0	0	0	0	0	0	0	0	0	0	0	0	0	0	0	0	0	0	0
ENSRNA050030562	U6	7	6	0	1	4	2	13	5	9	2	0	0	3	6	0	17	11	23	0	0	3	0	1	3	0	0	2	1	0	0	3	6	9	11	4	0	2	2	3	0	0	1	0	0	1	4	14	3
ENSRNA050030563	U6	4	0	0	0	3	0	24	0	2	0	0	0	0	1	0	0	0	2	1	2	4	4	0	5	0	0	1	0	4	2	4	0	0	5	0	0	0	7	1	1	2	0	0	2	0	0	3	0
ENSRNA050030564	U6	0	0	0	0	0	0	0	0	0	0	0	0	0	0	0	0	0	0	0	0	0	0	0	0	0	0	0	0	0	0	0	0	0	0	0	0	0	0	0	0	0	0	0	0	0	0	0	0
ENSRNA050030565	U6	0	0	0	0	0	0	0	0	0	0	0	0	0	0	0	0	0	0	0	0	0	0	0	0	0	0	0	0	0	0	0	0	0	0	1	0	0	0	0	0	0	0	0	0	0	0	0	0
ENSRNA050030566	U6	0	0	0	0	0	0	0	0	0	0	0	0	0	0	0	0	0	0	0	0	0	0	0	0	0	0	0	0	0	0	0	0	0	0	0	0	0	0	0	0	0	0	0	0	0	0	0	0
ENSRNA050030567	U6	0	0	0	0	0	0	0	0	0	3	0	0	0	1	0	0	0	6	0	0	0	0	1	0	0	0	0	2	0	0	0	0	0	0	0	0	0	0	0	0	0	0	0	0	0	0	0	0
ENSRNA050030568	U2	0	0	0	0	0	0	0	0	0	0	0	0	0	0	0	0	0	0	0	0	0	0	0	0	0	0	0	0	0	0	0	0	0	0	0	0	0	0	0	0	0	0	0	0	0	0	0	0
ENSRNA050030569	U54	0	1	0	0	2	0	0	0	3	0	0	0	0	0	0	0	0	0	0	0	1	0	0	4	0	0	1	3	5	0	1	0	0	0	2	3	0	3	0	0	0	0	0	0	0	0	1	0
ENSRNA050030570	SSU_rRNA_eukarya	1056	1778	1388	1458	653	1538	621	982	1190	1109	1278	323	1246	862	237	819	1710	1138	2429	1586	1658	1103	1591	956	1284	918	532	1395	1610	1061	2071	2044	1357	1299	1830	1092	945	1414	427	1015	1144	128	516	69	1086	6265	132	146
ENSRNA050030571	U2	0	0	0	0	0	0	0	0	0	0	0	0	0	0	0	0	0	0	0	0	0	0	0	0	0	0	0	0	0	0	0	0	0	0	0	0	0	0	0	0	0	0	0	0	0	0	0	0
ENSRNA050030572	U2	0	0	0	0	0	0	0	0	0	0	0	0	0	0	0	0	0	0	0	0	0	0	0	0	0	0	0	0	0	4	0	0	0	0	0	0	0	0	0	0	0	0	0	0	0	0	0	0
ENSRNA050030573	U2	0	0	0	0	0	0	0	0	0	0	0	0	0	0	0	0	0	0	0	0	0	0	0	0	0	0	0	0	0	0	0	0	0	0	0	0	0	0	0	0	0	0	0	0	0	0	0	0
ENSRNA050030574	5S_rRNA	4	0	0	0	0	0	0	0	0	0	0	0	3	0	0	0	0	0	2	0	0	0	0	0	3	0	0	3	3	0	0	0	0	0	0	0	0	0	0	0	0	0	0	0	0	0	0	0
ENSRNA050030575	snoJ33	0	0	0	0	0	0	0	0	0	0	0	0	0	0	0	0	0	0	0	0	0	0	0	0	0	0	0	0	0	0	0	0	0	0	0	0	0	0	0	0	0	0	0	0	0	0	0	0
ENSRNA050030576	SSU_rRNA_eukarya	7	3	4	12	0	4	5	4	2	1	4	0	5	0	0	2	10	12	6	6	2	8	6	7	1	1	0	3	5	1	10	27	3	20	15	5	3	17	3	3	1	0	0	1	4	88	0	0
ENSRNA050030577	U6	0	0	0	0	0	0	0	0	0	3	0	0	0	0	0	10	4	0	0	0	3	0	1	0	1	1	3	0	0	0	1	0	0	0	0	0	0	0	1	0	0	0	0	0	3	0	0	0
ENSRNA050030578	MIR169_2	0	0	0	0	0	0	0	0	0	0	0	0	0	0	0	0	0	0	0	0	0	0	0	0	0	0	0	0	0	0	0	0	0	0	0	0	0	0	0	0	0	0	0	0	0	0	0	0
ENSRNA050030579	MIR169_2	0	0	0	0	0	0	0	0	0	0	0	0	0	0	0	0	0	0	0	0	0	0	0	0	0	0	0	0	0	0	0	0	0	0	0	0	0	0	0	0	0	0	0	0	0	0	0	0
ENSRNA050030580	MIR169_2	0	0	0	0	0	0	0	0	0	0	0	0	0	0	0	0	0	0	0	0	0	0	0	0	0	0	0	0	0	0	0	1	0	3	0	0	0	0	0	3	0	0	0	0	0	0	0	0
ENSRNA050030581	MIR169_2	0	0	0	0	0	0	0	0	0	0	0	0	0	0	0	0	0	0	0	0	0	0	0	0	0	0	0	0	0	0	0	0	0	0	0	0	0	0	0	0	0	0	0	0	0	0	0	0
ENSRNA050030582	MIR169_2	0	0	0	0	0	0	0	0	0	0	0	0	0	0	0	0	0	0	0	0	0	0	0	0	0	0	0	0	0	0	0	0	0	0	0	0	0	0	0	0	0	0	0	0	0	0	0	0
ENSRNA050030583	snoR83	6	8	2	4	12	6	4	3	15	3	12	9	8	1	7	0	10	3	8	19	4	5	7	11	7	3	19	19	14	5	11	10	7	15	34	20	7	10	9	10	6	11	3	16	9	0	15	16
ENSRNA050030584	mir-160	0	2	0	0	0	0	0	0	0	0	0	0	0	0	0	0	0	0	0	0	0	0	0	0	0	0	0	0	0	0	0	0	0	0	0	0	0	0	0	0	0	0	0	1	0	0	0	0
ENSRNA050030585	MIR169_2	0	0	0	0	0	0	0	0	0	0	0	0	0	0	0	0	0	0	0	0	0	0	0	0	0	0	0	0	0	0	0	0	0	0	0	0	0	0	0	0	0	0	0	0	0	0	0	0
ENSRNA050030586	MIR169_2	0	0	0	0	0	0	0	0	0	0	0	0	0	0	0	0	0	0	0	0	0	0	0	0	0	0	0	0	0	0	0	0	0	0	0	0	0	0	0	0	0	0	0	0	0	0	0	0
ENSRNA050030587	U6	0	0	0	0	0	0	0	0	0	0	0	0	0	0	0	0	0	0	0	0	0	0	0	0	0	0	0	0	0	0	0	0	0	0	0	0	0	0	0	0	0	0	0	0	0	0	0	0
ENSRNA050030588	SNOR75	0	0	0	0	0	0	0	0	0	0	0	0	0	0	0	0	0	0	0	0	0	0	0	0	0	0	0	0	0	0	0	0	0	0	0	0	0	0	0	0	0	0	0	0	0	0	0	0
ENSRNA050030589	U6atac	0	0	0	0	0	2	0	0	0	0	0	0	0	0	0	0	0	0	0	0	0	0	0	0	0	0	0	0	0	0	2	0	4	0	0	0	0	2	3	1	0	0	0	0	0	0	2	0
ENSRNA050030590	snoR86	0	0	0	0	0	0	0	0	0	0	0	0	0	0	0	0	0	0	0	0	0	0	0	0	0	0	0	0	0	0	0	0	0	0	0	0	0	0	0	0	0	0	0	0	0	0	0	0
ENSRNA050030591	snoR101	0	0	0	0	2	0	0	0	0	0	0	0	0	4	1	0	0	0	0	0	0	0	0	1	0	0	0	0	0	4	0	0	0	0	0	0	0	0	0	0	0	0	0	0	2	0	0	0
ENSRNA050030604	snoR64a	2	1	3	0	0	3	0	4	0	2	1	0	0	0	0	0	0	0	3	5	0	1	2	0	4	0	0	3	6	0	1	0	0	0	0	3	0	8	0	0	0	1	1	3	0	0	0	0
ENSRNA050030606	LSU_rRNA_eukarya	0	0	0	0	0	0	0	0	0	0	0	0	0	0	0	0	0	0	0	0	0	0	0	0	0	0	0	0	0	0	0	0	0	0	0	0	0	0	0	0	0	0	0	0	0	0	0	0
ENSRNA050030608	IsrR	0	2	0	6	0	0	0	9	5	1	1	0	0	9	0	20	0	0	3	1	0	1	3	2	6	0	0	9	9	0	3	0	0	0	8	1	3	4	1	4	2	0	0	0	0	0	0	0
ENSRNA050030610	MIR159	0	0	0	0	0	0	0	0	0	0	0	0	0	0	0	0	0	0	0	0	0	0	0	0	0	0	0	0	0	0	0	0	0	0	0	0	0	0	0	0	0	0	0	0	0	0	0	0
ENSRNA050030612	mir-166	0	0	0	0	0	0	0	0	0	0	0	0	0	0	0	0	0	0	0	0	0	0	0	0	0	0	0	0	0	0	0	0	0	0	0	0	0	0	0	0	0	0	0	0	0	0	0	0
ENSRNA050030614	snoR60	2	2	2	1	1	0	0	4	1	0	1	0	4	0	1	0	7	2	0	0	3	2	0	7	4	0	0	1	6	1	1	1	1	0	0	1	0	1	5	1	0	0	2	0	0	0	1	0
ENSRNA050030616	snoR77Y	19	11	8	9	31	8	6	8	35	6	10	2	12	11	12	23	15	19	25	25	15	8	4	49	14	6	14	33	16	22	15	5	10	5	15	17	6	14	10	9	8	6	3	11	8	0	7	12
ENSRNA050030618	MIR169_2	0	0	0	0	0	0	0	0	0	0	0	0	0	0	0	0	0	0	0	0	0	0	0	0	0	0	0	0	0	0	0	0	0	0	0	0	0	0	0	0	0	0	0	1	0	0	0	0
ENSRNA050030620	snoZ159	7	2	12	10	2	1	0	4	3	3	0	0	5	7	1	0	12	10	1	1	13	4	0	3	11	10	0	5	4	1	2	3	2	6	0	4	0	9	13	4	2	2	2	3	1	0	6	10
ENSRNA050030622	Plant_U3	0	3	3	6	0	0	0	0	0	1	0	5	1	0	0	0	4	1	0	1	3	1	1	1	1	1	0	4	3	2	0	0	0	2	0	2	0	3	3	0	0	0	2	0	1	10	0	0
ENSRNA050030624	Plant_U3	6	1	0	0	0	2	0	0	0	0	0	0	0	1	0	0	0	0	0	0	17	3	2	0	1	0	0	1	0	1	0	2	2	0	0	1	0	0	0	0	0	0	0	0	0	0	0	0
ENSRNA050030625	Plant_U3	2	3	5	1	0	2	11	12	1	0	2	2	7	8	2	90	6	2	4	3	19	1	5	2	2	2	1	7	1	17	1	1	0	3	2	0	0	0	5	0	1	3	0	8	0	1	3	10
ENSRNA050030627	Plant_U3	3	2	1	0	1	0	0	7	0	0	0	8	0	0	0	0	1	5	0	0	3	0	1	0	0	0	0	0	0	0	0	0	0	0	0	1	0	0	0	1	0	2	0	0	0	0	2	0
ENSRNA050030629	Plant_U3	3	1	5	0	0	0	0	0	0	2	0	0	0	6	2	0	0	0	0	0	0	0	2	0	1	2	0	4	1	5	0	2	0	5	1	0	0	3	0	0	0	1	0	1	0	0	0	0
ENSRNA050030631	U1	0	0	0	0	0	0	0	0	0	0	0	0	0	0	0	0	0	0	0	0	0	0	0	0	0	0	0	0	0	0	0	0	0	0	0	0	0	0	0	0	0	0	0	0	0	0	0	0
ENSRNA050030633	Plant_U3	0	0	0	0	0	0	0	0	0	0	0	0	0	0	0	0	0	0	0	0	0	0	0	0	0	0	0	0	0	0	0	0	0	0	0	0	0	0	0	0	0	0	0	0	0	0	0	0
ENSRNA050030635	mir-166	0	0	0	0	0	0	0	0	0	0	0	0	0	0	0	0	0	0	0	0	0	0	0	0	0	0	0	0	0	0	0	0	0	0	0	0	0	0	0	0	0	0	0	0	0	0	0	0
ENSRNA050030637	mir-160	10	13	17	10	38	6	6	12	36	4	8	0	23	7	9	0	0	9	34	47	22	31	9	26	10	5	6	3	21	2	5	3	4	0	7	0	0	1	0	0	1	0	2	0	4	0	3	0
ENSRNA050030639	U4	0	0	0	0	0	0	0	0	0	0	0	0	0	0	0	0	0	0	0	0	0	0	0	0	0	0	0	0	0	0	0	0	0	0	0	0	0	0	0	0	0	0	0	0	0	0	0	0
ENSRNA050030642	U2	0	0	0	0	0	0	0	0	0	0	0	0	0	0	0	0	0	0	0	0	0	0	0	0	0	0	0	0	0	0	0	0	0	0	0	0	0	0	0	0	0	0	0	0	0	0	0	0
ENSRNA050030644	Plant_U3	0	0	0	0	0	0	0	0	0	0	0	0	0	0	0	0	0	0	0	0	0	0	0	0	0	0	0	0	0	0	0	0	0	0	0	0	0	0	0	0	0	0	0	0	0	0	0	0
ENSRNA050030658	MIR530	0	0	0	0	0	0	0	0	0	0	0	0	0	0	0	0	0	0	0	0	0	0	0	0	0	0	0	0	0	0	0	0	0	0	0	0	0	0	0	0	0	0	0	0	0	0	0	0
ENSRNA050030666	Intron_gpII	0	0	0	0	0	0	0	0	0	0	0	0	0	0	0	0	0	0	0	0	0	0	0	0	0	0	0	0	0	0	0	0	0	0	0	0	0	0	0	0	0	0	0	0	0	0	0	0
ENSRNA050030676	MIR158	0	0	0	0	0	0	0	0	0	0	0	0	0	0	0	0	0	0	0	0	0	0	0	0	0	0	0	0	0	0	0	0	0	0	0	0	0	0	0	0	0	0	0	0	0	0	0	0
ENSRNA050030684	snoR135	0	0	0	0	0	0	0	5	0	0	0	0	0	0	0	0	0	3	0	2	0	0	1	0	0	0	1	0	0	0	1	0	4	0	0	1	0	0	8	0	2	2	1	0	0	0	9	0
ENSRNA050030685	MIR159	41	55	40	79	77	40	16	45	53	4	10	7	31	7	14	11	99	116	6	27	57	29	12	54	39	13	33	62	32	21	42	14	41	12	30	34	55	29	45	15	21	16	20	30	10	1	77	45
ENSRNA050030686	snoR135	0	0	0	0	0	0	0	0	0	0	1	0	0	0	0	0	2	0	7	0	0	1	0	2	1	0	13	1	2	0	3	2	0	0	0	4	4	8	2	0	0	0	0	5	0	0	0	3
ENSRNA050030687	snoR135	12	2	4	5	1	6	0	3	6	2	1	0	0	1	2	0	11	7	5	1	0	3	2	3	2	1	7	8	4	0	8	6	0	1	0	16	1	4	7	0	1	1	9	14	1	0	7	0
ENSRNA050030688	MIR164	0	0	0	0	0	0	0	0	0	0	0	0	0	0	0	0	0	0	0	0	0	0	0	0	0	0	0	0	0	0	0	0	0	0	0	0	0	0	0	0	0	0	0	0	0	0	0	0
ENSRNA050030689	MIR159	0	0	0	0	0	0	0	0	0	0	0	0	0	0	0	0	0	0	0	0	0	0	0	0	0	0	0	1	0	0	0	0	0	0	0	0	0	0	0	0	0	0	0	0	0	0	0	0
ENSRNA050030690	MIR169_2	0	0	0	0	0	0	0	0	0	0	0	0	0	0	0	0	0	0	0	0	0	0	0	0	0	0	0	0	0	0	0	0	0	0	0	0	0	0	0	0	0	0	0	0	0	0	0	0
ENSRNA050030691	U5	0	0	0	0	0	0	0	0	0	0	0	0	0	0	0	0	0	0	0	0	0	0	0	0	0	0	0	0	0	0	0	0	0	0	0	0	0	0	0	0	0	0	0	0	0	0	0	0
ENSRNA050030692	Plant_SRP	0	0	0	5	0	0	0	0	2	0	4	0	0	0	0	0	0	2	0	0	0	0	0	0	3	0	1	1	0	0	1	0	0	0	0	0	0	2	0	0	1	0	0	0	1	0	0	0
ENSRNA050030693	snoZ43	0	0	0	0	0	0	0	0	0	0	0	0	0	0	0	0	0	0	0	1	3	0	0	0	0	0	2	0	1	4	0	0	0	0	0	0	1	0	1	2	1	0	0	0	0	0	0	1
ENSRNA050030694	LSU_rRNA_eukarya	58	60	104	34	15	18	6	38	28	17	11	0	20	37	20	16	8	18	47	35	43	21	33	4	25	18	19	33	35	51	41	12	48	32	47	17	24	11	5	11	13	2	11	0	15	55	0	6
ENSRNA050030695	MIR164	0	0	0	0	0	0	0	0	0	0	0	0	0	0	0	0	0	0	0	2	0	2	0	0	0	0	0	0	0	0	0	0	0	0	0	0	0	0	0	0	0	0	0	1	0	0	0	0
ENSRNA050030696	LSU_rRNA_eukarya	2	3	5	3	2	1	0	0	2	0	0	0	0	0	1	0	1	1	0	1	6	1	1	2	0	0	0	1	0	5	3	5	3	4	2	0	1	1	0	0	1	0	0	0	2	4	0	0
ENSRNA050030697	snoZ159	0	0	0	0	0	0	0	0	0	0	0	0	0	0	0	0	0	0	0	0	0	0	0	0	0	0	0	0	0	0	0	0	0	0	0	0	0	0	0	0	0	0	0	0	0	0	0	0
ENSRNA050030698	MIR171_1	0	0	0	0	0	0	0	0	0	0	0	0	0	0	0	0	0	0	0	0	0	0	0	1	0	0	0	0	0	0	0	0	0	0	0	0	0	0	0	0	0	0	0	0	0	0	0	0
ENSRNA050030699	MIR477	0	0	0	0	0	0	0	0	0	0	0	0	0	0	0	0	0	0	0	0	0	0	0	0	0	0	0	0	0	0	0	0	0	0	0	0	0	0	0	0	0	0	0	0	0	0	0	0
ENSRNA050030700	Plant_SRP	4	0	0	2	3	0	0	0	1	0	0	0	1	0	0	6	0	0	0	1	0	0	0	0	0	1	0	0	0	2	0	1	0	0	0	0	0	0	0	0	0	0	0	0	0	0	0	0
ENSRNA050030701	MIR530	0	0	0	0	0	0	0	0	0	0	0	0	0	0	0	0	0	0	0	0	0	0	0	0	0	0	0	0	0	0	0	0	0	0	0	0	0	0	0	0	0	0	0	0	0	0	0	0
ENSRNA050030702	5S_rRNA	0	0	0	0	0	0	0	0	0	0	0	0	0	0	0	0	0	0	0	0	0	0	0	0	0	0	0	0	0	0	0	0	0	0	0	0	0	0	0	0	0	0	0	0	0	0	0	0
ENSRNA050030703	5S_rRNA	0	0	0	0	0	0	0	0	0	0	0	0	0	0	0	0	0	0	0	0	0	0	0	0	0	0	0	0	0	0	0	0	0	0	0	0	0	0	0	0	0	0	0	0	0	0	0	0
ENSRNA050030704	5S_rRNA	0	0	0	0	0	0	0	0	0	0	0	0	0	0	0	0	0	0	0	0	0	0	0	0	0	0	0	0	0	0	0	0	0	0	0	0	0	0	0	0	0	0	0	0	0	0	0	0
ENSRNA050030705	5S_rRNA	0	0	0	0	0	0	0	0	0	0	0	0	0	0	0	0	0	0	0	0	0	0	0	0	0	0	0	0	0	0	0	0	0	0	0	0	0	0	0	0	0	0	0	0	0	0	0	0
ENSRNA050030706	5S_rRNA	0	0	0	0	0	0	0	0	0	0	0	0	0	0	0	0	0	0	0	0	0	0	0	0	0	0	0	0	0	0	0	0	0	0	0	0	0	0	0	0	0	0	0	0	0	0	0	0
ENSRNA050030707	5S_rRNA	0	0	0	0	0	0	0	0	0	0	0	0	0	0	0	0	0	0	0	0	0	0	0	0	0	0	0	0	0	0	0	0	0	0	0	0	0	0	0	0	0	0	0	0	0	0	0	0
ENSRNA050030708	5S_rRNA	0	0	0	0	0	0	0	0	0	0	0	0	0	0	0	0	0	0	0	0	0	0	0	0	0	0	0	0	0	0	0	0	0	0	0	0	0	0	0	0	0	0	0	0	0	0	0	0
ENSRNA050030709	5S_rRNA	0	0	0	0	0	3	0	2	0	0	0	1	0	0	0	70	3	0	0	0	1	2	2	0	0	0	2	2	1	1	0	0	0	0	0	0	1	0	0	0	1	0	0	0	0	2	0	0
ENSRNA050030710	5S_rRNA	0	0	0	0	1	0	4	0	0	0	0	0	0	0	0	1	3	0	1	0	0	0	1	0	0	0	0	0	2	0	0	0	0	0	0	0	0	0	0	0	0	0	0	0	0	0	0	0
ENSRNA050030711	5S_rRNA	0	0	0	2	0	0	0	0	0	0	0	0	0	0	0	0	0	0	0	0	0	0	0	0	0	0	0	0	0	0	0	0	0	0	0	0	0	0	0	0	0	0	0	0	0	0	0	0
ENSRNA050030712	5S_rRNA	0	0	0	0	0	0	0	0	0	0	0	0	0	0	0	0	0	0	0	0	0	0	0	0	0	0	0	0	0	0	0	0	0	0	0	0	0	0	0	0	0	0	0	0	0	0	0	0
ENSRNA050030713	5S_rRNA	0	0	0	0	0	0	0	0	0	0	0	0	0	0	0	0	0	0	0	0	0	0	0	0	0	0	0	0	0	0	0	0	0	0	0	0	0	0	0	0	0	0	0	0	0	0	0	0
ENSRNA050030714	5S_rRNA	0	0	0	0	0	0	0	0	0	0	0	0	0	0	0	0	0	0	0	0	0	0	0	0	0	0	0	0	0	0	0	0	0	0	0	0	0	0	0	0	0	0	0	0	0	0	0	0
ENSRNA050030715	5S_rRNA	0	0	0	0	0	0	0	0	0	0	0	0	0	0	0	0	0	0	0	0	0	0	0	0	0	0	0	0	0	0	0	0	0	0	0	0	0	0	0	0	0	0	0	0	0	0	0	0
ENSRNA050030716	5S_rRNA	0	0	0	0	0	0	0	0	0	0	0	0	0	0	0	0	0	0	0	0	0	0	0	0	0	0	0	0	0	0	0	0	0	0	0	0	0	0	0	0	0	0	0	0	0	0	0	0
ENSRNA050030717	5S_rRNA	0	0	0	0	0	0	0	0	0	0	0	0	0	0	0	0	0	0	0	0	0	0	0	0	0	0	0	0	2	0	0	0	0	0	0	0	0	0	0	0	0	0	0	0	0	0	0	0
ENSRNA050030718	5S_rRNA	0	0	0	0	0	0	0	0	0	0	0	0	0	0	0	0	0	0	0	0	0	0	0	0	0	0	0	0	0	0	0	0	0	0	0	0	0	0	0	0	0	0	0	0	0	0	0	0
ENSRNA050030719	5S_rRNA	0	0	1	0	0	0	0	0	0	0	0	0	0	0	0	0	0	0	0	0	0	1	0	0	0	0	0	0	0	0	0	0	0	0	0	0	0	0	0	1	0	0	0	0	0	0	0	0
ENSRNA050030720	5S_rRNA	0	0	0	0	0	0	0	0	0	0	0	0	0	0	0	0	0	0	0	0	0	0	0	0	0	0	0	0	0	0	0	0	0	0	0	0	0	0	0	0	0	0	0	0	0	0	0	0
ENSRNA050030721	5S_rRNA	0	0	0	0	0	0	0	0	0	0	0	0	0	0	0	0	0	0	0	0	0	0	0	0	0	0	0	0	0	0	0	0	0	0	0	0	0	0	0	0	0	0	0	0	0	0	0	0
ENSRNA050030722	5S_rRNA	0	0	0	0	0	0	0	0	0	0	0	0	0	0	0	0	0	0	0	0	0	0	0	0	0	0	0	0	0	0	0	0	0	0	0	0	0	0	0	0	0	0	0	0	0	0	0	0
ENSRNA050030723	5S_rRNA	0	0	0	0	0	0	0	0	0	0	0	0	0	0	0	0	0	0	0	0	0	0	0	0	0	0	0	0	0	0	0	0	0	0	0	0	0	0	0	0	0	0	0	0	0	0	0	0
ENSRNA050030724	5S_rRNA	0	0	0	0	0	0	0	0	0	0	0	0	0	0	0	0	0	0	0	0	0	0	0	0	0	0	0	0	0	0	0	0	0	0	0	0	0	0	0	0	0	0	0	0	0	0	0	0
ENSRNA050030725	5S_rRNA	0	0	0	0	0	0	0	0	0	0	0	0	0	0	0	0	0	0	0	0	0	0	0	0	0	0	0	0	0	0	0	0	0	0	0	0	0	0	0	0	0	0	0	0	0	0	0	0
ENSRNA050030726	5S_rRNA	0	0	0	0	0	0	0	0	0	0	0	0	0	0	0	0	0	0	0	0	0	0	0	0	0	0	0	0	0	0	0	0	0	0	0	0	0	0	0	0	0	0	0	0	0	0	0	0
ENSRNA050030727	5S_rRNA	0	0	0	0	0	0	0	0	0	0	0	0	0	0	0	0	0	0	0	0	0	0	0	0	0	0	0	0	0	0	0	0	0	0	0	0	0	0	0	0	0	0	0	0	0	0	0	0
ENSRNA050030728	5S_rRNA	0	0	0	0	0	0	0	0	0	0	0	0	0	0	0	0	0	0	0	0	0	0	0	0	0	0	0	0	0	0	0	0	0	0	0	0	0	0	0	0	0	0	0	0	0	0	0	0
ENSRNA050030729	5S_rRNA	0	0	0	0	0	0	0	0	0	0	0	0	0	0	0	0	0	0	0	0	0	0	0	0	0	0	0	0	0	0	0	0	0	0	0	0	0	0	0	0	0	0	0	0	0	0	0	0
ENSRNA050030730	5S_rRNA	0	0	0	0	0	0	0	0	0	0	0	0	0	0	0	0	0	0	0	0	0	0	0	0	0	0	0	0	0	0	0	0	0	0	0	0	0	0	0	0	0	0	0	0	0	0	0	0
ENSRNA050030731	5S_rRNA	0	0	0	0	0	0	0	0	0	0	0	0	0	0	0	1	0	0	0	0	0	0	0	0	0	0	0	0	0	0	0	0	0	0	0	0	0	0	0	0	0	0	0	0	0	0	0	0
ENSRNA050030732	5S_rRNA	0	0	0	0	0	0	0	0	0	0	0	0	0	0	0	0	0	0	0	0	0	0	0	0	0	0	0	0	0	0	0	0	0	0	0	0	0	0	0	0	0	0	0	0	0	0	0	0
ENSRNA050030733	SSU_rRNA_eukarya	2	0	1	2	0	0	0	0	0	0	0	0	1	0	0	1	0	0	0	0	0	0	0	0	0	0	0	0	1	0	2	4	0	8	1	0	0	2	1	0	0	0	0	0	0	3	0	0
ENSRNA050030734	5S_rRNA	0	0	0	0	0	0	0	0	0	0	0	0	0	0	0	0	0	0	0	0	0	0	0	0	0	0	0	0	0	0	0	0	0	0	0	0	0	0	0	0	0	0	0	0	0	0	0	0
ENSRNA050030735	5S_rRNA	0	0	0	0	0	0	0	0	0	0	0	0	0	0	0	0	0	0	0	0	0	0	0	0	0	0	0	0	0	0	0	0	0	0	0	0	0	0	0	0	0	0	0	0	0	0	0	0
ENSRNA050030736	U6atac	0	0	0	0	0	0	0	0	0	0	0	0	0	0	0	0	0	0	0	0	0	0	0	0	0	0	0	0	0	0	0	0	0	0	0	0	0	0	0	0	0	0	0	0	0	0	0	0
ENSRNA050030737	5_8S_rRNA	0	0	0	0	0	0	0	0	0	0	0	0	0	0	0	0	0	0	0	0	0	0	0	0	0	0	0	0	0	0	0	0	0	0	0	0	0	0	0	0	0	0	0	0	0	0	0	0
ENSRNA050030738	Intron_gpII	0	0	0	0	0	0	0	0	0	0	0	0	0	0	0	0	0	0	0	0	0	0	0	0	0	0	0	0	0	0	0	0	0	0	0	0	0	0	0	0	0	0	0	0	0	0	0	0
ENSRNA050030739	U2	0	0	0	0	0	0	0	0	0	0	0	0	0	0	0	0	0	0	0	0	0	0	0	0	0	0	0	0	0	0	0	0	0	0	0	0	0	0	0	0	0	0	0	0	0	0	0	0
ENSRNA050030740	5_8S_rRNA	0	0	0	0	0	0	0	0	0	0	0	0	0	0	0	0	0	0	0	0	0	0	0	0	0	0	0	0	0	0	0	0	0	0	0	0	0	0	0	0	0	0	0	0	0	0	0	0
ENSRNA050030741	5_8S_rRNA	0	0	0	0	1	0	0	0	0	0	0	0	2	0	0	0	0	0	1	0	1	0	0	0	0	0	0	0	0	0	0	1	0	0	0	0	0	0	0	0	0	0	0	0	0	0	0	0
ENSRNA050030742	mir-166	0	0	0	0	0	0	0	0	3	0	0	0	0	0	0	0	0	0	0	3	0	0	0	0	0	0	0	0	0	0	0	0	0	0	6	0	1	0	0	1	0	0	0	0	0	0	0	0
ENSRNA050030743	SSU_rRNA_eukarya	4	5	18	7	6	11	7	13	9	4	0	0	4	2	0	12	16	6	4	6	11	7	10	2	4	4	4	5	7	14	13	13	9	12	14	7	6	9	1	2	4	0	1	0	2	23	2	1
ENSRNA050030744	snoR77Y	0	0	0	0	0	0	0	0	0	0	0	0	0	0	0	0	0	0	0	0	0	0	0	0	0	0	0	0	0	0	0	0	0	0	0	0	0	0	0	0	0	0	0	0	0	0	0	0
ENSRNA050030745	snoR77Y	0	0	0	0	0	0	0	0	0	0	0	0	0	0	0	0	0	0	0	0	0	0	0	0	0	0	0	0	0	0	0	0	0	0	0	0	0	0	0	0	0	0	0	0	0	0	0	0
ENSRNA050030746	mir-166	0	0	0	0	0	0	0	0	0	0	0	0	0	0	0	0	0	0	0	0	0	0	0	0	0	3	0	0	0	0	0	0	0	0	0	0	0	0	0	0	0	0	0	0	0	0	0	0
ENSRNA050030747	SNORD25	0	0	0	0	0	0	0	0	0	0	0	0	0	0	0	0	0	0	0	0	0	0	0	0	0	0	0	0	0	0	0	0	0	0	0	0	0	0	0	0	0	0	0	0	0	0	0	0
ENSRNA050030748	SNORD25	0	0	0	0	0	0	0	0	0	0	0	0	0	0	2	0	0	0	0	0	0	0	0	0	0	0	0	0	0	0	0	0	0	0	0	0	0	0	0	0	0	0	0	0	0	0	0	0
ENSRNA050030749	U6	0	0	0	0	0	0	0	0	0	0	0	0	0	0	0	0	0	0	0	0	0	0	0	0	0	0	0	0	0	0	0	0	0	0	0	0	0	0	0	0	0	0	0	0	0	0	0	0
ENSRNA050030842	LSU_rRNA_eukarya	0	2	0	0	0	0	0	0	0	0	0	0	0	0	0	0	0	0	0	0	0	0	0	0	0	0	0	0	0	0	0	0	0	0	0	0	0	0	0	0	0	0	0	0	0	0	0	0
ENSRNA050030844	SSU_rRNA_eukarya	0	0	0	0	1	0	0	0	0	0	0	0	0	0	0	0	0	0	0	0	0	0	0	0	0	0	0	0	0	0	0	0	0	0	0	0	0	0	0	0	0	0	0	0	0	1	0	0
GLYMA_01G000100	GLYMA_01G000100	11	67	33	45	46	17	52	27	66	60	70	0	43	51	40	1	49	54	29	33	24	24	36	49	59	35	64	51	55	20	39	12	40	18	21	29	23	20	38	58	36	10	14	9	25	3	9	11
GLYMA_01G000200	GLYMA_01G000200	34	35	34	31	72	29	31	37	60	64	52	8	50	29	47	14	94	60	57	57	38	62	41	37	101	45	82	100	170	57	45	26	52	19	25	24	33	30	30	35	32	7	23	7	29	5	16	24
GLYMA_01G000300	GLYMA_01G000300	0	0	0	0	0	0	0	0	0	0	0	0	0	0	0	0	0	0	0	0	0	0	0	0	0	0	0	0	0	0	0	0	0	0	0	0	0	0	0	0	0	0	0	0	0	0	0	0
GLYMA_01G000400	GLYMA_01G000400	227	263	266	273	222	256	168	173	306	266	349	82	241	225	236	99	155	284	280	311	178	183	205	289	378	247	392	331	356	125	403	239	225	169	258	255	365	275	255	310	262	259	233	218	263	134	308	234
GLYMA_01G000500	GLYMA_01G000500	0	0	0	0	0	0	0	0	0	0	0	0	0	0	0	0	0	0	0	0	0	0	0	0	0	0	0	0	0	0	0	0	0	0	0	0	0	0	0	0	0	0	0	0	0	0	0	0
GLYMA_01G000600	GLYMA_01G000600	140	113	102	89	130	62	31	108	147	132	133	17	96	74	109	17	40	71	151	112	76	134	110	106	226	138	144	151	150	48	153	111	104	55	70	110	152	105	110	133	142	149	76	108	87	37	114	149
GLYMA_01G000700	GLYMA_01G000700	37	18	23	32	24	14	28	17	46	16	22	0	9	20	13	47	38	44	23	32	4	40	21	36	65	21	42	81	57	14	27	15	14	9	3	18	13	27	12	15	20	11	3	6	6	10	6	12
GLYMA_01G000800	GLYMA_01G000800	0	4	3	0	1	0	0	0	1	5	0	0	1	0	2	0	0	0	1	0	0	1	6	4	3	4	3	1	2	0	0	2	6	0	0	1	0	2	1	6	1	1	0	0	3	0	0	0
GLYMA_01G000900	GLYMA_01G000900	377	352	349	295	409	295	220	369	417	383	292	144	289	271	336	120	158	271	244	412	264	334	262	379	524	356	375	595	412	155	236	154	200	143	144	204	225	237	208	266	183	145	179	145	203	75	128	124
GLYMA_01G001000	GLYMA_01G001000	179	197	161	79	160	103	104	123	164	156	144	64	116	161	146	18	73	92	118	143	156	137	117	146	124	92	97	113	129	47	120	100	121	73	145	219	130	116	174	134	97	131	48	96	107	67	113	76
GLYMA_01G001100	GLYMA_01G001100	227	220	251	273	268	201	105	188	279	169	199	154	168	106	155	135	441	491	315	410	442	158	172	218	260	170	251	303	263	182	303	235	196	141	320	250	243	204	258	283	185	168	120	146	180	134	210	230
GLYMA_01G001200	GLYMA_01G001200	147	96	86	80	169	40	42	151	97	159	44	14	167	189	216	28	48	30	112	298	139	206	86	87	267	195	81	331	263	37	24	10	15	19	5	12	14	14	12	11	13	11	22	3	7	11	13	39
GLYMA_01G001300	GLYMA_01G001300	1778	2353	2441	1502	1277	1322	662	1065	1462	2012	1819	903	1336	1202	1602	100	992	1933	1336	1326	1088	914	859	1205	1717	1670	2325	1245	1115	470	3349	2354	3198	1850	1699	3241	2355	2026	2129	3104	2663	2346	1870	1645	2215	980	1436	1736
GLYMA_01G001400	GLYMA_01G001400	0	0	0	0	0	0	0	0	0	0	0	0	0	0	0	0	0	0	0	0	0	0	0	0	0	0	0	0	0	0	0	0	0	0	0	0	0	0	0	0	0	0	0	0	0	0	0	0
GLYMA_01G001500	GLYMA_01G001500	0	0	0	0	0	0	0	0	0	0	0	0	0	0	0	0	0	0	0	0	0	0	0	0	0	0	0	0	0	0	0	0	0	0	0	0	0	0	0	0	0	0	0	0	0	0	0	0
GLYMA_01G001600	GLYMA_01G001600	224	157	145	106	328	108	73	96	246	196	128	50	176	118	196	111	122	101	112	214	93	218	88	251	309	199	195	303	384	85	91	67	34	53	80	125	79	71	89	103	94	89	67	76	59	24	70	76
GLYMA_01G001700	GLYMA_01G001700	225	233	240	190	267	137	56	134	141	288	163	116	189	183	194	28	55	149	74	128	182	136	134	136	170	289	222	158	156	99	234	148	168	122	61	241	179	137	181	247	166	175	245	169	134	79	103	103
GLYMA_01G001800	GLYMA_01G001800	4	11	2	7	15	7	0	1	5	2	9	0	5	1	4	0	6	0	13	21	13	9	7	1	20	4	9	7	3	4	7	4	10	3	14	13	9	2	9	4	7	5	11	2	6	0	0	6
GLYMA_01G001900	GLYMA_01G001900	0	0	0	0	0	2	0	0	0	1	0	0	0	0	0	0	0	0	0	0	0	0	0	0	1	0	0	0	0	0	0	0	0	0	3	0	0	0	0	0	0	0	0	0	0	0	0	0
GLYMA_01G002000	GLYMA_01G002000	7	13	53	52	27	73	52	34	24	19	35	98	35	21	20	0	95	220	75	36	67	15	43	73	26	13	94	48	32	39	26	74	36	482	224	461	98	149	369	126	55	201	132	115	182	137	113	228
GLYMA_01G002100	GLYMA_01G002100	593	609	799	572	537	516	382	734	565	917	465	260	657	927	1012	3	309	485	330	335	346	558	494	453	1065	1086	1245	835	914	291	949	781	747	492	440	458	1165	577	656	765	525	264	1327	363	717	315	398	444
GLYMA_01G002200	GLYMA_01G002200	178	193	241	199	192	193	161	212	288	245	190	104	176	163	224	21	137	184	258	286	357	178	154	156	308	201	278	246	228	117	227	153	204	90	109	94	303	166	184	172	164	92	161	103	182	68	132	127
GLYMA_01G002300	GLYMA_01G002300	2	0	0	0	6	0	0	0	0	2	0	0	3	3	1	0	0	0	0	4	0	5	2	0	7	1	2	2	1	0	0	0	0	0	3	0	3	0	0	1	0	0	0	0	2	0	0	0
GLYMA_01G002400	GLYMA_01G002400	489	667	447	495	500	410	336	269	517	1126	792	951	791	846	924	167	466	432	343	480	528	293	383	546	744	762	1057	481	450	237	627	287	228	161	244	35	464	204	175	268	325	153	886	318	312	94	331	325
GLYMA_01G002500	GLYMA_01G002500	0	0	0	0	0	0	0	0	0	0	0	0	0	0	0	0	0	0	0	2	0	0	0	1	0	0	0	0	0	0	0	0	0	0	0	1	0	0	0	0	0	0	0	0	0	0	1	0
GLYMA_01G002600	GLYMA_01G002600	157	182	178	143	184	118	141	143	203	231	115	104	250	217	415	44	75	63	141	97	49	198	143	133	142	222	197	147	129	82	106	65	59	57	41	69	68	29	58	40	53	105	166	114	55	83	42	71
GLYMA_01G002700	GLYMA_01G002700	351	471	451	445	521	351	232	263	332	508	391	384	394	328	358	59	241	424	312	238	249	182	244	344	428	508	568	286	259	198	600	551	389	421	258	400	510	430	371	418	464	403	588	355	328	396	461	368
GLYMA_01G002800	GLYMA_01G002800	0	0	0	0	0	3	0	0	0	0	1	0	0	0	0	0	0	0	0	0	0	0	0	0	0	1	0	0	0	0	0	0	0	0	0	0	0	0	1	0	0	0	1	0	0	0	0	0
GLYMA_01G002900	GLYMA_01G002900	567	738	2004	2319	1819	2707	2117	1675	3105	694	719	342	1762	1678	1561	265	2153	825	2446	2833	4192	1616	1963	3105	1139	683	2031	2828	2710	1607	738	501	434	1814	2437	2478	2306	2937	2413	2166	674	577	2172	2228	2491	569	817	1019
GLYMA_01G003000	GLYMA_01G003000	837	1037	1191	883	695	925	660	947	1399	894	1182	2633	612	596	516	224	1010	1910	950	1392	2004	703	911	848	734	632	1160	687	892	485	1231	1041	788	928	1013	964	1061	1160	1396	1209	1109	1133	748	973	1134	728	1299	713
GLYMA_01G003100	GLYMA_01G003100	138	116	144	154	208	170	96	89	91	107	119	152	56	98	75	109	172	134	113	133	282	100	135	82	95	99	64	145	115	114	81	85	59	40	206	125	56	64	61	74	44	63	36	84	91	58	75	62
GLYMA_01G003200	GLYMA_01G003200	2	23	17	1	7	10	0	3	12	15	8	0	4	3	5	0	8	1	10	16	15	16	18	20	19	8	12	10	22	4	6	4	0	0	0	10	0	1	16	12	5	3	2	5	7	5	5	1
GLYMA_01G003300	GLYMA_01G003300	0	0	0	0	0	0	0	0	0	0	0	0	0	0	0	0	0	0	0	0	0	0	0	0	0	0	0	0	0	0	0	0	0	0	0	0	0	0	0	0	0	0	0	0	0	0	0	0
GLYMA_01G003400	GLYMA_01G003400	164	195	167	192	153	144	99	156	235	228	241	169	207	200	217	13	103	91	227	160	144	183	172	221	182	147	108	197	222	63	146	87	110	40	17	108	107	113	80	116	105	95	105	139	98	40	59	70
GLYMA_01G003500	GLYMA_01G003500	0	0	0	0	0	4	0	0	2	0	0	0	0	0	0	0	0	0	0	0	0	0	1	1	0	0	2	0	2	0	0	0	0	0	0	3	2	0	1	0	0	0	1	0	1	0	0	0
GLYMA_01G003600	GLYMA_01G003600	150	129	86	95	205	74	57	110	172	128	110	50	163	119	163	1	44	46	113	207	76	151	97	190	177	90	101	222	164	22	38	30	54	31	67	54	28	24	26	28	20	39	34	30	24	31	34	23
GLYMA_01G003700	GLYMA_01G003700	105	122	70	76	82	42	51	32	95	93	85	82	88	68	63	0	50	80	227	226	100	96	84	89	100	81	44	130	119	24	43	27	44	18	48	70	26	28	33	34	25	43	40	24	46	1	14	65
GLYMA_01G003800	GLYMA_01G003800	287	262	229	277	403	185	213	202	303	251	230	213	183	194	284	191	278	257	200	448	389	309	162	342	361	223	207	457	388	181	119	77	112	78	98	110	144	108	132	126	88	118	58	135	87	26	150	140
GLYMA_01G003900	GLYMA_01G003900	0	0	0	0	0	0	0	0	0	0	0	0	2	0	0	0	0	0	0	0	0	0	0	0	0	0	0	0	0	0	0	0	0	0	0	0	0	0	0	0	0	0	0	2	0	0	0	0
GLYMA_01G004000	GLYMA_01G004000	14	16	9	7	20	5	0	0	0	14	7	0	31	15	23	40	0	8	9	6	0	0	1	0	13	10	16	5	0	0	38	12	14	4	0	15	21	0	0	15	31	40	65	16	2	45	28	43
GLYMA_01G004100	GLYMA_01G004100	227	152	215	281	224	153	127	198	301	232	235	97	191	231	254	44	172	272	117	152	118	176	128	204	381	215	309	320	286	120	298	193	234	218	221	357	467	311	321	299	234	297	259	266	198	10	158	192
GLYMA_01G004200	GLYMA_01G004200	204	116	231	173	48	90	53	34	78	54	73	20	104	245	236	52	95	109	26	72	99	27	63	69	47	82	69	104	79	74	233	300	374	269	172	848	152	199	167	146	145	259	186	234	86	137	109	255
GLYMA_01G004300	GLYMA_01G004300	1378	1432	1110	820	1797	628	678	836	765	1332	726	736	801	895	1115	325	592	619	341	718	763	667	605	871	840	946	635	828	662	379	465	342	654	284	424	493	439	410	368	330	302	390	210	386	306	142	362	504
GLYMA_01G004400	GLYMA_01G004400	0	15	1	13	4	5	0	0	7	4	3	0	0	8	2	0	0	8	5	3	10	0	5	11	9	3	3	0	1	0	3	2	6	0	0	0	3	8	2	5	3	4	3	2	3	0	0	1
GLYMA_01G004500	GLYMA_01G004500	247	292	426	298	268	191	220	282	354	214	219	194	170	210	183	82	304	290	185	276	394	190	227	200	245	230	251	230	241	144	340	298	451	283	333	434	280	316	332	311	257	257	158	273	239	210	248	194
GLYMA_01G004600	GLYMA_01G004600	81	93	110	107	132	52	31	79	80	68	19	43	70	62	61	24	32	64	43	30	42	51	51	17	59	85	57	43	26	22	103	92	33	58	20	15	77	30	16	12	15	8	64	26	38	106	103	68
GLYMA_01G004700	GLYMA_01G004700	57	50	25	54	89	18	16	44	48	107	58	18	86	66	109	26	56	80	29	51	24	83	39	73	74	36	24	44	54	16	26	15	14	14	9	19	20	40	83	45	32	54	9	11	15	30	55	98
GLYMA_01G004800	GLYMA_01G004800	0	10	5	12	0	0	8	1	9	7	16	0	8	9	18	0	5	17	8	10	7	2	2	4	19	11	11	9	1	7	19	20	9	27	0	25	8	29	20	10	24	13	9	16	9	20	2	12
GLYMA_01G004900	GLYMA_01G004900	3	1	1	1	2	0	0	3	3	4	0	0	2	6	7	0	0	0	0	1	0	1	0	0	0	1	2	6	0	0	5	2	13	3	11	15	0	2	21	2	4	10	8	31	0	6	8	4
GLYMA_01G005000	GLYMA_01G005000	145	69	80	69	125	39	52	88	86	64	43	65	131	154	182	1	36	29	115	64	104	154	55	101	125	88	93	60	105	61	68	56	113	71	49	117	58	23	59	60	47	138	75	99	46	68	40	89
GLYMA_01G005100	GLYMA_01G005100	4	2	0	2	0	1	12	1	0	9	17	0	1	2	0	0	1	0	1	8	0	3	0	1	9	14	7	0	0	0	3	0	2	0	2	0	0	0	0	0	3	0	0	0	0	0	5	0
GLYMA_01G005200	GLYMA_01G005200	45	41	16	22	34	25	14	59	40	73	86	54	35	18	13	37	11	44	37	65	55	64	19	20	84	64	72	28	39	6	32	29	35	19	14	43	31	42	50	41	61	61	13	32	12	48	58	50
GLYMA_01G005300	GLYMA_01G005300	215	221	205	195	314	215	283	201	268	184	164	51	164	205	174	47	196	170	98	249	159	224	165	259	214	150	188	291	271	157	140	102	80	73	174	185	107	146	150	102	87	119	96	127	109	37	88	119
GLYMA_01G005400	GLYMA_01G005400	470	541	556	598	236	510	327	354	678	604	850	464	300	301	251	156	738	1255	437	605	702	190	330	353	627	605	682	360	339	259	909	596	541	358	525	888	635	553	537	858	740	781	453	464	452	571	704	664
GLYMA_01G005500	GLYMA_01G005500	50	53	52	62	75	29	43	47	59	47	35	0	28	42	70	0	24	14	35	63	8	31	43	41	93	85	55	55	58	23	20	15	25	17	18	7	23	4	27	14	16	11	19	19	15	2	9	21
GLYMA_01G005600	GLYMA_01G005600	108	157	97	85	143	52	36	124	55	74	35	0	71	95	118	0	20	8	38	105	113	119	89	40	176	129	56	152	102	36	44	33	54	17	25	1	16	2	2	8	19	3	35	15	36	17	22	9
GLYMA_01G005700	GLYMA_01G005700	0	0	0	0	0	0	0	0	0	0	0	0	0	0	0	0	0	0	0	0	0	0	0	0	0	0	0	0	0	0	0	3	0	0	4	0	0	0	0	0	0	0	2	0	0	0	0	0
GLYMA_01G005800	GLYMA_01G005800	3	11	12	0	9	5	0	4	0	13	1	0	3	0	2	0	0	0	2	2	0	3	0	1	16	7	0	1	2	0	3	2	0	0	0	0	5	0	0	0	0	0	6	0	3	0	0	0
GLYMA_01G005900	GLYMA_01G005900	0	0	0	0	0	0	0	0	0	0	0	0	0	0	0	0	0	0	0	0	0	0	0	0	0	0	0	0	0	0	0	0	0	0	0	0	0	0	0	0	0	0	0	0	0	0	0	0
GLYMA_01G006000	GLYMA_01G006000	44	49	38	50	34	38	96	32	32	31	27	3	46	33	25	57	24	10	4	34	57	27	31	55	78	23	14	77	40	40	353	65	3	13	17	17	399	49	3	355	85	14	96	36	3	234	46	16
GLYMA_01G006100	GLYMA_01G006100	460	579	424	436	423	482	305	263	482	828	980	254	596	318	461	137	387	697	492	457	282	397	371	544	656	573	807	446	449	129	978	643	470	370	333	751	881	686	410	682	887	488	607	319	591	472	535	566
GLYMA_01G006200	GLYMA_01G006200	122	88	79	59	84	49	46	44	55	31	31	60	30	36	31	38	31	21	17	31	111	64	28	31	18	33	22	36	24	27	95	59	43	27	70	29	28	35	36	39	26	23	25	35	33	13	31	16
GLYMA_01G006300	GLYMA_01G006300	0	0	0	0	0	0	0	0	0	0	0	0	0	0	0	0	0	0	0	0	0	0	0	0	0	0	0	0	0	0	0	0	0	0	0	0	0	0	0	0	0	0	0	0	0	0	0	0
GLYMA_01G006400	GLYMA_01G006400	547	450	462	388	470	241	198	359	546	621	561	146	589	545	468	68	185	346	534	690	419	662	359	542	572	459	334	648	709	133	312	230	369	192	180	465	324	295	235	369	338	260	255	242	304	135	235	179
GLYMA_01G006500	GLYMA_01G006500	200	197	218	188	182	162	156	95	183	240	175	46	133	119	163	5	95	208	121	171	113	197	119	150	313	239	307	234	257	69	227	166	173	52	110	164	165	146	207	186	178	54	110	45	135	65	76	128
GLYMA_01G006600	GLYMA_01G006600	280	222	177	211	249	138	57	185	236	303	208	56	253	179	267	72	193	202	189	187	102	230	179	192	472	254	330	280	295	126	348	227	166	140	68	392	260	248	243	253	238	259	177	203	201	163	120	225
GLYMA_01G006700	GLYMA_01G006700	193	368	296	248	142	272	169	155	325	272	406	249	204	142	122	55	296	593	162	190	265	101	177	205	276	204	402	181	164	122	931	596	414	331	493	973	692	625	695	1010	815	678	592	422	558	478	621	502
GLYMA_01G006800	GLYMA_01G006800	263	304	278	362	194	273	242	307	486	363	419	89	299	160	208	44	499	330	229	487	457	237	314	404	394	371	428	522	429	180	185	49	9	33	43	4	129	19	0	26	68	4	130	52	87	53	41	50
GLYMA_01G006900	GLYMA_01G006900	1121	1524	1283	918	1108	621	312	631	697	1330	743	1341	1121	1269	1210	257	559	1011	627	597	569	708	420	533	1216	1285	1583	613	777	314	1545	1480	1258	845	645	2258	1353	1153	2137	1533	1197	2454	2219	1901	1133	784	1197	1582
GLYMA_01G007000	GLYMA_01G007000	11	18	8	22	12	0	5	13	16	15	9	18	15	21	15	0	2	3	6	18	7	13	11	15	7	8	3	22	11	8	3	1	7	0	0	6	5	0	4	1	6	3	0	4	4	0	0	4
GLYMA_01G007100	GLYMA_01G007100	0	0	0	0	0	0	0	0	0	0	0	0	0	0	0	0	0	0	0	0	0	0	0	0	0	0	0	0	0	0	0	0	0	0	0	0	0	0	0	0	0	0	0	2	0	0	0	0
GLYMA_01G007200	GLYMA_01G007200	346	542	389	495	424	468	212	274	572	712	523	327	281	297	375	46	575	345	253	442	353	301	296	508	592	398	537	398	374	176	570	318	465	163	323	236	489	301	225	401	462	410	271	376	310	89	391	330
GLYMA_01G007300	GLYMA_01G007300	23	10	10	5	8	11	0	8	10	19	11	9	11	13	17	0	2	6	3	30	23	11	8	19	26	10	9	6	18	4	14	7	27	2	11	14	25	17	7	9	14	11	6	5	12	0	2	10
GLYMA_01G007400	GLYMA_01G007400	279	189	246	253	204	175	165	294	239	257	254	105	255	296	279	44	148	172	66	259	189	187	138	166	483	277	237	354	295	90	161	142	171	113	86	215	69	122	114	204	148	196	122	190	88	150	136	80
GLYMA_01G007500	GLYMA_01G007500	1	11	7	5	6	6	2	0	0	2	7	0	13	9	13	0	11	4	2	5	5	1	3	0	7	0	5	2	3	10	12	7	6	2	6	36	2	10	21	18	26	29	36	46	5	16	11	11
GLYMA_01G007600	GLYMA_01G007600	0	0	0	0	0	0	0	0	0	0	0	0	0	0	0	0	0	0	0	0	0	0	0	0	0	0	0	0	0	0	0	0	0	0	0	0	0	0	0	0	0	0	0	0	0	0	0	0
GLYMA_01G007700	GLYMA_01G007700	124	203	116	171	301	104	53	117	158	214	185	191	325	272	321	89	73	132	217	295	223	245	195	263	168	167	212	207	239	90	226	191	181	147	174	414	97	145	193	124	149	254	384	262	157	254	110	205
GLYMA_01G007800	GLYMA_01G007800	184	119	125	65	228	23	72	75	53	171	26	0	124	161	507	11	22	19	62	66	26	187	67	68	239	154	72	190	190	37	21	10	29	8	31	9	18	7	8	14	7	8	28	9	11	0	7	67
GLYMA_01G007900	GLYMA_01G007900	0	0	2	0	29	0	12	0	4	4	0	0	0	2	0	0	0	2	0	5	0	8	1	0	15	0	0	9	13	0	0	1	0	0	0	0	0	0	2	1	0	0	0	0	0	0	0	0
GLYMA_01G008000	GLYMA_01G008000	168	172	156	134	185	110	242	169	257	225	184	104	212	183	183	22	76	162	68	141	112	105	86	196	193	118	187	182	201	104	114	67	91	61	80	45	90	132	69	92	102	60	93	64	90	37	57	90
GLYMA_01G008100	GLYMA_01G008100	2	16	13	27	2	27	48	3	18	10	29	17	15	15	11	0	17	19	18	15	48	3	8	21	8	7	18	6	16	3	22	9	14	19	5	16	11	9	18	22	14	12	8	9	22	17	16	19
GLYMA_01G008200	GLYMA_01G008200	0	1	0	2	0	0	11	0	0	3	1	0	0	0	0	0	9	0	0	0	15	0	0	3	1	0	1	5	3	0	0	1	0	1	1	0	0	5	0	3	1	1	0	0	0	0	0	0
GLYMA_01G008300	GLYMA_01G008300	0	0	0	0	0	0	0	0	0	0	0	0	0	0	0	0	0	0	0	0	0	0	0	0	0	0	0	0	0	0	0	0	0	0	0	0	0	0	0	0	0	0	0	0	0	0	0	0
GLYMA_01G008400	GLYMA_01G008400	158	207	187	206	231	244	188	168	262	234	240	39	233	263	189	86	188	186	99	200	234	167	193	320	237	222	238	232	240	145	249	273	230	194	284	390	287	181	155	404	346	333	181	213	231	147	195	169
GLYMA_01G008500	GLYMA_01G008500	1593	1111	1621	2262	2311	1919	682	1039	1496	1311	1306	945	1263	1278	1349	218	844	913	530	855	883	809	658	995	1272	1332	1379	1091	982	550	1537	1189	1856	1158	1288	1936	2579	1026	858	1511	1388	1680	1030	1435	1186	1214	670	755
GLYMA_01G008600	GLYMA_01G008600	364	423	310	314	323	237	109	211	274	514	298	278	445	504	633	1	254	177	331	305	297	301	277	203	391	428	262	252	334	80	449	267	304	206	198	412	243	226	143	289	282	493	420	439	272	354	233	223
GLYMA_01G008700	GLYMA_01G008700	10	8	5	9	22	18	18	16	13	17	8	0	10	27	22	0	12	11	10	12	17	10	7	10	30	17	12	29	29	2	21	2	24	26	15	48	20	9	2	15	11	17	14	13	11	18	4	9
GLYMA_01G008800	GLYMA_01G008800	242	344	210	253	388	251	330	290	308	235	266	159	193	182	226	69	392	276	173	287	264	306	243	333	293	203	175	412	344	174	137	103	108	103	198	176	170	128	148	148	129	182	61	99	89	77	120	132
GLYMA_01G008900	GLYMA_01G008900	116	129	151	98	188	70	93	83	95	148	103	27	102	112	112	0	93	60	57	68	74	70	59	85	162	183	176	139	109	45	164	66	96	52	74	86	95	74	96	75	74	68	84	37	82	50	72	80
GLYMA_01G009000	GLYMA_01G009000	0	0	0	0	0	0	0	0	1	0	0	0	0	0	0	0	0	0	0	0	0	0	0	1	0	0	1	0	0	0	3	12	3	0	3	3	0	2	1	0	1	1	5	8	0	0	5	4
GLYMA_01G009100	GLYMA_01G009100	0	0	0	0	0	0	0	0	0	0	0	0	0	0	0	0	0	0	0	0	0	0	0	0	0	0	0	0	0	0	0	0	0	0	0	0	0	0	0	0	0	0	0	0	0	0	0	0
GLYMA_01G009200	GLYMA_01G009200	1924	2297	2135	1401	1014	1232	1804	1686	3068	1361	2080	1819	1232	1109	1022	339	1186	881	4135	5463	5844	2103	1615	4791	1669	1245	1672	2256	2736	1495	1470	1798	2890	869	1803	1241	1017	1339	1226	1341	1305	976	686	2302	1244	501	1210	1046
GLYMA_01G009300	GLYMA_01G009300	1665	1866	1668	1265	1694	986	740	1106	1340	2164	1337	319	1572	1536	1782	230	477	1000	1015	1536	606	1306	895	1683	2048	1867	1532	1866	1754	528	917	584	894	496	422	1188	899	730	710	785	670	793	796	708	708	360	519	741
GLYMA_01G009400	GLYMA_01G009400	86	109	93	77	73	78	61	112	98	98	83	39	75	103	97	3	57	32	56	76	80	83	38	76	196	130	120	116	106	43	94	82	78	68	83	36	97	65	64	87	72	59	69	72	70	51	45	43
GLYMA_01G009500	GLYMA_01G009500	8	8	8	3	13	2	0	14	8	2	1	13	0	6	4	0	7	0	10	11	5	9	7	7	9	7	1	3	7	9	10	9	9	1	4	9	1	0	4	3	9	8	1	9	4	9	8	1
GLYMA_01G009600	GLYMA_01G009600	13	32	15	16	20	27	24	26	31	17	10	20	15	6	15	0	20	28	14	30	23	17	18	27	26	22	39	30	9	12	20	9	8	9	32	9	8	10	15	12	13	10	4	18	8	0	3	18
GLYMA_01G009700	GLYMA_01G009700	1166	892	691	456	867	231	196	770	565	1307	304	103	540	743	1080	114	112	85	237	403	160	711	432	393	1002	1256	605	567	748	186	150	68	171	47	10	9	100	18	14	40	68	31	180	48	87	116	44	198
GLYMA_01G009800	GLYMA_01G009800	30	75	65	74	99	27	35	57	32	51	38	69	39	49	63	30	62	58	28	35	19	40	40	25	60	76	73	44	43	14	68	60	36	30	38	91	44	40	65	52	41	61	47	51	31	150	66	91
GLYMA_01G009900	GLYMA_01G009900	1089	1667	1603	1236	796	1338	1357	1385	2400	1688	2362	906	1599	1120	1308	319	1559	1713	2399	2557	2791	1197	1384	2205	1440	1298	2094	1528	1627	748	1714	1317	1405	1085	1043	1981	1703	2183	2139	2137	1940	1300	1742	1089	1568	435	1343	1108
GLYMA_01G010000	GLYMA_01G010000	220	269	196	173	207	152	70	179	223	246	259	142	200	177	221	11	145	168	188	179	174	145	150	126	245	219	316	170	261	94	192	96	221	69	51	108	158	94	121	138	106	115	183	132	107	140	122	102
GLYMA_01G010100	GLYMA_01G010100	272	345	331	285	173	306	107	180	340	347	365	176	193	136	168	42	182	522	217	185	111	160	157	267	430	380	642	311	376	116	392	374	312	178	128	118	323	183	97	263	245	80	269	109	230	315	204	188
GLYMA_01G010200	GLYMA_01G010200	10194	15513	14190	12554	9445	14251	5871	7286	13420	20735	21544	28228	17485	13279	14352	1620	11088	28713	17588	10697	10555	6046	8401	12754	14388	14643	28059	8706	9866	5056	35126	37658	26473	24638	22353	39320	30867	28613	26073	36427	37560	34928	45546	26276	28306	15534	28186	27504
GLYMA_01G010300	GLYMA_01G010300	2215	2280	2453	1858	2771	1675	1842	1640	2611	1735	1673	962	2066	1637	1904	698	1218	2697	1151	2214	1355	1942	1022	2608	2285	1357	2178	2219	2308	1182	1644	1167	1873	1010	1334	1084	1697	1551	1558	1322	1081	993	972	1003	1440	1196	1273	1333
GLYMA_01G010400	GLYMA_01G010400	537	547	408	335	624	205	192	301	327	557	357	83	323	361	464	120	280	206	193	400	150	455	243	476	499	445	331	488	566	130	178	105	230	76	63	185	106	174	136	111	142	160	101	138	108	40	106	147
GLYMA_01G010500	GLYMA_01G010500	212	210	247	209	168	230	125	223	508	329	605	1042	241	323	294	3	367	677	175	356	371	119	160	221	215	187	595	227	278	153	433	728	808	619	714	933	648	551	793	978	611	1198	294	727	817	130	637	571
GLYMA_01G010600	GLYMA_01G010600	329	302	317	383	360	327	284	336	256	222	200	262	161	172	175	445	555	353	258	271	707	173	223	178	201	168	140	300	258	276	277	273	231	197	345	176	174	180	160	186	116	144	96	179	163	371	256	255
GLYMA_01G010700	GLYMA_01G010700	0	0	0	2	0	5	0	0	1	0	1	0	1	0	2	0	0	0	1	0	0	2	0	1	0	0	2	0	0	0	3	3	2	0	2	14	9	4	1	10	4	7	3	12	2	0	1	1
GLYMA_01G010800	GLYMA_01G010800	79	44	78	65	87	50	39	53	97	56	63	27	58	65	72	17	50	88	51	58	63	88	63	116	150	77	96	94	128	10	87	55	79	33	62	87	67	52	93	52	59	58	54	46	64	58	55	100
GLYMA_01G010900	GLYMA_01G010900	347	424	576	400	424	463	293	409	493	319	369	528	305	268	185	295	827	869	403	480	1003	284	481	332	284	263	352	401	314	276	559	705	447	639	815	681	507	662	499	545	388	442	254	347	334	694	551	462
GLYMA_01G011000	GLYMA_01G011000	35	32	34	42	55	38	90	84	75	20	16	15	13	15	15	41	109	79	26	34	82	17	31	25	20	40	28	47	20	27	16	28	39	26	20	14	32	19	59	12	7	6	14	4	18	13	41	8
GLYMA_01G011100	GLYMA_01G011100	908	857	803	773	1109	754	849	1007	1259	1049	934	723	830	799	951	254	823	762	888	1489	1052	946	696	1261	1143	764	881	1401	1281	442	495	516	709	441	593	604	705	539	619	661	613	640	371	574	563	188	690	624
GLYMA_01G011200	GLYMA_01G011200	442	424	330	279	467	254	206	293	292	451	337	86	331	351	365	6	154	205	211	362	299	370	267	257	482	321	329	324	366	110	259	176	220	136	65	240	233	177	162	245	202	272	247	261	224	59	134	164
GLYMA_01G011300	GLYMA_01G011300	344	352	392	400	322	453	242	341	495	409	517	346	315	228	245	84	479	611	274	445	380	265	237	384	519	274	452	362	346	185	807	656	358	279	680	443	664	533	333	707	579	414	372	469	356	444	502	290
GLYMA_01G011400	GLYMA_01G011400	36	41	37	22	45	36	49	25	17	42	30	38	30	26	31	0	28	33	18	42	51	43	25	40	45	29	44	37	27	25	63	33	16	14	48	42	18	37	39	40	39	30	39	28	12	0	36	34
GLYMA_01G011500	GLYMA_01G011500	346	718	1148	663	95	306	319	297	304	643	409	50	154	206	198	47	55	70	25	381	208	40	147	122	393	181	179	109	41	103	149	43	96	14	20	0	344	17	2	39	67	0	107	2	16	35	2	66
GLYMA_01G011600	GLYMA_01G011600	16	2	17	10	1	8	0	0	9	4	2	0	1	4	3	0	3	19	4	0	0	1	4	5	3	0	3	8	0	3	31	21	24	27	8	174	10	24	25	25	34	57	37	68	6	0	14	39
GLYMA_01G011700	GLYMA_01G011700	9	12	25	11	6	6	0	2	2	6	13	13	5	21	27	0	4	4	12	10	0	12	15	10	26	24	18	30	32	7	17	9	2	0	3	20	15	12	6	24	4	12	5	42	16	0	5	12
GLYMA_01G011800	GLYMA_01G011800	1	0	0	0	0	0	0	0	0	0	0	0	0	0	0	0	0	0	0	1	0	0	0	0	0	0	0	0	0	0	0	0	0	0	0	0	1	0	0	0	0	0	0	0	0	0	0	0
GLYMA_01G011900	GLYMA_01G011900	4	1	7	0	38	4	0	7	2	4	0	0	1	5	5	0	2	0	0	0	0	9	0	2	5	5	2	3	2	5	0	0	5	0	0	0	0	0	0	1	0	0	0	0	1	1	0	0
GLYMA_01G012000	GLYMA_01G012000	13	6	6	10	18	3	0	30	8	8	3	0	3	3	2	0	9	3	1	10	0	3	2	4	6	7	5	14	4	0	1	4	13	0	7	1	4	4	0	2	0	0	4	6	3	0	0	14
GLYMA_01G012100	GLYMA_01G012100	54	4	5	2	23	0	0	10	0	7	1	0	10	7	13	0	0	0	0	3	0	7	0	0	12	5	2	0	12	0	7	0	4	0	0	6	3	0	0	1	1	1	2	7	7	0	0	6
GLYMA_01G012200	GLYMA_01G012200	0	0	0	0	0	0	0	0	0	0	0	0	0	0	0	0	0	0	0	0	0	0	0	0	0	0	1	0	0	0	0	0	0	0	0	0	0	0	0	0	0	0	0	0	0	0	0	0
GLYMA_01G012300	GLYMA_01G012300	202	215	176	194	241	155	161	133	205	289	215	60	343	318	390	1	147	267	261	229	170	250	222	363	375	365	369	373	362	169	221	176	260	200	213	358	209	230	400	288	225	281	402	395	450	90	231	224
GLYMA_01G012400	GLYMA_01G012400	236	206	219	163	227	149	121	102	144	245	183	298	129	146	178	48	154	384	94	90	102	74	74	89	196	209	350	181	158	70	381	258	254	260	236	431	320	227	399	341	306	578	277	509	203	137	388	455
GLYMA_01G012500	GLYMA_01G012500	260	216	227	202	297	131	86	263	252	191	160	169	158	148	158	180	253	283	122	197	215	177	118	154	253	174	207	198	177	72	331	225	190	167	130	270	252	288	325	232	190	304	129	208	163	286	253	207
GLYMA_01G012600	GLYMA_01G012600	0	0	0	0	0	0	0	0	0	0	0	0	0	0	0	0	0	0	0	0	0	0	0	0	0	0	0	0	0	0	0	0	0	0	0	0	0	0	0	0	0	0	0	0	0	0	0	0
GLYMA_01G012700	GLYMA_01G012700	30	25	46	21	26	17	0	0	0	43	46	14	6	2	6	0	25	33	5	19	23	14	0	0	11	0	13	0	0	0	25	14	14	7	26	28	14	0	0	34	16	12	6	1	4	16	5	9
GLYMA_01G012800	GLYMA_01G012800	0	0	0	0	0	0	0	0	0	0	0	0	0	0	0	0	0	0	0	0	0	0	0	0	0	0	0	0	0	0	0	0	0	0	0	0	0	0	1	0	0	0	0	0	0	0	0	0
GLYMA_01G012900	GLYMA_01G012900	0	0	0	0	0	0	0	0	0	0	0	0	0	0	0	0	0	0	0	0	0	0	0	0	0	0	0	0	0	0	0	0	0	0	0	0	0	0	0	0	0	0	0	0	0	0	0	0
GLYMA_01G013000	GLYMA_01G013000	0	0	0	0	1	0	0	0	0	0	0	0	0	0	0	0	0	0	0	0	0	0	0	0	0	0	0	0	0	0	0	0	0	0	0	0	0	0	0	0	0	0	0	0	0	0	0	0
GLYMA_01G013100	GLYMA_01G013100	0	0	0	0	0	0	0	0	0	0	0	0	0	0	0	0	0	0	0	1	0	0	0	0	0	0	0	0	0	0	0	0	0	0	0	0	0	0	0	0	0	0	0	0	0	0	0	0
GLYMA_01G013200	GLYMA_01G013200	0	0	0	0	0	0	0	0	0	0	0	0	0	0	0	0	0	0	0	0	0	0	0	0	0	0	0	0	0	0	0	0	0	0	0	0	0	0	0	0	0	0	0	0	0	0	0	0
GLYMA_01G013300	GLYMA_01G013300	0	0	0	0	0	0	0	0	0	0	0	0	0	0	0	0	0	0	0	0	0	0	0	0	0	0	0	0	0	0	0	0	0	0	0	0	0	0	0	0	0	0	0	0	1	0	1	0
GLYMA_01G013400	GLYMA_01G013400	0	0	0	0	0	0	0	0	0	0	0	0	0	0	0	0	0	0	0	0	0	0	0	0	0	0	0	0	0	0	0	0	0	0	0	0	0	0	0	0	0	0	0	0	0	0	0	0
GLYMA_01G013500	GLYMA_01G013500	120	154	153	167	172	50	66	130	92	127	59	0	103	134	173	7	44	12	71	136	127	177	136	149	239	153	85	200	155	66	20	16	26	57	38	101	27	9	35	14	5	77	36	21	24	45	14	37
GLYMA_01G013600	GLYMA_01G013600	164	172	162	132	141	121	132	174	174	260	208	107	243	244	350	32	152	205	177	207	119	217	191	236	240	178	235	197	202	46	255	181	162	169	164	334	223	188	258	222	234	307	308	198	187	118	170	194
GLYMA_01G013700	GLYMA_01G013700	0	0	0	0	0	0	0	0	0	0	0	0	0	0	0	0	0	0	0	0	0	0	0	0	0	0	0	0	0	0	0	0	0	0	0	0	0	0	0	0	0	0	0	0	0	0	0	0
GLYMA_01G013800	GLYMA_01G013800	0	5	12	8	8	5	0	11	5	9	5	0	14	5	13	0	0	4	1	7	3	12	1	4	12	7	2	9	15	3	15	1	0	0	5	9	3	10	6	2	2	4	5	5	2	16	8	11
GLYMA_01G013900	GLYMA_01G013900	80	17	14	53	175	21	29	95	54	70	42	39	36	25	52	1	31	26	12	28	10	66	30	24	60	40	64	25	39	15	66	48	65	102	69	347	120	97	262	142	117	351	164	233	84	94	137	161
GLYMA_01G014000	GLYMA_01G014000	13	15	18	19	16	5	7	10	28	33	23	7	21	33	32	0	2	9	11	15	9	8	8	13	31	41	27	11	20	7	23	19	10	12	14	35	22	10	26	21	14	33	14	12	23	4	7	9
GLYMA_01G014100	GLYMA_01G014100	42	28	23	10	80	9	12	44	19	45	26	0	13	22	23	0	6	11	11	26	15	24	16	19	35	77	24	26	41	12	11	40	165	17	22	14	22	22	11	38	51	22	18	17	84	8	18	41
GLYMA_01G014200	GLYMA_01G014200	231	289	247	141	287	92	144	145	160	280	174	80	189	244	283	51	135	165	197	218	124	207	97	146	468	299	390	317	271	80	227	160	157	91	138	228	157	143	260	166	134	180	178	129	167	43	162	227
GLYMA_01G014300	GLYMA_01G014300	0	1	0	0	0	0	0	0	0	0	0	0	0	0	0	0	0	0	0	0	0	0	0	0	0	0	0	0	0	0	0	0	0	0	0	0	0	0	0	0	0	0	0	0	0	0	0	0
GLYMA_01G014400	GLYMA_01G014400	197	166	105	138	209	125	178	139	194	240	229	334	207	110	147	25	168	234	287	349	323	150	130	236	200	109	202	209	181	97	255	185	137	137	186	241	287	280	233	288	278	287	167	168	173	61	339	259
GLYMA_01G014500	GLYMA_01G014500	143	156	148	69	124	62	136	123	167	107	109	29	107	100	111	77	77	125	67	149	83	122	80	164	134	90	94	154	154	80	93	67	86	39	110	62	76	88	108	98	70	52	58	57	69	24	55	52
GLYMA_01G014600	GLYMA_01G014600	292	233	225	166	295	121	45	153	97	218	69	6	159	197	249	0	51	35	48	100	77	219	124	90	342	282	154	230	212	42	88	14	40	9	13	20	35	15	21	23	20	13	52	26	19	5	14	25
GLYMA_01G014700	GLYMA_01G014700	260	288	484	429	246	341	219	239	552	392	431	251	314	243	217	34	284	246	276	344	253	277	309	398	540	379	466	385	339	158	560	370	247	137	290	216	462	333	182	375	361	161	244	304	289	156	381	185
GLYMA_01G014800	GLYMA_01G014800	69	84	58	65	72	33	6	42	61	76	39	36	85	88	114	3	44	92	25	36	24	37	27	31	78	79	150	38	68	36	118	76	46	85	30	110	100	56	82	62	56	188	188	156	58	157	90	119
GLYMA_01G014900	GLYMA_01G014900	405	459	413	424	442	346	222	227	300	616	513	294	632	397	430	177	299	635	442	404	258	286	258	384	524	603	820	384	314	181	781	624	312	425	304	603	822	449	432	592	617	530	790	401	436	319	420	429
GLYMA_01G015000	GLYMA_01G015000	392	439	379	319	441	309	183	326	488	438	389	332	287	387	351	54	259	384	241	377	286	427	216	425	531	228	426	357	428	196	480	297	523	344	344	804	301	337	532	516	342	473	189	435	311	83	227	425
GLYMA_01G015100	GLYMA_01G015100	519	822	624	615	651	727	364	503	532	921	788	1481	708	546	754	351	767	1764	709	469	614	363	448	572	691	865	976	447	470	289	2050	2191	931	1366	961	1692	1340	1470	1100	1202	1306	1721	2155	1554	936	2144	1751	1613
GLYMA_01G015200	GLYMA_01G015200	4	3	5	5	6	4	28	7	5	3	6	0	3	8	3	0	10	13	1	6	2	0	4	2	6	10	7	5	7	2	9	2	6	0	0	9	3	16	5	1	9	4	0	3	2	0	7	5
GLYMA_01G015300	GLYMA_01G015300	159	234	258	252	158	265	277	206	311	259	354	417	165	187	149	22	121	127	86	221	296	100	198	181	102	120	89	137	136	73	162	179	221	138	343	407	137	320	182	242	170	230	82	178	118	19	164	118
GLYMA_01G015400	GLYMA_01G015400	203	306	217	166	237	66	35	91	129	306	139	197	259	320	290	112	50	87	83	80	90	99	80	66	201	311	248	72	82	47	408	210	163	73	30	20	173	53	89	72	88	64	354	154	138	210	145	154
GLYMA_01G015500	GLYMA_01G015500	273	276	315	171	304	206	127	202	202	377	310	425	343	294	382	109	174	166	114	172	188	231	133	198	184	254	224	225	172	104	260	155	255	135	125	340	233	278	195	204	178	382	161	394	159	84	163	190
GLYMA_01G015600	GLYMA_01G015600	78	109	111	75	114	48	39	46	50	124	47	116	108	153	152	0	14	52	35	25	46	51	43	41	138	163	148	80	63	17	166	106	162	44	44	87	88	45	46	100	98	169	123	103	68	60	78	88
GLYMA_01G015700	GLYMA_01G015700	66	27	43	30	56	27	18	44	32	43	34	41	31	38	30	45	18	24	58	62	36	38	23	51	50	20	27	53	87	12	21	15	26	28	10	46	12	32	68	26	33	39	5	30	24	47	35	25
GLYMA_01G015800	GLYMA_01G015800	0	0	0	0	0	0	0	0	0	0	0	0	0	2	0	0	0	0	0	0	0	0	0	0	0	0	1	0	0	0	0	0	0	0	0	0	0	0	0	0	0	0	0	0	0	0	0	0
GLYMA_01G015900	GLYMA_01G015900	258	275	230	237	290	188	156	305	444	351	324	301	202	223	301	235	286	554	318	388	279	275	184	274	342	231	376	243	327	108	434	315	291	195	237	419	407	343	431	430	347	435	321	293	332	347	271	294
GLYMA_01G016000	GLYMA_01G016000	2	2	1	5	2	0	0	3	6	1	1	0	1	0	1	0	0	0	0	4	3	0	0	6	7	8	4	2	7	1	0	2	6	6	0	4	1	3	1	2	0	2	0	0	0	2	0	0
GLYMA_01G016100	GLYMA_01G016100	36	35	28	15	32	14	10	20	40	23	12	27	18	10	16	1	8	23	31	30	0	30	22	26	43	18	38	41	61	11	16	19	18	5	0	12	9	12	6	15	12	12	3	1	7	18	2	11
GLYMA_01G016200	GLYMA_01G016200	69	76	88	127	116	104	48	73	133	84	129	120	49	75	63	9	92	171	133	142	234	64	85	111	133	113	174	136	95	40	196	167	188	74	253	209	199	190	204	225	177	238	207	195	163	35	135	169
GLYMA_01G016300	GLYMA_01G016300	0	0	0	0	0	0	0	0	0	0	0	0	0	0	0	0	0	0	0	0	0	0	0	0	0	0	0	0	0	0	0	0	0	0	0	0	0	0	0	0	0	0	0	0	0	0	0	0
GLYMA_01G016400	GLYMA_01G016400	99	97	124	92	123	75	16	30	84	68	69	47	40	52	81	59	2	135	85	79	73	44	46	64	92	120	124	56	66	39	69	94	104	81	53	127	77	58	140	86	73	92	54	36	74	85	73	123
GLYMA_01G016500	GLYMA_01G016500	1234	1261	1134	1087	1905	1048	915	1725	1895	1662	1333	659	939	917	1264	203	670	1179	968	1356	892	1587	842	1183	1988	1319	1576	1562	1588	399	1704	1377	1953	886	1266	509	1383	1238	953	1231	1130	514	649	832	1135	310	940	712
GLYMA_01G016600	GLYMA_01G016600	0	3	1	10	11	3	0	9	12	13	26	0	2	4	3	0	6	11	10	12	11	2	5	14	8	16	16	11	4	4	1	3	1	2	4	2	14	1	15	7	4	5	12	7	10	0	6	0
GLYMA_01G016700	GLYMA_01G016700	0	0	0	0	0	0	0	0	0	0	0	0	0	0	0	0	0	0	0	0	0	0	0	0	54	0	0	0	0	0	0	0	0	0	0	0	0	0	0	49	87	50	0	0	0	0	0	0
GLYMA_01G016800	GLYMA_01G016800	449	531	639	486	323	552	171	241	776	514	659	899	364	312	382	53	221	675	438	324	491	264	321	334	651	502	915	348	287	198	888	663	542	319	453	473	828	499	533	776	770	689	701	862	758	283	630	441
GLYMA_01G016900	GLYMA_01G016900	222	246	138	94	229	91	75	89	102	298	123	116	276	243	353	1	35	93	92	106	43	138	83	114	224	188	242	158	183	45	185	92	91	62	28	112	90	63	134	130	114	181	222	176	98	56	117	147
GLYMA_01G017000	GLYMA_01G017000	34	74	79	48	36	67	31	44	51	86	71	174	108	92	86	116	64	39	107	106	247	31	67	100	60	71	53	29	62	28	88	58	58	29	65	83	80	30	81	49	45	89	121	149	63	104	41	57
GLYMA_01G017100	GLYMA_01G017100	1396	1398	1418	1418	1397	1189	930	1245	1185	1800	1380	1071	1147	994	968	314	513	1004	670	1085	756	852	749	1088	1163	1429	1311	1062	968	432	1389	1075	1047	819	897	871	1312	997	861	749	799	726	1167	953	957	752	606	605
GLYMA_01G017200	GLYMA_01G017200	0	0	0	0	0	0	0	0	0	0	0	0	0	0	0	0	0	0	0	0	0	0	0	0	0	0	0	0	0	0	0	0	0	0	0	0	0	0	0	0	0	0	0	0	0	0	0	0
GLYMA_01G017300	GLYMA_01G017300	35	10	20	23	47	6	8	31	9	48	6	0	17	40	34	33	0	5	19	19	19	31	9	6	23	30	6	35	27	10	2	5	13	6	6	0	4	0	0	5	5	3	13	5	8	0	4	4
GLYMA_01G017400	GLYMA_01G017400	167	200	90	226	388	337	204	285	211	341	299	323	294	192	249	379	425	484	194	349	420	243	343	305	363	398	291	280	267	128	608	582	111	453	306	447	402	458	276	288	314	301	383	323	226	972	529	468
GLYMA_01G017500	GLYMA_01G017500	0	0	0	1	9	0	0	0	0	0	0	0	0	0	0	0	0	0	0	0	0	0	0	0	0	0	0	0	0	0	0	0	0	0	0	0	0	0	0	0	0	0	0	0	0	0	0	0
GLYMA_01G017600	GLYMA_01G017600	0	0	0	3	1	0	0	0	0	0	0	0	0	0	0	0	0	0	0	0	0	0	0	0	0	0	0	0	0	0	0	0	0	0	0	0	0	0	0	0	0	0	0	0	0	0	0	0
GLYMA_01G017700	GLYMA_01G017700	801	907	1057	859	690	906	797	1095	1521	1512	1930	3273	1649	1607	1298	199	971	1577	988	1407	1629	910	1060	1377	1109	1314	1677	865	1052	593	1627	1481	1527	1314	1482	3550	2163	2295	2816	2940	2392	3294	2427	3148	2260	1194	2050	1576
GLYMA_01G017800	GLYMA_01G017800	12	22	29	13	10	9	19	7	20	17	13	49	19	22	8	0	7	13	21	18	53	10	17	10	3	4	6	7	4	1	16	23	23	18	21	12	17	1	14	11	10	24	23	33	21	62	5	4
GLYMA_01G017900	GLYMA_01G017900	11	4	16	2	14	11	0	13	4	9	8	0	4	3	0	32	9	6	3	3	6	9	2	7	4	2	4	3	6	4	17	13	18	14	2	6	1	3	3	3	2	1	5	0	4	0	2	3
GLYMA_01G018000	GLYMA_01G018000	62	59	69	35	20	77	117	86	50	49	106	197	32	48	28	28	90	89	23	79	230	26	53	56	23	20	26	34	38	45	163	134	184	206	276	545	177	234	401	401	174	501	60	525	211	176	158	200
GLYMA_01G018100	GLYMA_01G018100	16	49	31	19	4	38	28	1	12	7	10	22	13	5	12	17	25	48	0	3	17	5	17	7	10	16	19	7	6	18	42	63	51	26	28	0	11	12	4	13	16	18	20	6	16	16	6	13
GLYMA_01G018200	GLYMA_01G018200	0	0	1	3	0	0	0	0	0	1	1	0	0	2	0	0	0	0	0	0	0	0	0	1	0	0	0	0	0	0	0	0	0	0	0	5	0	0	0	1	0	0	2	0	0	7	0	0
GLYMA_01G018300	GLYMA_01G018300	198	214	158	120	277	109	89	188	177	237	99	105	191	158	248	97	218	236	90	144	108	206	123	141	234	189	178	181	224	67	151	105	66	68	74	113	94	194	182	99	85	96	89	94	64	50	176	213
GLYMA_01G018400	GLYMA_01G018400	602	596	339	407	547	277	132	246	321	781	454	873	568	678	924	11	182	167	408	503	219	394	445	321	596	766	613	369	439	150	817	495	401	422	168	948	452	301	483	431	469	982	1249	1115	423	519	343	352
GLYMA_01G018500	GLYMA_01G018500	0	0	0	0	0	0	0	0	0	3	0	0	0	1	0	0	0	0	0	1	17	0	0	0	0	0	0	0	0	0	0	1	0	5	0	0	2	0	0	0	0	0	0	0	0	0	0	0
GLYMA_01G018600	GLYMA_01G018600	206	198	178	182	237	121	81	175	168	184	118	74	145	113	176	24	81	165	92	148	72	174	105	181	268	188	259	241	241	110	149	90	105	41	40	84	128	82	69	97	64	59	92	63	94	50	49	71
GLYMA_01G018700	GLYMA_01G018700	96	90	76	69	97	48	11	69	64	90	44	60	99	71	201	0	23	67	34	23	12	69	45	38	146	101	174	55	87	36	145	75	51	78	35	123	87	76	78	46	65	150	169	198	49	104	103	129
GLYMA_01G018800	GLYMA_01G018800	9	25	4	24	14	14	5	17	7	14	8	18	11	24	16	0	10	9	3	8	1	3	4	0	11	5	5	7	0	3	52	11	16	11	2	18	25	9	7	6	14	13	61	13	5	24	22	13
GLYMA_01G018900	GLYMA_01G018900	0	0	0	0	0	0	0	0	0	0	0	0	0	0	0	0	0	0	0	0	0	0	0	0	0	0	0	0	0	0	0	0	0	0	0	0	0	0	0	0	0	0	0	0	0	0	0	0
GLYMA_01G019000	GLYMA_01G019000	7	12	3	6	31	8	0	5	5	13	5	7	24	11	19	0	16	4	7	4	3	7	7	7	5	12	5	3	6	6	23	16	6	0	0	11	12	3	12	2	6	19	21	11	7	1	20	6
GLYMA_01G019100	GLYMA_01G019100	488	486	498	571	608	676	491	449	870	569	727	344	471	375	428	182	821	1001	595	622	820	556	356	660	917	470	947	781	773	412	837	662	437	446	787	583	739	707	801	939	740	366	450	351	609	392	543	501
GLYMA_01G019200	GLYMA_01G019200	178	169	167	252	180	131	55	101	205	203	276	111	100	228	297	16	64	105	73	228	226	155	180	181	204	245	363	115	179	91	115	75	82	102	54	156	107	58	152	100	68	105	184	61	90	77	35	57
GLYMA_01G019300	GLYMA_01G019300	149	170	127	130	126	70	43	82	75	161	69	207	116	121	218	12	45	112	31	44	55	95	104	53	178	211	185	101	129	56	170	98	45	84	25	58	88	85	64	59	69	97	233	145	78	172	76	65
GLYMA_01G019400	GLYMA_01G019400	1094	874	1043	649	1074	424	376	484	584	954	655	465	776	783	905	79	390	436	249	337	340	566	381	484	853	904	748	581	556	266	918	582	934	267	370	575	899	466	427	777	568	674	511	715	716	189	516	452
GLYMA_01G019500	GLYMA_01G019500	0	1	1	0	8	0	0	2	0	0	2	0	0	1	2	0	3	0	0	0	0	0	0	3	5	10	8	1	1	1	0	1	1	0	0	0	0	0	0	0	0	1	1	0	2	4	1	0
GLYMA_01G019600	GLYMA_01G019600	64	77	42	56	107	55	43	83	53	77	54	43	46	57	61	5	44	100	28	70	34	89	36	51	118	95	46	107	96	18	35	41	46	3	32	31	35	44	34	40	26	33	24	44	21	24	35	21
GLYMA_01G019700	GLYMA_01G019700	386	487	330	325	578	275	291	381	309	445	296	33	196	284	258	90	227	249	111	395	294	499	273	390	474	259	223	639	632	224	93	35	80	21	39	13	59	17	2	44	28	6	39	33	49	44	26	7
GLYMA_01G019800	GLYMA_01G019800	788	615	681	514	601	622	160	356	475	501	741	447	448	262	402	149	672	668	303	447	229	328	451	298	635	459	486	625	325	114	1084	1075	770	513	666	1803	1097	866	567	1200	1396	1139	924	999	856	530	695	803
GLYMA_01G019900	GLYMA_01G019900	174	194	138	174	269	130	56	110	139	207	140	62	186	161	149	6	60	150	159	132	82	141	151	166	267	179	199	224	223	72	120	78	52	42	49	90	73	56	96	91	69	75	72	49	41	98	84	113
GLYMA_01G020000	GLYMA_01G020000	0	0	0	0	0	0	0	0	0	0	0	0	0	0	0	0	0	0	0	0	0	0	0	0	0	0	0	0	0	0	0	0	0	0	0	0	0	0	0	0	0	0	0	0	0	0	0	0
GLYMA_01G020100	GLYMA_01G020100	16	0	7	1	12	4	6	6	15	7	8	0	15	5	11	0	1	7	8	6	3	10	4	6	11	7	5	3	6	2	11	2	3	1	2	15	11	1	7	4	4	7	3	2	8	12	0	3
GLYMA_01G020200	GLYMA_01G020200	63	92	101	102	112	79	106	67	85	65	47	43	57	69	55	0	87	45	51	68	51	110	58	75	95	69	64	110	78	69	50	35	75	26	87	20	15	59	32	60	41	22	33	31	41	19	50	24
GLYMA_01G020300	GLYMA_01G020300	460	568	328	519	606	346	223	326	507	972	619	737	947	807	1162	106	363	589	493	479	250	420	401	455	826	902	1140	511	453	168	1056	706	524	539	501	1489	939	648	1106	883	862	1894	1190	1357	730	828	1186	1352
GLYMA_01G020400	GLYMA_01G020400	127	90	67	47	199	40	67	128	108	58	27	19	25	52	40	180	29	12	19	54	63	105	51	25	66	38	12	74	58	36	2	4	27	6	0	0	3	3	0	0	1	0	7	0	5	32	1	9
GLYMA_01G020500	GLYMA_01G020500	0	0	0	0	0	0	0	0	0	0	0	0	0	0	0	0	0	0	0	0	0	0	0	0	1	0	0	0	0	0	0	0	0	0	0	0	0	0	0	0	0	0	0	0	0	0	0	0
GLYMA_01G020600	GLYMA_01G020600	0	0	0	0	0	0	0	0	0	0	0	0	0	0	0	0	0	0	0	0	0	0	0	0	0	0	0	0	0	0	0	0	0	0	0	0	0	0	0	0	0	0	0	0	0	0	0	0
GLYMA_01G020700	GLYMA_01G020700	0	0	0	0	0	0	0	0	0	0	0	0	0	0	0	0	0	0	0	0	0	0	0	0	0	0	0	0	0	0	0	0	0	0	0	0	0	0	0	0	0	0	0	0	0	0	0	0
GLYMA_01G020800	GLYMA_01G020800	24	20	17	84	229	44	6	37	28	13	14	0	34	22	29	0	21	4	14	20	24	95	42	86	63	33	39	67	117	32	32	8	0	18	19	13	7	1	9	9	4	5	9	2	7	2	2	14
GLYMA_01G020900	GLYMA_01G020900	353	210	328	205	598	234	277	512	412	361	237	165	127	260	258	69	123	40	138	336	427	269	245	195	290	348	228	191	172	94	135	130	329	52	146	0	110	91	31	103	118	16	41	46	118	22	56	13
GLYMA_01G021000	GLYMA_01G021000	12	1	7	14	16	4	4	18	8	78	9	49	141	23	67	2	2	2	84	17	0	11	21	81	11	685	12	73	82	5	34	415	589	161	178	122	74	161	153	18	279	42	9	182	130	59	41	12
GLYMA_01G021100	GLYMA_01G021100	36	33	16	41	18	17	19	6	18	46	21	9	21	15	23	0	12	17	14	11	30	9	21	16	17	36	51	21	9	31	38	18	10	11	13	12	14	11	23	13	24	27	39	20	21	50	18	9
GLYMA_01G021200	GLYMA_01G021200	118	56	82	66	168	22	50	64	48	83	19	0	72	65	92	6	22	4	55	70	27	144	48	52	155	73	33	160	195	34	21	5	6	0	0	1	7	1	0	0	3	3	9	1	4	22	0	17
GLYMA_01G021300	GLYMA_01G021300	207	304	218	182	254	134	100	81	206	280	203	138	249	287	338	79	72	115	128	140	54	212	147	219	272	248	329	196	172	80	231	182	129	90	113	202	217	80	186	160	169	215	218	163	162	71	136	162
GLYMA_01G021400	GLYMA_01G021400	132	83	60	80	155	83	77	132	107	111	122	31	171	111	206	80	65	62	92	77	54	127	84	101	178	115	116	132	180	34	74	65	79	52	36	154	125	44	73	76	63	117	126	89	72	109	50	100
GLYMA_01G021500	GLYMA_01G021500	0	0	0	0	0	0	0	0	0	0	0	0	0	0	0	0	0	0	0	0	0	0	0	0	0	0	0	0	0	0	0	0	0	0	0	0	0	0	0	0	1	0	0	0	0	0	0	0
GLYMA_01G021600	GLYMA_01G021600	256	252	198	230	306	145	104	160	158	251	165	166	165	151	206	111	91	223	125	181	111	235	141	184	240	243	194	175	240	123	285	247	157	239	162	340	181	134	223	224	162	241	206	215	176	569	122	281
GLYMA_01G021700	GLYMA_01G021700	5	10	0	14	10	0	9	3	13	13	1	27	2	1	5	0	7	31	12	4	12	13	15	18	1	5	10	4	13	2	4	2	2	38	6	56	4	9	61	4	13	48	1	14	7	0	11	17
GLYMA_01G021800	GLYMA_01G021800	0	0	0	0	0	0	0	0	0	0	0	0	0	0	0	0	0	0	0	0	0	0	0	0	0	0	0	0	0	0	0	0	0	0	0	0	0	0	0	0	0	0	0	0	0	0	0	0
GLYMA_01G021900	GLYMA_01G021900	12	15	16	5	11	8	11	20	22	30	20	28	15	23	13	7	12	27	16	27	25	7	5	9	13	7	15	16	9	20	21	29	37	12	16	34	15	49	41	16	27	38	9	19	15	17	17	9
GLYMA_01G022000	GLYMA_01G022000	0	0	0	0	0	0	0	0	0	0	0	0	0	0	0	0	0	0	0	0	0	0	0	0	0	0	0	0	0	0	0	0	0	0	0	0	0	0	0	0	0	0	0	0	0	0	0	0
GLYMA_01G022100	GLYMA_01G022100	9705	8527	6799	6600	9596	4906	2746	7412	6086	12272	7035	5816	11556	13922	11840	2747	3242	3544	5468	10335	10703	11582	8455	6575	6259	6159	3436	7648	9690	3595	5166	4081	3683	1807	3214	4167	3868	2841	2360	4761	4262	3244	7991	4739	3660	3000	1946	1692
GLYMA_01G022200	GLYMA_01G022200	0	0	1	2	1	0	11	8	1	2	1	0	0	0	1	0	5	7	1	0	0	3	0	0	4	1	5	4	2	0	1	4	0	0	3	0	0	2	3	2	0	3	0	0	2	0	0	1
GLYMA_01G022300	GLYMA_01G022300	9	5	12	3	5	1	0	20	13	13	2	30	0	6	7	0	9	4	7	2	3	7	5	3	9	14	24	10	9	4	5	8	1	15	0	8	5	0	9	3	5	9	8	4	5	56	7	2
GLYMA_01G022400	GLYMA_01G022400	113	55	42	79	149	42	16	79	73	119	59	28	50	56	61	11	22	57	23	31	15	78	25	55	81	76	67	22	36	17	82	54	21	17	34	105	48	65	70	67	44	69	62	49	42	9	23	24
GLYMA_01G022500	GLYMA_01G022500	11	4	0	4	22	0	15	12	9	8	5	0	7	5	19	0	0	0	4	7	0	14	7	2	21	3	3	19	14	3	1	2	0	0	0	0	2	0	0	0	0	0	2	1	0	0	0	1
GLYMA_01G022600	GLYMA_01G022600	182	116	185	73	72	45	54	103	137	175	162	120	95	93	135	0	62	180	163	121	115	60	47	80	136	89	254	79	116	53	210	89	88	132	77	88	125	129	141	138	171	126	69	145	119	90	59	40
GLYMA_01G022700	GLYMA_01G022700	110	133	79	100	157	64	40	101	97	130	63	0	58	66	124	19	23	19	51	58	12	84	53	98	127	117	75	122	81	25	41	20	40	9	8	7	11	12	11	10	14	15	12	8	30	26	8	5
GLYMA_01G022800	GLYMA_01G022800	33	36	25	33	52	10	37	25	21	53	21	12	39	28	60	0	13	22	7	21	19	37	21	31	34	36	18	47	24	32	17	5	5	19	8	15	24	15	7	13	11	9	19	16	4	3	12	15
GLYMA_01G022900	GLYMA_01G022900	17	9	14	23	21	19	25	8	28	21	10	0	5	8	8	0	11	11	5	16	18	14	15	23	40	34	25	34	16	15	16	11	2	0	5	1	10	14	1	4	6	8	12	2	9	0	7	6
GLYMA_01G023000	GLYMA_01G023000	151	201	195	204	98	186	253	191	339	187	211	112	206	104	141	66	224	208	177	352	427	142	86	308	283	97	252	220	261	100	266	124	209	132	244	102	276	183	184	196	164	171	116	244	133	89	240	182
GLYMA_01G023100	GLYMA_01G023100	0	0	0	0	0	0	0	0	0	0	0	0	0	0	0	0	0	0	0	3	0	0	0	0	1	0	0	0	0	0	0	0	0	0	0	0	0	0	0	0	0	0	0	0	0	0	0	0
GLYMA_01G023200	GLYMA_01G023200	387	366	566	275	386	321	248	390	759	675	832	404	375	345	365	92	406	797	1079	558	732	293	264	410	665	657	1074	431	413	224	1270	1301	1104	575	914	903	1421	1101	1439	1500	1408	1158	789	751	1185	362	1083	901
GLYMA_01G023300	GLYMA_01G023300	2412	2859	2525	2059	1580	1869	1461	2225	2897	3294	3533	1727	2213	1665	1874	628	1035	2293	1373	2670	2081	1362	1247	2403	2295	2481	3161	2091	1810	773	2457	2030	2394	1302	1551	715	2118	2199	1566	2008	1984	1114	1484	1568	2302	581	1375	1159
GLYMA_01G023400	GLYMA_01G023400	0	0	0	0	0	0	0	0	0	0	0	0	0	0	0	0	0	0	0	0	0	0	0	0	0	0	0	0	0	1	1	0	0	0	0	0	0	0	0	0	0	0	0	0	1	0	0	0
GLYMA_01G023500	GLYMA_01G023500	22	37	25	15	15	53	5	9	19	46	25	53	35	5	19	0	40	39	21	19	58	8	21	18	6	4	28	6	10	0	60	51	39	20	13	23	98	31	22	58	36	46	45	45	26	19	61	57
GLYMA_01G023600	GLYMA_01G023600	327	234	197	268	305	202	150	197	241	314	195	56	192	182	242	30	90	184	159	212	147	214	141	193	376	240	207	319	332	96	239	136	174	75	129	140	130	129	115	190	115	71	103	99	124	74	104	78
GLYMA_01G023700	GLYMA_01G023700	142	162	155	117	126	92	79	143	205	186	147	156	133	86	159	1	118	175	86	160	99	139	99	140	239	148	236	160	173	57	137	90	126	61	71	200	129	130	167	143	88	100	63	63	109	26	76	54
GLYMA_01G023800	GLYMA_01G023800	9	8	3	0	16	2	0	5	5	2	7	7	7	4	14	0	6	3	7	4	1	21	2	3	4	11	6	0	4	1	17	5	9	2	6	2	0	4	5	2	4	2	6	9	2	25	10	11
GLYMA_01G023900	GLYMA_01G023900	104	150	124	94	139	89	41	92	134	160	140	36	96	102	108	64	97	172	150	149	70	126	89	103	120	101	135	143	153	32	143	127	118	116	105	159	130	118	167	158	132	142	70	93	101	159	83	89
GLYMA_01G024000	GLYMA_01G024000	282	345	432	349	210	277	182	349	353	351	383	331	470	645	651	269	178	332	118	236	307	182	327	326	302	501	490	163	219	121	956	805	432	676	258	1110	556	477	477	172	263	691	926	917	334	1195	404	471
GLYMA_01G024100	GLYMA_01G024100	0	0	0	0	0	0	0	0	0	0	0	0	0	0	0	0	0	0	0	0	0	0	0	0	0	0	0	0	0	0	0	0	0	0	0	0	0	0	0	0	0	0	0	0	0	0	0	0
GLYMA_01G024200	GLYMA_01G024200	0	0	1	0	0	0	0	0	0	0	0	0	0	0	0	0	0	0	0	0	0	0	0	0	0	0	0	0	0	0	2	2	0	0	0	0	0	2	0	1	3	0	0	0	0	0	0	0
GLYMA_01G024300	GLYMA_01G024300	244	182	242	193	57	135	77	88	155	148	220	157	391	361	451	54	147	162	99	190	305	96	72	103	105	78	128	87	119	67	491	313	357	265	481	499	702	465	296	582	551	607	871	618	395	189	402	324
GLYMA_01G024400	GLYMA_01G024400	0	0	0	4	1	0	0	0	1	2	2	0	2	0	0	0	0	2	3	7	12	1	0	5	3	0	0	3	2	2	2	2	0	2	4	5	1	1	0	5	1	7	1	1	3	0	10	0
GLYMA_01G024500	GLYMA_01G024500	110	61	85	76	28	43	35	17	22	35	80	107	124	165	202	22	13	42	13	33	36	24	11	24	85	47	55	46	42	41	139	115	167	75	55	163	207	70	45	77	80	88	104	84	96	38	64	42
GLYMA_01G024600	GLYMA_01G024600	392	472	354	362	504	270	174	318	375	475	394	313	436	385	516	230	223	452	349	371	271	333	259	406	360	341	355	354	396	177	447	475	420	331	343	477	450	476	390	496	447	476	475	416	382	284	345	361
GLYMA_01G024700	GLYMA_01G024700	70	73	73	44	88	54	60	74	107	98	66	110	70	57	84	4	82	75	46	95	106	75	49	62	74	63	50	61	94	24	76	72	82	64	43	118	67	49	62	109	80	96	46	72	46	89	103	64
GLYMA_01G024800	GLYMA_01G024800	8	5	6	18	0	17	16	5	11	7	12	7	7	0	3	0	18	23	15	9	15	2	2	12	16	10	21	11	1	7	18	4	23	14	7	4	4	21	7	3	11	4	6	8	9	0	7	0
GLYMA_01G024900	GLYMA_01G024900	0	3	2	0	0	4	0	1	0	2	0	0	1	0	0	0	0	0	5	3	2	0	0	1	6	1	0	1	0	0	0	0	0	0	0	0	0	0	0	0	0	0	1	0	0	0	0	0
GLYMA_01G025000	GLYMA_01G025000	49	36	15	21	55	30	25	28	20	27	19	3	25	30	13	23	8	15	28	38	41	53	21	29	29	7	24	30	31	15	17	4	1	12	3	0	5	3	5	5	1	6	8	8	7	2	5	4
GLYMA_01G025100	GLYMA_01G025100	1232	1261	820	1045	631	661	771	1153	1186	1298	728	1050	1521	1260	1610	692	735	961	412	420	443	389	423	288	958	1498	1372	589	504	363	3556	2351	1099	546	473	394	2662	1459	726	520	738	426	4992	1298	795	2738	3126	2066
GLYMA_01G025200	GLYMA_01G025200	348	430	515	196	138	185	162	262	443	301	511	421	253	211	292	25	232	815	248	206	257	165	107	224	330	230	443	186	230	79	773	777	978	692	269	2754	986	1173	1805	1738	1178	1942	593	1204	724	1031	885	1170
GLYMA_01G025300	GLYMA_01G025300	194	207	157	239	199	271	248	244	446	387	386	110	338	299	296	104	252	224	296	284	222	220	139	300	594	376	449	367	292	114	321	138	113	46	97	85	408	148	96	331	228	118	366	318	160	65	184	133
GLYMA_01G025400	GLYMA_01G025400	43	6	3	4	47	5	3	21	29	35	0	0	13	7	61	0	0	0	14	24	2	70	10	8	54	25	16	15	46	6	0	0	0	0	0	7	0	0	1	0	0	0	0	0	0	0	1	7
GLYMA_01G025500	GLYMA_01G025500	137	150	166	140	149	179	43	32	73	50	43	33	79	80	127	78	71	16	159	234	173	113	150	180	161	70	54	432	255	100	89	62	59	42	79	43	106	22	12	50	52	18	79	58	58	10	27	28
GLYMA_01G025600	GLYMA_01G025600	73	50	67	30	76	44	68	63	77	123	62	130	147	125	197	0	26	81	44	38	39	64	32	68	94	93	160	62	105	35	169	104	140	103	59	232	109	124	164	127	162	288	177	271	103	69	110	150
GLYMA_01G025700	GLYMA_01G025700	0	0	0	0	0	2	0	0	0	0	0	12	0	0	0	0	0	9	0	0	1	0	0	2	0	0	1	0	0	0	1	2	6	0	1	2	2	3	7	1	1	9	0	1	0	0	5	1
GLYMA_01G025800	GLYMA_01G025800	11	14	24	13	0	34	4	20	17	18	27	112	16	10	19	0	44	96	4	5	0	6	21	8	14	18	39	2	4	11	170	176	40	141	92	376	114	123	145	103	77	322	199	203	41	390	123	271
GLYMA_01G025900	GLYMA_01G025900	0	0	0	0	0	0	0	0	0	1	0	0	0	0	0	0	0	0	2	0	15	0	0	0	0	0	0	0	0	0	0	0	0	0	5	0	0	0	0	0	1	0	0	0	0	0	6	0
GLYMA_01G026000	GLYMA_01G026000	319	493	597	589	567	567	265	301	502	518	566	292	385	307	442	37	388	725	621	615	550	386	443	586	553	440	874	546	595	249	1083	706	517	727	778	1440	730	693	901	943	948	669	711	470	771	555	633	601
GLYMA_01G026100	GLYMA_01G026100	238	256	122	188	472	134	95	298	209	406	157	334	361	366	796	156	189	161	110	159	155	194	202	166	177	377	238	144	147	79	250	155	119	152	66	285	185	172	245	87	93	426	365	447	125	293	354	427
GLYMA_01G026200	GLYMA_01G026200	33	29	29	0	2	2	0	0	0	9	2	0	28	22	28	0	0	2	6	6	3	5	5	6	7	5	3	15	9	1	36	17	70	14	10	7	20	4	0	5	14	18	25	22	19	11	1	9
GLYMA_01G026300	GLYMA_01G026300	0	0	0	0	0	0	0	0	0	0	0	0	0	0	0	0	0	0	0	1	0	0	0	0	0	0	0	0	0	0	0	0	0	0	0	0	0	0	0	0	0	0	0	0	0	0	0	0
GLYMA_01G026400	GLYMA_01G026400	28	13	23	12	24	9	6	11	17	23	11	7	23	16	33	3	4	29	11	6	13	20	12	12	18	18	30	9	14	10	24	21	1	4	6	24	19	19	21	18	12	45	25	31	15	17	6	8
GLYMA_01G026500	GLYMA_01G026500	121	103	97	112	121	63	27	49	67	84	106	181	140	125	168	76	41	76	72	64	114	95	85	97	88	93	141	75	90	51	206	101	67	111	63	202	112	86	96	128	111	177	246	194	91	100	105	104
GLYMA_01G026600	GLYMA_01G026600	0	7	3	2	5	4	2	0	6	1	5	0	1	2	3	1	9	1	4	6	12	6	9	7	10	2	9	11	5	10	4	7	0	7	1	0	8	0	0	0	3	0	3	0	1	0	0	0
GLYMA_01G026700	GLYMA_01G026700	6230	7144	8322	7084	4735	8202	3493	3266	6452	8555	9541	13104	5401	4368	5362	1067	5745	17384	4668	4649	6412	2240	4076	5734	6031	6542	13144	4362	4140	3413	18186	17636	11766	14191	12625	22023	17818	14583	17614	21741	17791	18112	12188	13527	12623	6794	13604	15382
GLYMA_01G026800	GLYMA_01G026800	97	105	115	126	180	120	50	82	203	162	104	51	113	141	235	62	58	76	107	140	100	119	110	97	203	166	166	210	207	94	79	48	65	46	72	32	91	45	60	33	63	70	103	97	56	79	67	64
GLYMA_01G026900	GLYMA_01G026900	2	3	7	0	9	2	0	2	9	3	1	0	2	2	5	0	2	5	3	18	5	4	0	2	4	2	2	6	9	3	1	1	1	0	0	2	1	0	0	0	1	0	1	2	1	0	0	5
GLYMA_01G027000	GLYMA_01G027000	0	0	0	0	0	0	0	0	0	0	0	0	0	0	0	0	0	0	0	0	0	0	0	0	0	0	0	0	0	0	0	0	0	0	0	0	0	0	0	0	0	0	0	0	0	0	0	0
GLYMA_01G027100	GLYMA_01G027100	0	0	0	0	0	0	0	0	0	0	0	0	0	0	0	0	0	0	0	0	0	1	0	0	0	0	0	0	0	0	0	0	0	0	0	0	0	0	0	0	0	0	0	0	0	0	0	0
GLYMA_01G027200	GLYMA_01G027200	0	0	0	0	0	0	0	0	1	0	0	0	0	0	0	0	0	0	0	0	0	0	0	0	0	0	0	0	0	0	0	1	0	0	0	13	0	0	0	2	1	5	0	5	0	0	2	6
GLYMA_01G027300	GLYMA_01G027300	293	270	365	268	306	242	261	201	301	232	225	202	251	188	249	133	198	185	134	193	196	319	160	267	309	247	279	276	272	116	326	216	387	109	141	199	282	212	212	245	192	189	170	215	212	305	171	177
GLYMA_01G027400	GLYMA_01G027400	0	0	0	0	0	0	0	0	0	0	0	0	0	0	0	0	0	0	0	0	0	0	0	0	0	0	0	0	0	0	0	0	0	0	0	0	0	0	2	1	0	1	0	0	0	0	0	0
GLYMA_01G027500	GLYMA_01G027500	173	190	277	214	163	243	163	199	282	285	405	747	209	144	197	86	308	484	285	353	467	155	174	297	204	263	365	244	177	136	647	711	560	575	920	1100	600	629	951	976	837	1053	459	781	745	518	765	511
GLYMA_01G027600	GLYMA_01G027600	14	12	8	8	22	12	0	19	28	12	9	0	15	14	16	0	6	2	49	13	13	15	8	21	11	17	13	25	21	4	14	5	2	0	23	0	5	13	5	13	5	3	4	5	10	1	3	6
GLYMA_01G027700	GLYMA_01G027700	169	180	93	96	190	80	43	117	64	104	77	66	86	62	86	0	23	95	49	49	56	93	48	109	101	76	79	73	78	31	112	96	60	73	58	118	53	73	77	60	46	66	52	56	43	48	38	69
GLYMA_01G027800	GLYMA_01G027800	57	50	48	67	68	32	29	35	58	78	43	14	50	56	55	0	10	6	37	66	27	52	37	72	85	74	49	51	68	21	46	24	41	6	49	7	16	29	12	24	19	0	25	9	28	6	10	9
GLYMA_01G027900	GLYMA_01G027900	3	0	0	0	0	0	0	0	3	0	0	0	0	1	0	0	0	0	0	3	0	0	0	0	0	0	2	0	0	0	1	1	0	0	5	0	0	0	1	2	2	2	0	3	0	0	0	0
GLYMA_01G028000	GLYMA_01G028000	0	0	0	0	0	0	0	0	0	0	0	0	0	0	0	0	0	0	0	0	0	0	0	0	0	0	0	0	0	0	0	0	0	0	0	0	0	0	0	0	0	0	0	0	0	0	0	0
GLYMA_01G028100	GLYMA_01G028100	49	81	63	55	57	45	55	72	94	61	56	26	32	79	81	56	25	88	44	50	32	72	48	76	69	87	99	76	66	22	76	96	135	67	44	98	68	77	85	107	66	77	49	74	80	97	77	82
GLYMA_01G028200	GLYMA_01G028200	96	154	137	161	167	252	227	196	307	238	361	236	174	144	119	43	204	146	231	292	414	176	173	202	136	85	210	167	170	87	224	188	165	69	229	39	225	223	81	191	166	111	95	144	125	60	250	78
GLYMA_01G028300	GLYMA_01G028300	0	0	0	0	0	0	0	0	0	0	0	0	0	0	0	0	0	0	1	0	0	0	0	0	0	0	0	0	0	0	0	0	0	0	0	0	0	0	0	0	0	0	0	0	0	0	0	0
GLYMA_01G028400	GLYMA_01G028400	0	0	0	0	0	0	0	0	0	0	0	0	0	0	0	0	0	0	0	0	0	0	0	0	0	0	0	0	0	0	0	0	0	0	0	0	0	0	0	0	0	0	0	0	0	0	0	0
GLYMA_01G028500	GLYMA_01G028500	39	26	35	16	55	53	84	38	67	35	53	58	55	40	33	0	11	21	27	55	133	29	25	38	24	26	20	32	38	45	40	35	82	25	96	25	65	75	24	71	72	41	35	33	53	0	40	24
GLYMA_01G028600	GLYMA_01G028600	120	158	241	136	130	80	52	110	127	145	98	45	70	92	105	0	54	36	175	81	115	80	61	83	138	119	155	112	92	68	128	75	175	34	69	3	63	32	8	22	48	7	61	31	87	45	19	27
GLYMA_01G028700	GLYMA_01G028700	311	275	398	288	231	193	148	206	283	272	237	86	207	222	207	4	193	202	223	318	267	251	178	299	388	228	276	302	256	98	221	149	294	133	127	178	165	171	152	158	196	136	121	159	141	88	125	168
GLYMA_01G028800	GLYMA_01G028800	8	18	13	15	14	15	0	14	11	8	10	0	13	13	15	0	3	14	16	9	12	18	25	5	8	15	8	6	14	12	30	18	18	14	12	19	6	7	1	3	11	5	18	10	10	42	0	13
GLYMA_01G028900	GLYMA_01G028900	1729	1920	2015	1545	1847	1503	861	1553	2309	2617	2353	1430	2165	2099	1977	530	1069	1171	2113	2640	1811	1871	1348	1733	2327	1640	1902	1862	2076	727	1335	1085	1925	729	1004	1180	1312	1413	815	1322	1409	1224	1240	1278	1449	575	1315	934
GLYMA_01G029000	GLYMA_01G029000	206	244	225	213	246	165	121	193	216	224	154	109	200	221	211	141	112	166	165	165	232	203	171	231	194	147	154	207	198	68	152	139	149	191	142	171	173	176	137	131	140	138	100	117	137	45	130	91
GLYMA_01G029100	GLYMA_01G029100	775	877	1016	1002	620	1068	799	766	1246	673	1241	861	947	625	711	396	1466	2039	1155	882	1765	522	553	992	771	492	1114	699	680	501	2573	2573	1667	1449	2033	2420	2513	2887	2497	2364	2263	1586	1961	1811	1965	903	2574	1910
GLYMA_01G029200	GLYMA_01G029200	2941	3253	2083	2011	4207	1260	870	1781	1375	2750	1050	1505	3075	3403	3771	785	1255	1034	1594	1592	1414	2020	1851	1515	1983	2903	1600	1812	1828	720	1942	1573	1119	964	851	1607	1289	661	1022	587	793	1473	2558	1604	914	2248	1800	2249
GLYMA_01G029300	GLYMA_01G029300	7	2	0	0	9	0	0	9	1	0	3	0	0	0	0	0	0	0	0	0	0	1	0	4	0	0	0	0	0	0	0	4	0	0	3	1	0	0	0	0	0	0	0	2	4	0	0	0
GLYMA_01G029400	GLYMA_01G029400	428	428	408	350	569	249	261	265	286	196	169	229	159	236	232	320	254	163	133	352	540	366	285	287	183	152	115	461	416	309	173	129	197	108	288	204	118	129	97	185	101	144	56	128	113	37	147	119
GLYMA_01G029500	GLYMA_01G029500	88	66	95	93	62	99	112	92	114	94	156	67	70	39	31	0	138	293	75	107	70	58	36	130	101	85	207	124	62	27	263	248	167	206	196	225	313	283	452	333	286	305	135	178	164	115	408	368
GLYMA_01G029600	GLYMA_01G029600	1175	1323	1071	782	1157	459	262	507	574	1443	697	573	1342	1368	1401	324	222	440	510	569	349	665	509	555	760	936	633	534	580	217	1029	874	1023	594	425	1216	733	491	544	632	666	967	1075	995	807	742	352	486
GLYMA_01G029700	GLYMA_01G029700	46	70	96	92	66	51	58	59	90	51	72	44	62	44	60	55	102	121	85	87	108	61	63	99	69	38	86	92	86	34	76	61	103	69	98	98	87	136	118	129	98	100	47	49	63	91	117	97
GLYMA_01G029800	GLYMA_01G029800	1393	1343	1618	1045	1293	707	434	769	722	1102	667	674	596	800	1190	271	417	707	412	584	604	627	606	908	638	940	873	714	686	524	927	732	1373	774	582	1088	898	729	902	607	541	843	486	697	652	368	617	736
GLYMA_01G029900	GLYMA_01G029900	17	8	7	18	16	3	12	7	10	3	3	0	8	6	12	0	12	7	4	7	24	24	2	19	9	9	8	18	19	7	6	1	8	0	0	0	4	0	1	1	4	0	1	5	3	0	0	2
GLYMA_01G030000	GLYMA_01G030000	104	199	81	124	106	72	41	70	125	135	72	22	72	61	91	19	24	32	66	68	36	69	69	67	89	129	211	67	71	47	43	32	64	11	7	8	32	11	14	15	20	5	59	3	48	36	24	30
GLYMA_01G030100	GLYMA_01G030100	0	0	0	0	0	0	0	0	0	0	0	0	0	0	0	0	0	0	0	0	0	0	0	0	0	0	0	0	0	0	0	0	0	0	0	0	0	0	0	0	0	0	0	0	0	0	0	0
GLYMA_01G030200	GLYMA_01G030200	0	0	0	2	0	0	0	0	0	0	0	0	0	2	1	0	0	0	1	5	0	0	0	0	0	0	0	0	0	0	0	0	0	0	0	0	0	0	0	0	0	0	0	0	0	0	0	0
GLYMA_01G030300	GLYMA_01G030300	18	19	28	11	6	15	22	9	28	7	26	64	9	21	12	37	19	56	18	21	56	8	9	17	21	9	23	10	11	10	23	41	14	23	79	54	24	32	44	22	19	38	14	31	43	52	23	14
GLYMA_01G030400	GLYMA_01G030400	63	71	81	67	68	122	49	68	81	74	89	60	68	45	53	1	161	172	34	59	83	82	63	88	124	105	112	100	73	41	216	220	97	143	167	324	190	193	256	277	237	260	154	171	167	100	217	222
GLYMA_01G030500	GLYMA_01G030500	541	731	730	1035	361	1420	1155	531	1290	763	1565	1790	845	571	449	526	2345	2235	1184	1069	2393	376	653	1054	655	437	1097	678	575	507	2465	2074	1396	1765	3160	2737	2223	2369	1945	2812	2259	2367	1058	2174	1705	603	2621	1809
GLYMA_01G030600	GLYMA_01G030600	1051	1241	919	1006	1655	918	1716	1567	1646	1284	1118	1084	1160	1373	1347	819	1142	557	843	1682	1689	1398	1270	1432	1102	938	730	1431	1546	691	584	434	616	498	794	604	485	704	615	743	599	734	294	679	597	226	639	573
GLYMA_01G030700	GLYMA_01G030700	0	0	0	0	0	0	0	0	0	0	0	0	0	0	0	0	0	0	0	0	0	0	0	0	0	0	0	0	0	0	0	0	0	0	0	0	0	0	0	0	0	0	0	0	0	0	0	0
GLYMA_01G030800	GLYMA_01G030800	619	768	679	662	1279	577	730	730	830	812	675	354	586	707	641	285	433	555	468	768	599	705	574	796	777	577	571	906	829	438	469	496	661	404	573	479	460	462	472	565	458	427	247	334	433	508	496	545
GLYMA_01G030900	GLYMA_01G030900	939	1612	1880	1083	402	663	347	574	646	1502	1134	879	1070	963	844	339	567	533	1117	868	1057	398	682	813	715	1145	1545	625	647	338	1783	905	748	366	282	29	878	302	46	332	661	116	1741	457	625	915	322	333
GLYMA_01G031000	GLYMA_01G031000	0	0	0	0	0	0	0	0	0	0	0	0	0	0	0	0	0	0	0	0	0	0	0	0	0	0	0	0	0	0	0	0	0	0	0	0	0	0	0	0	0	0	0	0	0	0	0	0
GLYMA_01G031100	GLYMA_01G031100	0	0	0	0	0	0	0	0	0	0	0	0	0	0	0	0	0	0	0	0	0	0	0	0	0	0	0	0	0	0	0	0	0	0	0	0	0	0	0	0	0	0	0	0	0	0	0	0
GLYMA_01G031200	GLYMA_01G031200	86	68	60	32	121	17	10	25	22	72	26	24	46	39	82	0	12	27	9	21	0	35	10	29	40	20	77	30	32	12	40	32	35	39	4	61	50	26	40	34	30	60	27	72	24	68	62	58
GLYMA_01G031300	GLYMA_01G031300	129	77	37	64	222	27	16	145	60	162	40	0	162	197	284	0	27	12	86	108	21	215	112	86	193	125	64	195	176	44	16	6	23	3	9	2	16	8	6	4	9	2	28	4	15	2	0	30
GLYMA_01G031400	GLYMA_01G031400	152	132	139	134	182	88	121	146	172	192	146	30	168	130	300	68	161	193	161	126	102	230	135	185	366	290	429	236	232	71	239	140	172	161	93	308	177	188	235	149	142	140	221	123	103	292	157	207
GLYMA_01G031500	GLYMA_01G031500	149	116	204	115	218	187	112	94	182	139	151	90	80	101	112	187	116	205	44	107	201	103	90	115	156	159	157	117	87	55	244	170	334	116	184	401	219	292	234	232	227	240	107	228	220	89	131	138
GLYMA_01G031600	GLYMA_01G031600	0	0	0	0	0	0	0	0	0	0	0	0	0	0	0	0	0	0	0	0	0	0	0	0	0	0	0	0	0	0	0	0	0	0	0	0	0	0	0	0	0	0	0	0	0	0	0	0
GLYMA_01G031700	GLYMA_01G031700	2343	2251	1394	1829	3268	1019	1105	2011	2218	3004	2030	779	3241	3253	3462	810	807	582	2801	4287	2653	3893	2102	2741	2478	1518	999	2815	3702	729	667	439	650	353	439	571	654	682	466	843	764	740	968	838	859	391	563	601
GLYMA_01G031800	GLYMA_01G031800	42	36	14	28	62	38	17	45	37	65	58	43	22	32	33	0	3	8	13	29	15	24	14	31	68	75	65	27	58	9	78	48	64	4	44	9	37	64	21	18	19	10	11	17	27	18	38	9
GLYMA_01G031900	GLYMA_01G031900	433	324	350	399	314	400	258	255	418	476	637	222	749	515	521	22	283	338	157	384	309	322	256	355	677	437	387	579	464	134	686	517	378	159	343	282	571	428	259	663	727	453	528	582	450	68	344	221
GLYMA_01G032000	GLYMA_01G032000	797	918	715	486	515	446	265	598	599	852	634	122	458	450	491	244	304	286	390	644	530	540	438	581	705	748	635	734	689	248	458	279	301	119	181	18	219	120	21	157	188	8	324	78	228	174	122	146
GLYMA_01G032100	GLYMA_01G032100	933	846	947	689	924	603	403	585	780	1028	749	177	599	600	770	19	486	856	414	699	368	643	527	741	1102	908	1132	886	949	365	828	521	760	354	373	738	795	578	794	646	634	535	516	406	517	240	482	493
GLYMA_01G032200	GLYMA_01G032200	62	48	45	63	39	30	23	54	58	43	13	0	29	62	29	13	12	16	58	75	92	35	29	47	83	30	25	51	57	41	4	4	3	0	6	0	8	0	3	5	6	1	12	3	17	0	8	4
GLYMA_01G032300	GLYMA_01G032300	36	29	30	25	22	19	12	7	36	20	59	16	83	153	116	15	21	44	27	43	56	33	37	44	33	36	54	43	30	39	53	45	51	87	82	124	157	14	45	62	69	56	54	44	44	24	52	21
GLYMA_01G032400	GLYMA_01G032400	88	40	95	88	45	20	31	51	75	78	51	26	140	153	133	113	68	60	46	65	74	53	30	54	125	63	106	72	87	35	78	54	43	60	70	101	93	57	131	141	102	166	188	171	86	65	48	107
GLYMA_01G032500	GLYMA_01G032500	931	924	514	690	1301	621	397	849	814	1783	969	478	1226	1115	1986	214	446	635	1075	1084	592	1027	830	952	1364	1475	1020	1208	1122	291	740	494	369	429	283	679	657	412	416	580	625	779	891	677	577	949	412	484
GLYMA_01G032600	GLYMA_01G032600	110	75	20	49	156	76	32	105	48	146	128	68	51	65	49	74	66	20	8	133	75	33	48	97	77	263	43	117	65	41	70	19	44	10	45	34	60	38	33	76	89	80	176	98	78	64	35	34
GLYMA_01G032700	GLYMA_01G032700	0	0	0	0	0	0	0	0	0	0	0	0	0	0	0	0	0	0	0	0	0	0	0	0	0	0	0	0	0	0	0	0	0	0	0	0	0	0	0	0	0	0	0	0	0	0	0	0
GLYMA_01G032800	GLYMA_01G032800	0	0	2	0	3	0	0	0	0	0	1	0	0	0	0	0	0	0	0	0	0	0	0	0	1	3	0	0	1	0	0	0	0	0	0	0	0	1	0	0	0	0	0	0	0	0	0	0
GLYMA_01G032900	GLYMA_01G032900	17	21	18	8	11	19	10	0	16	10	15	0	45	36	80	0	0	14	56	126	47	28	11	43	74	19	19	21	32	3	16	7	41	11	0	16	21	31	21	28	44	29	42	49	61	0	9	14
GLYMA_01G033000	GLYMA_01G033000	35	17	35	23	26	16	2	20	26	11	21	0	45	51	55	0	30	32	36	61	71	32	10	19	60	20	29	13	6	23	21	11	20	24	19	16	20	24	17	13	35	31	47	38	46	1	21	9
GLYMA_01G033100	GLYMA_01G033100	0	0	0	0	0	0	0	0	0	0	0	0	0	0	0	0	0	0	0	0	0	0	0	0	0	0	0	0	0	0	0	0	0	0	0	0	0	0	0	0	0	0	0	0	0	0	0	0
GLYMA_01G033200	GLYMA_01G033200	142	130	169	160	169	120	86	109	146	156	113	72	202	262	351	3	104	211	187	326	304	177	93	116	382	168	183	159	92	100	204	168	171	172	78	301	249	141	242	278	260	255	162	258	226	53	113	228
GLYMA_01G033300	GLYMA_01G033300	418	294	383	327	309	271	231	325	424	312	337	175	36	33	63	5	234	656	28	39	9	271	266	299	493	380	715	417	407	206	635	614	493	553	451	1206	810	823	1151	987	483	343	39	40	290	452	419	788
GLYMA_01G033400	GLYMA_01G033400	94	75	97	119	96	102	72	78	119	41	48	48	0	0	0	2	168	186	0	0	0	58	48	95	141	62	92	155	138	97	168	116	130	89	131	216	114	142	240	178	81	61	0	0	41	9	138	182
GLYMA_01G033500	GLYMA_01G033500	4	3	2	0	6	0	0	0	2	2	2	0	1	7	1	0	3	0	0	0	0	3	2	7	2	0	2	0	0	1	1	3	0	0	0	2	0	0	2	4	1	0	0	2	4	0	1	0
GLYMA_01G033600	GLYMA_01G033600	0	0	0	0	0	0	0	0	0	0	0	0	1	3	1	0	0	0	0	0	0	0	0	0	0	0	0	1	1	1	0	0	0	0	0	0	0	0	0	0	0	0	3	0	0	0	0	0
GLYMA_01G033700	GLYMA_01G033700	109	92	122	93	132	87	86	146	155	122	81	1	84	74	85	0	62	40	76	120	70	129	106	133	125	67	63	106	148	74	26	18	22	10	22	6	19	12	11	38	32	21	30	24	26	7	14	3
GLYMA_01G033800	GLYMA_01G033800	167	228	184	238	220	237	140	184	261	252	375	363	183	157	157	57	292	473	184	218	321	121	143	188	209	205	313	205	185	142	674	687	505	567	621	920	775	602	622	1126	905	952	681	772	791	198	670	709
GLYMA_01G033900	GLYMA_01G033900	10	39	16	54	20	31	36	29	41	51	45	18	28	22	24	0	26	37	70	66	59	30	23	41	35	31	33	78	48	17	32	10	12	23	16	10	33	15	33	15	35	17	20	14	25	17	23	23
GLYMA_01G034000	GLYMA_01G034000	1496	2382	3904	1478	1243	2481	2046	1342	1949	1023	1420	407	3647	3353	2288	1504	1799	999	2363	4615	5686	1970	3112	4366	2191	2081	1510	3958	2576	2208	1181	1284	2975	513	2072	7	1176	314	31	302	591	19	690	357	980	360	472	577
GLYMA_01G034100	GLYMA_01G034100	83	64	37	76	128	66	30	83	100	78	89	129	32	25	27	0	96	163	63	64	74	89	58	60	116	79	118	95	75	31	86	111	129	70	32	121	96	82	110	104	97	86	54	59	102	44	54	56
GLYMA_01G034200	GLYMA_01G034200	22	40	36	35	21	16	17	8	12	31	33	0	38	10	19	0	11	10	42	22	44	36	15	32	40	24	27	33	48	15	77	32	30	29	33	26	39	13	22	26	40	35	47	51	37	0	5	12
GLYMA_01G034300	GLYMA_01G034300	82	112	83	94	68	57	21	54	82	123	128	87	105	108	54	44	54	87	131	126	99	75	78	85	95	112	124	100	76	35	193	129	135	45	105	81	76	107	70	118	80	81	113	92	135	77	101	51
GLYMA_01G034400	GLYMA_01G034400	25	48	25	42	13	40	73	71	123	49	135	115	25	15	23	49	86	60	17	48	69	28	40	48	49	30	54	53	28	15	60	29	19	17	72	11	21	53	45	81	57	23	12	27	25	52	100	63
GLYMA_01G034500	GLYMA_01G034500	0	0	0	0	0	0	0	0	0	0	0	0	0	0	0	0	0	0	0	0	0	0	0	0	0	0	1	0	0	0	0	0	0	0	0	0	0	0	0	0	0	0	0	0	0	0	0	0
GLYMA_01G034600	GLYMA_01G034600	6	1	0	2	10	2	0	35	10	12	6	0	4	3	7	0	0	0	5	2	5	16	4	1	11	9	15	1	0	2	5	2	0	5	0	1	3	4	7	7	3	2	1	1	8	4	6	1
GLYMA_01G034700	GLYMA_01G034700	32	56	39	109	18	101	92	58	120	80	132	53	60	34	17	148	305	319	84	91	150	37	64	98	145	77	176	89	70	55	222	168	53	76	77	33	139	213	63	146	143	77	100	75	63	316	208	144
GLYMA_01G034800	GLYMA_01G034800	19	13	20	34	16	21	66	21	37	17	27	12	16	13	15	0	94	81	26	26	51	11	39	39	31	31	44	38	34	27	58	49	30	20	73	41	29	112	23	45	33	21	41	37	28	79	90	23
GLYMA_01G034900	GLYMA_01G034900	85	116	130	91	71	94	89	114	138	136	127	152	85	87	72	43	109	147	230	184	124	110	62	120	94	161	167	84	112	41	91	104	169	45	69	4	82	30	13	26	49	3	57	19	73	27	66	24
GLYMA_01G035000	GLYMA_01G035000	44	36	12	7	74	3	20	18	31	35	24	14	6	16	32	0	18	8	20	16	0	38	21	9	43	32	24	28	23	7	7	7	7	2	3	0	11	0	0	1	5	0	0	5	6	29	16	15
GLYMA_01G035100	GLYMA_01G035100	1042	1209	1352	964	963	871	622	862	1100	918	1035	721	830	715	814	376	935	1298	883	1036	903	739	723	1094	971	952	1208	896	937	613	1260	949	1104	774	781	972	1098	881	1047	881	834	904	881	654	746	848	848	854
GLYMA_01G035200	GLYMA_01G035200	0	0	0	0	0	0	0	0	0	0	0	0	1	1	1	0	0	0	2	0	0	0	0	1	0	0	0	3	0	3	0	0	0	0	0	6	3	0	0	1	1	0	0	0	0	0	3	0
GLYMA_01G035300	GLYMA_01G035300	226	314	428	222	90	210	327	216	264	154	199	97	124	148	122	89	328	218	100	213	408	102	205	236	172	132	164	159	196	174	245	184	276	84	240	40	163	126	118	109	81	68	135	88	94	74	147	74
GLYMA_01G035400	GLYMA_01G035400	4	8	6	6	0	13	34	4	26	3	15	10	2	3	7	0	2	18	16	32	65	3	11	16	14	14	16	14	13	7	13	20	14	7	24	0	4	22	9	12	16	1	1	9	7	0	18	4
GLYMA_01G035500	GLYMA_01G035500	0	1	0	0	2	2	0	0	0	0	0	0	0	0	0	0	0	0	0	1	0	0	0	3	1	0	1	0	0	0	1	0	2	0	0	0	0	0	0	0	0	0	1	0	0	0	0	0
GLYMA_01G035600	GLYMA_01G035600	55	92	144	57	53	46	9	43	71	50	49	37	50	46	57	0	34	54	53	83	76	51	67	63	73	62	72	95	70	32	70	52	88	37	9	0	69	16	4	18	33	1	54	7	41	25	11	10
GLYMA_01G035700	GLYMA_01G035700	704	949	660	649	918	361	319	340	485	1446	658	596	753	558	822	93	173	532	252	297	213	262	248	551	619	818	756	394	289	174	752	398	366	285	165	491	526	395	301	360	483	637	463	397	299	161	306	437
GLYMA_01G035800	GLYMA_01G035800	12	7	27	10	8	5	4	11	6	8	5	0	4	6	8	0	2	11	8	10	12	11	9	25	6	4	15	3	25	14	15	10	20	8	6	2	7	34	13	10	12	16	10	10	10	0	8	10
GLYMA_01G035900	GLYMA_01G035900	0	0	0	0	0	0	0	0	4	0	0	0	0	0	1	0	0	1	0	0	0	0	0	1	0	0	0	0	0	0	1	0	0	0	0	0	0	0	4	1	0	0	1	1	0	0	0	0
GLYMA_01G036000	GLYMA_01G036000	11	1	9	7	3	2	10	9	8	4	6	15	2	7	29	0	2	4	15	1	0	2	2	2	10	25	14	5	5	6	5	3	14	14	8	13	4	5	19	2	12	9	8	8	4	26	4	8
GLYMA_01G036100	GLYMA_01G036100	0	0	0	0	3	0	0	0	4	1	0	0	0	2	0	0	0	0	0	0	0	0	0	0	1	0	0	2	0	0	0	0	0	0	0	4	0	5	3	2	0	1	0	0	0	0	0	0
GLYMA_01G036200	GLYMA_01G036200	210	238	226	263	297	181	161	144	233	339	353	43	236	180	270	128	96	124	278	238	84	158	189	209	269	300	323	236	199	81	326	197	144	198	159	270	217	172	171	197	246	173	189	154	158	240	141	173
GLYMA_01G036300	GLYMA_01G036300	0	0	2	0	0	0	0	0	0	0	0	0	0	0	0	0	3	0	0	0	0	0	3	0	0	0	0	0	0	0	2	3	0	0	0	0	3	2	0	0	0	1	0	1	1	0	6	0
GLYMA_01G036400	GLYMA_01G036400	0	0	0	0	0	0	0	0	0	0	0	0	0	0	0	0	0	0	0	0	0	0	0	0	0	0	0	0	0	0	0	0	0	0	0	0	0	0	0	0	0	0	0	0	0	0	0	0
GLYMA_01G036500	GLYMA_01G036500	282	307	285	204	331	213	130	173	192	233	170	96	286	238	300	21	198	247	96	182	207	246	150	228	356	251	301	283	293	79	367	221	187	139	201	108	232	130	130	160	155	160	212	176	134	171	202	209
GLYMA_01G036600	GLYMA_01G036600	0	0	0	0	0	0	0	0	0	0	0	0	0	0	0	0	0	0	0	0	0	0	0	0	0	0	0	0	0	0	0	0	0	0	0	0	0	0	0	0	1	0	0	0	0	0	0	0
GLYMA_01G036700	GLYMA_01G036700	412	492	399	442	536	255	174	377	446	610	507	395	461	408	452	80	308	312	374	453	365	403	322	368	455	407	367	380	449	173	435	426	392	304	238	514	528	351	498	485	435	525	461	369	448	533	306	285
GLYMA_01G036800	GLYMA_01G036800	14	39	29	32	3	20	0	17	21	23	8	0	35	42	59	0	21	8	1	9	18	5	13	10	19	20	15	10	14	6	124	127	55	65	27	219	158	77	69	113	68	96	231	117	59	79	66	58
GLYMA_01G036900	GLYMA_01G036900	1933	3108	4292	2176	568	2654	637	1193	2089	1620	1957	1583	2748	3249	2420	537	1177	2078	686	1478	1709	496	1395	1724	1236	1359	2180	1666	1263	948	6117	9245	4238	3627	3072	5056	5470	4257	2095	4389	4374	3200	7197	4144	2897	3107	3351	2288
GLYMA_01G037000	GLYMA_01G037000	0	0	0	0	0	0	0	0	0	0	0	0	0	0	0	0	0	0	0	0	0	0	0	0	0	0	0	0	0	0	0	0	0	0	0	0	0	0	0	0	0	0	0	0	0	0	0	0
GLYMA_01G037100	GLYMA_01G037100	0	0	2	0	0	0	0	0	0	0	0	0	0	0	0	0	0	0	0	0	0	0	0	0	0	0	0	0	0	0	0	0	0	0	0	0	0	0	0	0	0	0	0	0	0	0	0	0
GLYMA_01G037200	GLYMA_01G037200	18	12	8	15	45	6	0	47	33	17	18	99	20	28	20	0	17	19	23	11	9	23	16	21	19	28	14	23	27	8	29	39	45	50	13	128	38	63	44	25	39	53	17	47	20	26	12	16
GLYMA_01G037300	GLYMA_01G037300	106	133	116	95	148	107	110	120	156	217	170	186	143	171	240	1	106	119	115	102	107	82	73	77	217	142	247	123	136	66	274	113	207	117	94	284	209	169	222	233	196	433	339	404	184	188	163	220
GLYMA_01G037400	GLYMA_01G037400	74	82	48	58	110	60	49	68	71	68	90	61	62	40	59	8	114	198	57	90	75	70	45	87	90	70	106	138	124	72	104	102	115	64	80	153	112	127	184	118	106	75	56	74	79	62	78	91
GLYMA_01G037500	GLYMA_01G037500	13	21	9	12	15	4	6	12	45	16	24	14	1	3	14	0	0	2	19	23	7	10	2	24	26	17	22	13	20	11	6	6	16	13	22	11	8	12	3	8	5	13	4	14	6	10	8	3
GLYMA_01G037600	GLYMA_01G037600	27	6	11	20	38	15	0	29	16	20	1	0	12	11	28	0	1	0	3	19	6	28	6	5	25	25	8	12	6	0	4	3	2	31	0	2	0	0	1	2	6	1	5	4	1	3	3	0
GLYMA_01G037700	GLYMA_01G037700	386	409	474	427	519	355	276	411	510	508	473	154	370	323	387	152	371	342	306	553	391	403	340	444	610	391	431	547	487	168	356	240	335	144	164	205	423	337	199	322	294	149	261	131	262	200	221	145
GLYMA_01G037800	GLYMA_01G037800	46	53	15	24	0	30	43	15	14	71	75	73	21	23	13	0	35	59	16	17	10	3	9	27	23	39	69	22	3	22	111	87	145	40	43	6	77	79	36	47	37	56	95	47	72	13	102	32
GLYMA_01G037900	GLYMA_01G037900	24	33	43	24	18	30	5	14	30	38	17	67	26	25	59	15	29	19	42	22	42	13	29	26	54	58	61	32	29	6	55	32	20	46	59	39	24	21	36	7	16	40	48	61	31	30	22	48
GLYMA_01G038000	GLYMA_01G038000	35	28	43	17	15	22	6	42	18	51	18	0	17	43	44	0	10	24	33	18	19	30	21	13	25	15	43	20	25	21	16	17	25	20	11	18	21	10	10	8	10	10	15	6	14	12	5	16
GLYMA_01G038100	GLYMA_01G038100	368	357	242	380	457	425	278	324	513	680	682	455	326	261	330	160	379	512	413	494	279	409	364	458	695	570	709	560	532	140	673	498	299	295	260	501	606	471	449	576	502	433	298	357	404	779	475	433
GLYMA_01G038200	GLYMA_01G038200	48	21	28	20	36	28	18	27	19	25	9	15	9	10	15	0	24	75	5	17	8	17	11	19	45	21	19	30	21	21	32	21	34	16	52	12	12	33	53	30	9	17	3	16	21	0	30	46
GLYMA_01G038300	GLYMA_01G038300	520	428	539	473	553	364	348	436	596	682	590	94	408	420	476	43	314	565	377	495	250	501	329	516	864	547	708	557	579	233	650	435	597	345	557	826	547	641	723	761	612	534	354	359	495	235	305	486
GLYMA_01G038400	GLYMA_01G038400	15	15	18	19	62	13	9	20	25	47	24	14	15	15	28	13	18	33	49	46	23	36	14	38	57	35	48	46	79	28	12	8	28	0	6	17	1	16	0	8	8	4	18	11	7	8	11	35
GLYMA_01G038500	GLYMA_01G038500	71	137	101	109	108	79	33	46	86	143	139	95	178	110	141	19	79	66	57	121	80	50	72	73	97	86	112	70	94	32	199	129	105	65	69	143	115	77	61	94	100	120	175	143	94	123	53	77
GLYMA_01G038600	GLYMA_01G038600	2773	3565	3797	4659	2621	5324	3331	4531	7583	3889	6426	8027	4493	2858	4008	2014	9101	10483	6554	7884	13661	3409	4069	5105	4370	2937	6133	4208	4485	2612	10301	6309	3979	4070	6685	7417	6304	7077	5994	5461	6084	7617	7998	10973	4837	8122	9127	5677
GLYMA_01G038700	GLYMA_01G038700	92	99	63	69	90	50	55	42	77	56	67	28	35	56	46	4	75	115	77	66	69	57	64	125	51	58	80	66	48	72	54	37	72	38	45	101	39	47	94	62	46	56	35	53	62	4	42	68
GLYMA_01G038800	GLYMA_01G038800	637	751	536	603	712	505	431	604	707	1479	1545	1172	1066	1119	1499	90	497	559	418	589	456	822	738	722	1001	1056	1106	586	480	230	718	480	740	340	334	896	787	633	833	789	1013	1298	1009	1167	746	311	738	688
GLYMA_01G038900	GLYMA_01G038900	65	66	51	100	56	65	77	143	195	83	68	7	31	41	51	52	292	274	56	97	207	81	58	80	138	110	94	179	141	56	66	38	40	31	44	7	113	94	27	56	63	29	83	41	37	62	135	86
GLYMA_01G039000	GLYMA_01G039000	128	136	116	159	75	107	80	87	160	108	108	70	79	85	61	0	65	134	63	80	79	82	44	94	139	92	167	96	113	57	227	155	186	55	149	76	146	126	75	123	112	67	84	107	85	55	102	53
GLYMA_01G039100	GLYMA_01G039100	109	113	129	141	119	124	57	55	115	106	106	184	114	111	115	126	77	224	119	201	280	91	73	90	89	101	109	101	66	51	192	156	105	143	177	279	168	158	182	223	148	234	211	206	179	168	142	160
GLYMA_01G039200	GLYMA_01G039200	134	127	162	161	169	126	46	173	91	154	123	84	102	131	126	11	82	114	137	153	105	165	131	131	195	177	148	200	209	62	131	121	111	90	86	83	130	80	132	80	86	60	153	77	193	58	39	63
GLYMA_01G039300	GLYMA_01G039300	0	0	0	0	0	0	0	0	0	0	0	0	0	0	0	0	0	0	0	0	0	0	0	1	0	0	0	0	0	0	0	0	0	0	0	0	0	0	0	0	0	0	0	0	0	0	0	0
GLYMA_01G039400	GLYMA_01G039400	3	0	3	2	5	0	10	1	0	1	0	10	1	1	0	0	0	3	1	4	0	1	0	6	7	0	0	0	2	0	2	1	0	0	0	0	8	1	2	1	0	0	0	0	0	0	0	0
GLYMA_01G039500	GLYMA_01G039500	90	129	108	112	121	111	103	71	172	85	101	101	115	94	175	20	138	108	123	222	167	123	82	110	178	94	114	186	133	42	77	64	103	51	73	75	79	73	90	112	69	66	88	179	134	21	69	61
GLYMA_01G039600	GLYMA_01G039600	72	58	36	9	34	18	4	45	33	54	28	12	23	26	27	0	8	2	25	20	10	45	20	27	63	74	52	62	44	15	12	4	10	0	6	3	24	15	2	7	6	5	18	6	7	0	5	9
GLYMA_01G039700	GLYMA_01G039700	0	3	2	0	0	0	0	0	0	0	7	0	0	1	0	0	0	0	0	0	0	1	0	0	0	0	0	0	1	0	0	0	0	0	0	0	0	0	2	0	0	0	0	0	0	0	0	0
GLYMA_01G039800	GLYMA_01G039800	39	50	40	65	55	38	47	45	69	47	80	55	27	20	17	5	39	93	26	13	29	48	22	65	67	56	106	47	57	14	93	35	62	28	24	48	67	36	35	53	46	47	18	34	40	62	41	32
GLYMA_01G039900	GLYMA_01G039900	73	103	67	183	39	142	66	54	181	101	92	0	144	158	91	43	58	27	79	244	216	55	129	124	125	144	118	157	92	62	40	26	31	41	50	1	34	15	5	17	16	0	49	24	42	59	11	4
GLYMA_01G040000	GLYMA_01G040000	181	203	260	138	192	125	193	231	311	213	229	256	174	167	192	69	202	209	480	355	610	186	165	201	142	152	173	265	232	123	149	189	281	124	150	202	159	168	249	145	146	177	64	185	184	116	162	174
GLYMA_01G040100	GLYMA_01G040100	6	1	0	0	0	0	5	0	0	0	0	0	0	0	0	0	0	1	0	0	0	0	0	0	0	0	1	0	0	0	0	0	0	0	1	2	0	1	0	1	0	1	0	0	1	0	2	0
GLYMA_01G040200	GLYMA_01G040200	2759	3532	3671	4135	2936	5905	4275	3814	5622	4405	5925	15875	2890	2937	2342	2109	6859	7792	10941	7607	16023	3009	4604	5099	3122	2933	4026	4087	4362	2801	6396	7685	6284	8476	12354	8872	5336	7705	6816	7661	5575	7946	3317	4858	6626	2609	8043	5991
GLYMA_01G040300	GLYMA_01G040300	242	246	240	264	271	239	210	249	318	288	342	120	293	309	217	191	372	268	343	438	551	303	232	261	345	291	319	450	350	147	220	179	177	60	133	79	153	125	109	186	182	60	191	154	145	74	118	130
GLYMA_01G040400	GLYMA_01G040400	89	114	116	122	91	43	33	62	75	78	94	99	130	146	163	3	63	69	85	89	85	69	58	85	105	91	71	45	45	52	171	120	131	131	95	180	134	126	136	137	129	152	181	194	123	166	145	86
GLYMA_01G040500	GLYMA_01G040500	247	389	291	234	215	157	89	87	180	315	149	113	208	206	321	10	97	171	93	115	103	96	103	109	205	234	350	105	105	41	373	190	170	99	47	40	181	101	64	101	111	91	369	154	115	82	199	226
GLYMA_01G040600	GLYMA_01G040600	32	43	38	31	26	21	53	11	23	23	26	22	30	26	10	0	4	44	10	26	37	7	11	38	32	25	44	29	13	12	61	33	43	7	43	15	56	38	17	51	37	6	52	29	37	8	19	16
GLYMA_01G040700	GLYMA_01G040700	36	39	44	80	43	98	62	58	72	67	83	125	52	59	32	57	154	282	111	124	218	37	119	85	61	78	66	121	47	72	167	231	121	271	294	265	129	191	215	227	174	198	178	204	223	104	192	102
GLYMA_01G040800	GLYMA_01G040800	0	0	0	0	0	0	0	0	0	0	0	0	0	0	0	0	0	0	0	0	0	0	0	0	0	0	0	0	0	0	0	0	0	0	0	0	0	0	0	0	0	0	0	0	0	0	0	0
GLYMA_01G040900	GLYMA_01G040900	10	5	6	20	16	2	11	6	16	6	7	18	13	20	7	0	9	15	4	4	3	5	4	3	23	19	10	18	9	0	13	3	0	6	8	40	9	14	14	10	6	33	7	4	11	0	8	8
GLYMA_01G041000	GLYMA_01G041000	0	0	0	0	0	0	0	0	0	0	0	0	0	0	0	0	0	0	0	0	0	0	0	0	0	0	0	0	0	0	0	0	0	0	0	0	0	0	0	0	0	0	0	0	0	0	0	0
GLYMA_01G041100	GLYMA_01G041100	0	0	0	0	0	1	0	0	0	0	0	0	4	6	0	0	0	0	0	1	0	0	0	2	0	3	0	0	2	0	0	0	0	0	0	0	0	0	0	0	0	0	0	0	0	0	0	0
GLYMA_01G041200	GLYMA_01G041200	0	1	0	0	0	0	9	0	0	0	0	0	0	0	0	0	0	0	0	0	3	0	0	0	0	2	0	0	0	0	0	0	0	0	0	0	0	0	0	0	0	0	1	0	6	0	0	0
GLYMA_01G041300	GLYMA_01G041300	213	212	133	153	297	90	22	185	78	305	138	218	278	251	340	92	84	90	125	150	99	174	138	136	166	274	223	136	205	45	237	254	170	190	68	347	154	138	109	114	164	283	333	291	163	303	114	252
GLYMA_01G041400	GLYMA_01G041400	901	928	912	530	506	591	327	618	1072	868	973	827	245	332	354	293	639	715	610	724	719	421	519	632	557	765	837	552	533	279	419	347	406	863	252	2609	598	936	1783	712	675	1782	198	1149	350	824	390	897
GLYMA_01G041500	GLYMA_01G041500	216	264	193	194	199	194	193	109	253	169	180	85	150	131	165	175	309	393	114	144	176	106	127	182	299	210	248	202	174	101	393	224	180	175	199	275	252	288	249	204	223	196	293	200	134	282	255	236
GLYMA_01G041600	GLYMA_01G041600	69	60	37	70	71	70	28	28	61	108	67	99	95	84	141	0	30	55	62	61	95	57	36	50	48	62	81	29	41	25	137	81	30	95	50	111	67	69	68	62	52	139	124	171	51	214	115	127
GLYMA_01G041700	GLYMA_01G041700	231	272	180	148	154	123	62	123	99	185	145	102	185	140	149	28	95	206	55	117	65	82	64	100	139	237	191	104	72	41	283	221	103	243	118	420	251	121	402	199	137	312	356	226	197	448	181	187
GLYMA_01G041800	GLYMA_01G041800	0	0	0	0	0	0	0	0	0	0	0	0	0	0	0	0	0	0	0	0	0	0	0	0	0	0	0	0	0	0	0	0	0	0	0	0	0	0	0	0	0	0	0	0	0	0	0	0
GLYMA_01G041900	GLYMA_01G041900	0	0	0	0	0	0	0	0	0	0	0	0	0	0	0	0	0	0	0	0	0	0	0	0	0	0	0	0	0	0	0	0	0	0	0	0	0	0	0	0	0	0	0	0	0	0	0	0
GLYMA_01G042000	GLYMA_01G042000	0	0	0	0	0	0	0	0	0	0	0	0	0	0	0	0	0	0	0	0	0	0	0	0	0	0	0	0	0	0	0	0	0	0	0	0	0	0	0	0	0	0	0	0	0	0	0	0
GLYMA_01G042100	GLYMA_01G042100	20	24	10	12	5	17	0	7	12	11	20	52	9	12	9	0	14	33	1	7	21	8	2	21	5	13	23	6	1	13	98	79	57	81	41	348	140	39	97	236	130	296	101	111	95	129	74	108
GLYMA_01G042200	GLYMA_01G042200	0	0	1	0	0	0	0	0	0	0	0	0	0	0	1	0	2	0	0	0	0	0	0	0	0	4	0	2	0	0	0	0	0	0	0	0	0	0	0	1	0	0	0	0	0	0	1	0
GLYMA_01G042300	GLYMA_01G042300	258	302	203	226	250	215	90	165	235	305	334	378	327	273	378	188	243	489	207	200	241	213	279	228	297	382	550	269	220	69	1056	891	574	683	591	2093	818	689	1278	891	873	1785	1194	1003	549	1393	875	1422
GLYMA_01G042400	GLYMA_01G042400	343	428	317	255	343	186	124	293	344	299	274	244	253	300	345	52	220	467	148	280	193	225	189	248	316	303	309	265	308	105	340	278	354	192	231	426	326	331	538	334	245	396	170	337	252	144	207	233
GLYMA_01G042500	GLYMA_01G042500	0	0	0	2	0	0	0	0	0	0	0	0	0	0	0	0	0	0	0	0	0	0	3	0	1	0	0	0	0	0	0	0	0	0	0	0	0	0	0	0	0	0	0	0	0	0	0	0
GLYMA_01G042600	GLYMA_01G042600	0	0	0	5	0	0	0	2	1	1	3	0	1	0	1	0	0	0	0	1	4	1	0	2	1	0	1	2	1	3	2	0	0	0	0	0	0	0	0	0	0	0	2	0	0	0	0	3
GLYMA_01G042700	GLYMA_01G042700	0	0	0	0	0	0	0	0	0	0	0	0	0	0	0	0	9	0	0	0	0	0	0	0	0	0	0	0	0	0	0	0	0	0	0	0	0	0	0	0	0	0	0	0	0	0	0	0
GLYMA_01G042800	GLYMA_01G042800	448	390	351	358	451	341	245	267	481	359	403	290	403	293	353	41	383	434	219	341	412	310	177	411	462	312	541	367	304	152	490	332	528	389	473	750	535	509	630	758	545	633	262	584	409	90	485	377
GLYMA_01G042900	GLYMA_01G042900	18	6	9	12	4	2	0	2	3	27	17	0	10	16	14	12	0	5	7	7	7	0	7	8	19	16	8	3	15	0	11	13	25	5	0	13	4	4	7	14	14	11	12	4	5	0	7	4
GLYMA_01G043000	GLYMA_01G043000	333	641	498	395	482	316	111	153	356	578	410	371	439	363	400	52	147	313	354	435	373	237	168	294	410	296	496	252	229	113	778	535	445	206	315	277	409	358	288	438	372	358	268	274	280	260	453	419
GLYMA_01G043100	GLYMA_01G043100	0	0	1	0	0	0	0	0	2	0	0	0	0	0	0	0	0	0	0	1	0	0	0	0	0	0	0	0	0	0	0	0	0	0	7	0	0	0	0	0	0	1	0	0	0	0	0	0
GLYMA_01G043200	GLYMA_01G043200	0	0	0	0	0	0	0	0	0	0	0	0	0	0	0	0	0	0	0	0	0	0	0	0	0	0	0	0	0	0	0	0	0	0	0	0	0	0	0	0	0	0	0	0	0	0	0	0
GLYMA_01G043300	GLYMA_01G043300	0	0	0	0	0	0	0	0	0	0	0	0	0	0	0	0	0	0	0	0	0	0	0	0	0	0	0	0	0	0	0	0	0	0	0	0	0	0	0	0	0	0	0	0	0	0	0	0
GLYMA_01G043400	GLYMA_01G043400	14	2	3	0	2	2	9	0	14	10	24	28	3	7	7	0	30	87	2	2	18	0	5	8	3	6	21	0	0	3	1	4	7	29	31	2	12	73	57	39	27	20	5	3	9	9	35	30
GLYMA_01G043500	GLYMA_01G043500	0	0	0	0	0	0	0	0	0	0	0	0	0	0	0	0	0	0	0	0	0	0	0	0	0	0	0	0	0	0	0	0	0	0	0	0	0	0	0	0	0	0	0	0	0	0	0	0
GLYMA_01G043600	GLYMA_01G043600	7	5	3	2	14	10	0	3	6	10	4	7	2	5	3	0	21	18	9	6	13	8	2	6	6	13	8	16	8	9	6	5	6	17	12	59	18	8	38	34	14	35	15	27	12	8	16	17
GLYMA_01G043700	GLYMA_01G043700	97	52	26	75	246	86	26	205	159	120	62	27	56	49	90	0	25	41	64	100	30	315	58	143	149	86	112	91	108	32	20	9	9	1	5	0	14	18	19	12	16	1	9	2	15	4	3	13
GLYMA_01G043800	GLYMA_01G043800	134	92	100	106	136	62	105	125	129	119	104	55	45	54	71	0	78	130	61	125	99	172	94	147	183	130	150	198	226	38	65	47	74	46	68	49	99	66	53	74	94	49	30	33	67	74	73	70
GLYMA_01G043900	GLYMA_01G043900	0	0	0	0	0	0	0	0	0	0	0	0	0	0	0	0	0	0	0	0	0	0	0	0	0	0	0	0	0	0	0	0	0	0	0	0	0	0	0	0	0	0	0	0	0	0	0	0
GLYMA_01G044000	GLYMA_01G044000	1892	2457	2852	2734	1794	2534	1852	1770	2680	2249	2771	3300	1830	1798	1516	1163	1769	2304	2457	2327	3607	1263	2165	1935	1344	1478	1570	1582	1514	1222	2337	2815	2060	2407	3822	3459	2276	2767	2250	2969	2173	2658	1645	2532	2158	1682	2225	2177
GLYMA_01G044100	GLYMA_01G044100	282	249	278	192	207	105	76	118	123	213	125	230	137	275	320	18	73	138	94	86	122	122	100	110	176	241	177	124	156	52	194	176	280	150	95	459	120	125	250	158	128	197	138	201	175	98	127	158
GLYMA_01G044200	GLYMA_01G044200	262	308	351	307	275	196	169	197	255	285	228	297	223	231	349	131	120	297	301	267	243	165	123	299	278	217	391	241	255	133	264	185	316	126	156	396	141	170	255	158	154	362	172	324	114	65	288	320
GLYMA_01G044300	GLYMA_01G044300	86	77	156	83	59	26	23	55	63	91	26	0	36	79	64	1	16	8	24	65	45	39	51	61	79	120	82	80	69	27	26	36	22	30	0	5	40	8	10	10	10	5	40	5	21	1	6	9
GLYMA_01G044400	GLYMA_01G044400	1	0	1	4	1	0	0	0	0	2	0	0	0	0	0	0	0	3	0	0	0	2	0	0	12	0	0	0	4	0	1	0	0	0	0	0	1	0	0	1	0	0	0	0	0	0	0	0
GLYMA_01G044500	GLYMA_01G044500	100	179	83	151	151	107	50	133	121	406	249	492	228	203	264	163	189	427	147	127	51	99	88	96	267	417	579	108	150	67	836	670	180	372	306	607	539	381	510	500	582	1146	1735	995	368	1452	838	963
GLYMA_01G044600	GLYMA_01G044600	311	181	308	368	215	346	230	434	425	359	347	182	271	275	234	249	337	402	201	353	485	245	259	366	546	483	473	680	496	297	338	318	339	214	250	216	423	160	111	253	248	99	392	112	308	163	195	181
GLYMA_01G044700	GLYMA_01G044700	0	0	0	0	0	0	0	0	0	0	0	0	0	0	0	0	0	0	0	0	0	0	0	0	0	0	0	0	0	0	0	0	0	0	0	0	0	0	0	0	0	0	0	0	0	0	0	0
GLYMA_01G044800	GLYMA_01G044800	0	4	13	8	0	4	0	0	1	0	3	0	3	0	0	0	0	1	0	2	6	0	4	3	3	3	2	0	0	6	1	1	0	0	0	0	3	0	0	0	0	0	0	0	0	1	2	0
GLYMA_01G044900	GLYMA_01G044900	88	91	100	84	93	37	64	48	96	82	57	17	55	33	66	16	111	195	66	114	112	83	48	127	126	48	124	109	131	74	130	80	97	51	101	135	96	67	172	91	66	50	44	56	62	22	64	117
GLYMA_01G045000	GLYMA_01G045000	0	0	0	0	0	0	0	0	0	0	0	0	0	0	0	0	0	0	0	0	0	0	0	0	0	0	0	0	0	0	0	0	0	0	0	0	0	0	0	0	0	0	0	0	0	0	0	0
GLYMA_01G045100	GLYMA_01G045100	131	166	208	94	82	111	43	102	115	122	107	129	111	115	99	19	103	124	71	104	81	50	57	76	98	102	93	110	111	33	242	229	306	113	110	242	150	170	240	130	118	202	119	181	138	33	89	87
GLYMA_01G045200	GLYMA_01G045200	78	65	80	47	82	86	138	98	97	48	71	167	47	59	50	125	131	152	140	58	165	77	73	78	86	58	63	51	28	48	168	206	165	213	132	198	170	191	189	124	77	114	95	121	134	111	161	95
GLYMA_01G045300	GLYMA_01G045300	68	88	71	59	86	64	29	69	105	87	64	22	70	58	38	113	60	50	61	110	66	98	71	96	72	82	60	105	69	27	35	23	69	8	50	61	39	27	51	42	41	43	27	63	32	20	26	48
GLYMA_01G045400	GLYMA_01G045400	241	220	157	174	173	207	310	331	217	211	165	117	150	171	137	248	258	224	79	273	354	231	186	159	261	299	130	334	254	199	124	66	107	30	70	2	84	67	24	46	50	1	85	38	80	61	67	48
GLYMA_01G045500	GLYMA_01G045500	824	958	855	513	402	466	182	298	301	628	450	462	576	499	509	274	264	354	300	399	531	292	287	355	424	513	484	284	378	215	1081	547	564	230	254	507	353	171	176	333	406	349	793	409	328	616	250	214
GLYMA_01G045600	GLYMA_01G045600	0	0	0	0	0	0	0	0	0	0	0	0	0	0	0	0	0	0	0	0	0	0	0	0	0	0	0	0	0	0	0	0	0	0	0	0	0	0	0	0	0	0	0	0	0	0	0	0
GLYMA_01G045700	GLYMA_01G045700	289	378	348	323	395	229	273	251	304	469	381	329	298	361	375	81	237	293	119	291	300	219	221	399	285	272	310	298	163	211	324	154	268	195	248	276	344	260	444	331	221	283	181	273	171	52	285	228
GLYMA_01G045800	GLYMA_01G045800	285	247	331	245	283	202	139	288	294	325	244	201	169	182	218	19	159	207	111	193	295	182	180	255	334	339	354	209	225	130	216	216	252	130	96	252	211	150	289	186	200	244	142	198	152	207	184	198
GLYMA_01G045900	GLYMA_01G045900	4	0	0	2	0	4	0	0	0	0	0	0	4	0	1	0	0	0	0	2	0	1	0	1	0	0	6	0	2	0	1	4	6	0	5	41	5	0	11	15	3	5	7	22	1	0	1	1
GLYMA_01G046000	GLYMA_01G046000	1139	1077	1073	1031	746	656	627	753	936	1169	902	871	755	842	848	188	571	458	454	1182	1044	684	653	672	961	739	624	846	832	335	636	375	634	146	336	91	454	293	180	276	329	106	297	229	309	67	262	157
GLYMA_01G046100	GLYMA_01G046100	1	0	0	0	0	4	0	0	1	1	2	0	1	3	2	0	0	3	0	3	0	3	2	2	4	0	0	0	0	2	0	2	0	7	0	0	2	0	2	2	0	3	0	0	1	0	1	0
GLYMA_01G046200	GLYMA_01G046200	148	192	157	178	193	198	145	132	301	168	334	238	228	148	192	17	141	161	220	290	270	215	130	263	199	123	196	189	203	97	208	192	224	76	287	235	267	215	195	275	276	243	164	207	164	100	228	148
GLYMA_01G046300	GLYMA_01G046300	4	1	1	1	24	2	0	4	0	5	1	0	0	0	0	0	0	0	7	18	0	5	8	4	2	2	3	9	12	0	0	0	0	0	0	0	2	0	0	0	0	0	0	0	0	0	0	0
GLYMA_01G046400	GLYMA_01G046400	35	32	22	16	61	2	12	28	7	40	13	0	29	29	46	43	13	16	5	21	15	41	15	24	24	22	5	37	44	2	2	5	19	0	14	3	2	5	5	3	6	3	4	3	7	0	13	23
GLYMA_01G046500	GLYMA_01G046500	186	260	270	170	231	167	97	180	273	281	237	375	204	203	238	57	92	480	112	122	51	148	59	176	238	224	339	144	123	77	311	317	190	193	104	242	258	280	389	285	233	351	186	251	211	205	288	214
GLYMA_01G046600	GLYMA_01G046600	39	69	113	57	21	54	23	39	19	54	28	8	57	40	50	38	21	23	27	37	8	17	30	49	90	78	40	55	37	19	21	24	23	11	22	20	49	23	49	37	14	34	37	49	32	5	33	28
GLYMA_01G046700	GLYMA_01G046700	207	189	251	229	180	142	58	183	249	227	204	95	161	196	188	76	94	126	119	61	37	172	120	211	316	230	246	315	316	92	183	175	247	115	120	80	143	135	68	148	135	69	127	99	182	17	104	133
GLYMA_01G046800	GLYMA_01G046800	0	0	0	0	0	0	0	0	0	0	0	0	0	0	0	0	0	0	0	0	0	0	0	0	0	0	0	0	0	0	0	0	0	0	0	0	0	0	0	0	0	0	0	0	0	0	0	0
GLYMA_01G046900	GLYMA_01G046900	0	0	179	204	93	174	0	0	0	3	0	0	294	212	264	0	0	0	210	220	242	19	0	153	35	0	0	261	236	99	0	0	0	168	255	669	543	0	0	242	0	0	417	591	436	0	0	0
GLYMA_01G047000	GLYMA_01G047000	1919	2167	2010	1530	3979	1233	1399	1538	1404	1889	1009	734	1847	1932	2518	1496	903	608	1140	2194	1913	1612	1334	2048	1383	1100	878	2000	2122	987	602	561	680	657	699	716	798	408	468	543	546	579	485	797	623	915	616	682
GLYMA_01G047100	GLYMA_01G047100	106	126	103	113	139	90	70	68	134	115	102	71	110	93	112	0	105	137	77	99	115	109	87	100	159	105	148	66	89	28	234	146	172	139	105	311	130	138	157	175	150	184	77	141	118	57	104	106
GLYMA_01G047200	GLYMA_01G047200	0	0	0	0	0	0	0	0	0	0	0	0	0	0	0	0	0	0	0	0	0	0	0	0	0	0	0	0	0	0	0	0	0	0	0	0	0	0	0	0	0	0	0	0	0	0	0	0
GLYMA_01G047300	GLYMA_01G047300	150	116	123	111	141	93	52	179	130	135	146	17	74	80	107	40	62	148	176	195	131	125	139	144	220	197	216	199	211	78	145	103	93	65	31	128	88	56	74	66	80	56	83	73	81	152	40	77
GLYMA_01G047400	GLYMA_01G047400	82	63	72	83	90	53	63	64	116	71	89	7	50	49	69	0	65	72	69	108	73	89	46	101	138	58	93	137	137	74	49	36	36	40	6	25	47	35	31	49	43	45	27	18	56	4	19	66
GLYMA_01G047500	GLYMA_01G047500	0	0	0	0	0	0	0	0	0	0	0	0	0	0	0	0	0	0	0	0	0	0	0	0	0	0	0	0	0	0	0	0	0	0	0	0	0	0	0	0	0	0	0	0	0	0	0	0
GLYMA_01G047600	GLYMA_01G047600	0	3	0	0	9	1	0	0	4	0	0	0	7	2	5	0	0	0	4	3	0	2	0	3	6	6	8	10	12	5	4	2	0	0	3	1	7	1	3	4	2	6	0	9	7	0	1	6
GLYMA_01G047700	GLYMA_01G047700	1131	1444	1465	1000	1351	615	295	532	640	1322	847	301	1916	1502	1712	169	394	734	577	776	618	844	651	933	1209	1566	1127	752	863	374	932	693	879	580	412	1044	836	556	541	572	684	742	2334	780	641	391	437	496
GLYMA_01G047800	GLYMA_01G047800	12	0	2	4	22	6	2	7	15	6	0	0	5	8	9	0	0	0	4	14	13	10	6	3	22	6	8	15	27	11	0	1	4	0	0	0	0	0	0	0	1	0	0	0	0	0	0	0
GLYMA_01G047900	GLYMA_01G047900	12	23	24	25	25	19	8	20	28	10	28	50	9	24	20	2	69	118	29	13	17	33	8	33	61	26	81	35	56	20	62	52	26	39	62	132	32	69	169	61	41	149	53	50	47	173	116	223
GLYMA_01G048000	GLYMA_01G048000	26	16	34	18	20	27	6	8	36	16	19	20	16	18	12	10	4	22	24	29	29	23	25	10	47	16	35	28	18	20	25	18	41	37	33	54	19	15	16	29	19	25	8	35	43	0	23	45
GLYMA_01G048100	GLYMA_01G048100	54	91	63	52	57	68	22	39	70	115	96	46	68	34	52	15	24	23	35	56	28	36	40	57	72	82	64	38	81	47	81	53	27	19	12	58	88	50	42	81	68	80	68	86	47	60	30	31
GLYMA_01G048200	GLYMA_01G048200	0	0	0	0	0	0	0	0	0	0	0	0	0	0	0	0	0	0	0	0	0	0	0	0	0	0	0	0	0	0	0	0	0	0	0	0	0	0	0	0	0	0	0	0	0	0	0	0
GLYMA_01G048300	GLYMA_01G048300	0	0	0	0	0	0	0	0	0	0	0	0	0	0	0	0	0	0	0	0	0	0	0	0	0	0	0	0	0	0	0	0	0	0	0	0	0	0	0	0	0	0	0	0	0	0	0	0
GLYMA_01G048400	GLYMA_01G048400	19	6	6	18	59	20	13	46	127	23	18	0	7	4	10	0	10	0	25	27	8	40	27	9	75	51	31	11	12	2	11	3	8	0	1	5	0	10	4	5	3	4	0	2	6	1	2	0
GLYMA_01G048500	GLYMA_01G048500	258	188	258	193	336	203	60	176	236	276	187	69	226	288	359	52	145	124	209	338	220	316	193	294	325	303	264	419	460	135	171	94	212	152	130	356	229	101	231	198	158	204	164	228	218	50	103	127
GLYMA_01G048600	GLYMA_01G048600	32	26	24	22	22	13	33	21	27	20	24	15	26	12	7	59	41	29	30	26	12	23	11	36	23	20	23	54	52	20	17	9	0	3	11	11	6	3	13	10	7	18	7	6	10	4	15	18
GLYMA_01G048700	GLYMA_01G048700	1	8	5	7	4	8	2	11	20	10	10	8	2	6	12	0	3	3	20	14	8	1	2	9	6	6	2	7	3	6	16	19	30	14	26	7	11	8	22	8	15	11	7	4	14	16	8	12
GLYMA_01G048800	GLYMA_01G048800	41	41	37	35	68	16	21	51	50	36	25	14	31	54	56	0	26	22	34	49	14	22	27	36	41	45	26	52	41	15	29	17	52	6	3	2	20	12	1	16	16	0	16	11	15	0	6	13
GLYMA_01G048900	GLYMA_01G048900	0	0	0	0	0	0	0	0	0	0	0	0	0	0	0	0	0	0	0	0	0	0	0	0	0	0	0	0	0	0	0	0	0	0	0	0	0	0	0	0	0	0	0	0	0	0	0	0
GLYMA_01G049000	GLYMA_01G049000	0	0	0	0	0	0	0	0	0	0	0	0	0	0	0	0	0	0	0	0	0	0	0	0	0	0	0	0	0	0	0	0	0	0	0	0	0	0	0	0	0	0	0	0	0	0	0	0
GLYMA_01G049100	GLYMA_01G049100	127	147	169	204	193	145	130	201	320	145	133	26	91	141	142	0	126	138	129	229	263	157	185	256	171	112	226	267	267	124	101	80	212	108	114	103	101	85	55	122	75	76	61	58	88	27	67	93
GLYMA_01G049200	GLYMA_01G049200	0	0	0	0	0	0	11	6	11	8	1	0	0	0	0	0	3	0	2	0	0	0	3	9	14	0	4	0	0	0	0	0	0	0	0	0	0	0	0	0	1	0	0	0	1	0	0	2
GLYMA_01G049300	GLYMA_01G049300	0	0	0	0	0	0	0	0	0	0	0	0	0	0	0	0	0	0	0	0	0	0	0	0	3	0	0	0	0	0	0	0	0	0	0	0	0	0	0	0	0	0	0	0	0	0	0	0
GLYMA_01G049400	GLYMA_01G049400	43	93	106	152	95	112	65	54	93	82	61	67	96	110	128	3	69	150	25	97	92	33	94	103	123	131	145	127	125	73	120	94	51	59	63	137	161	55	84	136	92	113	213	180	65	106	112	89
GLYMA_01G049500	GLYMA_01G049500	0	1	0	3	0	0	0	0	1	0	0	0	2	0	1	0	0	0	0	2	0	0	0	0	0	0	0	6	2	0	2	0	0	0	0	0	0	0	4	0	0	0	0	1	2	0	0	0
GLYMA_01G049600	GLYMA_01G049600	19	16	57	18	25	2	0	4	1	5	3	0	23	47	43	0	1	5	7	9	0	11	3	20	33	33	36	23	36	4	26	20	31	19	14	4	29	16	2	7	2	7	36	20	25	0	2	11
GLYMA_01G049700	GLYMA_01G049700	0	0	0	0	0	0	0	0	0	0	0	0	0	0	0	0	0	0	0	0	0	0	0	0	0	0	0	0	0	0	0	0	0	0	0	0	0	0	0	0	0	0	0	0	0	0	0	0
GLYMA_01G049800	GLYMA_01G049800	0	0	0	0	0	0	0	0	0	0	0	0	0	0	0	0	0	0	0	0	0	0	0	0	0	0	0	0	0	0	0	0	0	0	0	0	0	0	0	0	0	0	0	0	0	0	0	0
GLYMA_01G049900	GLYMA_01G049900	6	12	8	4	19	3	9	16	7	13	9	46	19	31	38	0	2	5	17	14	16	10	11	12	15	20	21	12	12	7	19	8	7	0	0	13	11	4	9	3	8	10	37	25	12	15	22	21
GLYMA_01G050000	GLYMA_01G050000	0	0	0	0	0	0	0	0	0	0	0	0	0	0	0	0	0	0	0	0	0	0	0	0	0	0	0	0	0	0	0	0	0	0	0	0	0	0	0	0	0	0	0	0	0	0	0	0
GLYMA_01G050100	GLYMA_01G050100	828	998	987	872	962	607	307	766	972	1139	1049	566	740	537	893	497	803	1654	549	753	609	557	652	691	545	705	1214	523	656	288	1476	1690	2202	516	599	86	1024	443	160	599	712	119	686	461	836	950	773	472
GLYMA_01G050200	GLYMA_01G050200	0	0	0	0	0	0	0	0	0	0	0	0	0	0	0	0	0	0	0	0	0	0	0	0	0	0	0	0	0	0	0	0	0	0	0	0	0	0	0	0	0	0	0	0	0	0	0	0
GLYMA_01G050300	GLYMA_01G050300	0	0	0	0	0	0	0	0	0	0	0	0	0	0	0	0	0	0	0	0	0	0	0	0	0	0	0	0	0	0	0	0	0	0	0	0	0	0	0	0	0	0	0	0	0	0	0	0
GLYMA_01G050400	GLYMA_01G050400	305	288	246	188	236	180	112	238	234	333	194	230	165	235	252	88	120	151	94	150	142	152	136	184	246	204	196	142	163	75	246	150	320	80	115	135	162	118	168	155	154	168	171	161	155	99	122	59
GLYMA_01G050500	GLYMA_01G050500	193	185	143	127	222	120	178	217	221	195	132	194	89	112	144	89	146	176	121	173	301	143	122	154	113	169	111	135	157	85	152	140	152	79	171	125	87	141	134	114	109	158	75	122	132	144	109	90
GLYMA_01G050600	GLYMA_01G050600	0	0	0	0	0	0	0	0	0	0	0	0	0	0	0	0	0	0	0	0	0	0	0	0	0	0	0	0	0	0	0	0	0	0	0	0	0	0	0	0	0	0	0	0	0	0	0	0
GLYMA_01G050700	GLYMA_01G050700	0	0	0	0	0	0	0	0	0	0	0	0	0	0	0	0	0	0	0	0	0	0	0	0	0	0	0	0	0	0	0	0	0	0	0	0	0	0	0	0	0	0	0	0	0	0	0	0
GLYMA_01G050800	GLYMA_01G050800	0	0	0	0	0	0	0	0	0	0	0	0	0	0	0	0	0	0	0	0	0	0	0	0	0	0	0	0	0	0	0	0	0	0	0	0	0	0	0	0	0	3	0	0	0	0	0	0
GLYMA_01G050900	GLYMA_01G050900	552	1001	732	865	584	1050	357	373	588	1462	1776	2734	949	626	839	175	643	1185	554	447	490	214	428	525	462	737	1333	233	249	202	3370	3419	1655	1405	1444	2893	3339	2266	2639	2682	3381	4301	4373	3911	2440	2953	3065	2479
GLYMA_01G051000	GLYMA_01G051000	1	0	2	0	0	0	0	0	0	0	0	0	0	2	0	0	0	0	0	0	0	0	0	0	2	2	0	0	2	3	0	0	0	0	0	0	0	0	0	0	0	0	0	0	0	0	0	0
GLYMA_01G051100	GLYMA_01G051100	0	0	0	0	0	0	0	0	0	0	0	0	0	0	0	0	0	0	0	0	0	0	0	0	0	0	0	0	0	0	0	0	0	0	0	0	0	0	0	0	0	0	0	0	0	0	0	0
GLYMA_01G051200	GLYMA_01G051200	0	0	0	0	0	0	0	0	0	0	0	0	0	0	0	0	0	0	0	0	0	0	0	0	0	0	0	0	0	0	0	0	0	0	0	0	0	0	0	0	0	0	0	0	0	0	0	0
GLYMA_01G051300	GLYMA_01G051300	0	1	0	8	5	5	0	0	0	1	0	0	0	5	6	0	0	0	0	0	3	8	0	2	0	0	0	1	0	0	39	38	0	6	25	74	67	21	30	107	64	51	123	104	21	47	43	40
GLYMA_01G051400	GLYMA_01G051400	439	467	495	410	476	244	194	319	331	448	303	72	301	259	409	125	228	375	345	343	163	449	282	287	658	409	449	443	518	211	366	213	239	178	179	331	256	204	268	262	198	128	159	152	222	176	129	187
GLYMA_01G051500	GLYMA_01G051500	0	0	0	0	0	0	0	0	0	0	0	0	0	0	0	0	0	0	0	0	0	0	0	0	0	0	0	0	0	0	0	0	0	0	0	0	0	0	0	0	0	0	0	0	0	0	0	0
GLYMA_01G051600	GLYMA_01G051600	0	0	0	0	0	0	0	0	0	0	0	0	0	0	0	0	0	0	0	0	0	0	0	0	0	0	0	0	0	0	0	0	0	0	0	0	0	0	0	0	0	0	0	0	0	0	0	0
GLYMA_01G051700	GLYMA_01G051700	15	8	3	14	109	11	9	35	32	11	8	0	6	13	12	22	0	5	13	12	7	60	21	12	13	15	7	29	37	6	3	1	16	0	0	0	2	0	0	0	0	0	0	0	1	6	0	0
GLYMA_01G051800	GLYMA_01G051800	0	1	0	2	10	0	0	0	0	0	0	0	1	0	0	0	0	2	0	4	0	0	0	0	0	0	0	0	5	3	0	0	0	0	0	2	0	0	0	0	0	0	0	0	0	0	0	1
GLYMA_01G051900	GLYMA_01G051900	0	0	0	0	0	0	0	0	0	0	0	0	0	0	0	0	0	0	0	0	0	0	0	0	0	0	0	0	0	0	0	0	0	0	0	0	0	0	0	0	0	0	0	0	0	0	0	0
GLYMA_01G052000	GLYMA_01G052000	0	0	0	0	0	0	0	0	0	0	0	0	0	0	0	0	0	0	0	0	0	0	0	0	0	0	0	0	0	0	0	0	0	0	0	0	0	0	0	0	0	0	0	0	0	0	0	0
GLYMA_01G052100	GLYMA_01G052100	0	0	0	0	0	0	0	0	0	0	0	0	0	0	0	0	0	0	0	0	0	0	0	0	0	0	0	0	0	0	0	0	0	0	0	0	0	0	0	0	0	0	0	0	0	0	0	0
GLYMA_01G052200	GLYMA_01G052200	179	219	215	184	269	145	114	139	154	215	176	99	197	163	227	40	183	126	204	244	257	197	196	240	225	240	154	245	285	93	136	99	92	109	133	225	154	113	91	156	103	116	134	167	144	71	121	95
GLYMA_01G052300	GLYMA_01G052300	36	49	84	63	70	102	11	51	29	42	39	20	26	43	48	0	24	96	34	103	71	67	45	52	100	94	73	90	78	32	82	42	14	84	101	260	147	53	36	112	70	76	97	87	61	83	33	29
GLYMA_01G052400	GLYMA_01G052400	21	24	38	14	25	17	9	11	17	23	17	28	11	21	19	0	13	9	17	14	18	16	7	12	14	16	12	22	28	7	18	21	25	5	31	17	8	26	10	21	31	27	11	10	14	3	12	19
GLYMA_01G052500	GLYMA_01G052500	109	79	77	59	101	53	33	69	91	99	71	4	73	58	97	1	43	22	74	93	53	92	49	76	152	106	97	134	132	24	50	33	58	76	14	21	57	47	25	38	25	23	34	23	49	47	16	40
GLYMA_01G052600	GLYMA_01G052600	167	148	81	78	82	61	81	114	167	210	196	122	55	76	71	41	108	123	67	99	66	115	90	96	118	97	106	94	71	45	186	167	210	121	126	179	113	170	227	255	223	189	85	106	97	109	193	164
GLYMA_01G052700	GLYMA_01G052700	11	2	7	5	3	1	11	1	5	0	1	0	4	10	6	0	0	2	12	6	0	3	3	5	6	5	10	9	5	5	5	4	12	9	2	57	15	7	18	13	2	19	12	15	20	20	4	12
GLYMA_01G052800	GLYMA_01G052800	258	279	324	265	369	300	291	191	385	358	363	289	250	306	331	40	307	235	347	395	581	327	277	329	290	270	291	427	402	122	344	271	358	208	317	322	285	225	238	393	342	283	272	275	337	170	282	305
GLYMA_01G052900	GLYMA_01G052900	3	1	0	0	0	0	3	1	1	0	0	0	0	0	0	0	0	4	0	0	0	0	0	0	0	0	0	0	4	0	10	0	0	0	2	2	0	7	10	8	5	6	0	0	0	0	5	4
GLYMA_01G053000	GLYMA_01G053000	0	0	0	0	0	0	0	0	0	0	0	0	0	0	0	0	0	0	0	0	0	0	0	0	0	0	0	0	0	0	0	0	0	0	0	0	0	0	0	0	0	0	0	0	0	0	0	0
GLYMA_01G053100	GLYMA_01G053100	10	11	22	13	26	16	13	2	14	32	22	2	7	6	16	0	18	55	24	31	11	15	17	30	26	43	27	39	34	15	4	5	4	12	0	19	9	0	17	13	3	19	6	14	3	0	3	15
GLYMA_01G053200	GLYMA_01G053200	112	111	105	75	148	59	27	92	94	107	79	40	105	94	76	33	150	133	64	138	144	97	91	139	124	89	97	164	133	50	72	39	83	40	63	81	66	71	86	70	47	51	64	61	41	39	50	55
GLYMA_01G053300	GLYMA_01G053300	1540	1782	1727	1111	1252	724	553	818	778	1677	719	487	809	1239	1527	113	393	495	424	906	734	858	639	649	1756	1553	1184	989	977	430	769	320	465	166	149	90	412	240	159	250	258	158	488	261	324	87	231	332
GLYMA_01G053400	GLYMA_01G053400	4	6	10	6	6	4	18	9	8	3	11	0	6	6	12	0	2	6	10	14	1	14	2	5	30	14	6	15	13	4	4	5	0	0	3	5	4	5	12	1	2	1	12	2	6	0	1	6
GLYMA_01G053500	GLYMA_01G053500	0	0	0	0	0	0	0	0	0	0	0	0	0	0	0	0	0	0	0	0	0	0	0	0	0	0	0	0	0	0	0	0	0	0	0	0	0	0	0	0	0	0	0	0	0	0	0	0
GLYMA_01G053600	GLYMA_01G053600	3	3	0	3	1	3	14	0	1	1	1	0	2	2	1	0	0	0	0	1	0	0	0	5	7	3	1	0	7	3	0	0	0	0	0	6	2	0	2	0	0	0	0	0	3	0	0	0
GLYMA_01G053700	GLYMA_01G053700	92	100	74	103	129	76	111	84	135	99	70	27	63	87	103	15	85	139	126	221	183	124	99	137	134	114	111	174	169	93	72	50	69	51	64	63	68	47	72	59	45	66	39	85	61	18	86	88
GLYMA_01G053800	GLYMA_01G053800	41	28	41	36	58	43	47	65	54	52	56	47	24	38	35	1	58	124	34	39	55	76	48	81	71	73	100	40	52	28	168	151	135	68	121	150	221	183	298	136	138	114	107	137	134	91	126	141
GLYMA_01G053900	GLYMA_01G053900	0	0	0	0	0	0	0	0	0	0	0	0	0	0	0	0	0	0	0	0	0	0	0	0	0	0	0	0	0	0	0	0	0	0	0	0	0	0	0	0	0	0	0	0	0	0	0	0
GLYMA_01G054000	GLYMA_01G054000	93	75	75	46	79	75	195	104	129	66	84	106	42	49	37	156	168	158	45	91	207	62	96	93	46	61	53	97	51	76	60	91	46	98	146	49	48	69	74	88	46	62	17	81	47	69	136	66
GLYMA_01G054100	GLYMA_01G054100	52	43	29	20	111	13	0	42	22	68	21	0	74	76	149	0	5	0	14	62	10	43	21	20	55	53	15	40	21	1	7	0	14	0	0	1	2	4	0	1	0	3	10	2	6	0	1	18
GLYMA_01G054200	GLYMA_01G054200	135	154	172	148	163	101	53	108	90	162	101	91	106	103	103	31	73	98	76	81	106	98	68	90	149	80	102	120	118	62	139	160	96	82	66	108	138	149	95	146	93	128	140	166	104	94	152	177
GLYMA_01G054300	GLYMA_01G054300	139	155	149	105	159	114	88	76	171	170	101	94	151	114	172	25	74	131	113	141	67	96	72	156	206	190	248	130	145	33	231	132	73	115	133	135	174	132	125	136	158	189	210	166	126	124	215	236
GLYMA_01G054400	GLYMA_01G054400	132	147	125	116	99	95	105	63	120	83	85	30	91	59	48	85	121	63	81	128	232	81	95	147	100	87	81	133	124	62	76	38	51	12	20	7	53	44	6	29	36	0	38	22	30	28	20	29
GLYMA_01G054500	GLYMA_01G054500	20	23	7	3	19	13	10	8	22	15	12	0	10	15	27	0	7	29	21	18	43	14	4	14	23	10	24	18	23	10	13	5	11	5	4	3	7	6	4	26	15	6	12	7	20	9	10	2
GLYMA_01G054600	GLYMA_01G054600	0	0	0	0	0	0	0	0	0	0	0	0	0	0	0	0	0	0	0	0	0	0	0	0	0	0	0	0	0	0	0	0	0	0	0	0	0	3	0	0	0	0	0	0	0	0	0	0
GLYMA_01G054700	GLYMA_01G054700	0	0	0	0	0	0	0	0	0	0	0	0	0	0	0	0	0	0	0	0	0	0	0	0	0	0	0	0	0	0	0	0	0	0	0	0	0	0	0	0	0	0	0	0	0	0	0	0
GLYMA_01G054800	GLYMA_01G054800	198	169	157	163	190	92	88	152	145	233	154	42	129	146	128	0	97	93	110	180	75	152	150	189	219	200	217	139	175	85	211	190	199	129	156	214	155	163	172	187	166	175	82	141	145	105	119	174
GLYMA_01G054900	GLYMA_01G054900	13	16	14	8	15	13	14	18	13	14	17	9	22	12	17	0	8	3	11	15	2	14	8	13	12	12	22	19	16	4	6	3	7	7	6	9	1	7	3	5	5	12	7	2	3	1	0	13
GLYMA_01G055000	GLYMA_01G055000	29	41	21	37	41	46	67	36	107	41	63	7	38	38	27	0	85	39	74	75	34	29	21	51	62	18	75	46	66	38	43	45	45	19	39	57	69	37	54	65	52	25	27	25	37	32	51	47
GLYMA_01G055100	GLYMA_01G055100	0	0	0	0	0	0	0	0	0	0	0	0	0	0	0	0	0	0	0	0	0	0	0	0	0	0	0	0	0	0	0	0	0	0	0	0	0	0	0	0	0	0	0	0	0	0	0	0
GLYMA_01G055200	GLYMA_01G055200	0	0	0	1	4	0	0	0	0	1	0	12	0	2	0	0	0	0	0	5	0	0	2	1	1	3	0	0	0	0	4	0	0	0	0	0	0	0	0	0	1	0	5	2	1	0	0	0
GLYMA_01G055300	GLYMA_01G055300	86	126	106	91	103	71	49	88	73	133	84	39	78	87	106	49	18	60	80	99	55	57	56	65	110	86	136	85	64	33	80	60	109	64	30	58	84	43	67	67	56	58	53	60	62	51	13	49
GLYMA_01G055400	GLYMA_01G055400	589	647	714	867	706	831	474	540	711	633	502	482	487	292	335	690	1217	1431	1081	887	1583	571	748	944	724	668	784	894	894	550	878	1011	492	850	1103	932	951	865	576	564	543	474	736	575	620	1012	894	711
GLYMA_01G055500	GLYMA_01G055500	262	245	184	125	180	80	112	193	183	214	123	203	137	155	192	77	118	61	128	209	327	114	111	132	143	121	116	131	165	60	167	127	166	87	106	112	88	93	97	102	83	106	118	150	112	53	108	114
GLYMA_01G055600	GLYMA_01G055600	0	0	0	0	0	0	0	0	0	0	0	0	0	0	0	0	0	0	0	0	0	0	0	0	0	0	0	0	0	0	0	0	0	0	0	0	0	0	0	0	0	0	0	0	0	0	0	0
GLYMA_01G055700	GLYMA_01G055700	0	0	2	0	3	4	0	7	0	0	3	0	2	2	432	0	0	0	2	2	0	5	0	1	2	1	1	12	8	17	0	0	0	0	7	7	0	0	0	1	0	0	0	13	5	0	0	0
GLYMA_01G055800	GLYMA_01G055800	5	3	7	0	0	0	0	4	0	4	0	0	0	0	4	0	0	4	4	0	5	0	1	0	8	0	3	6	5	4	6	6	3	2	0	0	5	6	1	0	0	1	2	4	3	5	0	4
GLYMA_01G055900	GLYMA_01G055900	356	508	369	445	413	521	270	476	646	735	932	767	423	440	395	165	459	1035	477	604	455	334	425	598	536	578	752	454	486	200	967	969	595	629	630	653	931	1041	918	1154	1063	810	778	619	789	661	945	671
GLYMA_01G056000	GLYMA_01G056000	12	8	3	19	8	22	7	21	29	25	25	0	11	9	14	0	0	11	8	17	0	11	18	10	23	18	43	23	14	2	12	13	21	26	8	5	11	9	12	8	10	10	4	3	12	0	2	5
GLYMA_01G056100	GLYMA_01G056100	35	4	12	43	73	38	16	139	131	62	43	0	23	31	59	3	5	3	31	46	27	88	22	55	116	59	48	34	59	6	5	24	30	37	44	49	22	30	35	4	42	33	11	43	3	16	6	21
GLYMA_01G056200	GLYMA_01G056200	0	4	0	7	6	0	0	1	9	4	7	0	0	0	3	0	0	0	4	0	0	3	1	1	5	2	5	1	2	0	4	0	4	0	2	0	0	9	5	1	2	4	0	5	0	0	4	0
GLYMA_01G056300	GLYMA_01G056300	561	709	719	591	526	418	233	356	571	781	486	485	480	468	706	123	246	489	293	443	385	401	343	517	625	596	708	540	463	275	558	461	527	326	340	522	544	309	532	533	556	558	682	454	540	146	415	488
GLYMA_01G056400	GLYMA_01G056400	73	86	61	81	47	40	12	77	81	70	39	53	38	54	59	1	29	94	30	23	44	29	49	23	157	144	131	90	101	43	96	62	49	51	34	24	57	51	49	26	28	33	86	36	30	104	135	65
GLYMA_01G056500	GLYMA_01G056500	0	0	0	0	0	0	0	0	0	0	0	0	0	0	0	0	0	0	0	0	0	0	0	0	0	0	0	0	0	0	0	0	0	0	0	0	0	0	0	0	0	0	0	0	0	0	0	0
GLYMA_01G056600	GLYMA_01G056600	0	0	0	0	0	0	0	0	0	0	0	0	0	0	0	0	0	0	0	0	0	0	0	0	0	0	0	0	0	0	0	0	0	0	0	0	0	0	0	0	0	0	0	0	0	0	0	0
GLYMA_01G056700	GLYMA_01G056700	0	0	0	0	0	0	0	0	0	0	0	0	0	0	0	0	0	0	0	0	0	0	0	0	0	0	0	0	0	0	0	0	0	0	0	0	0	0	0	0	0	0	0	0	0	0	0	0
GLYMA_01G056800	GLYMA_01G056800	21	51	51	47	25	12	35	26	45	52	55	56	32	26	33	0	34	58	51	38	43	26	29	76	74	44	62	51	24	18	143	148	286	91	81	241	111	186	263	131	142	226	117	205	130	71	124	163
GLYMA_01G056900	GLYMA_01G056900	18	7	16	12	18	12	12	17	33	14	12	3	6	9	4	25	32	26	1	8	4	8	16	9	11	15	24	11	3	2	8	8	1	0	13	1	11	17	3	11	3	8	5	5	6	0	20	13
GLYMA_01G057000	GLYMA_01G057000	0	0	2	0	0	0	0	10	3	0	0	0	0	0	0	0	4	6	1	0	6	1	0	0	0	0	0	1	1	5	0	0	0	0	0	0	0	0	0	0	0	0	0	0	0	0	0	0
GLYMA_01G057100	GLYMA_01G057100	2792	2459	2660	2141	2733	1519	1172	2347	2916	3822	2547	1473	2047	2780	2564	974	1433	1387	1858	3050	1944	1859	1975	2165	2836	3114	1988	2564	2739	783	1239	902	1644	616	738	319	1439	763	431	640	916	443	1094	613	1338	683	743	531
GLYMA_01G057200	GLYMA_01G057200	0	0	0	0	0	0	0	0	0	0	0	0	0	0	0	0	0	0	0	0	0	0	0	0	0	0	0	0	0	0	0	0	0	0	0	0	0	0	0	0	0	0	0	0	0	0	0	0
GLYMA_01G057300	GLYMA_01G057300	0	0	0	0	0	0	0	0	0	0	0	0	0	0	0	0	0	0	0	0	0	0	0	0	0	0	0	0	0	0	0	0	0	0	0	0	0	0	0	0	0	0	0	0	0	0	0	0
GLYMA_01G057400	GLYMA_01G057400	62	81	79	76	116	73	108	91	126	83	131	191	95	73	91	79	90	134	42	83	73	63	48	111	99	58	74	68	53	30	135	108	125	164	152	299	150	243	239	262	239	292	62	229	119	92	167	148
GLYMA_01G057500	GLYMA_01G057500	127	118	114	110	120	76	48	71	97	124	98	0	74	90	113	0	70	51	79	87	55	90	54	101	123	83	120	115	76	41	61	48	57	25	38	35	48	27	28	47	44	26	38	26	45	25	17	15
GLYMA_01G057600	GLYMA_01G057600	6	10	3	5	15	10	16	1	6	10	10	0	8	2	19	0	3	0	5	9	0	4	7	4	4	11	6	4	11	4	10	1	0	0	0	8	2	1	1	2	6	5	16	12	1	25	3	6
GLYMA_01G057700	GLYMA_01G057700	15	18	7	26	19	27	30	31	15	20	20	1	25	9	16	0	74	57	15	0	14	8	7	25	21	13	34	18	42	23	29	31	23	17	48	12	23	21	14	39	40	22	36	31	32	65	42	42
GLYMA_01G057800	GLYMA_01G057800	0	0	0	1	1	0	0	0	0	0	0	0	0	0	0	0	0	0	0	0	0	1	0	0	0	0	0	0	0	0	0	0	0	0	0	0	0	0	0	1	1	0	3	0	0	0	0	0
GLYMA_01G057900	GLYMA_01G057900	0	0	0	0	0	0	0	0	0	0	0	0	0	0	0	0	0	0	0	0	0	0	0	0	0	0	0	0	0	0	0	0	0	0	0	0	0	0	0	0	0	0	0	0	0	0	0	0
GLYMA_01G058000	GLYMA_01G058000	1494	1539	1346	1127	2225	907	1060	1625	1559	2089	1415	771	1671	1986	2093	450	607	1121	746	1384	719	1412	806	1711	1350	1363	1114	1571	1877	576	793	634	1274	537	602	639	1050	895	663	841	736	526	805	492	663	424	532	764
GLYMA_01G058100	GLYMA_01G058100	5	4	7	14	8	3	0	11	2	4	0	0	3	6	12	0	11	16	2	3	17	3	8	12	9	2	9	5	5	14	6	5	0	1	6	10	1	4	10	1	1	3	1	3	0	7	7	6
GLYMA_01G058200	GLYMA_01G058200	133	144	91	108	142	76	55	74	113	181	116	27	187	157	317	8	46	89	92	124	41	156	77	151	272	247	280	184	197	80	100	42	52	42	27	126	114	67	113	103	110	156	139	146	63	37	84	141
GLYMA_01G058300	GLYMA_01G058300	279	394	323	228	262	154	149	270	370	345	231	369	231	282	345	108	255	495	353	243	209	214	228	216	299	513	725	258	321	132	356	399	298	254	153	185	311	256	419	137	161	242	406	321	271	351	363	447
GLYMA_01G058400	GLYMA_01G058400	156	196	128	54	124	32	25	48	85	92	33	21	61	58	118	4	3	20	28	46	14	58	41	54	93	114	117	66	72	25	38	27	38	7	4	0	19	4	6	4	11	2	18	2	11	2	6	12
GLYMA_01G058500	GLYMA_01G058500	1397	1515	1770	1409	1057	1433	822	1162	2386	1383	2097	1590	1155	1120	969	229	2176	3508	2349	2499	2840	1234	1142	1875	1568	934	2439	1347	1636	816	2438	2039	2663	1804	2916	3546	2320	2339	3042	3506	2441	2621	1632	2220	2708	820	2338	2120
GLYMA_01G058600	GLYMA_01G058600	82	62	124	180	83	312	418	259	384	79	206	139	52	46	10	176	1492	668	320	273	516	233	334	229	299	87	110	652	450	493	139	131	151	294	534	227	263	461	242	280	210	70	23	90	158	237	120	80
GLYMA_01G058700	GLYMA_01G058700	15	5	15	30	21	18	0	5	14	20	6	0	8	7	11	3	1	21	24	15	20	16	6	14	13	13	15	20	19	6	17	4	5	0	0	6	9	4	6	6	5	5	9	4	5	0	7	9
GLYMA_01G058800	GLYMA_01G058800	0	0	1	0	0	0	0	0	0	0	0	0	0	0	0	0	0	0	0	0	0	0	0	0	0	0	0	0	0	0	0	0	0	0	0	0	0	0	0	0	0	0	0	0	0	0	0	0
GLYMA_01G058900	GLYMA_01G058900	8	22	19	24	13	9	11	21	22	10	10	21	6	15	9	4	13	26	8	3	3	13	6	17	26	2	10	25	15	22	15	3	1	0	25	4	2	13	25	7	6	7	0	6	14	0	9	26
GLYMA_01G059000	GLYMA_01G059000	25	30	21	32	30	16	21	42	49	46	29	15	26	35	25	0	24	17	33	29	11	29	18	53	51	31	45	35	37	10	20	21	17	30	11	23	24	22	7	24	20	15	15	12	25	0	13	32
GLYMA_01G059100	GLYMA_01G059100	80	58	62	88	100	60	43	75	105	44	64	17	57	29	51	50	128	117	98	70	79	91	61	67	146	71	101	101	104	49	77	47	37	35	23	24	61	42	38	55	48	40	35	33	37	60	61	54
GLYMA_01G059200	GLYMA_01G059200	218	236	215	144	172	98	114	146	159	219	195	159	259	180	263	14	84	207	105	130	147	153	87	187	173	156	196	143	154	48	151	113	205	125	71	262	190	161	191	184	169	185	213	163	144	68	194	118
GLYMA_01G059300	GLYMA_01G059300	0	0	0	0	0	0	0	0	0	0	0	0	0	0	0	0	0	0	0	0	0	0	0	0	0	0	0	0	0	0	0	0	0	0	0	0	0	0	0	0	0	0	0	0	0	0	0	0
GLYMA_01G059400	GLYMA_01G059400	1	0	2	0	0	0	0	0	0	0	0	0	0	0	0	0	0	0	0	0	0	2	4	0	0	0	0	0	0	0	0	0	0	0	0	0	0	0	0	0	0	0	0	1	0	0	0	0
GLYMA_01G059500	GLYMA_01G059500	0	0	0	0	0	0	0	0	0	0	0	0	0	0	0	0	0	0	0	0	0	0	0	0	0	0	0	0	0	0	0	0	0	0	0	0	0	0	0	0	0	0	0	0	0	0	0	0
GLYMA_01G059600	GLYMA_01G059600	0	0	0	0	0	0	0	0	0	0	0	0	0	0	0	0	0	0	0	0	0	0	0	0	2	0	0	0	0	0	0	0	0	0	0	0	0	0	0	0	0	0	0	0	0	0	0	0
GLYMA_01G059700	GLYMA_01G059700	0	0	0	0	0	0	0	0	0	0	0	0	0	0	0	0	0	0	0	0	0	0	0	0	2	0	2	1	0	0	0	1	13	0	0	0	0	0	0	0	0	0	0	0	0	0	0	0
GLYMA_01G059800	GLYMA_01G059800	0	0	0	0	0	0	0	0	0	0	0	0	0	0	0	0	0	0	0	0	0	0	0	0	0	0	0	0	0	0	0	0	0	0	0	0	0	0	0	0	0	0	0	0	0	0	0	0
GLYMA_01G059900	GLYMA_01G059900	44	61	63	76	108	52	51	65	76	50	72	46	37	45	54	1	73	50	56	74	47	68	43	81	64	46	71	83	69	22	82	42	77	42	31	29	31	50	57	60	46	45	30	29	63	29	25	83
GLYMA_01G060000	GLYMA_01G060000	0	0	0	0	0	0	0	0	0	0	0	0	0	0	0	0	0	0	0	0	0	0	0	0	0	0	0	0	0	0	0	0	0	0	0	0	0	0	0	0	0	0	0	0	0	0	0	0
GLYMA_01G060100	GLYMA_01G060100	0	0	0	0	0	0	0	0	0	0	0	0	0	0	0	0	0	0	0	0	0	0	0	0	0	0	0	0	0	0	0	0	0	0	0	0	0	0	0	0	0	0	0	0	0	0	0	0
GLYMA_01G060200	GLYMA_01G060200	0	0	0	0	0	0	0	0	0	0	0	0	0	0	0	0	0	0	0	0	0	0	0	0	0	0	0	0	0	0	0	0	0	0	0	0	0	0	0	0	0	0	0	0	0	0	0	0
GLYMA_01G060300	GLYMA_01G060300	38	49	70	39	54	39	17	59	76	59	46	142	23	31	28	4	23	88	113	41	67	54	20	26	43	32	62	46	47	21	156	104	107	49	58	73	77	150	201	103	67	93	49	152	146	41	144	97
GLYMA_01G060400	GLYMA_01G060400	0	0	0	0	0	0	0	0	0	0	0	0	0	0	0	0	0	0	0	0	0	0	0	0	0	0	0	0	0	0	0	0	0	0	0	0	0	0	0	0	0	0	0	0	0	0	0	0
GLYMA_01G060500	GLYMA_01G060500	0	0	0	0	0	0	0	0	0	0	0	0	0	0	0	0	0	0	0	0	0	0	0	0	0	0	0	0	0	0	0	0	0	0	0	0	0	0	0	0	0	0	0	0	0	0	0	0
GLYMA_01G060600	GLYMA_01G060600	0	0	0	0	0	0	0	0	0	0	0	0	0	0	0	0	0	0	0	0	0	0	0	0	0	0	0	0	0	0	0	0	0	0	0	0	0	0	0	0	0	0	0	0	0	0	0	0
GLYMA_01G060700	GLYMA_01G060700	628	740	672	458	737	396	292	447	527	812	547	230	585	481	649	70	267	394	521	574	448	600	386	569	988	588	658	657	651	213	678	452	515	295	273	515	481	439	365	583	501	440	410	347	446	281	299	364
GLYMA_01G060800	GLYMA_01G060800	0	0	0	0	0	0	0	0	0	0	0	0	0	0	0	0	0	0	0	0	0	0	0	0	0	0	0	0	0	0	0	0	0	0	0	0	0	0	0	0	0	0	0	0	0	0	0	0
GLYMA_01G060900	GLYMA_01G060900	679	727	650	531	785	386	272	473	410	604	472	1166	291	433	616	99	193	272	224	296	365	302	340	357	351	563	509	252	204	174	735	598	687	459	343	526	585	448	526	349	437	648	456	693	410	508	654	499
GLYMA_01G061000	GLYMA_01G061000	169	194	117	140	64	110	189	193	259	147	197	70	77	68	77	82	114	32	150	203	305	199	153	161	196	167	163	193	164	87	57	12	113	19	57	4	44	19	7	35	67	12	25	11	32	43	14	13
GLYMA_01G061100	GLYMA_01G061100	0	1	0	1	2	7	0	0	0	0	4	11	4	0	0	0	9	22	0	0	0	1	0	0	0	3	1	0	0	1	27	27	13	4	15	68	12	18	8	24	20	41	39	54	35	69	19	12
GLYMA_01G061200	GLYMA_01G061200	0	0	0	0	0	0	0	0	0	0	0	0	0	0	0	0	8	0	0	0	0	0	0	1	2	0	1	0	0	0	0	0	0	0	0	0	0	0	0	0	0	0	0	0	0	0	0	0
GLYMA_01G061300	GLYMA_01G061300	0	0	0	1	1	0	0	0	0	0	1	0	0	0	5	0	0	0	0	3	0	0	0	1	2	0	0	0	2	0	0	0	0	0	0	0	0	0	0	0	0	0	0	0	0	0	0	0
GLYMA_01G061400	GLYMA_01G061400	0	0	0	0	0	0	0	0	0	0	0	0	0	0	0	0	0	0	0	0	0	0	0	0	0	0	0	0	0	0	0	0	0	0	0	0	0	0	0	0	0	0	0	0	0	0	0	0
GLYMA_01G061500	GLYMA_01G061500	214	218	162	200	198	139	141	210	254	224	253	96	159	195	183	47	169	261	127	214	184	185	153	184	269	195	234	235	242	75	300	209	201	172	202	305	252	264	257	298	241	211	220	168	210	146	106	179
GLYMA_01G061600	GLYMA_01G061600	0	0	0	0	0	0	0	0	0	0	0	0	0	0	0	0	0	0	0	0	0	0	0	0	0	0	0	0	0	0	0	0	0	0	0	0	0	0	0	0	0	0	0	0	0	0	0	0
GLYMA_01G061700	GLYMA_01G061700	108	102	118	87	132	59	30	68	118	106	68	1	55	60	79	37	48	62	40	57	26	107	81	58	162	100	70	121	127	36	91	52	59	34	27	78	105	71	63	71	52	42	44	31	28	22	38	83
GLYMA_01G061800	GLYMA_01G061800	25	16	18	25	37	9	0	30	18	16	24	62	47	29	28	8	32	27	6	4	10	33	21	12	20	21	37	12	17	9	42	31	17	29	27	109	17	33	101	16	20	86	40	68	26	59	51	37
GLYMA_01G061900	GLYMA_01G061900	12	3	35	12	6	15	4	1	17	10	9	15	8	4	5	0	7	9	5	19	15	10	11	11	12	13	16	13	8	0	4	1	0	0	3	0	10	4	1	2	4	0	2	0	1	1	3	10
GLYMA_01G062000	GLYMA_01G062000	225	226	205	250	243	344	125	248	249	233	266	275	153	118	118	76	399	431	98	169	363	173	205	240	243	364	470	232	153	128	743	781	355	412	418	741	609	526	580	552	426	569	569	720	332	735	617	445
GLYMA_01G062100	GLYMA_01G062100	587	616	380	617	976	563	402	562	725	874	717	111	774	617	616	315	385	252	619	950	429	645	531	801	839	587	388	1050	1063	302	180	112	87	81	86	71	182	172	63	169	149	102	101	94	103	92	76	148
GLYMA_01G062200	GLYMA_01G062200	31	40	30	21	49	11	15	38	22	35	31	5	48	18	37	0	5	30	17	20	5	27	13	26	46	38	60	22	20	7	21	10	15	6	9	30	26	23	21	20	13	24	22	14	11	22	17	26
GLYMA_01G062300	GLYMA_01G062300	193	228	139	130	149	71	70	78	95	151	117	132	220	163	141	2	51	72	114	144	117	115	60	88	86	74	49	73	69	63	190	106	126	101	115	233	141	86	93	106	115	135	129	116	92	82	71	77
GLYMA_01G062400	GLYMA_01G062400	4328	3067	3395	1636	3550	497	840	5325	3925	6068	1235	373	2646	5566	6966	400	283	387	2526	4212	946	8640	2261	1492	9317	6150	2730	5665	11242	1299	82	15	146	43	13	27	40	45	20	34	30	28	93	45	82	202	6	276
GLYMA_01G062500	GLYMA_01G062500	0	0	0	0	0	0	0	0	0	0	0	0	0	0	0	0	0	0	0	0	0	0	0	0	0	0	0	0	0	0	0	0	0	0	0	0	0	0	0	0	0	0	0	0	0	0	0	0
GLYMA_01G062600	GLYMA_01G062600	0	0	0	0	0	0	0	0	0	0	2	0	0	0	0	0	5	7	0	0	2	0	0	0	0	0	0	0	0	0	0	0	0	0	0	0	0	0	0	1	0	0	0	0	3	0	2	0
GLYMA_01G062700	GLYMA_01G062700	0	1	0	0	0	0	0	0	0	1	5	0	0	0	0	0	13	7	1	3	0	0	0	0	2	0	0	1	0	0	0	0	1	2	0	0	1	0	0	0	0	0	0	0	0	14	0	0
GLYMA_01G062800	GLYMA_01G062800	0	0	0	0	0	0	0	0	0	0	0	0	0	0	0	0	0	0	0	0	0	0	0	0	0	0	0	0	0	0	0	0	0	0	0	0	0	0	0	0	0	0	0	0	0	0	0	0
GLYMA_01G062900	GLYMA_01G062900	0	0	0	0	1	0	1	0	0	0	0	0	0	0	0	0	0	0	0	0	0	0	0	0	0	0	0	0	0	0	0	0	0	0	0	0	0	0	0	0	0	0	0	0	0	0	0	0
GLYMA_01G063000	GLYMA_01G063000	1369	1362	1745	945	1347	765	268	737	622	1783	607	547	1281	1436	2506	218	230	365	435	671	278	638	420	459	983	1727	1050	626	728	241	747	511	596	278	344	665	1081	233	349	336	375	521	1468	826	627	445	551	564
GLYMA_01G063100	GLYMA_01G063100	430	647	450	385	251	407	324	574	653	621	425	293	297	341	275	319	387	318	369	675	921	367	455	430	325	465	351	458	354	275	206	188	149	119	140	39	230	128	68	116	102	49	199	74	100	124	75	106
GLYMA_01G063200	GLYMA_01G063200	11	2	2	3	3	1	0	0	3	5	0	0	4	4	5	0	4	0	2	0	0	3	0	0	6	2	0	0	0	0	5	5	0	1	7	5	0	0	0	2	2	1	0	0	3	0	2	5
GLYMA_01G063300	GLYMA_01G063300	0	0	0	0	0	0	0	0	0	0	0	0	0	0	0	0	0	0	0	0	0	0	0	0	0	0	0	0	0	0	0	0	0	0	0	0	0	0	0	0	0	0	0	0	0	0	0	0
GLYMA_01G063400	GLYMA_01G063400	0	0	0	0	0	0	0	0	0	0	0	0	0	0	0	0	0	0	0	0	0	0	0	0	0	0	0	0	0	0	0	0	0	0	0	0	0	0	0	0	0	0	0	0	0	0	0	0
GLYMA_01G063500	GLYMA_01G063500	0	0	0	0	0	0	0	0	0	0	0	0	0	0	0	0	0	0	0	0	0	0	0	0	0	0	0	0	0	0	0	0	0	0	0	0	0	0	0	0	0	0	0	0	0	0	0	0
GLYMA_01G063600	GLYMA_01G063600	135	143	116	127	164	76	105	70	143	175	126	32	87	95	107	2	111	121	109	143	59	116	81	147	217	121	147	144	175	46	105	56	79	35	43	102	112	87	111	104	81	73	87	102	61	21	40	53
GLYMA_01G063700	GLYMA_01G063700	70	74	63	94	93	70	43	82	82	103	57	27	40	61	53	11	37	112	75	61	72	60	28	88	115	81	173	81	86	67	87	86	212	100	35	116	90	65	173	65	62	62	116	74	126	63	73	68
GLYMA_01G063800	GLYMA_01G063800	22	9	26	15	23	12	0	13	7	26	10	0	10	5	10	72	2	10	4	13	3	10	15	11	17	50	18	5	13	7	43	42	40	5	32	35	30	4	29	34	39	34	69	28	31	16	55	56
GLYMA_01G063900	GLYMA_01G063900	0	0	0	0	0	0	0	0	0	0	0	0	0	0	0	0	0	0	0	0	0	0	0	0	0	0	0	0	0	0	0	0	0	0	0	0	0	0	0	0	0	0	0	0	0	0	0	0
GLYMA_01G064000	GLYMA_01G064000	0	0	4	0	1	1	0	0	1	0	0	0	0	0	0	0	0	2	1	0	5	0	0	0	0	0	0	0	0	0	0	0	0	0	0	0	0	1	1	0	0	0	0	0	0	0	0	0
GLYMA_01G064100	GLYMA_01G064100	0	2	0	0	3	1	0	0	0	0	0	0	0	0	1	0	0	0	0	2	0	0	2	1	0	1	0	0	0	0	0	0	3	0	0	0	0	0	0	0	0	0	0	0	2	0	1	0
GLYMA_01G064200	GLYMA_01G064200	0	0	0	0	0	5	0	0	4	7	13	2	0	0	1	0	22	15	7	4	6	5	0	4	3	0	7	2	0	0	7	3	3	14	8	3	10	7	13	9	25	20	5	1	8	6	11	9
GLYMA_01G064300	GLYMA_01G064300	0	0	0	0	0	0	0	0	0	0	0	0	0	0	0	0	1	0	0	0	0	0	0	0	0	0	0	0	0	0	0	0	0	0	0	0	0	0	0	0	0	0	0	0	0	0	0	0
GLYMA_01G064400	GLYMA_01G064400	171	187	175	186	225	128	91	122	249	212	199	206	120	167	219	15	129	181	92	179	138	164	107	235	273	177	232	262	225	70	236	148	120	142	212	260	147	137	239	208	142	241	105	253	156	32	221	204
GLYMA_01G064500	GLYMA_01G064500	0	0	0	0	0	0	0	0	0	0	0	0	0	0	0	0	0	0	0	0	0	0	0	0	0	0	0	0	0	0	0	0	0	0	0	0	0	0	0	0	0	0	0	0	0	0	0	0
GLYMA_01G064600	GLYMA_01G064600	144	98	109	90	84	178	54	110	154	109	137	81	58	111	71	15	61	45	39	130	156	120	76	100	127	89	71	107	133	33	73	46	59	43	57	15	33	27	33	33	48	19	17	33	41	0	37	13
GLYMA_01G064700	GLYMA_01G064700	0	0	0	0	0	0	0	0	0	0	0	0	0	0	0	0	0	0	0	0	0	0	0	0	0	0	0	0	0	0	0	0	0	0	0	0	0	0	0	0	0	0	0	0	0	0	0	0
GLYMA_01G064800	GLYMA_01G064800	0	0	3	0	0	1	5	0	0	0	0	0	0	0	0	0	0	0	0	0	0	0	0	0	0	0	0	0	0	0	0	0	0	0	0	0	0	5	0	0	0	0	0	0	0	0	0	0
GLYMA_01G064900	GLYMA_01G064900	376	435	448	358	297	230	154	273	300	318	247	117	234	254	276	50	164	337	134	215	180	179	168	330	386	320	483	268	288	154	431	361	388	188	245	365	354	353	412	452	311	313	373	464	310	130	216	286
GLYMA_01G065000	GLYMA_01G065000	0	0	0	0	0	0	0	0	0	0	0	0	0	0	0	0	0	0	0	0	0	0	0	0	0	0	0	0	0	0	0	0	0	0	0	0	0	0	0	0	1	0	0	0	0	0	0	0
GLYMA_01G065100	GLYMA_01G065100	190	226	158	172	230	158	104	189	195	291	181	287	213	196	363	7	167	149	141	190	182	148	140	176	256	308	317	161	224	84	334	216	241	78	135	135	175	182	92	189	204	222	487	236	162	187	234	228
GLYMA_01G065200	GLYMA_01G065200	0	0	0	0	0	0	0	0	0	0	0	0	0	0	0	0	0	0	0	0	0	0	0	0	0	0	0	0	0	0	0	0	0	0	0	0	0	0	0	0	0	0	0	0	0	0	0	0
GLYMA_01G065300	GLYMA_01G065300	0	0	0	0	0	0	0	0	0	0	0	0	0	0	0	0	0	0	0	0	0	0	0	0	0	0	0	3	0	0	0	0	0	0	0	0	0	0	0	0	0	0	0	0	0	0	0	0
GLYMA_01G065400	GLYMA_01G065400	565	1107	1245	767	323	647	405	483	663	774	835	347	413	531	485	154	419	1003	646	576	577	240	369	695	572	690	1439	413	305	253	1014	842	1174	383	595	214	699	718	564	539	603	219	751	271	572	202	499	429
GLYMA_01G065500	GLYMA_01G065500	14	18	7	7	16	8	0	5	14	26	18	0	7	12	8	0	9	2	29	12	14	14	2	11	44	17	17	26	30	8	8	11	4	11	0	9	1	1	5	10	7	4	7	4	7	0	3	0
GLYMA_01G065600	GLYMA_01G065600	3	7	2	3	4	0	0	2	9	1	5	1	7	2	5	0	0	4	15	7	7	10	0	1	12	2	5	3	9	2	1	3	0	0	3	1	3	3	2	1	5	3	0	3	1	0	0	8
GLYMA_01G065700	GLYMA_01G065700	0	0	0	0	0	0	0	0	0	0	0	0	0	0	0	0	0	0	0	0	0	0	0	0	0	0	0	0	0	0	0	0	0	0	0	0	0	0	0	0	0	0	0	0	0	0	0	0
GLYMA_01G065800	GLYMA_01G065800	4	3	6	10	6	8	0	0	2	11	8	0	12	20	13	0	4	13	4	7	0	2	5	3	9	4	10	4	6	2	22	11	8	12	18	25	19	13	16	10	16	15	10	13	10	6	5	7
GLYMA_01G065900	GLYMA_01G065900	0	0	0	0	0	0	0	0	0	0	0	0	0	0	0	0	0	0	0	0	0	0	0	0	0	0	0	0	0	0	0	0	0	0	0	0	0	0	0	0	0	0	0	0	0	0	0	0
GLYMA_01G066000	GLYMA_01G066000	0	0	0	0	0	0	0	0	0	0	0	0	0	0	0	0	0	0	0	0	0	0	0	0	0	0	0	0	0	0	0	0	0	0	0	0	0	0	0	0	0	0	0	0	0	0	0	0
GLYMA_01G066100	GLYMA_01G066100	0	0	1	0	0	0	0	0	0	0	0	0	0	0	0	0	0	0	0	0	0	0	0	0	0	0	0	0	0	0	0	0	0	0	0	0	0	0	0	0	0	0	0	0	0	0	0	0
GLYMA_01G066200	GLYMA_01G066200	0	0	0	0	0	0	0	0	0	0	0	0	0	0	0	0	0	0	0	0	0	0	0	0	0	0	0	0	0	0	0	0	0	0	0	0	0	0	0	0	0	0	0	0	0	0	0	0
GLYMA_01G066300	GLYMA_01G066300	0	0	0	0	0	0	0	0	0	0	0	0	0	0	0	0	0	0	0	0	0	0	0	0	0	0	0	0	0	0	0	0	0	0	0	0	0	0	0	0	0	0	0	0	0	0	0	0
GLYMA_01G066400	GLYMA_01G066400	0	0	0	0	0	0	0	0	0	0	0	0	0	0	0	0	0	0	0	0	0	0	0	0	0	0	0	0	0	0	0	0	0	0	0	3	0	0	0	0	0	0	0	0	0	0	0	0
GLYMA_01G066500	GLYMA_01G066500	0	0	0	0	0	0	0	0	0	0	0	0	0	0	0	0	0	0	0	0	0	0	0	0	0	0	0	0	0	0	0	0	0	0	0	0	0	0	0	0	0	0	0	0	1	0	0	0
GLYMA_01G066600	GLYMA_01G066600	193	210	144	201	272	196	142	261	231	293	242	183	140	136	231	157	169	167	169	236	177	214	202	191	206	264	219	214	219	96	184	135	129	228	100	135	218	134	140	145	149	156	162	182	139	125	163	165
GLYMA_01G066700	GLYMA_01G066700	0	0	0	0	0	0	0	1	0	0	0	0	0	0	0	0	0	0	0	0	0	0	0	0	0	0	0	0	0	0	0	0	0	0	0	0	0	0	0	0	0	0	0	0	0	0	0	0
GLYMA_01G066800	GLYMA_01G066800	0	0	0	0	0	0	0	0	0	0	0	0	0	0	0	0	0	0	0	0	0	0	0	0	0	0	0	0	0	0	0	0	0	0	0	0	0	0	0	0	0	0	0	0	0	0	0	0
GLYMA_01G066900	GLYMA_01G066900	0	0	0	0	0	0	0	0	0	0	0	0	0	0	0	0	0	0	0	0	0	0	0	0	0	0	0	0	0	0	0	0	0	0	0	0	0	0	0	0	0	0	0	0	0	0	0	0
GLYMA_01G067000	GLYMA_01G067000	246	246	215	195	207	168	104	161	202	221	239	195	220	185	217	29	133	168	130	148	160	148	86	137	192	156	202	169	153	44	401	235	208	136	216	233	231	240	152	264	205	306	165	314	146	173	175	131
GLYMA_01G067100	GLYMA_01G067100	107	82	97	77	78	47	12	62	64	64	34	37	96	128	135	150	37	49	41	55	48	96	63	37	92	55	52	66	72	13	75	57	98	48	31	64	68	74	56	36	42	106	85	114	58	82	47	59
GLYMA_01G067200	GLYMA_01G067200	0	0	0	0	0	0	0	0	0	0	0	0	0	0	0	0	0	0	0	0	0	0	0	0	0	0	0	1	0	0	0	3	0	0	4	0	1	0	0	0	0	0	0	0	0	0	0	0
GLYMA_01G067300	GLYMA_01G067300	1	3	17	6	9	8	25	1	22	7	7	11	2	8	2	0	12	12	20	13	25	7	12	27	13	6	17	9	17	9	3	5	5	5	5	6	12	16	8	10	8	6	1	0	10	0	10	12
GLYMA_01G067400	GLYMA_01G067400	0	0	0	0	0	0	0	0	0	0	0	0	0	0	0	0	0	0	0	0	0	0	0	0	0	0	0	0	0	0	0	0	0	0	0	0	0	0	0	0	0	0	0	0	0	0	0	0
GLYMA_01G067500	GLYMA_01G067500	0	0	0	0	0	0	0	0	0	0	0	0	0	0	0	0	0	0	0	0	0	0	0	0	0	0	0	0	0	0	0	0	0	0	0	0	0	0	0	0	0	0	0	0	0	0	0	0
GLYMA_01G067600	GLYMA_01G067600	121	129	98	116	121	122	141	161	107	169	215	160	106	109	112	38	56	83	76	113	103	94	86	94	121	121	112	96	94	38	142	98	136	14	65	57	137	116	49	129	118	71	104	100	98	58	54	21
GLYMA_01G067700	GLYMA_01G067700	0	0	0	0	0	0	0	0	0	0	0	0	0	0	0	0	0	0	0	0	0	0	0	0	0	0	0	0	0	0	0	0	0	0	0	0	0	0	0	0	0	0	0	0	0	0	0	0
GLYMA_01G067800	GLYMA_01G067800	0	0	0	0	0	0	0	0	0	0	0	0	0	0	0	0	0	0	0	0	0	0	0	0	0	0	0	0	0	0	0	0	0	0	0	0	0	0	0	0	0	0	0	0	0	0	0	0
GLYMA_01G067900	GLYMA_01G067900	455	558	395	336	480	189	169	266	360	773	328	361	589	643	655	70	167	267	261	287	218	346	241	359	501	527	430	354	398	126	296	230	285	173	123	256	289	214	170	250	277	243	389	224	248	188	228	277
GLYMA_01G068000	GLYMA_01G068000	2249	2878	2034	2052	2599	1802	1348	1306	2468	2003	1837	570	1579	1342	1241	779	1948	1625	2128	2779	1836	1483	1575	2051	2472	1736	1569	2602	2153	683	1703	969	851	708	796	961	1171	1201	463	752	729	593	303	468	579	473	857	896
GLYMA_01G068100	GLYMA_01G068100	0	0	0	0	0	0	0	0	0	0	0	0	0	0	0	0	0	0	0	0	0	0	0	0	0	0	0	0	0	0	0	0	0	0	0	0	0	0	0	0	0	0	0	0	0	0	0	0
GLYMA_01G068200	GLYMA_01G068200	136	59	44	119	294	46	51	192	114	138	50	46	52	64	131	22	42	66	46	49	55	168	69	88	136	124	114	92	113	45	35	62	26	48	51	21	48	50	62	39	29	14	29	30	55	10	67	45
GLYMA_01G068300	GLYMA_01G068300	0	0	0	0	0	0	0	0	0	0	0	0	0	0	0	0	0	0	0	0	0	0	0	0	0	0	0	0	0	0	0	0	0	0	0	0	0	0	0	0	0	0	0	0	0	0	0	0
GLYMA_01G068400	GLYMA_01G068400	0	0	0	0	0	0	0	0	0	0	0	0	0	0	0	0	0	0	0	0	0	0	0	0	0	0	0	0	0	0	0	0	0	0	0	0	0	0	0	0	0	0	0	0	0	0	0	0
GLYMA_01G068500	GLYMA_01G068500	0	0	0	0	10	0	0	0	0	0	0	0	0	0	0	0	0	0	0	0	0	0	0	0	0	0	0	0	0	0	0	0	0	0	0	0	0	0	0	0	0	0	0	0	0	0	0	1
GLYMA_01G068600	GLYMA_01G068600	285	196	200	221	265	136	96	218	208	335	256	148	201	210	249	22	107	132	217	205	135	251	159	183	302	246	316	196	265	48	278	183	223	87	131	266	210	188	177	264	228	190	186	158	185	65	111	197
GLYMA_01G068700	GLYMA_01G068700	9	13	9	14	5	1	9	14	10	5	7	0	5	8	6	0	22	16	10	10	0	11	2	9	12	1	7	20	10	0	8	8	2	3	3	7	12	10	10	2	4	1	6	1	1	0	13	0
GLYMA_01G068800	GLYMA_01G068800	196	177	183	187	158	172	109	121	296	125	151	86	148	70	120	13	250	400	108	180	206	155	90	231	320	121	282	319	270	126	255	148	169	118	243	149	185	202	179	252	166	133	94	163	111	44	188	170
GLYMA_01G068900	GLYMA_01G068900	19	6	15	13	25	21	20	10	22	13	7	3	4	10	11	3	24	11	27	15	28	17	13	29	23	7	18	32	64	10	4	8	14	3	2	16	0	20	19	13	12	8	3	16	9	11	7	6
GLYMA_01G069000	GLYMA_01G069000	33	46	45	43	23	35	15	37	32	21	25	71	72	95	61	23	26	31	25	22	55	7	8	18	19	23	15	25	12	25	101	67	120	56	145	162	130	69	38	45	46	52	94	55	64	90	29	43
GLYMA_01G069100	GLYMA_01G069100	0	0	0	0	0	0	0	0	0	0	0	0	0	0	0	0	0	0	0	0	0	0	0	0	0	0	0	0	0	0	0	0	0	0	0	0	0	0	0	0	0	0	0	0	0	0	0	0
GLYMA_01G069200	GLYMA_01G069200	0	0	0	0	0	0	0	0	0	0	0	0	0	0	0	0	0	0	0	0	0	0	0	0	0	0	0	0	0	0	0	0	0	0	0	0	0	0	0	0	0	0	0	0	0	0	0	0
GLYMA_01G069300	GLYMA_01G069300	0	0	2	0	0	0	3	0	2	3	0	0	0	4	1	0	0	0	0	0	0	0	0	0	3	8	3	0	0	0	5	0	0	0	0	0	4	0	1	3	1	4	7	0	4	0	3	0
GLYMA_01G069400	GLYMA_01G069400	0	0	0	0	0	0	0	0	0	0	0	0	0	0	0	0	0	0	0	0	0	0	0	0	0	0	0	0	0	0	0	0	0	0	0	0	0	0	0	0	0	0	0	0	0	0	0	0
GLYMA_01G069500	GLYMA_01G069500	371	387	286	338	470	265	201	192	367	404	361	171	257	274	241	59	306	343	376	451	353	359	273	419	553	407	301	473	373	140	364	262	166	89	246	151	187	268	145	258	250	94	132	87	158	158	157	163
GLYMA_01G069600	GLYMA_01G069600	89	89	83	75	116	61	43	60	94	108	59	99	67	83	76	73	43	124	54	61	109	59	52	104	67	60	90	50	80	35	99	101	115	161	114	209	111	75	177	105	92	163	168	174	87	209	143	162
GLYMA_01G069700	GLYMA_01G069700	0	2	6	0	0	3	0	0	0	1	1	0	0	0	0	0	0	0	0	1	5	2	2	4	0	0	0	1	0	0	2	0	0	0	0	0	0	0	0	0	1	0	0	0	0	0	0	0
GLYMA_01G069800	GLYMA_01G069800	0	0	0	0	0	0	0	0	0	0	0	0	0	0	0	0	0	0	0	0	0	0	0	0	0	0	0	0	0	0	0	0	0	0	0	0	0	0	0	0	0	0	0	0	0	0	0	0
GLYMA_01G069900	GLYMA_01G069900	0	0	0	0	0	0	0	0	0	0	0	0	0	0	0	0	0	0	0	0	0	0	0	0	0	0	0	0	0	0	0	0	0	0	0	0	0	0	0	0	0	0	0	0	0	0	0	0
GLYMA_01G070000	GLYMA_01G070000	0	0	0	0	0	0	0	0	0	0	0	0	0	0	0	0	0	0	0	0	0	0	0	0	0	0	0	0	0	0	0	0	0	0	0	0	0	0	0	0	0	0	0	0	0	0	0	0
GLYMA_01G070100	GLYMA_01G070100	0	0	0	0	0	0	0	0	0	0	0	0	0	0	0	0	0	0	0	0	0	0	0	0	0	0	0	0	0	0	0	0	0	0	0	0	0	0	0	0	0	0	0	0	0	0	0	0
GLYMA_01G070200	GLYMA_01G070200	2	4	3	5	14	7	0	12	19	6	7	21	11	2	24	0	0	8	5	6	0	13	10	7	3	17	7	6	7	2	16	6	10	30	0	9	6	8	13	4	6	17	25	10	8	26	18	19
GLYMA_01G070300	GLYMA_01G070300	92	104	89	87	107	88	36	62	77	105	100	28	86	81	124	12	61	52	91	127	108	87	53	121	160	114	126	101	138	48	73	59	35	33	46	62	43	34	34	60	59	55	40	48	48	9	51	38
GLYMA_01G070400	GLYMA_01G070400	106	134	127	78	142	91	45	142	112	143	123	35	38	65	78	48	76	74	74	143	131	83	81	108	44	53	38	47	82	49	32	22	4	13	9	26	23	14	36	20	19	18	20	19	17	27	13	10
GLYMA_01G070500	GLYMA_01G070500	0	10	5	2	4	0	0	15	4	5	2	0	2	5	3	0	0	2	4	5	0	6	2	5	4	1	7	10	10	0	0	0	0	0	0	0	4	4	0	0	0	0	2	0	2	0	0	0
GLYMA_01G070600	GLYMA_01G070600	0	0	0	0	2	0	0	0	0	0	0	0	0	0	0	0	0	0	0	0	0	0	0	0	0	0	0	0	0	0	0	0	0	0	0	0	0	0	0	0	0	0	0	0	0	0	0	0
GLYMA_01G070700	GLYMA_01G070700	297	297	261	269	391	208	98	284	295	408	270	241	339	360	441	5	142	207	244	378	328	382	279	236	447	313	360	297	331	158	268	194	164	174	88	223	187	159	156	188	185	210	205	234	192	196	154	185
GLYMA_01G070800	GLYMA_01G070800	0	0	0	0	0	0	0	0	0	0	0	0	0	0	0	0	0	0	0	0	0	0	0	0	0	0	0	0	0	0	0	2	0	0	0	0	0	0	0	0	0	0	0	0	0	0	0	0
GLYMA_01G070900	GLYMA_01G070900	0	0	0	0	0	0	0	0	0	0	0	0	0	0	0	0	0	0	0	0	0	0	0	0	0	0	0	0	0	0	0	0	0	0	0	0	0	0	0	0	0	0	0	0	0	0	0	0
GLYMA_01G071000	GLYMA_01G071000	0	3	0	0	0	0	0	0	0	1	0	0	3	0	1	0	0	0	0	0	0	2	1	0	8	0	0	0	0	0	1	0	0	0	0	0	0	0	0	0	0	0	0	0	0	0	0	0
GLYMA_01G071100	GLYMA_01G071100	0	0	0	0	0	0	0	0	0	0	0	0	0	0	0	0	0	0	0	0	0	0	0	0	0	0	0	0	0	0	0	0	0	0	0	0	0	0	0	0	0	0	0	0	0	0	0	0
GLYMA_01G071200	GLYMA_01G071200	0	0	0	0	0	0	0	0	0	0	0	0	0	0	0	0	0	0	0	0	0	0	0	0	0	0	0	0	0	0	0	0	0	0	0	0	0	0	0	0	0	0	0	0	0	0	0	0
GLYMA_01G071300	GLYMA_01G071300	17822	21042	21176	23663	23512	18918	9317	14749	24556	39342	37782	55461	25683	26542	31170	4093	15454	39166	11230	16044	13714	12134	11774	18597	26651	32559	54671	15961	15005	7108	42344	27437	22539	18402	16946	38168	44398	31098	42744	41501	39555	69051	54698	56998	31630	16148	57064	54034
GLYMA_01G071400	GLYMA_01G071400	0	0	0	0	0	0	0	0	0	0	0	0	0	0	0	0	0	0	0	0	0	0	0	0	0	0	0	0	0	0	0	0	0	0	0	0	0	0	0	0	0	0	0	0	0	0	0	0
GLYMA_01G071500	GLYMA_01G071500	0	8	1	8	1	5	0	4	1	8	13	14	0	2	2	0	0	4	25	9	0	1	3	2	2	0	1	7	3	5	0	2	0	0	6	2	9	1	0	1	2	3	2	0	0	0	0	2
GLYMA_01G071600	GLYMA_01G071600	0	0	0	0	0	0	0	0	0	0	0	0	0	0	0	0	0	0	0	0	0	0	0	0	0	0	0	0	0	0	0	0	0	0	0	0	0	0	0	0	0	0	0	0	0	0	0	0
GLYMA_01G071700	GLYMA_01G071700	58	52	39	59	49	67	17	82	103	60	75	49	67	79	66	8	50	59	18	59	35	59	50	93	87	77	85	115	86	17	57	37	45	11	13	66	58	56	72	71	58	50	54	52	42	5	46	37
GLYMA_01G071800	GLYMA_01G071800	2	0	0	1	4	0	4	0	1	1	7	0	0	0	0	2	5	1	0	3	6	0	0	4	3	0	0	2	0	0	2	5	0	0	4	0	4	4	2	1	1	1	1	0	0	26	5	7
GLYMA_01G071900	GLYMA_01G071900	0	0	0	0	0	0	0	0	0	0	0	0	0	0	0	0	0	0	0	0	0	0	0	0	0	0	0	0	0	0	0	0	0	0	0	0	0	0	0	0	0	0	0	0	0	0	0	0
GLYMA_01G072000	GLYMA_01G072000	193	169	261	145	175	155	213	236	367	172	237	127	217	200	224	117	145	223	150	308	221	299	146	358	318	178	291	335	393	197	121	65	162	71	135	139	162	108	190	119	107	98	108	111	134	48	88	108
GLYMA_01G072100	GLYMA_01G072100	0	0	0	0	0	0	0	0	0	0	0	0	0	0	0	0	0	0	0	0	0	0	0	0	0	0	0	0	0	0	0	0	0	0	0	0	0	0	0	0	0	0	0	0	0	0	0	0
GLYMA_01G072200	GLYMA_01G072200	0	0	0	0	0	5	0	1	0	0	0	0	0	0	0	0	0	0	0	0	0	0	0	0	0	0	0	0	1	0	0	1	0	0	0	2	0	0	0	0	0	0	0	0	0	0	0	0
GLYMA_01G072300	GLYMA_01G072300	0	0	0	0	0	0	0	0	0	0	1	0	0	0	0	0	0	0	3	0	0	0	2	0	0	0	0	0	0	0	0	0	0	0	0	0	1	0	0	0	0	0	0	0	1	0	0	0
GLYMA_01G072400	GLYMA_01G072400	2	0	1	4	0	0	5	2	0	0	1	0	0	0	3	0	0	0	1	4	0	0	2	7	2	6	3	10	1	4	4	0	0	7	0	0	0	0	6	3	0	0	0	0	3	0	0	0
GLYMA_01G072500	GLYMA_01G072500	0	0	0	0	0	0	0	0	0	0	0	0	0	0	0	0	0	0	0	0	0	0	0	0	0	0	0	0	0	0	0	0	0	0	0	0	0	0	0	0	0	0	0	0	0	0	0	0
GLYMA_01G072600	GLYMA_01G072600	0	0	0	0	0	0	0	0	0	0	0	0	0	0	0	0	0	0	0	0	0	0	0	0	0	0	0	0	0	0	0	0	0	0	0	0	0	0	0	0	0	0	0	0	0	0	0	0
GLYMA_01G072700	GLYMA_01G072700	0	0	0	1	0	0	0	0	0	0	0	0	0	0	0	0	0	0	0	0	0	0	0	0	0	0	0	0	0	0	0	0	0	0	0	0	0	0	0	0	0	0	0	0	0	0	0	0
GLYMA_01G072800	GLYMA_01G072800	60	32	0	42	57	61	41	53	38	0	0	0	9	22	10	91	69	117	8	15	71	27	59	31	1	0	0	42	33	44	65	64	28	69	40	30	0	49	54	5	0	0	3	23	18	113	16	42
GLYMA_01G072900	GLYMA_01G072900	8	9	11	4	9	3	6	1	0	6	4	3	11	6	11	2	3	1	8	5	2	9	2	12	15	7	12	7	18	4	7	1	3	2	4	13	12	10	5	1	7	9	3	4	11	18	9	11
GLYMA_01G073000	GLYMA_01G073000	129	128	100	128	80	118	120	156	154	84	113	51	57	52	75	7	213	423	71	151	88	85	85	193	159	115	187	129	103	79	132	111	133	81	95	193	148	171	212	144	99	47	54	35	80	76	114	150
GLYMA_01G073100	GLYMA_01G073100	0	0	0	0	0	0	0	0	0	0	1	0	1	0	0	0	0	0	0	0	0	0	0	0	1	0	0	0	0	1	1	0	0	0	0	0	0	0	0	0	1	0	0	0	0	0	0	0
GLYMA_01G073200	GLYMA_01G073200	0	0	0	0	0	0	0	0	0	0	0	0	0	0	0	0	0	0	0	0	0	0	0	0	0	0	0	0	0	0	0	0	0	0	0	0	0	0	0	0	0	0	0	0	0	0	0	0
GLYMA_01G073300	GLYMA_01G073300	1	1	0	0	0	0	0	1	3	0	0	0	0	0	0	0	0	0	0	0	0	0	0	0	0	0	0	0	0	1	0	0	0	2	0	1	1	4	0	0	0	0	0	0	0	0	1	4
GLYMA_01G073400	GLYMA_01G073400	47	37	37	29	70	12	21	23	17	60	25	12	30	47	66	0	0	5	23	37	11	56	26	24	95	37	25	35	52	10	9	8	32	4	5	19	20	12	8	8	16	9	20	15	13	14	11	16
GLYMA_01G073500	GLYMA_01G073500	72	117	86	103	131	56	96	122	119	132	115	12	74	81	100	0	71	136	70	118	73	125	94	112	210	114	142	185	153	97	91	60	67	45	38	94	78	76	72	88	64	58	67	45	47	72	50	58
GLYMA_01G073600	GLYMA_01G073600	31	10	3	8	29	3	4	23	1	14	5	0	2	4	6	1	0	0	2	24	13	30	25	5	13	16	2	8	15	4	0	0	0	0	0	0	0	0	0	0	0	0	1	0	0	0	0	0
GLYMA_01G073700	GLYMA_01G073700	0	0	0	0	0	0	0	0	0	0	0	0	0	0	0	0	0	0	0	0	0	0	0	0	0	0	0	0	0	0	0	0	0	0	0	0	0	0	0	0	0	0	0	0	0	0	0	0
GLYMA_01G073800	GLYMA_01G073800	0	0	0	0	0	0	0	0	0	0	0	0	0	0	0	0	0	0	0	0	0	0	0	0	0	0	0	0	0	0	0	0	0	0	0	0	0	0	0	0	0	0	0	0	0	0	0	0
GLYMA_01G073900	GLYMA_01G073900	0	0	0	0	0	0	0	0	0	0	0	0	0	0	0	0	0	0	0	0	0	0	0	0	0	0	0	0	0	0	0	0	0	0	0	0	0	0	0	0	0	0	0	0	0	0	0	0
GLYMA_01G074000	GLYMA_01G074000	163	109	193	136	149	130	145	104	198	125	155	55	139	97	93	61	158	230	126	175	50	171	104	185	310	80	196	231	297	76	132	84	112	46	137	170	161	81	154	153	139	74	54	54	90	7	66	90
GLYMA_01G074100	GLYMA_01G074100	0	0	0	0	0	0	0	0	0	0	0	0	0	0	0	0	0	0	0	0	0	0	0	0	0	0	0	0	0	0	0	0	0	0	0	0	0	0	0	0	0	0	0	0	0	0	0	0
GLYMA_01G074200	GLYMA_01G074200	0	0	4	5	0	0	0	0	4	1	0	0	0	0	4	17	0	4	1	0	0	0	5	0	3	3	1	2	4	0	0	0	0	0	0	0	0	0	0	0	0	0	0	0	0	0	0	0
GLYMA_01G074300	GLYMA_01G074300	0	0	0	0	0	0	0	0	0	0	0	0	0	0	0	0	0	0	0	0	0	0	0	0	0	0	0	0	0	0	0	0	0	0	0	0	0	0	0	0	0	0	0	0	0	0	0	0
GLYMA_01G074400	GLYMA_01G074400	176	146	163	147	172	125	282	151	241	156	196	123	124	125	104	139	227	241	129	168	202	123	116	195	141	103	119	164	179	80	120	111	87	58	133	122	108	143	137	91	117	95	72	112	58	135	136	88
GLYMA_01G074500	GLYMA_01G074500	70	67	57	41	45	31	5	21	22	39	39	32	93	106	139	37	23	18	12	36	19	25	30	22	21	33	23	9	18	21	49	53	105	45	31	135	50	15	47	31	19	52	45	50	33	17	12	37
GLYMA_01G074600	GLYMA_01G074600	297	271	276	165	141	165	40	94	149	219	231	307	201	188	193	61	84	155	96	133	98	77	95	158	159	204	164	100	75	36	250	195	158	138	95	371	153	181	143	189	196	206	149	212	103	168	111	146
GLYMA_01G074700	GLYMA_01G074700	225	239	178	166	337	121	51	158	133	329	143	171	332	300	514	8	70	120	149	156	79	263	175	101	336	319	269	161	249	102	196	125	75	86	38	88	163	64	93	83	95	131	275	205	94	207	120	119
GLYMA_01G074800	GLYMA_01G074800	225	231	185	316	219	303	233	196	339	175	314	223	208	104	106	59	324	472	209	309	351	153	201	258	273	187	306	269	288	164	413	356	158	210	331	331	402	332	309	400	274	261	238	272	173	628	341	372
GLYMA_01G074900	GLYMA_01G074900	0	0	0	0	0	0	0	0	0	0	0	0	0	0	0	0	0	0	0	0	0	0	0	0	0	0	0	0	0	0	0	0	0	0	0	0	0	0	0	0	0	0	0	0	0	0	0	0
[truncated: 55,155 more rows]
[truncated: 357 more columns]
