# Supplementary material for: Conserved regulatory modules and hub genes linking leaf transcriptomes to soybean seed weight
Source: BMC Plant Biol. 2026 Mar 28;26:815. doi: 10.1186/s12870-026-08603-w (PMC13151358; doi:10.1186/s12870-026-08603-w)
Supplement: Supplementary file 4 — Supplementary Material 4. Gene assignments. Module assignments of the genes found in the five modules mentioned in the text. [file 12870_2026_8603_MOESM4_ESM.csv]

Gene	Module	Top_Descriptive_Uniref100_BLASTP	Top_Arabidopsis_TAIR10_BLASTP
GLYMA_01G001800	green	UniRef100_G7LIV0 Receptor-like protein kinase n=1 Tax=Medicago truncatula RepID=G7LIV0_MEDTR	AT5G35390.1|Symbols:|Leucine-rich repeat protein kinase family protein|chr5:13596918-13598976 FORWARD LENGTH=662
GLYMA_01G002000	yellow	UniRef100_E4MWR8 mRNA, clone: RTFL01-09-F11 n=2 Tax=Eutrema RepID=E4MWR8_THEHA	AT5G20700.1|Symbols:|Protein of unknown function (DUF581)|chr5:7006178-7007003 REVERSE LENGTH=248
GLYMA_01G002100	black	UniRef100_I1J4B0 Auxin response factor n=1 Tax=Glycine max RepID=I1J4B0_SOYBN	AT1G19220.1|Symbols:ARF19, IAA22, ARF11|auxin response factor 19|chr1:6628395-6632779 REVERSE LENGTH=1086
GLYMA_01G004700	pink	UniRef100_Q8GYD2 Meiotic nuclear division protein 1 homolog n=2 Tax=Arabidopsis thaliana RepID=MND1_ARATH	AT4G29170.1|Symbols:ATMND1|Mnd1 family protein|chr4:14382985-14385128 FORWARD LENGTH=230
GLYMA_01G007400	black	UniRef100_G7KPN7 Receptor-like protein kinase n=1 Tax=Medicago truncatula RepID=G7KPN7_MEDTR	AT5G25930.1|Symbols:|Protein kinase family protein with leucine-rich repeat domain|chr5:9050880-9053978 FORWARD LENGTH=1005
GLYMA_01G008700	green	UniRef100_D7L6F2 RNA-dependent RNA polymerase family protein n=1 Tax=Arabidopsis lyrata subsp. lyrata RepID=D7L6F2_ARALL	AT2G19930.1|Symbols:|RNA-dependent RNA polymerase family protein|chr2:8607533-8612441 REVERSE LENGTH=977
GLYMA_01G010500	red	UniRef100_C6ZS43 NBS-LRR type disease resistance protein n=1 Tax=Glycine max RepID=C6ZS43_SOYBN	AT3G07040.1|Symbols:RPM1, RPS3|NB-ARC domain-containing disease resistance protein|chr3:2226244-2229024 REVERSE LENGTH=926
GLYMA_01G017000	green	UniRef100_G7KDQ6 TPR domain protein n=1 Tax=Medicago truncatula RepID=G7KDQ6_MEDTR	AT4G17940.1|Symbols:|Tetratricopeptide repeat (TPR)-like superfamily protein|chr4:9965787-9966778 FORWARD LENGTH=274
GLYMA_01G017400	red	UniRef100_B9MU33 33 kDa ribonucleoprotein n=1 Tax=Populus trichocarpa RepID=B9MU33_POPTR	AT2G35410.1|Symbols:|RNA-binding (RRM/RBD/RNP motifs) family protein|chr2:14898341-14899590 FORWARD LENGTH=308
GLYMA_01G018100	greenyellow	NA	NA
GLYMA_01G021000	yellow	UniRef100_G7KGI0 Cinnamyl alcohol dehydrogenase n=1 Tax=Medicago truncatula RepID=G7KGI0_MEDTR	AT4G37990.1|Symbols:ELI3-2, ELI3, ATCAD8, CAD-B2|elicitor-activated gene 3-2|chr4:17855964-17857388 FORWARD LENGTH=359
GLYMA_01G021700	yellow	UniRef100_Q8S998 Glucosyltransferase-11 (Fragment) n=1 Tax=Phaseolus angularis RepID=Q8S998_PHAAN	AT1G22380.1|Symbols:AtUGT85A3, UGT85A3|UDP-glucosyl transferase 85A3|chr1:7900522-7902332 REVERSE LENGTH=488
GLYMA_01G023200	yellow	UniRef100_G7JWE5 MscS-Like mechanosensitive ion channel MSCL8 n=1 Tax=Medicago truncatula RepID=G7JWE5_MEDTR	AT5G10490.1|Symbols:MSL2|MSCS-like 2|chr5:3300376-3304005 REVERSE LENGTH=673
GLYMA_01G024300	red	UniRef100_G7JZR6 Exocyst complex component n=1 Tax=Medicago truncatula RepID=G7JZR6_MEDTR	NA
GLYMA_01G027500	yellow	UniRef100_G7K048 Lipase n=1 Tax=Medicago truncatula RepID=G7K048_MEDTR	AT1G10740.4|Symbols:|alpha/beta-Hydrolases superfamily protein|chr1:3568343-3570466 REVERSE LENGTH=473
GLYMA_01G032600	pink	NA	AT1G60060.1|Symbols:|Serine/threonine-protein kinase WNK (With No Lysine)-related|chr1:22139282-22141585 FORWARD LENGTH=386
GLYMA_01G034200	green	UniRef100_Q9LR91 Acyl-CoA N-acyltransferases-like protein n=1 Tax=Arabidopsis thaliana RepID=Q9LR91_ARATH	AT1G24040.2|Symbols:|Acyl-CoA N-acyltransferases (NAT) superfamily protein|chr1:8505794-8506753 REVERSE LENGTH=319
GLYMA_01G034400	red	NA	AT1G70230.1|Symbols:TBL27|TRICHOME BIREFRINGENCE-LIKE 27|chr1:26450389-26451724 FORWARD LENGTH=416
GLYMA_01G034700	greenyellow	UniRef100_O04523 Protein ALTERED XYLOGLUCAN 4 n=1 Tax=Arabidopsis thaliana RepID=TBL27_ARATH	AT1G70230.1|Symbols:TBL27|TRICHOME BIREFRINGENCE-LIKE 27|chr1:26450389-26451724 FORWARD LENGTH=416
GLYMA_01G036000	green	UniRef100_G7K464 N-hydroxythioamide S-beta-glucosyltransferase n=1 Tax=Medicago truncatula RepID=G7K464_MEDTR	AT1G24100.1|Symbols:UGT74B1|UDP-glucosyl transferase 74B1|chr1:8525547-8527010 REVERSE LENGTH=460
GLYMA_01G036900	red	UniRef100_Q93Z89 Matrix metalloproteinase MMP2 n=1 Tax=Glycine max RepID=Q93Z89_SOYBN	AT1G59970.1|Symbols:|Matrixin family protein|chr1:22073601-22074683 FORWARD LENGTH=360
GLYMA_01G037900	yellow	UniRef100_G7K5M7 Glycosyltransferase CAZy family GT8 n=1 Tax=Medicago truncatula RepID=G7K5M7_MEDTR	AT1G70090.2|Symbols:GATL9, LGT8|glucosyl transferase family 8|chr1:26400927-26402099 FORWARD LENGTH=390
GLYMA_01G038900	pink	UniRef100_E9L548 CLE02 protein n=1 Tax=Glycine max RepID=E9L548_SOYBN	AT1G69970.2|Symbols:CLE26|CLAVATA3/ESR-RELATED 26|chr1:26353079-26354256 REVERSE LENGTH=102
GLYMA_01G040200	greenyellow	UniRef100_Q9FQF3 Glutathione S-transferase GST 5 n=1 Tax=Glycine max RepID=Q9FQF3_SOYBN	AT1G10360.1|Symbols:ATGSTU18, GST29, GSTU18|glutathione S-transferase TAU 18|chr1:3395738-3396806 REVERSE LENGTH=227
GLYMA_01G040700	yellow	UniRef100_C6T3W8 Thioredoxin n=1 Tax=Glycine max RepID=C6T3W8_SOYBN	AT5G39950.1|Symbols:ATTRX2, ATH2, ATTRXH2, TRXH2, TRX2|thioredoxin 2|chr5:15990885-15991881 REVERSE LENGTH=133
GLYMA_01G041400	yellow	UniRef100_G7K9P5 Peptide transporter PTR1 n=1 Tax=Medicago truncatula RepID=G7K9P5_MEDTR	AT1G69870.1|Symbols:NRT1.7|nitrate transporter 1.7|chr1:26316208-26320097 FORWARD LENGTH=620
GLYMA_01G041700	midnightblue	UniRef100_Q93XA4 Homeodomain leucine zipper protein HDZ2 n=1 Tax=Phaseolus vulgaris RepID=Q93XA4_PHAVU	AT3G01470.1|Symbols:ATHB-1, ATHB1, HD-ZIP-1, HAT5, HB-1|homeobox 1|chr3:182648-184034 REVERSE LENGTH=272
GLYMA_01G044100	midnightblue	UniRef100_Q2HTW4 Protein kinase n=1 Tax=Medicago truncatula RepID=Q2HTW4_MEDTR	AT2G02800.2|Symbols:APK2B|protein kinase 2B|chr2:796889-799250 REVERSE LENGTH=426
GLYMA_01G044600	pink	UniRef100_D9ZJ08 HD domain class transcription factor n=1 Tax=Malus domestica RepID=D9ZJ08_MALDO	AT1G69780.1|Symbols:ATHB13|Homeobox-leucine zipper protein family|chr1:26259166-26260465 FORWARD LENGTH=294
GLYMA_01G045200	yellow	UniRef100_Q3LVG1 TO109-12 (Fragment) n=1 Tax=Taraxacum officinale RepID=Q3LVG1_TAROF	AT1G69760.1|Symbols:|unknown protein; BEST Arabidopsis thaliana protein match is: unknown protein (TAIR:AT1G26920.1); Has 51 Blast hits to 51 proteins in 15 species: Archae - 0; Bacteria - 2; Metazoa - 2; Fungi - 7; Plants - 29; Viruses - 0; Other Eukaryotes - 11 (source: NCBI BLink).|chr1:26240094-26240627 REVERSE LENGTH=177
GLYMA_01G046600	black	UniRef100_G7KDX6 Phytochrome kinase substrate n=3 Tax=Medicago truncatula RepID=G7KDX6_MEDTR	AT1G14280.1|Symbols:PKS2|phytochrome kinase substrate 2|chr1:4877657-4878985 FORWARD LENGTH=442
GLYMA_01G048700	green	UniRef100_A9PB64 Zinc finger family protein n=1 Tax=Populus trichocarpa RepID=A9PB64_POPTR	AT1G26800.1|Symbols:|RING/U-box superfamily protein|chr1:9285576-9286190 REVERSE LENGTH=204
GLYMA_01G049400	black	UniRef100_B9H0C1 Ascorbate oxidase promoter-binding family protein n=1 Tax=Populus trichocarpa RepID=B9H0C1_POPTR	AT3G47500.1|Symbols:CDF3|cycling DOF factor 3|chr3:17504276-17505964 REVERSE LENGTH=448
GLYMA_01G050100	greenyellow	UniRef100_C6TN48 Expansin A4 n=1 Tax=Glycine max RepID=C6TN48_SOYBN	AT1G69530.2|Symbols:ATEXPA1, EXP1, AT-EXP1, ATEXP1, ATHEXP ALPHA 1.2, EXPA1|expansin A1|chr1:26142034-26143051 FORWARD LENGTH=250
GLYMA_01G052300	red	UniRef100_Q93ZE3 Arabinanase/levansucrase/invertase n=1 Tax=Arabidopsis thaliana RepID=Q93ZE3_ARATH	AT1G26761.1|Symbols:|Arabinanase/levansucrase/invertase|chr1:9250269-9251603 REVERSE LENGTH=444
GLYMA_01G052700	yellow	UniRef100_Q9LMF9 F16A14.21 n=1 Tax=Arabidopsis thaliana RepID=Q9LMF9_ARATH	AT1G13990.1|Symbols:|unknown protein; FUNCTIONS IN: molecular_function unknown; INVOLVED IN: biological_process unknown; LOCATED IN: chloroplast; EXPRESSED IN: 23 plant structures; EXPRESSED DURING: 13 growth stages; CONTAINS InterPro DOMAIN/s: Protein of unknown function DUF3110 (InterPro:IPR021503); Has 25 Blast hits to 25 proteins in 8 species: Archae - 0; Bacteria - 0; Metazoa - 0; Fungi - 0;…
GLYMA_01G053800	yellow	UniRef100_G7JWM9 WRKY transcription factor n=2 Tax=rosids RepID=G7JWM9_MEDTR	AT1G13960.1|Symbols:WRKY4|WRKY DNA-binding protein 4|chr1:4776622-4779043 FORWARD LENGTH=514
GLYMA_01G054400	pink	NA	AT2G03350.1|Symbols:|Protein of unknown function, DUF538|chr2:1019733-1021071 REVERSE LENGTH=179
GLYMA_01G057700	yellow	NA	NA
GLYMA_01G060300	yellow	UniRef100_V5KZR9 Ninja-family protein AFP1-like protein n=1 Tax=Solanum nigrum RepID=V5KZR9_SOLNI	AT1G13740.1|Symbols:AFP2|ABI five binding protein 2|chr1:4713969-4715158 FORWARD LENGTH=348
GLYMA_01G061100	yellow	UniRef100_G7JZ14 Cytochrome P450 78A11 n=1 Tax=Medicago truncatula RepID=G7JZ14_MEDTR	AT1G13710.1|Symbols:CYP78A5, KLU|cytochrome P450, family 78, subfamily A, polypeptide 5|chr1:4702932-4704592 REVERSE LENGTH=517
GLYMA_01G062000	red	UniRef100_B9HXI3 Glucosamine/galactosamine-6-phosphate isomerase family protein n=1 Tax=Populus trichocarpa RepID=B9HXI3_POPTR	AT1G13700.1|Symbols:PGL1|6-phosphogluconolactonase 1|chr1:4694475-4695600 REVERSE LENGTH=268
GLYMA_01G067300	green	UniRef100_K7K2A1 DNA-directed RNA polymerase n=1 Tax=Glycine max RepID=K7K2A1_SOYBN	AT4G35800.1|Symbols:NRPB1, RPB1, RNA_POL_II_LSRNA_POL_II_LS, RNA_POL_II_LS|RNA polymerase II large subunit|chr4:16961115-16967892 REVERSE LENGTH=1839
GLYMA_01G074600	darkred	UniRef100_G7KUY2 Glucosyltransferase-13 n=1 Tax=Medicago truncatula RepID=G7KUY2_MEDTR	AT4G01070.1|Symbols:GT72B1, UGT72B1|UDP-Glycosyltransferase superfamily protein|chr4:461858-463300 REVERSE LENGTH=480
GLYMA_01G075800	green	UniRef100_Q7XT42 Squamosa promoter-binding-like protein 7 n=2 Tax=Oryza sativa subsp. japonica RepID=SPL7_ORYSJ	AT1G27370.4|Symbols:SPL10|squamosa promoter binding protein-like 10|chr1:9505454-9506997 REVERSE LENGTH=396
GLYMA_01G083000	yellow	NA	AT1G13340.1|Symbols:|Regulator of Vps4 activity in the MVB pathway protein|chr1:4569622-4571043 REVERSE LENGTH=409
GLYMA_01G084700	yellow	UniRef100_G7JYE1 ATP-dependent Clp protease adapter protein clpS n=1 Tax=Medicago truncatula RepID=G7JYE1_MEDTR	AT1G68660.1|Symbols:|Ribosomal protein L12/ ATP-dependent Clp protease adaptor protein ClpS family protein|chr1:25778058-25779083 REVERSE LENGTH=159
GLYMA_01G087100	black	UniRef100_I1JDW6 Methionine aminopeptidase n=1 Tax=Glycine max RepID=I1JDW6_SOYBN	AT1G13270.2|Symbols:MAP1C, MAP1B|methionine aminopeptidase 1B|chr1:4544999-4546574 FORWARD LENGTH=283
GLYMA_01G091800	red	UniRef100_B9HWP3 EXS family protein n=1 Tax=Populus trichocarpa RepID=B9HWP3_POPTR	AT1G68740.1|Symbols:PHO1;H1|EXS (ERD1/XPR1/SYG1) family protein|chr1:25812735-25816574 REVERSE LENGTH=784
GLYMA_01G096200	red	UniRef100_P01070 Trypsin inhibitor A n=1 Tax=Glycine max RepID=ITRA_SOYBN	AT1G73260.1|Symbols:ATKTI1, KTI1|kunitz trypsin inhibitor 1|chr1:27547410-27548057 REVERSE LENGTH=215
GLYMA_01G098700	black	UniRef100_K7WEQ0 Catalytic/ hydrolase n=1 Tax=Zea mays RepID=K7WEQ0_MAIZE	AT5G02230.2|Symbols:|Haloacid dehalogenase-like hydrolase (HAD) superfamily protein|chr5:449132-450507 FORWARD LENGTH=280
GLYMA_01G100900	pink	UniRef100_F4K000 Metal-dependent protein hydrolase n=2 Tax=Arabidopsis thaliana RepID=F4K000_ARATH	AT5G41970.1|Symbols:|Metal-dependent protein hydrolase|chr5:16791198-16792961 FORWARD LENGTH=373
GLYMA_01G102300	yellow	UniRef100_K9N5V5 Legume-specific protein n=1 Tax=Aeschynomene evenia RepID=K9N5V5_9FABA	AT5G02090.1|Symbols:|unknown protein; Has 30 Blast hits to 30 proteins in 10 species: Archae - 0; Bacteria - 0; Metazoa - 0; Fungi - 0; Plants - 30; Viruses - 0; Other Eukaryotes - 0 (source: NCBI BLink).|chr5:412350-412607 REVERSE LENGTH=85
GLYMA_01G102700	yellow	NA	NA
GLYMA_01G105000	yellow	UniRef100_G7L5K4 Peptide transporter PTR3-B n=1 Tax=Medicago truncatula RepID=G7L5K4_MEDTR	AT2G37900.1|Symbols:|Major facilitator superfamily protein|chr2:15864396-15866408 REVERSE LENGTH=575
GLYMA_01G106700	green	UniRef100_B9HPB1 Copper transporter family protein n=1 Tax=Populus trichocarpa RepID=B9HPB1_POPTR	AT2G26975.1|Symbols:|Ctr copper transporter family|chr2:11512992-11513429 FORWARD LENGTH=145
GLYMA_01G112700	green	UniRef100_Q0PJE0 MYB transcription factor MYB51 (Fragment) n=1 Tax=Glycine max RepID=Q0PJE0_SOYBN	AT2G38090.1|Symbols:|Duplicated homeodomain-like superfamily protein|chr2:15945278-15946775 FORWARD LENGTH=298
GLYMA_01G112900	green	UniRef100_G7JMZ5 BAHD acyltransferase DCR n=1 Tax=Medicago truncatula RepID=G7JMZ5_MEDTR	AT5G01210.1|Symbols:|HXXXD-type acyl-transferase family protein|chr5:84554-85981 FORWARD LENGTH=475
GLYMA_01G114000	black	UniRef100_Q9FEL7 Auxin transporter-like protein 2 n=2 Tax=Medicago truncatula RepID=LAX2_MEDTR	AT2G38120.1|Symbols:AUX1, WAV5, PIR1, MAP1|Transmembrane amino acid transporter family protein|chr2:15973493-15976792 FORWARD LENGTH=485
GLYMA_01G115900	greenyellow	UniRef100_Q9XQB2 Chlorophyll a/b binding protein CP29 n=1 Tax=Vigna radiata var. radiata RepID=Q9XQB2_VIGRR	AT3G08940.2|Symbols:LHCB4.2|light harvesting complex photosystem II|chr3:2717717-2718665 FORWARD LENGTH=287
GLYMA_01G117000	red	UniRef100_G7JQ72 Receptor-like protein kinase n=1 Tax=Medicago truncatula RepID=G7JQ72_MEDTR	AT1G45616.1|Symbols:AtRLP6, RLP6|receptor like protein 6|chr1:17183550-17186534 REVERSE LENGTH=994
GLYMA_01G117900	green	UniRef100_K7K3A2 Serine/threonine-protein kinase n=2 Tax=Glycine max RepID=K7K3A2_SOYBN	AT4G21380.1|Symbols:ARK3, RK3|receptor kinase 3|chr4:11389219-11393090 REVERSE LENGTH=850
GLYMA_01G122000	greenyellow	UniRef100_G7JP31 GDSL esterase/lipase CPRD49 n=1 Tax=Medicago truncatula RepID=G7JP31_MEDTR	AT3G11210.1|Symbols:|SGNH hydrolase-type esterase superfamily protein|chr3:3511101-3512899 REVERSE LENGTH=256
GLYMA_01G123500	yellow	NA	NA
GLYMA_01G123600	yellow	UniRef100_G7KSC8 Two-component response regulator ARR10 n=1 Tax=Medicago truncatula RepID=G7KSC8_MEDTR	AT2G38300.1|Symbols:|myb-like HTH transcriptional regulator family protein|chr2:16044175-16045679 REVERSE LENGTH=340
GLYMA_01G124500	black	UniRef100_I1J7H3 Ferritin n=1 Tax=Glycine max RepID=I1J7H3_SOYBN	AT5G01600.1|Symbols:ATFER1, FER1|ferretin 1|chr5:228149-229594 REVERSE LENGTH=255
GLYMA_01G124600	red	UniRef100_Q70VA9 Cp protein n=1 Tax=Celosia cristata RepID=Q70VA9_9CARY	AT3G08890.2|Symbols:|Protein of unknown function, DUF538|chr3:2706701-2707775 FORWARD LENGTH=170
GLYMA_01G124700	black	UniRef100_G7JKP6 Abscisic acid receptor PYL4 n=1 Tax=Medicago truncatula RepID=G7JKP6_MEDTR	AT2G38310.1|Symbols:PYL4, RCAR10|PYR1-like 4|chr2:16050251-16050874 FORWARD LENGTH=207
GLYMA_01G126200	pink	UniRef100_G7KTA5 Macrophage migration inhibitory factor-like protein n=1 Tax=Medicago truncatula RepID=G7KTA5_MEDTR	AT3G51660.1|Symbols:|Tautomerase/MIF superfamily protein|chr3:19164229-19165076 REVERSE LENGTH=112
GLYMA_01G129400	green	UniRef100_G7KX17 Alanine glyoxylate aminotransferase-like protein n=1 Tax=Medicago truncatula RepID=G7KX17_MEDTR	AT2G38400.1|Symbols:AGT3|alanine:glyoxylate aminotransferase 3|chr2:16083779-16085974 FORWARD LENGTH=477
GLYMA_01G130000	green	UniRef100_K7K3K2 Non-specific lipid-transfer protein n=1 Tax=Glycine max RepID=K7K3K2_SOYBN	AT5G59320.1|Symbols:LTP3|lipid transfer protein 3|chr5:23929051-23929492 FORWARD LENGTH=115
GLYMA_01G131500	black	UniRef100_A0MNK8 CBL-interacting protein kinase 22 n=1 Tax=Populus trichocarpa RepID=A0MNK8_POPTR	AT5G58380.1|Symbols:CIPK10, PKS2, SIP1, SNRK3.8|SOS3-interacting protein 1|chr5:23597092-23598531 REVERSE LENGTH=479
GLYMA_01G132000	yellow	UniRef100_B0L641 WNK1 n=1 Tax=Glycine max RepID=B0L641_SOYBN	AT3G51630.2|Symbols:WNK5|with no lysine (K) kinase 5|chr3:19149487-19151924 FORWARD LENGTH=549
GLYMA_01G141900	yellow	UniRef100_Q5VNV0 Glycine-rich protein-like n=2 Tax=Oryza sativa RepID=Q5VNV0_ORYSJ	AT2G45380.1|Symbols:|FUNCTIONS IN: molecular_function unknown; INVOLVED IN: biological_process unknown; LOCATED IN: cellular_component unknown; EXPRESSED IN: inflorescence meristem, flower, cultured cell; EXPRESSED DURING: petal differentiation and expansion stage; BEST Arabidopsis thaliana protein match is: Calcium-binding EF-hand family protein (TAIR:AT4G34070.1); Has 171 Blast hits to 170 prot…
GLYMA_01G151400	yellow	NA	NA
GLYMA_01G154900	yellow	UniRef100_G7K3Y7 50S ribosomal protein L14 n=1 Tax=Medicago truncatula RepID=G7K3Y7_MEDTR	AT4G19170.1|Symbols:NCED4, CCD4|nine-cis-epoxycarotenoid dioxygenase 4|chr4:10481835-10483622 FORWARD LENGTH=595
GLYMA_01G158400	green	UniRef100_G7K187 MutL DNA mismatch repair protein n=1 Tax=Medicago truncatula RepID=G7K187_MEDTR	AT4G35520.1|Symbols:MLH3, ATMLH3|MUTL protein homolog 3|chr4:16865488-16871527 FORWARD LENGTH=1169
GLYMA_01G161500	yellow	UniRef100_V7CKR8 Sulfurtransferase n=1 Tax=Phaseolus vulgaris RepID=V7CKR8_PHAVU	AT4G35770.1|Symbols:SEN1, ATSEN1, DIN1|Rhodanese/Cell cycle control phosphatase superfamily protein|chr4:16945073-16945983 FORWARD LENGTH=182
GLYMA_01G162500	yellow	NA	AT2G17710.1|Symbols:|unknown protein; Has 39 Blast hits to 39 proteins in 14 species: Archae - 0; Bacteria - 0; Metazoa - 0; Fungi - 0; Plants - 39; Viruses - 0; Other Eukaryotes - 0 (source: NCBI BLink).|chr2:7693856-7694554 FORWARD LENGTH=152
GLYMA_01G167200	black	UniRef100_G7JW57 Filament-like plant protein n=1 Tax=Medicago truncatula RepID=G7JW57_MEDTR	AT4G36120.1|Symbols:|Plant protein of unknown function (DUF869)|chr4:17093213-17096573 REVERSE LENGTH=996
GLYMA_01G169500	midnightblue	UniRef100_C6ZRZ2 Leucine-rich repeat family protein n=1 Tax=Glycine max RepID=C6ZRZ2_SOYBN	AT5G66330.1|Symbols:|Leucine-rich repeat (LRR) family protein|chr5:26500531-26501787 REVERSE LENGTH=418
GLYMA_01G171800	green	UniRef100_Q6NQL6 Lipid phosphate phosphatase epsilon 2, chloroplastic n=2 Tax=Arabidopsis thaliana RepID=LPPE2_ARATH	AT5G66450.2|Symbols:|Phosphatidic acid phosphatase (PAP2) family protein|chr5:26534978-26535951 FORWARD LENGTH=227
GLYMA_01G178700	yellow	UniRef100_D0ECQ6 Glycosyltransferase family GT8 protein n=1 Tax=Populus deltoides RepID=D0ECQ6_POPDE	AT3G50760.1|Symbols:GATL2|galacturonosyltransferase-like 2|chr3:18868074-18869099 FORWARD LENGTH=341
GLYMA_01G181900	red	UniRef100_O48925 CYP82C1p n=1 Tax=Glycine max RepID=O48925_SOYBN	AT4G31940.1|Symbols:CYP82C4|cytochrome P450, family 82, subfamily C, polypeptide 4|chr4:15452040-15453966 FORWARD LENGTH=524
GLYMA_01G184600	green	NA	AT4G37080.3|Symbols:|Protein of unknown function, DUF547|chr4:17473719-17476716 FORWARD LENGTH=610
GLYMA_01G185600	red	UniRef100_G7K7Z2 Calcium-binding protein CML24 n=1 Tax=Medicago truncatula RepID=G7K7Z2_MEDTR	AT2G15680.1|Symbols:|Calcium-binding EF-hand family protein|chr2:6831024-6831587 FORWARD LENGTH=187
GLYMA_01G185800	yellow	UniRef100_Q43457 Heat shock transcription factor 34 n=1 Tax=Glycine max RepID=Q43457_SOYBN	AT4G36990.1|Symbols:HSF4, HSFB1, AT-HSFB1, ATHSF4|heat shock factor 4|chr4:17440660-17441706 FORWARD LENGTH=284
GLYMA_01G186200	green	UniRef100_I1LHE5 Zeaxanthin epoxidase, chloroplastic n=2 Tax=Glycine max RepID=I1LHE5_SOYBN	AT5G67030.1|Symbols:ABA1, LOS6, NPQ2, ATABA1, ZEP, IBS3, ATZEP|zeaxanthin epoxidase (ZEP) (ABA1)|chr5:26753745-26757090 REVERSE LENGTH=667
GLYMA_01G186500	pink	NA	NA
GLYMA_01G187300	black	UniRef100_G7K6L9 BRASSINOSTEROID INSENSITIVE 1-associated receptor kinase n=1 Tax=Medicago truncatula RepID=G7K6L9_MEDTR	AT4G02630.1|Symbols:|Protein kinase superfamily protein|chr4:1151683-1153161 FORWARD LENGTH=492
GLYMA_01G188600	yellow	UniRef100_A9NJJ0 Dehydration responsive element-binding protein 1 n=1 Tax=Glycine soja RepID=A9NJJ0_GLYSO	AT3G50260.1|Symbols:CEJ1, ATERF#011, DEAR1|cooperatively regulated by ethylene and jasmonate 1|chr3:18634687-18635148 FORWARD LENGTH=153
GLYMA_01G190500	midnightblue	NA	AT2G15000.1|Symbols:|unknown protein; FUNCTIONS IN: molecular_function unknown; INVOLVED IN: biological_process unknown; LOCATED IN: chloroplast; EXPRESSED IN: 22 plant structures; EXPRESSED DURING: 13 growth stages; BEST Arabidopsis thaliana protein match is: unknown protein (TAIR:AT4G34265.2); Has 70 Blast hits to 70 proteins in 9 species: Archae - 0; Bacteria - 0; Metazoa - 0; Fungi - 0; Plant…
GLYMA_01G191600	red	UniRef100_Q9FN15 Gb|AAC18972.1 n=1 Tax=Arabidopsis thaliana RepID=Q9FN15_ARATH	AT5G67370.1|Symbols:|Protein of unknown function (DUF1230)|chr5:26877667-26879465 REVERSE LENGTH=327
GLYMA_01G194900	yellow	UniRef100_G7K2G4 Adiponectin receptor protein n=1 Tax=Medicago truncatula RepID=G7K2G4_MEDTR	AT4G37680.2|Symbols:HHP4|heptahelical protein 4|chr4:17701231-17702568 FORWARD LENGTH=385
GLYMA_01G195500	pink	UniRef100_G7K2F4 ACT domain-containing protein n=1 Tax=Medicago truncatula RepID=G7K2F4_MEDTR	AT5G65890.1|Symbols:ACR1|ACT domain repeat 1|chr5:26355701-26357721 FORWARD LENGTH=477
GLYMA_01G199400	yellow	UniRef100_O49696 Aluminum-activated malate transporter 12 n=2 Tax=Arabidopsis thaliana RepID=ALMTC_ARATH	AT4G17970.1|Symbols:ALMT12, ATALMT12|aluminum-activated, malate transporter 12|chr4:9975482-9977722 FORWARD LENGTH=560
GLYMA_01G199900	red	UniRef100_U3GP17 EG5651 n=1 Tax=Manihot esculenta RepID=U3GP17_MANES	AT1G32460.1|Symbols:|unknown protein; Has 19 Blast hits to 19 proteins in 8 species: Archae - 0; Bacteria - 0; Metazoa - 0; Fungi - 0; Plants - 19; Viruses - 0; Other Eukaryotes - 0 (source: NCBI BLink).|chr1:11738859-11739137 FORWARD LENGTH=92
GLYMA_01G203100	black	UniRef100_I1J9N9 Lon protease homolog 2, peroxisomal n=2 Tax=Glycine max RepID=I1J9N9_SOYBN	AT5G47040.1|Symbols:LON2|lon protease 2|chr5:19093356-19098678 REVERSE LENGTH=888
GLYMA_01G203300	red	UniRef100_G7JYN7 Baculoviral IAP repeat-containing protein n=1 Tax=Medicago truncatula RepID=G7JYN7_MEDTR	AT1G32740.1|Symbols:|SBP (S-ribonuclease binding protein) family protein|chr1:11844883-11846082 FORWARD LENGTH=312
GLYMA_01G203400	black	UniRef100_Q5F305 Beta-amylase n=1 Tax=Glycine max RepID=Q5F305_SOYBN	AT4G17090.1|Symbols:CT-BMY, BAM3, BMY8|chloroplast beta-amylase|chr4:9605266-9607250 REVERSE LENGTH=548
GLYMA_01G204400	green	UniRef100_G7JYL9 Protein TIFY n=2 Tax=Medicago truncatula RepID=G7JYL9_MEDTR	AT1G74950.1|Symbols:JAZ2, TIFY10B|TIFY domain/Divergent CCT motif family protein|chr1:28148919-28150258 REVERSE LENGTH=249
GLYMA_01G208000	red	UniRef100_G7JXD1 Methionyl-tRNA formyltransferase n=2 Tax=Medicago truncatula RepID=G7JXD1_MEDTR	AT4G17360.1|Symbols:|Formyl transferase|chr4:9703698-9705468 REVERSE LENGTH=328
GLYMA_01G209700	green	UniRef100_G7JIX1 Protein arginine N-methyltransferase n=1 Tax=Medicago truncatula RepID=G7JIX1_MEDTR	NA
GLYMA_01G210800	green	UniRef100_G7JW03 Adenine phosphoribosyltransferase-like protein n=2 Tax=Medicago truncatula RepID=G7JW03_MEDTR	AT4G22570.1|Symbols:APT3|adenine phosphoribosyl transferase 3|chr4:11882310-11885250 REVERSE LENGTH=183
GLYMA_01G211000	red	UniRef100_G7JK43 Acid beta-fructofuranosidase n=1 Tax=Medicago truncatula RepID=G7JK43_MEDTR	AT1G12240.1|Symbols:ATBETAFRUCT4, VAC-INV|Glycosyl hydrolases family 32 protein|chr1:4153699-4157457 FORWARD LENGTH=664
GLYMA_01G211200	midnightblue	UniRef100_G7KG90 Stress-induced-phosphoprotein n=2 Tax=Medicago truncatula RepID=G7KG90_MEDTR	AT4G12400.2|Symbols:Hop3|stress-inducible protein, putative|chr4:7338866-7341239 REVERSE LENGTH=558
GLYMA_01G213000	yellow	UniRef100_I1J9Z8 MATE efflux family protein n=1 Tax=Glycine max RepID=I1J9Z8_SOYBN	AT4G22790.1|Symbols:|MATE efflux family protein|chr4:11975153-11976628 REVERSE LENGTH=491
GLYMA_01G213500	yellow	UniRef100_G7JK69 TVP38/TMEM64 family membrane protein slr0305 n=1 Tax=Medicago truncatula RepID=G7JK69_MEDTR	AT1G12450.1|Symbols:|SNARE associated Golgi protein family|chr1:4244496-4245808 FORWARD LENGTH=303
GLYMA_01G214400	green	UniRef100_G7KET8 Expansin-A7 n=1 Tax=Medicago truncatula RepID=G7KET8_MEDTR	AT1G12560.1|Symbols:ATEXPA7, EXP7, ATEXP7, ATHEXP ALPHA 1.26, EXPA7|expansin A7|chr1:4276557-4277693 FORWARD LENGTH=262
GLYMA_01G215100	black	UniRef100_I1JA23 Phospholipase D n=1 Tax=Glycine max RepID=I1JA23_SOYBN	AT2G42010.1|Symbols:PLDBETA1, PLDBETA|phospholipase D beta 1|chr2:17533018-17537990 REVERSE LENGTH=1083
GLYMA_01G216600	green	UniRef100_I1JA40 MATE efflux family protein n=1 Tax=Glycine max RepID=I1JA40_SOYBN	AT4G23030.1|Symbols:|MATE efflux family protein|chr4:12072857-12074365 FORWARD LENGTH=502
GLYMA_01G217400	yellow	UniRef100_K4HAY3 Heat shock transcription factor HSFB2b n=1 Tax=Glycine max RepID=K4HAY3_SOYBN	AT4G11660.1|Symbols:AT-HSFB2B, HSFB2B|winged-helix DNA-binding transcription factor family protein|chr4:7043006-7044227 FORWARD LENGTH=377
GLYMA_01G217500	green	UniRef100_G7KDF4 Myb n=1 Tax=Medicago truncatula RepID=G7KDF4_MEDTR	AT5G02320.2|Symbols:MYB3R-5|myb domain protein 3r-5|chr5:483445-486347 REVERSE LENGTH=548
GLYMA_01G218500	red	UniRef100_G7KQT1 Proton-coupled amino acid transporter n=2 Tax=Medicago truncatula RepID=G7KQT1_MEDTR	AT2G41190.1|Symbols:|Transmembrane amino acid transporter family protein|chr2:17167561-17170145 REVERSE LENGTH=536
GLYMA_01G219400	yellow	UniRef100_C6SZX7 Glutathione peroxidase n=1 Tax=Glycine max RepID=C6SZX7_SOYBN	AT4G11600.1|Symbols:ATGPX6, PHGPX, LSC803, GPX6|glutathione peroxidase 6|chr4:7010021-7011330 REVERSE LENGTH=232
GLYMA_01G219500	yellow	UniRef100_C6T333 Glutathione peroxidase n=1 Tax=Glycine max RepID=C6T333_SOYBN	AT1G63460.1|Symbols:GPX8, ATGPX8|glutathione peroxidase 8|chr1:23535118-23536326 FORWARD LENGTH=167
GLYMA_01G221800	green	NA	AT4G23493.1|Symbols:|unknown protein; Has 30201 Blast hits to 17322 proteins in 780 species: Archae - 12; Bacteria - 1396; Metazoa - 17338; Fungi - 3422; Plants - 5037; Viruses - 0; Other Eukaryotes - 2996 (source: NCBI BLink).|chr4:12256327-12256693 REVERSE LENGTH=87
GLYMA_01G222600	green	NA	AT5G41590.1|Symbols:|Protein of unknown function (DUF567)|chr5:16632221-16633896 REVERSE LENGTH=221
GLYMA_01G223300	green	UniRef100_M0SJK9 Pyruvate kinase n=1 Tax=Musa acuminata subsp. malaccensis RepID=M0SJK9_MUSAM	AT3G18440.1|Symbols:AtALMT9, ALMT9|aluminum-activated malate transporter 9|chr3:6328181-6330652 FORWARD LENGTH=598
GLYMA_01G226000	greenyellow	UniRef100_F1AM72 Triacylglycerol lipase 3 n=2 Tax=Arachis hypogaea RepID=F1AM72_ARAHY	AT4G10955.2|Symbols:|alpha/beta-Hydrolases superfamily protein|chr4:6713778-6715372 REVERSE LENGTH=350
GLYMA_01G227500	red	NA	NA
GLYMA_01G229800	yellow	UniRef100_T2DP06 Rubredoxin family protein n=1 Tax=Phaseolus vulgaris RepID=T2DP06_PHAVU	AT5G17170.1|Symbols:ENH1|rubredoxin family protein|chr5:5649335-5650975 FORWARD LENGTH=271
GLYMA_01G230900	greenyellow	UniRef100_G7K7W9 Cytochrome c n=1 Tax=Medicago truncatula RepID=G7K7W9_MEDTR	AT4G10040.1|Symbols:CYTC-2|cytochrome c-2|chr4:6277083-6278281 FORWARD LENGTH=112
GLYMA_01G231300	green	UniRef100_Q67TV5 Nuclear transport factor 2 (NTF2)-like protein n=2 Tax=Oryza sativa subsp. japonica RepID=Q67TV5_ORYSJ	AT1G71480.1|Symbols:|Nuclear transport factor 2 (NTF2) family protein|chr1:26932079-26933086 FORWARD LENGTH=216
GLYMA_01G231400	green	UniRef100_I1JAK5 Peptidyl-prolyl cis-trans isomerase n=1 Tax=Glycine max RepID=I1JAK5_SOYBN	AT4G25340.1|Symbols:FKBP53, ATFKBP53|FK506 BINDING PROTEIN 53|chr4:12959657-12962632 REVERSE LENGTH=477
GLYMA_01G238900	pink	UniRef100_G7K2C2 Early nodulin-like protein n=1 Tax=Medicago truncatula RepID=G7K2C2_MEDTR	AT5G26330.1|Symbols:|Cupredoxin superfamily protein|chr5:9241614-9242635 REVERSE LENGTH=187
GLYMA_01G239600	midnightblue	UniRef100_Q5NUF3 2-hydroxyisoflavanone dehydratase n=1 Tax=Glycine max RepID=HIDH_SOYBN	AT1G47480.1|Symbols:|alpha/beta-Hydrolases superfamily protein|chr1:17417623-17419296 FORWARD LENGTH=314
GLYMA_01G239800	black	UniRef100_Q6NMR8 Protein FANTASTIC FOUR 3 n=1 Tax=Arabidopsis thaliana RepID=FAF3_ARATH	AT5G19260.1|Symbols:|Protein of unknown function (DUF3049)|chr5:6479494-6480360 REVERSE LENGTH=288
GLYMA_01G241000	darkred	UniRef100_C6ZRN5 Cysteine-rich protein n=1 Tax=Glycine max RepID=C6ZRN5_SOYBN	AT4G23180.1|Symbols:CRK10, RLK4|cysteine-rich RLK (RECEPTOR-like protein kinase) 10|chr4:12138171-12140780 FORWARD LENGTH=669
GLYMA_01G245100	pink	UniRef100_I1JB12 Histone deacetylase n=1 Tax=Glycine max RepID=I1JB12_SOYBN	AT4G38130.1|Symbols:HD1, ATHD1, HDA1, RPD3A, HDA19, ATHDA19|histone deacetylase 1|chr4:17896493-17899057 REVERSE LENGTH=501
GLYMA_01G245500	pink	UniRef100_E4MVT9 mRNA, clone: RTFL01-03-E08 n=1 Tax=Thellungiella halophila RepID=E4MVT9_THEHA	AT1G21070.1|Symbols:|Nucleotide-sugar transporter family protein|chr1:7376148-7377810 REVERSE LENGTH=348
GLYMA_02G000500	red	UniRef100_K7K5Q4 Auxin-induced protein n=1 Tax=Glycine max RepID=K7K5Q4_SOYBN	AT5G43700.1|Symbols:ATAUX2-11, IAA4|AUX/IAA transcriptional regulator family protein|chr5:17550465-17551206 FORWARD LENGTH=186
GLYMA_02G001000	yellow	UniRef100_F4K1G7 P-loop containing nucleoside triphosphate hydrolases superfamily protein n=3 Tax=Arabidopsis thaliana RepID=F4K1G7_ARATH	AT5G35970.1|Symbols:|P-loop containing nucleoside triphosphate hydrolases superfamily protein|chr5:14119060-14123078 REVERSE LENGTH=961
GLYMA_02G001500	greenyellow	UniRef100_I1JB48 3-ketoacyl-CoA synthase n=1 Tax=Glycine max RepID=I1JB48_SOYBN	AT2G26640.1|Symbols:KCS11|3-ketoacyl-CoA synthase 11|chr2:11330094-11331623 FORWARD LENGTH=509
GLYMA_02G007300	black	UniRef100_I1JBA2 Auxin-induced protein n=1 Tax=Glycine max RepID=I1JBA2_SOYBN	AT3G62100.1|Symbols:IAA30|indole-3-acetic acid inducible 30|chr3:22995835-22996593 FORWARD LENGTH=172
GLYMA_02G007400	black	UniRef100_D8V5S2 Class II chitinase n=1 Tax=Arachis hypogaea RepID=D8V5S2_ARAHY	AT1G02360.1|Symbols:|Chitinase family protein|chr1:472138-473116 REVERSE LENGTH=272
GLYMA_02G009500	green	UniRef100_B9GSX8 NPR1/NIM1-interacting protein 1 n=1 Tax=Populus trichocarpa RepID=B9GSX8_POPTR	AT1G02450.1|Symbols:NIMIN1, NIMIN-1|NIM1-interacting 1|chr1:498052-498480 REVERSE LENGTH=142
GLYMA_02G009600	pink	UniRef100_G7KTP7 ADP-ribosylation factor-like protein n=1 Tax=Medicago truncatula RepID=G7KTP7_MEDTR	AT5G14670.1|Symbols:ATARFA1B, ARFA1B|ADP-ribosylation factor A1B|chr5:4729319-4730495 FORWARD LENGTH=188
GLYMA_02G009800	black	UniRef100_Q0PJK7 MYB transcription factor MYB76 n=1 Tax=Glycine max RepID=Q0PJK7_SOYBN	AT2G47190.1|Symbols:ATMYB2, MYB2|myb domain protein 2|chr2:19376284-19377297 FORWARD LENGTH=273
GLYMA_02G010300	pink	UniRef100_G7KTN5 Annotation was added to scaffolds in November 2011 Long-chain-fatty-acid-CoA ligase n=1 Tax=Medicago truncatula RepID=G7KTN5_MEDTR	AT2G47240.2|Symbols:LACS1|AMP-dependent synthetase and ligase family protein|chr2:19393835-19397616 FORWARD LENGTH=660
GLYMA_02G012500	yellow	UniRef100_F1DT11 Chloroplast protein 12 n=1 Tax=Stylosanthes guianensis RepID=F1DT11_9FABA	AT3G62410.1|Symbols:CP12-2, CP12|CP12 domain-containing protein 2|chr3:23091006-23091401 FORWARD LENGTH=131
GLYMA_02G013200	yellow	UniRef100_G7IDR9 Multidrug resistance protein ABC transporter family protein n=1 Tax=Medicago truncatula RepID=G7IDR9_MEDTR	AT4G02090.1|Symbols:|unknown protein; FUNCTIONS IN: molecular_function unknown; INVOLVED IN: N-terminal protein myristoylation; LOCATED IN: cellular_component unknown; EXPRESSED IN: root; Has 132 Blast hits to 132 proteins in 12 species: Archae - 0; Bacteria - 0; Metazoa - 0; Fungi - 0; Plants - 132; Viruses - 0; Other Eukaryotes - 0 (source: NCBI BLink).|chr4:923122-923730 FORWARD LENGTH=202
GLYMA_02G014300	yellow	UniRef100_B6SJT6 Long cell-linked locus protein n=1 Tax=Zea mays RepID=B6SJT6_MAIZE	AT5G38700.1|Symbols:|unknown protein; FUNCTIONS IN: molecular_function unknown; INVOLVED IN: biological_process unknown; LOCATED IN: mitochondrion; EXPRESSED IN: 10 plant structures; EXPRESSED DURING: LP.04 four leaves visible, LP.10 ten leaves visible, petal differentiation and expansion stage, LP.08 eight leaves visible, LP.12 twelve leaves visible; BEST Arabidopsis thaliana protein match is: u…
GLYMA_02G014900	yellow	NA	NA
GLYMA_02G016100	darkred	UniRef100_D9ICY5 ERF protein n=1 Tax=Glycine max RepID=D9ICY5_SOYBN	AT3G16770.1|Symbols:RAP2.3, ATEBP, ERF72, EBP|ethylene-responsive element binding protein|chr3:5705784-5706768 FORWARD LENGTH=248
GLYMA_02G017100	yellow	UniRef100_P32292 Indole-3-acetic acid-induced protein ARG2 n=1 Tax=Vigna radiata var. radiata RepID=ARG2_VIGRR	AT4G02380.1|Symbols:SAG21, AtLEA5|senescence-associated gene 21|chr4:1046414-1046807 REVERSE LENGTH=97
GLYMA_02G017200	cyan	UniRef100_G7IF43 Poly n=1 Tax=Medicago truncatula RepID=G7IF43_MEDTR	AT4G02390.1|Symbols:APP, PARP1, ATPARP1, PP|poly(ADP-ribose) polymerase|chr4:1050104-1053960 FORWARD LENGTH=637
GLYMA_02G019400	green	UniRef100_Q2HTW1 Solute carrier family protein n=2 Tax=Medicago truncatula RepID=Q2HTW1_MEDTR	AT1G14360.1|Symbols:ATUTR3, UTR3|UDP-galactose transporter 3|chr1:4911362-4913029 REVERSE LENGTH=331
GLYMA_02G020000	green	UniRef100_A9PBR0 Ubiquitin-conjugating enzyme E2-17 kDa family protein n=15 Tax=Spermatophyta RepID=A9PBR0_POPTR	AT1G14400.2|Symbols:UBC1, ATUBC1|ubiquitin carrier protein 1|chr1:4927294-4928136 REVERSE LENGTH=152
GLYMA_02G022300	yellow	UniRef100_Q93XA4 Homeodomain leucine zipper protein HDZ2 n=1 Tax=Phaseolus vulgaris RepID=Q93XA4_PHAVU	AT3G01470.1|Symbols:ATHB-1, ATHB1, HD-ZIP-1, HAT5, HB-1|homeobox 1|chr3:182648-184034 REVERSE LENGTH=272
GLYMA_02G023400	yellow	UniRef100_C6T3W8 Thioredoxin n=1 Tax=Glycine max RepID=C6T3W8_SOYBN	AT5G39950.1|Symbols:ATTRX2, ATH2, ATTRXH2, TRXH2, TRX2|thioredoxin 2|chr5:15990885-15991881 REVERSE LENGTH=133
GLYMA_02G024200	darkred	UniRef100_Q0WQH3 Actin cross-linking protein n=2 Tax=Arabidopsis thaliana RepID=Q0WQH3_ARATH	AT1G27100.1|Symbols:|Actin cross-linking protein|chr1:9407557-9411074 REVERSE LENGTH=519
GLYMA_02G026100	black	NA	AT1G10510.1|Symbols:emb2004|RNI-like superfamily protein|chr1:3461771-3465590 FORWARD LENGTH=605
GLYMA_02G026300	red	UniRef100_Q0PJI4 MYB transcription factor MYB138 n=1 Tax=Glycine max RepID=Q0PJI4_SOYBN	AT1G70000.2|Symbols:|myb-like transcription factor family protein|chr1:26363674-26364635 REVERSE LENGTH=261
GLYMA_02G026600	green	UniRef100_G7K6Y7 Microtubule-associated protein TORTIFOLIA1 n=1 Tax=Medicago truncatula RepID=G7K6Y7_MEDTR	AT1G27210.1|Symbols:|ARM repeat superfamily protein|chr1:9455669-9457917 REVERSE LENGTH=625
GLYMA_02G029200	yellow	UniRef100_G7K5I2 WD repeat-containing protein-like protein n=1 Tax=Medicago truncatula RepID=G7K5I2_MEDTR	AT1G24130.1|Symbols:|Transducin/WD40 repeat-like superfamily protein|chr1:8534183-8535430 REVERSE LENGTH=415
GLYMA_02G029900	green	UniRef100_G7K464 N-hydroxythioamide S-beta-glucosyltransferase n=1 Tax=Medicago truncatula RepID=G7K464_MEDTR	AT1G24100.1|Symbols:UGT74B1|UDP-glucosyl transferase 74B1|chr1:8525547-8527010 REVERSE LENGTH=460
GLYMA_02G030200	greenyellow	UniRef100_G7K443 Cyclin-D1-1 n=1 Tax=Medicago truncatula RepID=G7K443_MEDTR	AT1G70210.1|Symbols:CYCD1;1, ATCYCD1;1|CYCLIN D1;1|chr1:26440015-26441980 FORWARD LENGTH=339
GLYMA_02G030900	green	UniRef100_G7K2U6 Sterol 4-alpha-methyl-oxidase n=1 Tax=Medicago truncatula RepID=G7K2U6_MEDTR	AT1G07420.1|Symbols:ATSMO2, SMO2-1|sterol 4-alpha-methyl-oxidase 2-1|chr1:2277910-2280033 FORWARD LENGTH=266
GLYMA_02G031100	greenyellow	UniRef100_O04523 Protein ALTERED XYLOGLUCAN 4 n=1 Tax=Arabidopsis thaliana RepID=TBL27_ARATH	AT1G70230.1|Symbols:TBL27|TRICHOME BIREFRINGENCE-LIKE 27|chr1:26450389-26451724 FORWARD LENGTH=416
GLYMA_02G031300	greenyellow	UniRef100_O04523 Protein ALTERED XYLOGLUCAN 4 n=1 Tax=Arabidopsis thaliana RepID=TBL27_ARATH	AT1G70230.1|Symbols:TBL27|TRICHOME BIREFRINGENCE-LIKE 27|chr1:26450389-26451724 FORWARD LENGTH=416
GLYMA_02G032300	pink	UniRef100_B7FKA0 MLP-like protein n=1 Tax=Medicago truncatula RepID=B7FKA0_MEDTR	AT1G24020.2|Symbols:MLP423|MLP-like protein 423|chr1:8500653-8501458 REVERSE LENGTH=155
GLYMA_02G033400	pink	UniRef100_B9HJT0 NHL repeat-containing family protein n=1 Tax=Populus trichocarpa RepID=B9HJT0_POPTR	AT1G70280.2|Symbols:|NHL domain-containing protein|chr1:26466086-26468471 REVERSE LENGTH=509
GLYMA_02G034200	red	UniRef100_G7K1E9 U-box domain containing protein n=1 Tax=Medicago truncatula RepID=G7K1E9_MEDTR	AT1G60190.1|Symbols:|ARM repeat superfamily protein|chr1:22198403-22200463 FORWARD LENGTH=686
GLYMA_02G035000	yellow	UniRef100_I1J593 Carbonic anhydrase n=2 Tax=Glycine max RepID=I1J593_SOYBN	AT5G14740.2|Symbols:CA2, CA18, BETA CA2|carbonic anhydrase 2|chr5:4760536-4762382 FORWARD LENGTH=259
GLYMA_02G035200	yellow	NA	AT1G70420.1|Symbols:|Protein of unknown function (DUF1645)|chr1:26539840-26540658 REVERSE LENGTH=272
GLYMA_02G035700	green	UniRef100_G1CQN7 Domain rearranged methyltransferase (Fragment) n=1 Tax=Vitis amurensis RepID=G1CQN7_9ROSI	AT5G15380.1|Symbols:DRM1|domains rearranged methylase 1|chr5:4991347-4994826 FORWARD LENGTH=624
GLYMA_02G039700	red	NA	NA
GLYMA_02G041800	yellow	UniRef100_G7LFZ8 NBS-LRR resistance-like protein 4G n=1 Tax=Medicago truncatula RepID=G7LFZ8_MEDTR	AT5G17680.1|Symbols:|disease resistance protein (TIR-NBS-LRR class), putative|chr5:5822999-5827153 FORWARD LENGTH=1294
GLYMA_02G042200	yellow	UniRef100_G7L9H4 2-succinylbenzoate-CoA ligase n=1 Tax=Medicago truncatula RepID=G7L9H4_MEDTR	AT2G17650.1|Symbols:|AMP-dependent synthetase and ligase family protein|chr2:7671041-7672936 FORWARD LENGTH=603
GLYMA_02G046600	red	UniRef100_G7LC07 Histidine kinase n=1 Tax=Medicago truncatula RepID=G7LC07_MEDTR	AT2G17820.1|Symbols:ATHK1, AHK1, HK1|histidine kinase 1|chr2:7743133-7748013 REVERSE LENGTH=1207
GLYMA_02G047200	green	UniRef100_G7LDQ5 Oligopeptide transporter n=1 Tax=Medicago truncatula RepID=G7LDQ5_MEDTR	AT4G10770.1|Symbols:ATOPT7, OPT7|oligopeptide transporter 7|chr4:6628646-6632517 REVERSE LENGTH=766
GLYMA_02G049200	yellow	UniRef100_G7JW58 Auxin-induced protein 6B n=1 Tax=Medicago truncatula RepID=G7JW58_MEDTR	AT4G34760.1|Symbols:|SAUR-like auxin-responsive protein family|chr4:16582471-16582794 REVERSE LENGTH=107
GLYMA_02G051600	greenyellow	UniRef100_G7KGB2 Cytochrome P450 90C1 n=1 Tax=Medicago truncatula RepID=G7KGB2_MEDTR	AT4G36380.1|Symbols:ROT3|Cytochrome P450 superfamily protein|chr4:17187973-17192202 REVERSE LENGTH=524
GLYMA_02G053500	green	UniRef100_G7KF09 Cell division protease ftsH-like protein n=1 Tax=Medicago truncatula RepID=G7KF09_MEDTR	AT5G17760.1|Symbols:|P-loop containing nucleoside triphosphate hydrolases superfamily protein|chr5:5860591-5862301 REVERSE LENGTH=505
GLYMA_02G054200	green	UniRef100_B5A7G5 Salicylic acid methyl transferase-like protein n=1 Tax=Glycine max RepID=B5A7G5_SOYBN	AT1G19640.1|Symbols:JMT|jasmonic acid carboxyl methyltransferase|chr1:6789166-6791708 REVERSE LENGTH=389
GLYMA_02G055800	yellow	UniRef100_G7LDZ2 SANT/MYB protein n=1 Tax=Medicago truncatula RepID=G7LDZ2_MEDTR	AT1G75250.1|Symbols:ATRL6, RSM3, RL6|RAD-like 6|chr1:28245073-28245453 REVERSE LENGTH=126
GLYMA_02G055900	greenyellow	UniRef100_G7LDY7 MYB transcription factor MYB164 n=1 Tax=Medicago truncatula RepID=G7LDY7_MEDTR	AT4G39250.1|Symbols:ATRL1, RSM2, RL1|RAD-like 1|chr4:18271457-18271857 REVERSE LENGTH=100
GLYMA_02G058000	yellow	UniRef100_B9HEV0 Mannitol transporter family protein n=1 Tax=Populus trichocarpa RepID=B9HEV0_POPTR	AT2G18480.1|Symbols:|Major facilitator superfamily protein|chr2:8009582-8011243 REVERSE LENGTH=508
GLYMA_02G059500	greenyellow	UniRef100_U5G8H3 PQ-loop repeat family protein n=1 Tax=Populus trichocarpa RepID=U5G8H3_POPTR	AT4G36850.1|Symbols:|PQ-loop repeat family protein / transmembrane family protein|chr4:17353415-17355822 REVERSE LENGTH=392
GLYMA_02G062900	yellow	UniRef100_T2DNG3 Polyneuridine-aldehyde esterase-like protein n=1 Tax=Phaseolus vulgaris RepID=T2DNG3_PHAVU	AT2G23620.1|Symbols:ATMES1, MES1|methyl esterase 1|chr2:10047462-10049248 REVERSE LENGTH=263
GLYMA_02G063300	yellow	UniRef100_T2DP20 Polyneuridine-aldehyde esterase n=1 Tax=Phaseolus vulgaris RepID=T2DP20_PHAVU	AT2G23620.1|Symbols:ATMES1, MES1|methyl esterase 1|chr2:10047462-10049248 REVERSE LENGTH=263
GLYMA_02G063400	pink	UniRef100_T2DNG3 Polyneuridine-aldehyde esterase-like protein n=1 Tax=Phaseolus vulgaris RepID=T2DNG3_PHAVU	AT2G23620.1|Symbols:ATMES1, MES1|methyl esterase 1|chr2:10047462-10049248 REVERSE LENGTH=263
GLYMA_02G064700	greenyellow	UniRef100_U5TZH2 Photosystem I light-harvesting chlorophyll a/b-binding protein n=1 Tax=Phaseolus vulgaris RepID=U5TZH2_PHAVU	AT3G54890.1|Symbols:LHCA1|photosystem I light harvesting complex gene 1|chr3:20339706-20340922 REVERSE LENGTH=241
GLYMA_02G066200	yellow	UniRef100_D8VD41 Ethylene response factor 14 n=1 Tax=Actinidia deliciosa RepID=D8VD41_ACTDE	AT5G61890.1|Symbols:|Integrase-type DNA-binding superfamily protein|chr5:24852639-24853744 REVERSE LENGTH=248
GLYMA_02G066800	yellow	UniRef100_Q9LT83 Genomic DNA, chromosome 3, P1 clone: MLD14 n=1 Tax=Arabidopsis thaliana RepID=Q9LT83_ARATH	AT3G19340.1|Symbols:|Protein of unknown function (DUF3754)|chr3:6701387-6704071 REVERSE LENGTH=487
GLYMA_02G068900	black	UniRef100_Q41638 Xyloglucan endotransglucosylase/hydrolase protein A n=1 Tax=Phaseolus angularis RepID=XTHA_PHAAN	AT5G13870.1|Symbols:EXGT-A4, XTH5|xyloglucan endotransglucosylase/hydrolase 5|chr5:4475089-4476217 REVERSE LENGTH=293
GLYMA_02G069100	green	UniRef100_V5N8L7 Omega-hydroxypalmitate O-feruloyl transferase n=1 Tax=Phaseolus vulgaris RepID=V5N8L7_PHAVU	AT1G65450.1|Symbols:|HXXXD-type acyl-transferase family protein|chr1:24315875-24318895 FORWARD LENGTH=450
GLYMA_02G069400	yellow	UniRef100_B9H2G5 GSK3/SHAGGY-LIKE protein KINASE 1 n=1 Tax=Populus trichocarpa RepID=B9H2G5_POPTR	AT4G18710.2|Symbols:BIN2|Protein kinase superfamily protein|chr4:10296474-10301148 FORWARD LENGTH=280
GLYMA_02G069500	yellow	UniRef100_E3NYP3 FT-like protein n=3 Tax=Glycine RepID=E3NYP3_SOYBN	AT1G65480.1|Symbols:FT|PEBP (phosphatidylethanolamine-binding protein) family protein|chr1:24331510-24333689 FORWARD LENGTH=175
GLYMA_02G071500	pink	UniRef100_A2Q5Q2 GATA transcription factor n=1 Tax=Medicago truncatula RepID=A2Q5Q2_MEDTR	AT4G32890.1|Symbols:GATA9|GATA transcription factor 9|chr4:15875598-15876615 FORWARD LENGTH=308
GLYMA_02G071800	cyan	UniRef100_Q9C503 NDH-dependent cyclic electron flow 5 n=2 Tax=Arabidopsis thaliana RepID=Q9C503_ARATH	AT1G55370.2|Symbols:NDF5|NDH-dependent cyclic electron flow 5|chr1:20674852-20676071 FORWARD LENGTH=354
GLYMA_02G072200	red	UniRef100_I1JD54 Glutamate dehydrogenase n=1 Tax=Glycine max RepID=I1JD54_SOYBN	AT5G18170.1|Symbols:GDH1|glutamate dehydrogenase 1|chr5:6006172-6008248 FORWARD LENGTH=411
GLYMA_02G073600	cyan	UniRef100_Q39822 Pip1 protein n=1 Tax=Glycine max RepID=Q39822_SOYBN	AT2G37170.1|Symbols:PIP2B, PIP2;2|plasma membrane intrinsic protein 2|chr2:15613624-15614791 REVERSE LENGTH=285
GLYMA_02G074000	yellow	UniRef100_Q9ZV08 Acyl-CoA N-acyltransferases superfamily protein n=1 Tax=Arabidopsis thaliana RepID=Q9ZV08_ARATH	AT2G39000.1|Symbols:|Acyl-CoA N-acyltransferases (NAT) superfamily protein|chr2:16286454-16287941 REVERSE LENGTH=291
GLYMA_02G077200	red	UniRef100_G7KQ72 Programmed cell death protein n=1 Tax=Medicago truncatula RepID=G7KQ72_MEDTR	AT1G22730.1|Symbols:|MA3 domain-containing protein|chr1:8046511-8048769 FORWARD LENGTH=693
GLYMA_02G078200	red	NA	AT5G11290.1|Symbols:|Plant protein of unknown function (DUF247)|chr5:3599166-3600227 FORWARD LENGTH=353
GLYMA_02G078500	yellow	UniRef100_Q42809 GmCK1p n=2 Tax=Glycine max RepID=Q42809_SOYBN	AT1G74320.1|Symbols:|Protein kinase superfamily protein|chr1:27941192-27942903 FORWARD LENGTH=350
GLYMA_02G079100	pink	NA	AT4G09810.1|Symbols:|Nucleotide-sugar transporter family protein|chr4:6175415-6176892 REVERSE LENGTH=335
GLYMA_02G080200	green	UniRef100_B3IX37 Transcription factor AP2-EREBP n=1 Tax=Lotus japonicus RepID=B3IX37_LOTJA	AT2G33710.1|Symbols:|Integrase-type DNA-binding superfamily protein|chr2:14259271-14260652 REVERSE LENGTH=218
GLYMA_02G086600	pink	UniRef100_G7LBH9 Protein vip1 n=1 Tax=Medicago truncatula RepID=G7LBH9_MEDTR	AT1G67950.3|Symbols:|RNA-binding (RRM/RBD/RNP motifs) family protein|chr1:25478884-25480420 REVERSE LENGTH=279
GLYMA_02G087400	red	UniRef100_D5L0Z6 AP2 domain class transcription factor n=1 Tax=Malus domestica RepID=D5L0Z6_MALDO	AT2G28550.2|Symbols:RAP2.7, TOE1|related to AP2.7|chr2:12226444-12228251 REVERSE LENGTH=381
GLYMA_02G088600	yellow	NA	AT5G16200.1|Symbols:|50S ribosomal protein-related|chr5:5289659-5290150 REVERSE LENGTH=163
GLYMA_02G095500	yellow	UniRef100_G7KVN8 Sulfate transporter n=1 Tax=Medicago truncatula RepID=G7KVN8_MEDTR	AT5G13550.1|Symbols:SULTR4;1|sulfate transporter 4.1|chr5:4355412-4359490 REVERSE LENGTH=685
GLYMA_02G095700	yellow	UniRef100_G7KVN5 Plant-specific domain TIGR01589 family protein n=1 Tax=Medicago truncatula RepID=G7KVN5_MEDTR	AT3G55240.1|Symbols:|Plant protein 1589 of unknown function|chr3:20473876-20474705 REVERSE LENGTH=95
GLYMA_02G096800	green	UniRef100_I1JDT9 Glucose-6-phosphate 1-dehydrogenase n=1 Tax=Glycine max RepID=I1JDT9_SOYBN	AT5G13110.1|Symbols:G6PD2|glucose-6-phosphate dehydrogenase 2|chr5:4158952-4161640 FORWARD LENGTH=596
GLYMA_02G097700	green	UniRef100_Q9C6L8 Aluminum-activated malate transporter 4 n=1 Tax=Arabidopsis thaliana RepID=ALMT4_ARATH	AT1G25480.1|Symbols:|Aluminium activated malate transporter family protein|chr1:8948467-8950876 FORWARD LENGTH=548
GLYMA_02G101100	red	UniRef100_G7JX26 Protein CHUP1 n=1 Tax=Medicago truncatula RepID=G7JX26_MEDTR	AT3G25690.2|Symbols:CHUP1|Hydroxyproline-rich glycoprotein family protein|chr3:9354061-9357757 FORWARD LENGTH=1004
GLYMA_02G104900	yellow	UniRef100_B9NG81 UDP-glucoronosyl/UDP-glucosyl transferase family protein n=1 Tax=Populus trichocarpa RepID=B9NG81_POPTR	AT4G34131.1|Symbols:UGT73B3|UDP-glucosyl transferase 73B3|chr4:16343268-16344713 REVERSE LENGTH=481
GLYMA_02G106800	black	UniRef100_G7KDX6 Phytochrome kinase substrate n=3 Tax=Medicago truncatula RepID=G7KDX6_MEDTR	AT2G02950.1|Symbols:PKS1|phytochrome kinase substrate 1|chr2:855149-856468 REVERSE LENGTH=439
GLYMA_02G107300	green	UniRef100_Q9ARE0 ZF-HD homeobox protein n=1 Tax=Flaveria trinervia RepID=Q9ARE0_FLATR	AT5G15210.1|Symbols:ATHB30, ZFHD3, HB30, ZHD8|homeobox protein 30|chr5:4937874-4938689 REVERSE LENGTH=271
GLYMA_02G108300	green	UniRef100_A9PB64 Zinc finger family protein n=1 Tax=Populus trichocarpa RepID=A9PB64_POPTR	AT1G26800.1|Symbols:|RING/U-box superfamily protein|chr1:9285576-9286190 REVERSE LENGTH=204
GLYMA_02G109700	green	UniRef100_O65074 YGL010w-like protein n=1 Tax=Picea mariana RepID=O65074_PICMA	AT1G18720.1|Symbols:|Protein of unknown function (DUF962)|chr1:6458020-6459658 REVERSE LENGTH=206
GLYMA_02G110300	red	UniRef100_Q93ZE3 Arabinanase/levansucrase/invertase n=1 Tax=Arabidopsis thaliana RepID=Q93ZE3_ARATH	AT1G26761.1|Symbols:|Arabinanase/levansucrase/invertase|chr1:9250269-9251603 REVERSE LENGTH=444
GLYMA_02G116300	red	UniRef100_G7JZ34 Ureide permease n=1 Tax=Medicago truncatula RepID=G7JZ34_MEDTR	AT2G03530.2|Symbols:UPS2, ATUPS2|ureide permease 2|chr2:1071951-1073522 FORWARD LENGTH=398
GLYMA_02G119600	yellow	UniRef100_G7JZ14 Cytochrome P450 78A11 n=1 Tax=Medicago truncatula RepID=G7JZ14_MEDTR	AT1G13710.1|Symbols:CYP78A5, KLU|cytochrome P450, family 78, subfamily A, polypeptide 5|chr1:4702932-4704592 REVERSE LENGTH=517
GLYMA_02G120300	pink	UniRef100_G7JY18 Fructokinase-2 n=1 Tax=Medicago truncatula RepID=G7JY18_MEDTR	AT1G69200.1|Symbols:FLN2|fructokinase-like 2|chr1:26016018-26018365 FORWARD LENGTH=616
GLYMA_02G123200	green	UniRef100_G7IT24 ATP synthase subunit a chloroplastic n=1 Tax=Medicago truncatula RepID=G7IT24_MEDTR	AT5G15740.1|Symbols:|O-fucosyltransferase family protein|chr5:5134788-5136956 REVERSE LENGTH=508
GLYMA_02G123300	yellow	UniRef100_G7J4K8 Geranylgeranyl transferase type-2 subunit alpha n=1 Tax=Medicago truncatula RepID=G7J4K8_MEDTR	AT4G24490.2|Symbols:|RAB geranylgeranyl transferase alpha subunit 1|chr4:12655330-12658103 REVERSE LENGTH=678
GLYMA_02G125800	green	NA	NA
GLYMA_02G125900	green	NA	NA
GLYMA_02G128000	black	UniRef100_Q8S3F8 S-adenosylmethionine decarboxylase proenzyme n=2 Tax=Glycine max RepID=Q8S3F8_SOYBN	AT3G25570.2|Symbols:|Adenosylmethionine decarboxylase family protein|chr3:9287413-9288462 REVERSE LENGTH=349
GLYMA_02G128800	black	UniRef100_Q9FX50 T6J4.21 protein n=1 Tax=Arabidopsis thaliana RepID=Q9FX50_ARATH	AT1G13480.1|Symbols:|Protein of unknown function (DUF1262)|chr1:4622783-4624043 REVERSE LENGTH=387
GLYMA_02G130500	yellow	NA	NA
GLYMA_02G131600	cyan	UniRef100_G7JL67 Protein thiJ n=1 Tax=Medicago truncatula RepID=G7JL67_MEDTR	AT4G34020.2|Symbols:|Class I glutamine amidotransferase-like superfamily protein|chr4:16298553-16300897 REVERSE LENGTH=437
GLYMA_02G131700	green	UniRef100_G7JL68 ABSCISIC ACID-INSENSITIVE 5-like protein n=3 Tax=Medicago truncatula RepID=G7JL68_MEDTR	AT1G49720.1|Symbols:ABF1|abscisic acid responsive element-binding factor 1|chr1:18400826-18402354 FORWARD LENGTH=392
GLYMA_02G132100	green	UniRef100_I1JET9 Nitrite and sulphite reductase n=1 Tax=Glycine max RepID=I1JET9_SOYBN	AT2G15620.1|Symbols:NIR1, NIR, ATHNIR|nitrite reductase 1|chr2:6810552-6812666 FORWARD LENGTH=586
GLYMA_02G132200	green	UniRef100_G7JL85 Abscisic acid 8'-hydroxylase n=1 Tax=Medicago truncatula RepID=G7JL85_MEDTR	AT3G19270.1|Symbols:CYP707A4|cytochrome P450, family 707, subfamily A, polypeptide 4|chr3:6673885-6676400 REVERSE LENGTH=468
GLYMA_02G132900	midnightblue	UniRef100_G7JL97 Calmodulin-like protein n=2 Tax=Medicago truncatula RepID=G7JL97_MEDTR	AT3G19220.1|Symbols:CYO1, SCO2|protein disulfide isomerases|chr3:6659207-6660488 FORWARD LENGTH=187
GLYMA_02G134000	green	UniRef100_G7JMF3 Hormone-sensitive lipase n=1 Tax=Medicago truncatula RepID=G7JMF3_MEDTR	AT1G47480.1|Symbols:|alpha/beta-Hydrolases superfamily protein|chr1:17417623-17419296 FORWARD LENGTH=314
GLYMA_02G134200	green	UniRef100_G7JMF6 CXE carboxylesterase n=1 Tax=Medicago truncatula RepID=G7JMF6_MEDTR	AT1G47480.1|Symbols:|alpha/beta-Hydrolases superfamily protein|chr1:17417623-17419296 FORWARD LENGTH=314
GLYMA_02G134800	green	UniRef100_G7JMH6 Peptidyl-prolyl cis-trans isomerase CYP40 n=1 Tax=Medicago truncatula RepID=G7JMH6_MEDTR	AT2G15790.1|Symbols:SQN, CYP40|peptidyl-prolyl cis-trans isomerase / cyclophilin-40 (CYP40) / rotamase|chr2:6878144-6880743 REVERSE LENGTH=361
GLYMA_02G135900	yellow	UniRef100_G7JMI8 Flavonol synthase/flavanone 3-hydroxylase n=1 Tax=Medicago truncatula RepID=G7JMI8_MEDTR	AT3G19000.1|Symbols:|2-oxoglutarate (2OG) and Fe(II)-dependent oxygenase superfamily protein|chr3:6553668-6554987 REVERSE LENGTH=352
GLYMA_02G136100	greenyellow	UniRef100_A3QRM3 Senescence-associated nodulin 1A n=1 Tax=Glycine max RepID=A3QRM3_SOYBN	AT3G19000.1|Symbols:|2-oxoglutarate (2OG) and Fe(II)-dependent oxygenase superfamily protein|chr3:6553668-6554987 REVERSE LENGTH=352
GLYMA_02G136200	yellow	UniRef100_A3QRM3 Senescence-associated nodulin 1A n=1 Tax=Glycine max RepID=A3QRM3_SOYBN	AT3G19010.1|Symbols:|2-oxoglutarate (2OG) and Fe(II)-dependent oxygenase superfamily protein|chr3:6556306-6557862 REVERSE LENGTH=349
GLYMA_02G136300	green	UniRef100_A3QRM3 Senescence-associated nodulin 1A n=1 Tax=Glycine max RepID=A3QRM3_SOYBN	AT3G19010.1|Symbols:|2-oxoglutarate (2OG) and Fe(II)-dependent oxygenase superfamily protein|chr3:6556306-6557862 REVERSE LENGTH=349
GLYMA_02G136700	darkred	UniRef100_M1TD91 Maternal effect embryo arrest 14-1 n=1 Tax=Dimocarpus longan RepID=M1TD91_9ROSI	AT2G15890.1|Symbols:MEE14|maternal effect embryo arrest 14|chr2:6921196-6921978 REVERSE LENGTH=203
GLYMA_02G138600	greenyellow	UniRef100_Q9LPK9 F24J8.11 protein n=1 Tax=Arabidopsis thaliana RepID=Q9LPK9_ARATH	AT1G21500.1|Symbols:|unknown protein; Has 29 Blast hits to 29 proteins in 12 species: Archae - 0; Bacteria - 0; Metazoa - 0; Fungi - 2; Plants - 27; Viruses - 0; Other Eukaryotes - 0 (source: NCBI BLink).|chr1:7530047-7530954 REVERSE LENGTH=126
GLYMA_02G140900	royalblue	UniRef100_T2DML9 Histone H1 subtype 5 n=1 Tax=Phaseolus vulgaris RepID=T2DML9_PHAVU	AT2G30620.1|Symbols:|winged-helix DNA-binding transcription factor family protein|chr2:13045360-13046267 FORWARD LENGTH=273
GLYMA_02G141700	greenyellow	UniRef100_Q41387 Photosystem II reaction center W protein, chloroplastic n=1 Tax=Spinacia oleracea RepID=PSBW_SPIOL	AT2G30570.1|Symbols:PSBW|photosystem II reaction center W|chr2:13019326-13020053 REVERSE LENGTH=133
GLYMA_02G142300	pink	UniRef100_B9GS69 F-box family protein n=1 Tax=Populus trichocarpa RepID=B9GS69_POPTR	AT3G54650.1|Symbols:FBL17|RNI-like superfamily protein|chr3:20226004-20228882 REVERSE LENGTH=593
GLYMA_02G142400	greenyellow	UniRef100_K7K8B6 Auxin-induced protein n=1 Tax=Glycine max RepID=K7K8B6_SOYBN	AT3G04730.1|Symbols:IAA16|indoleacetic acid-induced protein 16|chr3:1288993-1290415 REVERSE LENGTH=236
GLYMA_02G145100	yellow	UniRef100_G7IDK9 Sulfate/bicarbonate/oxalate exchanger and transporter sat-1 n=1 Tax=Medicago truncatula RepID=G7IDK9_MEDTR	AT3G51895.1|Symbols:SULTR3;1, AST12|sulfate transporter 3;1|chr3:19251503-19255677 REVERSE LENGTH=658
GLYMA_02G145600	pink	UniRef100_G7IDM2 Type I inositol-1,4,5-trisphosphate 5-phosphatase n=1 Tax=Medicago truncatula RepID=G7IDM2_MEDTR	AT3G63240.1|Symbols:|DNAse I-like superfamily protein|chr3:23364411-23366876 REVERSE LENGTH=547
GLYMA_02G146900	black	UniRef100_G7IEC0 Protein TIME FOR COFFEE n=1 Tax=Medicago truncatula RepID=G7IEC0_MEDTR	AT3G63180.1|Symbols:ATTKL, TKL|TIC-like|chr3:23336318-23340161 REVERSE LENGTH=978
GLYMA_02G148600	yellow	UniRef100_Q1W5W3 Adenylate isopentenyltransferase n=1 Tax=Lotus japonicus RepID=Q1W5W3_LOTJA	AT3G63110.1|Symbols:ATIPT3, IPT3|isopentenyltransferase 3|chr3:23318437-23319447 REVERSE LENGTH=336
GLYMA_02G150200	green	UniRef100_G7KZQ3 Protein FAM38B n=2 Tax=Medicago truncatula RepID=G7KZQ3_MEDTR	AT2G48060.1|Symbols:|unknown protein; FUNCTIONS IN: molecular_function unknown; INVOLVED IN: biological_process unknown; LOCATED IN: endomembrane system; EXPRESSED IN: shoot, sperm cell; CONTAINS InterPro DOMAIN/s: Protein of unknown function DUF3595 (InterPro:IPR021999); Has 533 Blast hits to 341 proteins in 95 species: Archae - 2; Bacteria - 15; Metazoa - 318; Fungi - 0; Plants - 93; Viruses - …
GLYMA_02G153000	yellow	UniRef100_H6VUU0 Glutaredoxin family protein n=1 Tax=Ammopiptanthus mongolicus RepID=H6VUU0_9FABA	AT2G47880.1|Symbols:|Glutaredoxin family protein|chr2:19605124-19605432 FORWARD LENGTH=102
GLYMA_02G157300	yellow	UniRef100_Q0PJH6 MYB transcription factor MYB142 n=1 Tax=Glycine max RepID=Q0PJH6_SOYBN	AT4G39250.1|Symbols:ATRL1, RSM2, RL1|RAD-like 1|chr4:18271457-18271857 REVERSE LENGTH=100
GLYMA_02G157900	yellow	NA	AT4G39235.1|Symbols:|unknown protein; BEST Arabidopsis thaliana protein match is: unknown protein (TAIR:AT3G05570.1); Has 30201 Blast hits to 17322 proteins in 780 species: Archae - 12; Bacteria - 1396; Metazoa - 17338; Fungi - 3422; Plants - 5037; Viruses - 0; Other Eukaryotes - 2996 (source: NCBI BLink).|chr4:18268514-18269034 FORWARD LENGTH=86
GLYMA_02G160500	red	UniRef100_Q9SE03 Copper chaperone homolog CCH n=1 Tax=Glycine max RepID=Q9SE03_SOYBN	AT3G56240.1|Symbols:CCH|copper chaperone|chr3:20863460-20864402 REVERSE LENGTH=121
GLYMA_02G164400	yellow	UniRef100_G7I7D1 Nodule-specific protein Nlj70 n=1 Tax=Medicago truncatula RepID=G7I7D1_MEDTR	AT2G39210.1|Symbols:|Major facilitator superfamily protein|chr2:16366287-16368231 REVERSE LENGTH=601
GLYMA_02G166800	yellow	UniRef100_Q9FG13 Probable carboxylesterase 15 n=1 Tax=Arabidopsis thaliana RepID=CXE15_ARATH	AT5G06570.2|Symbols:|alpha/beta-Hydrolases superfamily protein|chr5:2008075-2011013 REVERSE LENGTH=329
GLYMA_02G170600	green	UniRef100_D7L8B2 Minichromosome maintenance family protein n=1 Tax=Arabidopsis lyrata subsp. lyrata RepID=D7L8B2_ARALL	AT3G09660.1|Symbols:MCM8|minichromosome maintenance 8|chr3:2961314-2966166 REVERSE LENGTH=777
GLYMA_02G171100	green	UniRef100_D7KZN7 Aha1 domain-containing protein n=1 Tax=Arabidopsis lyrata subsp. lyrata RepID=D7KZN7_ARALL	AT3G12050.1|Symbols:|Aha1 domain-containing protein|chr3:3839289-3841303 FORWARD LENGTH=360
GLYMA_02G174700	red	NA	AT4G27510.1|Symbols:|unknown protein; Has 25 Blast hits to 23 proteins in 8 species: Archae - 0; Bacteria - 0; Metazoa - 0; Fungi - 0; Plants - 25; Viruses - 0; Other Eukaryotes - 0 (source: NCBI BLink).|chr4:13746284-13748996 REVERSE LENGTH=728
GLYMA_02G174800	pink	UniRef100_G7I997 Transcription factor BEE n=1 Tax=Medicago truncatula RepID=G7I997_MEDTR	AT3G57800.2|Symbols:|basic helix-loop-helix (bHLH) DNA-binding superfamily protein|chr3:21408034-21411321 REVERSE LENGTH=379
GLYMA_02G176100	green	UniRef100_G7LHH5 Hydrolase-like protein n=2 Tax=Medicago truncatula RepID=G7LHH5_MEDTR	AT3G13800.2|Symbols:|Metallo-hydrolase/oxidoreductase superfamily protein|chr3:4539372-4541366 FORWARD LENGTH=279
GLYMA_02G180200	yellow	NA	AT2G41905.1|Symbols:|BEST Arabidopsis thaliana protein match is: arabinogalactan protein 23 (TAIR:AT3G57690.1); Has 35333 Blast hits to 34131 proteins in 2444 species: Archae - 798; Bacteria - 22429; Metazoa - 974; Fungi - 991; Plants - 531; Viruses - 0; Other Eukaryotes - 9610 (source: NCBI BLink).|chr2:17495766-17495951 FORWARD LENGTH=61
GLYMA_02G184000	yellow	UniRef100_R9ZQ42 ATP synthase epsilon chain, chloroplastic n=7 Tax=Glycine RepID=R9ZQ42_9FABA	ATCG00470.1|Symbols:ATPE|ATP synthase epsilon chain|chrC:52265-52663 REVERSE LENGTH=132
GLYMA_02G184400	green	UniRef100_G8A0B8 26S proteasome non-ATPase regulatory subunit n=1 Tax=Medicago truncatula RepID=G8A0B8_MEDTR	AT2G32730.1|Symbols:|26S proteasome regulatory complex, non-ATPase subcomplex, Rpn2/Psmd1 subunit|chr2:13880189-13885464 FORWARD LENGTH=1004
GLYMA_02G192200	yellow	UniRef100_B9IHW3 Calcineurin-like phosphoesterase family protein n=1 Tax=Populus trichocarpa RepID=B9IHW3_POPTR	AT3G10150.1|Symbols:ATPAP16, PAP16|purple acid phosphatase 16|chr3:3137502-3139056 REVERSE LENGTH=367
GLYMA_02G192300	black	UniRef100_B9GEQ0 Zinc finger family protein n=1 Tax=Populus trichocarpa RepID=B9GEQ0_POPTR	AT5G22000.2|Symbols:RHF2A|RING-H2 group F2A|chr5:7277436-7279553 FORWARD LENGTH=375
GLYMA_02G193800	green	UniRef100_B9HKK9 Glutaredoxin family protein n=1 Tax=Populus trichocarpa RepID=B9HKK9_POPTR	AT5G06470.1|Symbols:|Glutaredoxin family protein|chr5:1974659-1975378 REVERSE LENGTH=239
GLYMA_02G195400	darkred	UniRef100_B9H9L1 Syntaxin 121 family protein n=1 Tax=Populus trichocarpa RepID=B9H9L1_POPTR	AT3G11820.1|Symbols:SYP121, AT-SYR1, ATSYP121, SYR1, ATSYR1, PEN1|syntaxin of plants 121|chr3:3729540-3730868 REVERSE LENGTH=346
GLYMA_02G202900	greenyellow	UniRef100_B0I554 Protein kinase n=1 Tax=Phaseolus vulgaris RepID=B0I554_PHAVU	AT4G30960.1|Symbols:CIPK6, SIP3, SNRK3.14, ATCIPK6|SOS3-interacting protein 3|chr4:15067400-15068725 FORWARD LENGTH=441
GLYMA_02G208300	green	UniRef100_B9GGB7 Phosphate-responsive family protein n=1 Tax=Populus trichocarpa RepID=B9GGB7_POPTR	AT5G64260.1|Symbols:EXL2|EXORDIUM like 2|chr5:25703980-25704897 FORWARD LENGTH=305
GLYMA_02G209000	greenyellow	UniRef100_I6PC02 APX n=1 Tax=Dimocarpus longan RepID=I6PC02_9ROSI	AT4G09010.1|Symbols:APX4, TL29|ascorbate peroxidase 4|chr4:5777502-5779338 REVERSE LENGTH=349
GLYMA_02G209400	midnightblue	UniRef100_G7KAH9 Neutral amino acid transport protein n=1 Tax=Medicago truncatula RepID=G7KAH9_MEDTR	AT3G13620.1|Symbols:|Amino acid permease family protein|chr3:4450904-4452556 REVERSE LENGTH=478
GLYMA_02G209900	green	UniRef100_G8A0L7 Soluble inorganic pyrophosphatase n=1 Tax=Medicago truncatula RepID=G8A0L7_MEDTR	AT1G01050.1|Symbols:AtPPa1, PPa1|pyrophosphorylase 1|chr1:31382-32670 REVERSE LENGTH=212
GLYMA_02G211600	green	UniRef100_E4MW38 mRNA, clone: RTFL01-03-L20 n=2 Tax=Eutrema RepID=E4MW38_THEHA	AT4G24380.1|Symbols:|INVOLVED IN: 10-formyltetrahydrofolate biosynthetic process, folic acid and derivative biosynthetic process; EXPRESSED IN: 24 plant structures; EXPRESSED DURING: 15 growth stages; CONTAINS InterPro DOMAIN/s: Serine hydrolase (InterPro:IPR005645); BEST Arabidopsis thaliana protein match is: alpha/beta-Hydrolases superfamily protein (TAIR:AT5G65400.1); Has 30201 Blast hits to 1…
GLYMA_02G212100	red	UniRef100_Q7XV54 OSJNBa0086B14.1 protein n=3 Tax=Oryza sativa RepID=Q7XV54_ORYSJ	AT1G02070.1|Symbols:|unknown protein; BEST Arabidopsis thaliana protein match is: unknown protein (TAIR:AT3G60520.1); Has 98 Blast hits to 98 proteins in 13 species: Archae - 0; Bacteria - 0; Metazoa - 0; Fungi - 0; Plants - 98; Viruses - 0; Other Eukaryotes - 0 (source: NCBI BLink).|chr1:370445-370947 REVERSE LENGTH=131
GLYMA_02G212500	yellow	UniRef100_G7KBI1 Chaperone protein dnaJ n=1 Tax=Medicago truncatula RepID=G7KBI1_MEDTR	AT2G33735.1|Symbols:|Chaperone DnaJ-domain superfamily protein|chr2:14268532-14269394 REVERSE LENGTH=119
GLYMA_02G213500	black	UniRef100_B9H6W0 DNA-binding family protein n=1 Tax=Populus trichocarpa RepID=B9H6W0_POPTR	AT5G49700.1|Symbols:|Predicted AT-hook DNA-binding family protein|chr5:20192599-20193429 FORWARD LENGTH=276
GLYMA_02G213700	red	UniRef100_I1JGZ6 Carbonic anhydrase n=1 Tax=Glycine max RepID=I1JGZ6_SOYBN	AT4G33580.1|Symbols:ATBCA5, BCA5|beta carbonic anhydrase 5|chr4:16139406-16141363 FORWARD LENGTH=301
GLYMA_02G214400	red	NA	AT4G38060.2|Symbols:|unknown protein; BEST Arabidopsis thaliana protein match is: unknown protein (TAIR:AT5G65480.1); Has 35333 Blast hits to 34131 proteins in 2444 species: Archae - 798; Bacteria - 22429; Metazoa - 974; Fungi - 991; Plants - 531; Viruses - 0; Other Eukaryotes - 9610 (source: NCBI BLink).|chr4:17873709-17874379 REVERSE LENGTH=136
GLYMA_02G217900	red	NA	AT5G65660.1|Symbols:|hydroxyproline-rich glycoprotein family protein|chr5:26245444-26246245 REVERSE LENGTH=136
GLYMA_02G220600	yellow	UniRef100_G7K665 Zinc finger with UFM1-specific peptidase domain protein n=1 Tax=Medicago truncatula RepID=G7K665_MEDTR	AT5G24680.1|Symbols:|Peptidase C78, ubiquitin fold modifier-specific peptidase 1/ 2|chr5:8453666-8455358 FORWARD LENGTH=399
GLYMA_02G221000	green	NA	AT5G24610.1|Symbols:|unknown protein; BEST Arabidopsis thaliana protein match is: unknown protein (TAIR:AT3G49550.1); Has 1807 Blast hits to 1807 proteins in 277 species: Archae - 0; Bacteria - 0; Metazoa - 736; Fungi - 347; Plants - 385; Viruses - 0; Other Eukaryotes - 339 (source: NCBI BLink).|chr5:8428577-8429017 FORWARD LENGTH=146
GLYMA_02G221900	yellow	UniRef100_G7K668 Lectin-domain containing receptor kinase A4.2 n=1 Tax=Medicago truncatula RepID=G7K668_MEDTR	AT5G55830.1|Symbols:|Concanavalin A-like lectin protein kinase family protein|chr5:22594655-22596700 FORWARD LENGTH=681
GLYMA_02G225000	black	UniRef100_G7K6A7 Beta-D-glucan exohydrolase-like protein n=1 Tax=Medicago truncatula RepID=G7K6A7_MEDTR	AT3G47000.1|Symbols:|Glycosyl hydrolase family protein|chr3:17313811-17316539 REVERSE LENGTH=608
GLYMA_02G226200	yellow	UniRef100_G7K6E4 Dehydrodolichyl diphosphate synthase n=1 Tax=Medicago truncatula RepID=G7K6E4_MEDTR	AT5G58770.1|Symbols:|Undecaprenyl pyrophosphate synthetase family protein|chr5:23734396-23735495 FORWARD LENGTH=310
GLYMA_02G233300	pink	UniRef100_G7K7C1 Transcription factor bHLH93 n=1 Tax=Medicago truncatula RepID=G7K7C1_MEDTR	AT2G40435.1|Symbols:|BEST Arabidopsis thaliana protein match is: transcription regulators (TAIR:AT3G56220.1); Has 289 Blast hits to 289 proteins in 30 species: Archae - 0; Bacteria - 0; Metazoa - 0; Fungi - 0; Plants - 289; Viruses - 0; Other Eukaryotes - 0 (source: NCBI BLink).|chr2:16887048-16888407 FORWARD LENGTH=158
GLYMA_02G234800	yellow	UniRef100_G7KFN1 CBL-interacting protein kinase n=1 Tax=Medicago truncatula RepID=G7KFN1_MEDTR	AT5G58380.1|Symbols:CIPK10, PKS2, SIP1, SNRK3.8|SOS3-interacting protein 1|chr5:23597092-23598531 REVERSE LENGTH=479
GLYMA_02G237100	black	UniRef100_G7K0V9 Root phototropism protein n=1 Tax=Medicago truncatula RepID=G7K0V9_MEDTR	AT2G30520.1|Symbols:RPT2|Phototropic-responsive NPH3 family protein|chr2:13002920-13005573 REVERSE LENGTH=593
GLYMA_02G237800	yellow	UniRef100_G7K5T8 KH domain-containing protein n=1 Tax=Medicago truncatula RepID=G7K5T8_MEDTR	AT2G38610.2|Symbols:|RNA-binding KH domain-containing protein|chr2:16147552-16149638 REVERSE LENGTH=286
GLYMA_02G238600	red	UniRef100_M8AY60 Transmembrane protein 56-B n=1 Tax=Triticum urartu RepID=M8AY60_TRIUA	AT4G10360.2|Symbols:|TRAM, LAG1 and CLN8 (TLC) lipid-sensing domain containing protein|chr4:6420679-6422108 FORWARD LENGTH=266
GLYMA_02G239100	yellow	UniRef100_B9I456 NDR1/HIN1-LIKE 25 family protein n=1 Tax=Populus trichocarpa RepID=B9I456_POPTR	AT1G65690.1|Symbols:|Late embryogenesis abundant (LEA) hydroxyproline-rich glycoprotein family|chr1:24431642-24432898 REVERSE LENGTH=252
GLYMA_02G241000	black	UniRef100_Q0PJH7 MYB transcription factor MYB177 n=1 Tax=Glycine max RepID=Q0PJH7_SOYBN	AT5G17300.1|Symbols:RVE1|Homeodomain-like superfamily protein|chr5:5690435-5692435 REVERSE LENGTH=387
GLYMA_02G241200	black	UniRef100_C6T857 Isocitrate dehydrogenase [NADP] n=2 Tax=Glycine max RepID=C6T857_SOYBN	AT1G65930.1|Symbols:cICDH|cytosolic NADP+-dependent isocitrate dehydrogenase|chr1:24539088-24541861 FORWARD LENGTH=410
GLYMA_02G243400	red	UniRef100_G7KG18 Potassium channel SKOR n=1 Tax=Medicago truncatula RepID=G7KG18_MEDTR	AT3G02850.1|Symbols:SKOR|STELAR K+ outward rectifier|chr3:619701-623473 REVERSE LENGTH=828
GLYMA_02G243600	yellow	UniRef100_U5FLT4 Aspartyl protease family protein n=1 Tax=Populus trichocarpa RepID=U5FLT4_POPTR	AT1G66180.1|Symbols:|Eukaryotic aspartyl protease family protein|chr1:24647221-24648513 FORWARD LENGTH=430
GLYMA_02G244000	pink	UniRef100_C6TCD2 Glutamine synthetase n=1 Tax=Glycine max RepID=C6TCD2_SOYBN	AT5G37600.1|Symbols:ATGSR1, GLN1;1, GSR 1, ATGLN1;1|glutamine synthase clone R1|chr5:14933574-14935656 REVERSE LENGTH=356
GLYMA_02G244300	yellow	UniRef100_B0M1A7 Peroxisomal small heat shock protein n=1 Tax=Glycine max RepID=B0M1A7_SOYBN	AT5G37670.1|Symbols:|HSP20-like chaperones superfamily protein|chr5:14969035-14969448 FORWARD LENGTH=137
GLYMA_02G244600	yellow	UniRef100_G7K1N8 P-type R2R3 Myb protein n=1 Tax=Medicago truncatula RepID=G7K1N8_MEDTR	AT1G66230.1|Symbols:MYB20, AtMYB20|myb domain protein 20|chr1:24677322-24678246 FORWARD LENGTH=282
GLYMA_02G245700	red	UniRef100_G7K1X5 Polcalcin Nic t n=1 Tax=Medicago truncatula RepID=G7K1X5_MEDTR	AT1G18210.2|Symbols:|Calcium-binding EF-hand family protein|chr1:6268273-6268785 REVERSE LENGTH=170
GLYMA_02G247000	pink	NA	AT5G37840.1|Symbols:|BEST Arabidopsis thaliana protein match is: plastid movement impaired 2 (TAIR:AT1G66480.1); Has 1807 Blast hits to 1807 proteins in 277 species: Archae - 0; Bacteria - 0; Metazoa - 736; Fungi - 347; Plants - 385; Viruses - 0; Other Eukaryotes - 339 (source: NCBI BLink).|chr5:15062192-15063327 REVERSE LENGTH=214
GLYMA_02G250700	yellow	UniRef100_G7J9Y3 RCC1 and BTB domain-containing protein n=2 Tax=Medicago truncatula RepID=G7J9Y3_MEDTR	AT3G55580.1|Symbols:|Regulator of chromosome condensation (RCC1) family protein|chr3:20612766-20615730 FORWARD LENGTH=488
GLYMA_02G252500	yellow	NA	AT2G39855.2|Symbols:|unknown protein; FUNCTIONS IN: molecular_function unknown; INVOLVED IN: biological_process unknown; LOCATED IN: chloroplast; BEST Arabidopsis thaliana protein match is: unknown protein (TAIR:AT3G55646.1); Has 35333 Blast hits to 34131 proteins in 2444 species: Archae - 798; Bacteria - 22429; Metazoa - 974; Fungi - 991; Plants - 531; Viruses - 0; Other Eukaryotes - 9610 (sourc…
GLYMA_02G255200	black	UniRef100_D7LNA2 Binding protein n=1 Tax=Arabidopsis lyrata subsp. lyrata RepID=D7LNA2_ARALL	AT1G07280.3|Symbols:|Tetratricopeptide repeat (TPR)-like superfamily protein|chr1:2238505-2240991 FORWARD LENGTH=552
GLYMA_02G258600	green	UniRef100_D7LEB2 Oxidoreductase/ transition metal ion binding protein n=2 Tax=Arabidopsis lyrata subsp. lyrata RepID=D7LEB2_ARALL	AT5G19875.1|Symbols:|unknown protein; FUNCTIONS IN: molecular_function unknown; INVOLVED IN: response to oxidative stress; LOCATED IN: endomembrane system; EXPRESSED IN: 21 plant structures; EXPRESSED DURING: 13 growth stages; BEST Arabidopsis thaliana protein match is: unknown protein (TAIR:AT2G31940.1); Has 30201 Blast hits to 17322 proteins in 780 species: Archae - 12; Bacteria - 1396; Metazoa…
GLYMA_02G260100	cyan	UniRef100_G7K7B8 Sodium-coupled neutral amino acid transporter n=1 Tax=Medicago truncatula RepID=G7K7B8_MEDTR	AT3G56200.1|Symbols:|Transmembrane amino acid transporter family protein|chr3:20850087-20851779 FORWARD LENGTH=435
GLYMA_02G260300	green	UniRef100_G7K7B7 Amino acid transporter n=1 Tax=Medicago truncatula RepID=G7K7B7_MEDTR	AT3G56200.1|Symbols:|Transmembrane amino acid transporter family protein|chr3:20850087-20851779 FORWARD LENGTH=435
GLYMA_02G269000	royalblue	UniRef100_G7K7I0 Glucan endo-1,3-beta-glucosidase n=1 Tax=Medicago truncatula RepID=G7K7I0_MEDTR	AT2G05790.1|Symbols:|O-Glycosyl hydrolases family 17 protein|chr2:2199450-2201293 FORWARD LENGTH=472
GLYMA_02G272100	pink	UniRef100_G7J6L9 Beta-D-glucosidase n=1 Tax=Medicago truncatula RepID=G7J6L9_MEDTR	AT5G20950.2|Symbols:|Glycosyl hydrolase family protein|chr5:7107609-7110775 REVERSE LENGTH=624
GLYMA_02G275900	red	UniRef100_A7BJ79 CBL-interacting protein kinase n=1 Tax=Vigna unguiculata RepID=A7BJ79_VIGUN	AT2G26980.3|Symbols:CIPK3|CBL-interacting protein kinase 3|chr2:11515234-11518205 REVERSE LENGTH=441
GLYMA_02G278300	black	UniRef100_G7KCV1 F-box family protein n=1 Tax=Medicago truncatula RepID=G7KCV1_MEDTR	AT2G32560.1|Symbols:|F-box family protein|chr2:13824820-13826761 FORWARD LENGTH=371
GLYMA_02G279700	green	NA	NA
GLYMA_02G282100	yellow	UniRef100_B6SV80 PIL5 n=1 Tax=Zea mays RepID=B6SV80_MAIZE	AT2G43010.2|Symbols:PIF4, SRL2, AtPIF4|phytochrome interacting factor 4|chr2:17887003-17888823 FORWARD LENGTH=428
GLYMA_02G283400	red	UniRef100_C5I849 Phytoene synthase protein n=1 Tax=Fragaria ananassa RepID=C5I849_FRAAN	AT5G17230.2|Symbols:PSY|PHYTOENE SYNTHASE|chr5:5659839-5662087 REVERSE LENGTH=422
GLYMA_02G283500	red	UniRef100_G7K3A0 Anthranilate N-benzoyltransferase protein n=1 Tax=Medicago truncatula RepID=G7K3A0_MEDTR	AT1G32910.1|Symbols:|HXXXD-type acyl-transferase family protein|chr1:11925426-11926908 FORWARD LENGTH=464
GLYMA_02G288700	red	UniRef100_G7K3F3 Small heat shock protein C4 n=1 Tax=Medicago truncatula RepID=G7K3F3_MEDTR	AT1G06460.1|Symbols:ACD32.1, ACD31.2|alpha-crystallin domain 32.1|chr1:1967308-1969414 REVERSE LENGTH=285
GLYMA_02G290900	yellow	NA	AT3G20340.1|Symbols:|Expression of the gene is downregulated in the presence of paraquat, an inducer of photoxidative stress.|chr3:7093075-7093422 REVERSE LENGTH=115
GLYMA_02G292400	pink	NA	AT1G50732.1|Symbols:|unknown protein.|chr1:18802781-18803263 FORWARD LENGTH=118
GLYMA_02G293700	pink	NA	NA
GLYMA_02G294000	royalblue	UniRef100_E7CQZ9 GLU n=1 Tax=Gossypium hirsutum RepID=E7CQZ9_GOSHI	AT5G55180.1|Symbols:|O-Glycosyl hydrolases family 17 protein|chr5:22388834-22390550 FORWARD LENGTH=460
GLYMA_02G296300	green	UniRef100_G7K4B3 Fimbrin-1 n=1 Tax=Medicago truncatula RepID=G7K4B3_MEDTR	AT4G26700.2|Symbols:ATFIM1, FIM1|fimbrin 1|chr4:13463760-13467426 FORWARD LENGTH=687
GLYMA_02G296600	darkred	UniRef100_G7K252 Zinc finger CCCH domain-containing protein n=1 Tax=Medicago truncatula RepID=G7K252_MEDTR	AT2G40140.2|Symbols:CZF1, ZFAR1, SZF2, ATSZF2|zinc finger (CCCH-type) family protein|chr2:16772537-16774330 FORWARD LENGTH=597
GLYMA_02G299100	black	UniRef100_G7K4N0 Serine acetyltransferase n=1 Tax=Medicago truncatula RepID=G7K4N0_MEDTR	AT3G13110.1|Symbols:ATSERAT2;2, SAT-1, SAT-A, SAT3, SAT-M, SERAT2;2|serine acetyltransferase 2;2|chr3:4214939-4216114 REVERSE LENGTH=391
GLYMA_02G299500	yellow	NA	AT3G13130.1|Symbols:|unknown protein; FUNCTIONS IN: molecular_function unknown; INVOLVED IN: biological_process unknown; LOCATED IN: endomembrane system; EXPRESSED IN: male gametophyte; Has 140 Blast hits to 132 proteins in 41 species: Archae - 2; Bacteria - 4; Metazoa - 29; Fungi - 20; Plants - 51; Viruses - 0; Other Eukaryotes - 34 (source: NCBI BLink).|chr3:4223008-4223613 FORWARD LENGTH=201
GLYMA_02G301200	yellow	UniRef100_Q45KQ0 Cellulose synthase-like protein CslE n=1 Tax=Nicotiana tabacum RepID=Q45KQ0_TOBAC	AT1G55850.1|Symbols:ATCSLE1, CSLE1|cellulose synthase like E1|chr1:20876752-20879414 FORWARD LENGTH=729
GLYMA_02G301300	yellow	UniRef100_Q45KQ0 Cellulose synthase-like protein CslE n=1 Tax=Nicotiana tabacum RepID=Q45KQ0_TOBAC	AT1G55850.1|Symbols:ATCSLE1, CSLE1|cellulose synthase like E1|chr1:20876752-20879414 FORWARD LENGTH=729
GLYMA_02G302500	green	UniRef100_B6EBD6 Heat shock protein 90-2 n=1 Tax=Glycine max RepID=B6EBD6_SOYBN	AT5G56000.1|Symbols:Hsp81.4, AtHsp90.4|HEAT SHOCK PROTEIN 81.4|chr5:22677602-22680067 REVERSE LENGTH=699
GLYMA_02G303000	yellow	UniRef100_I1JJM3 Fructose-bisphosphate aldolase n=1 Tax=Glycine max RepID=I1JJM3_SOYBN	AT4G26530.2|Symbols:|Aldolase superfamily protein|chr4:13391566-13392937 FORWARD LENGTH=358
GLYMA_02G303300	green	UniRef100_G7K4U6 Alkaline alpha galactosidase I n=1 Tax=Medicago truncatula RepID=G7K4U6_MEDTR	AT1G55740.1|Symbols:AtSIP1, SIP1|seed imbibition 1|chr1:20835507-20838707 REVERSE LENGTH=754
GLYMA_02G303700	red	UniRef100_G7K4V0 Amino acid permease n=1 Tax=Medicago truncatula RepID=G7K4V0_MEDTR	AT5G23810.1|Symbols:AAP7|amino acid permease 7|chr5:8028461-8030730 FORWARD LENGTH=467
GLYMA_02G303800	green	UniRef100_G7IYA4 Nuclear transcription factor Y subunit n=5 Tax=Medicago truncatula RepID=G7IYA4_MEDTR	AT3G20910.1|Symbols:NF-YA9|nuclear factor Y, subunit A9|chr3:7326495-7328369 FORWARD LENGTH=303
GLYMA_02G305400	greenyellow	UniRef100_Q93YG3 Chlorophyll a/b binding protein type II n=1 Tax=Glycine max RepID=Q93YG3_SOYBN	AT2G05100.1|Symbols:LHCB2.1, LHCB2|photosystem II light harvesting complex gene 2.1|chr2:1823449-1824331 REVERSE LENGTH=265
GLYMA_02G307500	green	UniRef100_O22306 Nlj21 n=1 Tax=Lotus japonicus RepID=O22306_LOTJA	NA
GLYMA_02G311900	black	NA	AT4G35320.1|Symbols:|unknown protein; BEST Arabidopsis thaliana protein match is: unknown protein (TAIR:AT2G17300.1); Has 30201 Blast hits to 17322 proteins in 780 species: Archae - 12; Bacteria - 1396; Metazoa - 17338; Fungi - 3422; Plants - 5037; Viruses - 0; Other Eukaryotes - 2996 (source: NCBI BLink).|chr4:16806139-16806582 REVERSE LENGTH=147
GLYMA_03G000800	green	UniRef100_Q1STP6 Harpin-induced 1 n=2 Tax=Medicago truncatula RepID=Q1STP6_MEDTR	AT3G54200.1|Symbols:|Late embryogenesis abundant (LEA) hydroxyproline-rich glycoprotein family|chr3:20065731-20066438 FORWARD LENGTH=235
GLYMA_03G006700	pink	UniRef100_G7L2L5 Cysteine synthase n=1 Tax=Medicago truncatula RepID=G7L2L5_MEDTR	AT3G03630.1|Symbols:CS26|cysteine synthase 26|chr3:878388-880400 REVERSE LENGTH=404
GLYMA_03G007400	greenyellow	NA	AT3G47510.1|Symbols:|unknown protein; FUNCTIONS IN: molecular_function unknown; INVOLVED IN: biological_process unknown; LOCATED IN: endomembrane system; EXPRESSED IN: 19 plant structures; EXPRESSED DURING: 11 growth stages; Has 15 Blast hits to 15 proteins in 7 species: Archae - 0; Bacteria - 0; Metazoa - 0; Fungi - 0; Plants - 15; Viruses - 0; Other Eukaryotes - 0 (source: NCBI BLink).|chr3:175…
GLYMA_03G009600	red	UniRef100_Q2HTI9 2OG-Fe(II) oxygenase n=2 Tax=Medicago truncatula RepID=Q2HTI9_MEDTR	AT4G23340.1|Symbols:|2-oxoglutarate (2OG) and Fe(II)-dependent oxygenase superfamily protein|chr4:12195719-12196793 REVERSE LENGTH=324
GLYMA_03G013100	pink	NA	AT5G44710.1|Symbols:|CONTAINS InterPro DOMAIN/s: Ribosomal protein S27/S33, mitochondrial (InterPro:IPR013219); Has 101 Blast hits to 101 proteins in 55 species: Archae - 0; Bacteria - 0; Metazoa - 8; Fungi - 59; Plants - 26; Viruses - 0; Other Eukaryotes - 8 (source: NCBI BLink).|chr5:18041621-18042322 FORWARD LENGTH=102
GLYMA_03G013400	cyan	UniRef100_T2DM60 Remorin family protein n=1 Tax=Phaseolus vulgaris RepID=T2DM60_PHAVU	AT3G61260.1|Symbols:|Remorin family protein|chr3:22675403-22676701 REVERSE LENGTH=212
GLYMA_03G015800	yellow	UniRef100_H9DXV8 BAP1 n=1 Tax=Vitis vinifera RepID=H9DXV8_VITVI	AT2G45760.1|Symbols:BAP2, BAL|BON association protein 2|chr2:18847125-18847748 REVERSE LENGTH=207
GLYMA_03G017400	red	UniRef100_B6TNS1 Xyloglucan endotransglucosylase/hydrolase protein 5 n=1 Tax=Zea mays RepID=B6TNS1_MAIZE	AT2G06850.1|Symbols:EXGT-A1, EXT, XTH4|xyloglucan endotransglucosylase/hydrolase 4|chr2:2763619-2765490 FORWARD LENGTH=296
GLYMA_03G017500	red	UniRef100_A2Q3Q2 RING finger protein n=1 Tax=Medicago truncatula RepID=A2Q3Q2_MEDTR	AT4G10160.1|Symbols:|RING/U-box superfamily protein|chr4:6336023-6337301 FORWARD LENGTH=225
GLYMA_03G018800	black	UniRef100_E4MVP2 mRNA, clone: RTFL01-06-G20 n=1 Tax=Thellungiella halophila RepID=E4MVP2_THEHA	AT2G45680.1|Symbols:|TCP family transcription factor|chr2:18820717-18821787 REVERSE LENGTH=356
GLYMA_03G019300	red	UniRef100_A1XG54 SOC1 n=1 Tax=Glycine max RepID=A1XG54_SOYBN	AT2G45660.1|Symbols:AGL20, SOC1, ATSOC1|AGAMOUS-like 20|chr2:18807799-18810193 REVERSE LENGTH=214
GLYMA_03G021200	yellow	UniRef100_G7L1D0 Cytochrome P450 n=2 Tax=Medicago truncatula RepID=G7L1D0_MEDTR	AT2G45550.1|Symbols:CYP76C4|cytochrome P450, family 76, subfamily C, polypeptide 4|chr2:18773541-18775654 REVERSE LENGTH=511
GLYMA_03G025600	yellow	UniRef100_Q5VNV0 Glycine-rich protein-like n=2 Tax=Oryza sativa RepID=Q5VNV0_ORYSJ	AT2G45380.1|Symbols:|FUNCTIONS IN: molecular_function unknown; INVOLVED IN: biological_process unknown; LOCATED IN: cellular_component unknown; EXPRESSED IN: inflorescence meristem, flower, cultured cell; EXPRESSED DURING: petal differentiation and expansion stage; BEST Arabidopsis thaliana protein match is: Calcium-binding EF-hand family protein (TAIR:AT4G34070.1); Has 171 Blast hits to 170 prot…
GLYMA_03G026700	black	UniRef100_B9IBZ0 Pentatricopeptide repeat-containing family protein n=1 Tax=Populus trichocarpa RepID=B9IBZ0_POPTR	AT2G45350.1|Symbols:CRR4|Pentatricopeptide repeat (PPR) superfamily protein|chr2:18694816-18696657 REVERSE LENGTH=613
GLYMA_03G029900	green	UniRef100_Q2LAL4 Cytochrome P450 monooxygenase CYP83E8 n=1 Tax=Glycine max RepID=Q2LAL4_SOYBN	AT4G31500.1|Symbols:CYP83B1, SUR2, RNT1, RED1, ATR4|cytochrome P450, family 83, subfamily B, polypeptide 1|chr4:15273677-15275271 REVERSE LENGTH=499
GLYMA_03G030600	green	UniRef100_Q2LAL4 Cytochrome P450 monooxygenase CYP83E8 n=1 Tax=Glycine max RepID=Q2LAL4_SOYBN	AT4G31500.1|Symbols:CYP83B1, SUR2, RNT1, RED1, ATR4|cytochrome P450, family 83, subfamily B, polypeptide 1|chr4:15273677-15275271 REVERSE LENGTH=499
GLYMA_03G030900	yellow	UniRef100_Q2LAL4 Cytochrome P450 monooxygenase CYP83E8 n=1 Tax=Glycine max RepID=Q2LAL4_SOYBN	AT4G31500.1|Symbols:CYP83B1, SUR2, RNT1, RED1, ATR4|cytochrome P450, family 83, subfamily B, polypeptide 1|chr4:15273677-15275271 REVERSE LENGTH=499
GLYMA_03G032200	yellow	UniRef100_Q01IH4 OSIGBa0159I10.11 protein n=2 Tax=Oryza sativa RepID=Q01IH4_ORYSA	AT3G60590.3|Symbols:|unknown protein; BEST Arabidopsis thaliana protein match is: unknown protein (TAIR:AT1G48460.1); Has 35333 Blast hits to 34131 proteins in 2444 species: Archae - 798; Bacteria - 22429; Metazoa - 974; Fungi - 991; Plants - 531; Viruses - 0; Other Eukaryotes - 9610 (source: NCBI BLink).|chr3:22398228-22399753 FORWARD LENGTH=404
GLYMA_03G036000	black	UniRef100_B9IGR7 Kinase family protein n=1 Tax=Populus trichocarpa RepID=B9IGR7_POPTR	AT5G01850.1|Symbols:|Protein kinase superfamily protein|chr5:332829-334180 FORWARD LENGTH=333
GLYMA_03G043700	black	UniRef100_A9PFS0 Phosphatase 2C family protein n=2 Tax=Populus trichocarpa RepID=A9PFS0_POPTR	AT1G79630.2|Symbols:|Protein phosphatase 2C family protein|chr1:29962931-29964382 REVERSE LENGTH=394
GLYMA_03G046200	red	UniRef100_G7KTA5 Macrophage migration inhibitory factor-like protein n=1 Tax=Medicago truncatula RepID=G7KTA5_MEDTR	AT3G51660.1|Symbols:|Tautomerase/MIF superfamily protein|chr3:19164229-19165076 REVERSE LENGTH=112
GLYMA_03G047400	red	UniRef100_G7JKN6 Tir-nbs-lrr resistance protein n=1 Tax=Medicago truncatula RepID=G7JKN6_MEDTR	AT5G46450.1|Symbols:|Disease resistance protein (TIR-NBS-LRR class) family|chr5:18835618-18839546 FORWARD LENGTH=1123
GLYMA_03G048600	green	UniRef100_G7JKN5 Tir-nbs-lrr resistance protein n=1 Tax=Medicago truncatula RepID=G7JKN5_MEDTR	AT5G51630.3|Symbols:|Disease resistance protein (TIR-NBS-LRR class) family|chr5:20970069-20974666 FORWARD LENGTH=1181
GLYMA_03G051500	yellow	NA	NA
GLYMA_03G055000	green	UniRef100_I1KEB8 Serine/threonine-protein kinase n=1 Tax=Glycine max RepID=I1KEB8_SOYBN	AT4G27300.1|Symbols:|S-locus lectin protein kinase family protein|chr4:13669308-13672348 REVERSE LENGTH=815
GLYMA_03G057100	yellow	UniRef100_G8A2N5 Leucoanthocyanidin dioxygenase n=2 Tax=Medicago truncatula RepID=G8A2N5_MEDTR	AT5G05600.1|Symbols:|2-oxoglutarate (2OG) and Fe(II)-dependent oxygenase superfamily protein|chr5:1672266-1674602 FORWARD LENGTH=371
GLYMA_03G058000	pink	UniRef100_G7JP31 GDSL esterase/lipase CPRD49 n=1 Tax=Medicago truncatula RepID=G7JP31_MEDTR	AT3G11210.1|Symbols:|SGNH hydrolase-type esterase superfamily protein|chr3:3511101-3512899 REVERSE LENGTH=256
GLYMA_03G058300	pink	UniRef100_B9IG90 Ca2+/H+ exchanger family protein n=2 Tax=Populus trichocarpa RepID=B9IG90_POPTR	AT3G51860.1|Symbols:CAX3, ATHCX1, CAX1-LIKE, ATCAX3|cation exchanger 3|chr3:19239458-19242519 FORWARD LENGTH=459
GLYMA_03G060300	greenyellow	UniRef100_Q9XQB2 Chlorophyll a/b binding protein CP29 n=1 Tax=Vigna radiata var. radiata RepID=Q9XQB2_VIGRR	AT3G08940.2|Symbols:LHCB4.2|light harvesting complex photosystem II|chr3:2717717-2718665 FORWARD LENGTH=287
GLYMA_03G062800	red	UniRef100_G7JN22 Alpha-amylase n=1 Tax=Medicago truncatula RepID=G7JN22_MEDTR	AT5G01260.1|Symbols:|Carbohydrate-binding-like fold|chr5:105367-106488 FORWARD LENGTH=306
GLYMA_03G063000	black	UniRef100_G7JN22 Alpha-amylase n=1 Tax=Medicago truncatula RepID=G7JN22_MEDTR	AT5G01260.1|Symbols:|Carbohydrate-binding-like fold|chr5:105367-106488 FORWARD LENGTH=306
GLYMA_03G063600	black	UniRef100_Q76DT1 AUX1-like auxin influx carrier protein n=1 Tax=Pisum sativum RepID=Q76DT1_PEA	AT2G38120.1|Symbols:AUX1, WAV5, PIR1, MAP1|Transmembrane amino acid transporter family protein|chr2:15973493-15976792 FORWARD LENGTH=485
GLYMA_03G063900	red	UniRef100_Q8L884 Auxin transporter-like protein 4 n=2 Tax=Medicago RepID=LAX4_MEDTR	AT2G38120.1|Symbols:AUX1, WAV5, PIR1, MAP1|Transmembrane amino acid transporter family protein|chr2:15973493-15976792 FORWARD LENGTH=485
GLYMA_03G066600	green	UniRef100_B7FHL7 Aldose reductase n=1 Tax=Medicago truncatula RepID=B7FHL7_MEDTR	AT2G37770.2|Symbols:|NAD(P)-linked oxidoreductase superfamily protein|chr2:15834888-15836659 FORWARD LENGTH=315
GLYMA_03G066800	yellow	UniRef100_M7ZMF9 Aldo-keto reductase family 4 member C9 n=1 Tax=Triticum urartu RepID=M7ZMF9_TRIUA	AT5G01670.1|Symbols:|NAD(P)-linked oxidoreductase superfamily protein|chr5:252000-253856 FORWARD LENGTH=322
GLYMA_03G068100	yellow	UniRef100_D4N5G1 Rubisco activase n=1 Tax=Glycine max RepID=D4N5G1_SOYBN	AT2G39730.1|Symbols:RCA|rubisco activase|chr2:16570951-16573345 REVERSE LENGTH=474
GLYMA_03G069400	yellow	UniRef100_Q9AYM4 VuP5CS protein n=1 Tax=Vigna unguiculata RepID=Q9AYM4_VIGUN	AT3G55610.1|Symbols:P5CS2|delta 1-pyrroline-5-carboxylate synthase 2|chr3:20624278-20628989 REVERSE LENGTH=726
GLYMA_03G070100	midnightblue	UniRef100_D7LKP8 Oxidoreductase n=1 Tax=Arabidopsis lyrata subsp. lyrata RepID=D7LKP8_ARALL	AT2G37770.2|Symbols:|NAD(P)-linked oxidoreductase superfamily protein|chr2:15834888-15836659 FORWARD LENGTH=315
GLYMA_03G074300	black	UniRef100_G7JR99 Lectin n=2 Tax=Medicago truncatula RepID=G7JR99_MEDTR	AT5G01090.1|Symbols:|Concanavalin A-like lectin family protein|chr5:33055-34116 FORWARD LENGTH=353
GLYMA_03G078200	yellow	UniRef100_G7JMZ5 BAHD acyltransferase DCR n=1 Tax=Medicago truncatula RepID=G7JMZ5_MEDTR	AT5G01210.1|Symbols:|HXXXD-type acyl-transferase family protein|chr5:84554-85981 FORWARD LENGTH=475
GLYMA_03G081700	red	UniRef100_Q0GPF3 BZIP transcription factor bZIP69 n=1 Tax=Glycine max RepID=Q0GPF3_SOYBN	AT3G17609.2|Symbols:HYH|HY5-homolog|chr3:6023971-6024585 FORWARD LENGTH=149
GLYMA_03G084000	black	UniRef100_D8WJ54 RIN4a protein n=1 Tax=Glycine max RepID=D8WJ54_SOYBN	AT3G25070.1|Symbols:RIN4|RPM1 interacting protein 4|chr3:9132458-9133747 FORWARD LENGTH=211
GLYMA_03G085000	yellow	UniRef100_B9N602 Cytochrome P450 family protein n=1 Tax=Populus trichocarpa RepID=B9N602_POPTR	AT4G31940.1|Symbols:CYP82C4|cytochrome P450, family 82, subfamily C, polypeptide 4|chr4:15452040-15453966 FORWARD LENGTH=524
GLYMA_03G086100	pink	UniRef100_I1JM67 Peptidyl-prolyl cis-trans isomerase n=1 Tax=Glycine max RepID=I1JM67_SOYBN	AT5G48580.1|Symbols:FKBP15-2|FK506- and rapamycin-binding protein 15 kD-2|chr5:19696156-19697304 REVERSE LENGTH=163
GLYMA_03G092500	yellow	UniRef100_D7MB55 Catalytic/ coenzyme binding protein n=1 Tax=Arabidopsis lyrata subsp. lyrata RepID=D7MB55_ARALL	AT4G31530.1|Symbols:|NAD(P)-binding Rossmann-fold superfamily protein|chr4:15282281-15284064 FORWARD LENGTH=324
GLYMA_03G098300	green	UniRef100_B9I6G6 Calcium-binding EF hand family protein n=1 Tax=Populus trichocarpa RepID=B9I6G6_POPTR	AT1G64850.1|Symbols:|Calcium-binding EF hand family protein|chr1:24096548-24097574 REVERSE LENGTH=162
GLYMA_03G098800	cyan	UniRef100_G1FCG0 Ketone/zingerone synthase 1 n=1 Tax=Rubus idaeus RepID=G1FCG0_RUBID	AT5G16970.1|Symbols:AT-AER, AER|alkenal reductase|chr5:5576291-5578001 REVERSE LENGTH=345
GLYMA_03G100600	green	UniRef100_D7LX30 Methyltransferase n=1 Tax=Arabidopsis lyrata subsp. lyrata RepID=D7LX30_ARALL	AT5G17660.1|Symbols:|tRNA (guanine-N-7) methyltransferase|chr5:5818778-5820811 REVERSE LENGTH=312
GLYMA_03G101000	black	UniRef100_B9IB53 ABC transporter family protein n=1 Tax=Populus trichocarpa RepID=B9IB53_POPTR	AT3G60160.1|Symbols:ATMRP9, MRP9, ABCC9|multidrug resistance-associated protein 9|chr3:22223829-22229195 REVERSE LENGTH=1506
GLYMA_03G101700	pink	UniRef100_G7LDH6 Gl1-like protein n=1 Tax=Medicago truncatula RepID=G7LDH6_MEDTR	AT1G02205.2|Symbols:CER1|Fatty acid hydroxylase superfamily|chr1:418818-422154 FORWARD LENGTH=625
GLYMA_03G103600	pink	UniRef100_G7LDE7 10 kDa chaperonin n=1 Tax=Medicago truncatula RepID=G7LDE7_MEDTR	AT3G60210.1|Symbols:|GroES-like family protein|chr3:22251443-22252709 REVERSE LENGTH=138
GLYMA_03G104500	yellow	UniRef100_Q8S996 Glucosyltransferase-13 (Fragment) n=1 Tax=Phaseolus angularis RepID=Q8S996_PHAAN	AT4G01070.1|Symbols:GT72B1, UGT72B1|UDP-Glycosyltransferase superfamily protein|chr4:461858-463300 REVERSE LENGTH=480
GLYMA_03G104700	pink	UniRef100_Q8S996 Glucosyltransferase-13 (Fragment) n=1 Tax=Phaseolus angularis RepID=Q8S996_PHAAN	AT4G01070.1|Symbols:GT72B1, UGT72B1|UDP-Glycosyltransferase superfamily protein|chr4:461858-463300 REVERSE LENGTH=480
GLYMA_03G105000	green	UniRef100_G7LCK7 Transcription factor bHLH25 n=1 Tax=Medicago truncatula RepID=G7LCK7_MEDTR	AT4G37850.1|Symbols:|basic helix-loop-helix (bHLH) DNA-binding superfamily protein|chr4:17796362-17797647 REVERSE LENGTH=328
GLYMA_03G105700	yellow	UniRef100_G7JFR3 Transcription factor bHLH25 n=1 Tax=Medicago truncatula RepID=G7JFR3_MEDTR	AT4G37850.1|Symbols:|basic helix-loop-helix (bHLH) DNA-binding superfamily protein|chr4:17796362-17797647 REVERSE LENGTH=328
GLYMA_03G107800	red	UniRef100_G7KTC0 Cyclin-dependent protein kinase regulator Pho80 n=1 Tax=Medicago truncatula RepID=G7KTC0_MEDTR	AT2G44740.1|Symbols:CYCP4;1|cyclin p4;1|chr2:18442287-18443304 REVERSE LENGTH=202
GLYMA_03G108000	yellow	NA	NA
GLYMA_03G109900	black	UniRef100_M7YK56 Blue copper protein n=1 Tax=Triticum urartu RepID=M7YK56_TRIUA	AT2G32300.1|Symbols:UCC1|uclacyanin 1|chr2:13722510-13723464 FORWARD LENGTH=261
GLYMA_03G110000	black	NA	NA
GLYMA_03G113200	yellow	UniRef100_P93697 CPRD12 protein n=1 Tax=Vigna unguiculata RepID=P93697_VIGUN	AT3G51680.1|Symbols:|NAD(P)-binding Rossmann-fold superfamily protein|chr3:19173622-19174667 REVERSE LENGTH=303
GLYMA_03G114600	greenyellow	UniRef100_B9HYU5 Oxygen-evolving enhancer protein 3-1 n=1 Tax=Populus trichocarpa RepID=B9HYU5_POPTR	AT4G05180.1|Symbols:PSBQ, PSBQ-2, PSII-Q|photosystem II subunit Q-2|chr4:2672093-2673170 REVERSE LENGTH=230
GLYMA_03G115100	yellow	NA	AT2G44930.1|Symbols:|Plant protein of unknown function (DUF247)|chr2:18529700-18531671 REVERSE LENGTH=515
GLYMA_03G116200	red	UniRef100_G8A0P3 UDP-glucosyltransferase n=1 Tax=Medicago truncatula RepID=G8A0P3_MEDTR	AT4G01070.1|Symbols:GT72B1, UGT72B1|UDP-Glycosyltransferase superfamily protein|chr4:461858-463300 REVERSE LENGTH=480
GLYMA_03G118000	pink	NA	AT4G17310.1|Symbols:|unknown protein; LOCATED IN: chloroplast; EXPRESSED IN: 9 plant structures; EXPRESSED DURING: LP.04 four leaves visible, 4 anthesis, petal differentiation and expansion stage; BEST Arabidopsis thaliana protein match is: unknown protein (TAIR:AT5G47455.7); Has 164 Blast hits to 164 proteins in 12 species: Archae - 0; Bacteria - 0; Metazoa - 0; Fungi - 0; Plants - 164; Viruses …
GLYMA_03G121300	yellow	UniRef100_Q9MB42 Beta-amyrin synthase n=1 Tax=Glycyrrhiza glabra RepID=BAMS_GLYGL	AT1G78950.1|Symbols:|Terpenoid cyclases family protein|chr1:29684558-29688673 REVERSE LENGTH=759
GLYMA_03G122000	midnightblue	UniRef100_O48922 Cytochrome P450 98A2 n=1 Tax=Glycine max RepID=C98A2_SOYBN	AT2G40890.1|Symbols:CYP98A3|cytochrome P450, family 98, subfamily A, polypeptide 3|chr2:17058291-17060532 REVERSE LENGTH=508
GLYMA_03G122500	yellow	UniRef100_G7L4V0 Peptide transporter PTR5 n=1 Tax=Medicago truncatula RepID=G7L4V0_MEDTR	AT1G68570.1|Symbols:|Major facilitator superfamily protein|chr1:25746811-25750110 FORWARD LENGTH=596
GLYMA_03G124300	pink	UniRef100_B9H8S2 Proline-rich family protein n=1 Tax=Populus trichocarpa RepID=B9H8S2_POPTR	AT2G40820.1|Symbols:|FUNCTIONS IN: molecular_function unknown; INVOLVED IN: biological_process unknown; LOCATED IN: plasma membrane; EXPRESSED IN: 21 plant structures; EXPRESSED DURING: 13 growth stages; BEST Arabidopsis thaliana protein match is: myosin heavy chain-related (TAIR:AT3G56480.1); Has 203 Blast hits to 195 proteins in 64 species: Archae - 3; Bacteria - 13; Metazoa - 26; Fungi - 15; P…
GLYMA_03G125400	yellow	UniRef100_Q93Y09 Serine carboxypeptidase-like 45 n=1 Tax=Arabidopsis thaliana RepID=SCP45_ARATH	AT1G28110.2|Symbols:SCPL45|serine carboxypeptidase-like 45|chr1:9804153-9806832 REVERSE LENGTH=461
GLYMA_03G125800	pink	UniRef100_A3FPF3 Small molecular heat shock protein 10 n=1 Tax=Nelumbo nucifera RepID=A3FPF3_NELNU	AT1G14980.1|Symbols:CPN10|chaperonin 10|chr1:5165930-5166654 REVERSE LENGTH=98
GLYMA_03G126700	yellow	UniRef100_Q2HSY2 Cyclin-like F-box n=1 Tax=Medicago truncatula RepID=Q2HSY2_MEDTR	AT2G26850.1|Symbols:|F-box family protein|chr2:11449369-11450889 REVERSE LENGTH=371
GLYMA_03G127200	green	UniRef100_G7KQR9 Alpha-glucosidase yihQ n=1 Tax=Medicago truncatula RepID=G7KQR9_MEDTR	AT3G45940.1|Symbols:|Glycosyl hydrolases family 31 protein|chr3:16886226-16889171 REVERSE LENGTH=868
GLYMA_03G127700	red	UniRef100_Q7X8P4 OSJNBa0076N16.11 protein n=3 Tax=Oryza sativa RepID=Q7X8P4_ORYSJ	AT2G43250.1|Symbols:|unknown protein; Has 32 Blast hits to 32 proteins in 11 species: Archae - 0; Bacteria - 0; Metazoa - 0; Fungi - 0; Plants - 32; Viruses - 0; Other Eukaryotes - 0 (source: NCBI BLink).|chr2:17977619-17979496 FORWARD LENGTH=625
GLYMA_03G129300	yellow	UniRef100_K7W5F3 Embryo-abundant protein EMB n=1 Tax=Phaseolus vulgaris RepID=K7W5F3_PHAVU	AT2G41380.1|Symbols:|S-adenosyl-L-methionine-dependent methyltransferases superfamily protein|chr2:17251981-17252886 FORWARD LENGTH=269
GLYMA_03G130000	red	UniRef100_B9H946 Two-component response regulator ARR8 family protein n=1 Tax=Populus trichocarpa RepID=B9H946_POPTR	AT3G57040.1|Symbols:ARR9, ATRR4|response regulator 9|chr3:21110059-21111228 FORWARD LENGTH=234
GLYMA_03G130300	red	UniRef100_G7KRP6 Phosphoglycolate phosphatase n=1 Tax=Medicago truncatula RepID=G7KRP6_MEDTR	AT2G41250.1|Symbols:|Haloacid dehalogenase-like hydrolase (HAD) superfamily protein|chr2:17200862-17202551 REVERSE LENGTH=290
GLYMA_03G130900	black	UniRef100_G7IDS5 Patatin-like phospholipase domain-containing protein n=1 Tax=Medicago truncatula RepID=G7IDS5_MEDTR	AT5G04040.1|Symbols:SDP1|Patatin-like phospholipase family protein|chr5:1090346-1093003 FORWARD LENGTH=825
GLYMA_03G132700	yellow	UniRef100_Q03773 Glucan endo-1,3-beta-glucosidase n=2 Tax=Glycine RepID=E13A_SOYBN	AT3G57270.1|Symbols:BG1|beta-1,3-glucanase 1|chr3:21191336-21193118 REVERSE LENGTH=340
GLYMA_03G133300	yellow	UniRef100_H9D2G5 Cytokinin dehydrogenase 1 n=1 Tax=Glycine max RepID=H9D2G5_SOYBN	AT2G41510.1|Symbols:ATCKX1, CKX1|cytokinin oxidase/dehydrogenase 1|chr2:17314626-17316861 FORWARD LENGTH=575
GLYMA_03G136000	black	UniRef100_B9H9T2 ABC transporter family protein n=1 Tax=Populus trichocarpa RepID=B9H9T2_POPTR	AT2G41700.1|Symbols:ABCA1, AtABCA1|ATP-binding cassette A1|chr2:17383239-17396110 REVERSE LENGTH=1882
GLYMA_03G137900	green	UniRef100_B3F0K7 Alkaline alpha-galactosidase n=1 Tax=Pisum sativum RepID=B3F0K7_PEA	AT3G57520.1|Symbols:AtSIP2, SIP2|seed imbibition 2|chr3:21288982-21292694 REVERSE LENGTH=773
GLYMA_03G143100	royalblue	UniRef100_A2Q4T4 SBP n=2 Tax=Medicago truncatula RepID=A2Q4T4_MEDTR	AT2G42200.1|Symbols:SPL9, AtSPL9|squamosa promoter binding protein-like 9|chr2:17587601-17589451 FORWARD LENGTH=375
GLYMA_03G143600	yellow	UniRef100_G7KVC1 Two-component response regulator ARR2 n=1 Tax=Medicago truncatula RepID=G7KVC1_MEDTR	AT5G06800.1|Symbols:|myb-like HTH transcriptional regulator family protein|chr5:2103374-2105680 FORWARD LENGTH=375
GLYMA_03G144500	midnightblue	UniRef100_Q5FB99 Microsomal omega-6 fatty acid desaturase n=1 Tax=Glycine max RepID=Q5FB99_SOYBN	AT3G12120.2|Symbols:FAD2|fatty acid desaturase 2|chr3:3860592-3861743 REVERSE LENGTH=383
GLYMA_03G145500	red	NA	AT2G42040.1|Symbols:|CONTAINS InterPro DOMAIN/s: WRC (InterPro:IPR014977); Has 219 Blast hits to 219 proteins in 19 species: Archae - 0; Bacteria - 0; Metazoa - 3; Fungi - 0; Plants - 215; Viruses - 0; Other Eukaryotes - 1 (source: NCBI BLink).|chr2:17543282-17545063 FORWARD LENGTH=269
GLYMA_03G146100	green	UniRef100_G7KW94 Activator of 90 kDa heat shock protein ATPase-like protein n=1 Tax=Medicago truncatula RepID=G7KW94_MEDTR	AT3G12050.1|Symbols:|Aha1 domain-containing protein|chr3:3839289-3841303 FORWARD LENGTH=360
GLYMA_03G148500	greenyellow	UniRef100_G7I2T3 Receptor-like protein kinase n=1 Tax=Medicago truncatula RepID=G7I2T3_MEDTR	AT4G03010.1|Symbols:|RNI-like superfamily protein|chr4:1329952-1331139 FORWARD LENGTH=395
GLYMA_03G150700	yellow	UniRef100_E4MWC7 mRNA, clone: RTFL01-07-P23 n=2 Tax=Eutrema RepID=E4MWC7_THEHA	AT4G02920.1|Symbols:|unknown protein; BEST Arabidopsis thaliana protein match is: unknown protein (TAIR:AT1G03340.1); Has 41 Blast hits to 41 proteins in 12 species: Archae - 0; Bacteria - 0; Metazoa - 0; Fungi - 0; Plants - 41; Viruses - 0; Other Eukaryotes - 0 (source: NCBI BLink).|chr4:1292816-1294670 FORWARD LENGTH=418
GLYMA_03G152500	red	UniRef100_Q9LDG2-2 Isoform 2 of Protein trichome birefringence-like 10 n=1 Tax=Arabidopsis thaliana RepID=Q9LDG2-2	AT3G06080.1|Symbols:TBL10|Plant protein of unknown function (DUF828)|chr3:1835462-1837524 REVERSE LENGTH=346
GLYMA_03G156700	yellow	UniRef100_G7IDK9 Sulfate/bicarbonate/oxalate exchanger and transporter sat-1 n=1 Tax=Medicago truncatula RepID=G7IDK9_MEDTR	AT3G51895.1|Symbols:SULTR3;1, AST12|sulfate transporter 3;1|chr3:19251503-19255677 REVERSE LENGTH=658
GLYMA_03G157300	yellow	UniRef100_K4HFU8 Heat shock transcription factor HSFA6b n=1 Tax=Glycine max RepID=K4HFU8_SOYBN	AT3G22830.1|Symbols:AT-HSFA6B, HSFA6B|heat shock transcription factor A6B|chr3:8078981-8080895 FORWARD LENGTH=406
GLYMA_03G158600	red	UniRef100_I1JNZ0 Auxin-induced protein n=1 Tax=Glycine max RepID=I1JNZ0_SOYBN	AT5G43700.1|Symbols:ATAUX2-11, IAA4|AUX/IAA transcriptional regulator family protein|chr5:17550465-17551206 FORWARD LENGTH=186
GLYMA_03G159000	green	UniRef100_D7LC63 Lipase class 3 family protein n=1 Tax=Arabidopsis lyrata subsp. lyrata RepID=D7LC63_ARALL	AT2G30550.2|Symbols:|alpha/beta-Hydrolases superfamily protein|chr2:13014884-13017005 FORWARD LENGTH=529
GLYMA_03G162900	green	UniRef100_H2EIF9 Actin depolymerizing factor n=1 Tax=Malus domestica RepID=H2EIF9_MALDO	AT2G31200.1|Symbols:ADF6, ATADF6|actin depolymerizing factor 6|chr2:13294171-13294948 FORWARD LENGTH=146
GLYMA_03G165100	green	UniRef100_Q2QKL5 Glutathione gamma-glutamylcysteinyltransferase 3 n=1 Tax=Lotus japonicus RepID=PCS3_LOTJA	AT5G44070.1|Symbols:CAD1, ARA8, ATPCS1, PCS1|phytochelatin synthase 1 (PCS1)|chr5:17734876-17737672 FORWARD LENGTH=485
GLYMA_03G165200	green	UniRef100_I1N9S7 Long-chain-alcohol oxidase n=2 Tax=Glycine max RepID=I1N9S7_SOYBN	AT4G28570.1|Symbols:|Long-chain fatty alcohol dehydrogenase family protein|chr4:14119548-14121923 FORWARD LENGTH=748
GLYMA_03G167800	pink	UniRef100_E3Q0A7 Multidrug resistance-associated protein 1 n=1 Tax=Phaseolus vulgaris RepID=E3Q0A7_PHAVU	AT1G04120.1|Symbols:ATMRP5, MRP5, ATABCC5, ABCC5|multidrug resistance-associated protein 5|chr1:1064848-1070396 REVERSE LENGTH=1514
GLYMA_03G167900	green	UniRef100_G7KYF4 Tyrosine decarboxylase n=1 Tax=Medicago truncatula RepID=G7KYF4_MEDTR	AT2G20340.1|Symbols:|Pyridoxal phosphate (PLP)-dependent transferases superfamily protein|chr2:8779804-8782490 FORWARD LENGTH=490
GLYMA_03G168900	green	UniRef100_K7U685 Enzyme of the cupin family protein n=2 Tax=Zea mays RepID=K7U685_MAIZE	AT3G04300.1|Symbols:|RmlC-like cupins superfamily protein|chr3:1140318-1140723 FORWARD LENGTH=96
GLYMA_03G171100	green	UniRef100_Q5QHT2 70 kDa heat shock cognate protein 3 n=1 Tax=Vigna radiata RepID=Q5QHT2_VIGRA	AT5G02500.1|Symbols:HSC70-1, HSP70-1, AT-HSC70-1, HSC70|heat shock cognate protein 70-1|chr5:554055-556334 REVERSE LENGTH=651
GLYMA_03G172300	pink	UniRef100_G7L0L1 RNA binding protein n=1 Tax=Medicago truncatula RepID=G7L0L1_MEDTR	AT2G37510.1|Symbols:|RNA-binding (RRM/RBD/RNP motifs) family protein|chr2:15743112-15744504 REVERSE LENGTH=142
GLYMA_03G172700	red	UniRef100_T2DPD0 Soluble inorganic pyrophosphatase n=1 Tax=Phaseolus vulgaris RepID=T2DPD0_PHAVU	AT3G53620.1|Symbols:AtPPa4, PPa4|pyrophosphorylase 4|chr3:19881491-19883308 FORWARD LENGTH=216
GLYMA_03G172900	yellow	UniRef100_G7L0M3 Auxin-induced protein 5NG4 n=1 Tax=Medicago truncatula RepID=G7L0M3_MEDTR	AT2G37460.1|Symbols:|nodulin MtN21 /EamA-like transporter family protein|chr2:15726667-15729010 REVERSE LENGTH=380
GLYMA_03G173700	yellow	UniRef100_G7KVN5 Plant-specific domain TIGR01589 family protein n=1 Tax=Medicago truncatula RepID=G7KVN5_MEDTR	AT5G02580.1|Symbols:|Plant protein 1589 of unknown function|chr5:579965-580454 FORWARD LENGTH=91
GLYMA_03G174000	green	NA	NA
GLYMA_03G175100	red	NA	AT5G02640.1|Symbols:|unknown protein; BEST Arabidopsis thaliana protein match is: unknown protein (TAIR:AT3G46300.1); Has 37 Blast hits to 37 proteins in 10 species: Archae - 0; Bacteria - 0; Metazoa - 0; Fungi - 0; Plants - 37; Viruses - 0; Other Eukaryotes - 0 (source: NCBI BLink).|chr5:594334-594819 REVERSE LENGTH=161
GLYMA_03G175800	yellow	UniRef100_R4NF26 Sensitive to aluminum rhizotoxicity 2 protein n=1 Tax=Medicago sativa RepID=R4NF26_MEDSA	AT2G37330.1|Symbols:ALS3|aluminum sensitive 3|chr2:15669190-15670172 FORWARD LENGTH=273
GLYMA_03G177300	red	UniRef100_Q0PJJ0 MYB transcription factor MYB118 n=1 Tax=Glycine max RepID=Q0PJJ0_SOYBN	AT3G09600.1|Symbols:|Homeodomain-like superfamily protein|chr3:2946459-2948270 FORWARD LENGTH=298
GLYMA_03G177400	midnightblue	UniRef100_V5N8B8 60S ribosomal protein L4 n=1 Tax=Phaseolus vulgaris RepID=V5N8B8_PHAVU	AT3G09630.1|Symbols:|Ribosomal protein L4/L1 family|chr3:2953813-2955444 FORWARD LENGTH=406
GLYMA_03G178300	yellow	UniRef100_Q599J6 Beta-3-glucuronyltransferase n=1 Tax=Medicago truncatula RepID=Q599J6_MEDTR	AT2G37090.1|Symbols:IRX9|Nucleotide-diphospho-sugar transferases superfamily protein|chr2:15587671-15589223 REVERSE LENGTH=351
GLYMA_03G179400	yellow	NA	NA
GLYMA_03G180300	green	UniRef100_Q9LYW6 Arabidopsis thaliana genomic DNA, chromosome 5, P1 clone:MOK16 n=1 Tax=Arabidopsis thaliana RepID=Q9LYW6_ARATH	AT3G53400.1|Symbols:|BEST Arabidopsis thaliana protein match is: conserved peptide upstream open reading frame 47 (TAIR:AT5G03190.1); Has 285 Blast hits to 285 proteins in 23 species: Archae - 0; Bacteria - 0; Metazoa - 1; Fungi - 0; Plants - 279; Viruses - 0; Other Eukaryotes - 5 (source: NCBI BLink).|chr3:19798526-19799926 FORWARD LENGTH=466
GLYMA_03G181000	green	NA	NA
GLYMA_03G181600	green	UniRef100_I1JPN0 Phenylalanine ammonia-lyase n=1 Tax=Glycine max RepID=I1JPN0_SOYBN	AT2G37040.1|Symbols:PAL1, ATPAL1|PHE ammonia lyase 1|chr2:15557602-15560237 REVERSE LENGTH=725
GLYMA_03G181800	yellow	UniRef100_G7L3U2 Chromodomain-helicase-DNA-binding protein n=1 Tax=Medicago truncatula RepID=G7L3U2_MEDTR	AT1G08060.2|Symbols:MOM, MOM1|ATP-dependent helicase family protein|chr1:2501981-2510488 REVERSE LENGTH=2001
GLYMA_03G188500	red	UniRef100_G7L4Y5 Polyadenylate binding protein n=1 Tax=Medicago truncatula RepID=G7L4Y5_MEDTR	AT2G36660.1|Symbols:PAB7|poly(A) binding protein 7|chr2:15361476-15364398 REVERSE LENGTH=609
GLYMA_03G191100	green	UniRef100_D1M7W9 Heat stress transcription factor A3 n=1 Tax=Solanum lycopersicum RepID=D1M7W9_SOLLC	AT5G03720.1|Symbols:AT-HSFA3, HSFA3|heat shock transcription factor A3|chr5:971913-973683 REVERSE LENGTH=412
GLYMA_03G194000	red	UniRef100_B3IX31 Transcription factor C2H2 n=1 Tax=Lotus japonicus RepID=B3IX31_LOTJA	AT2G36320.1|Symbols:|A20/AN1-like zinc finger family protein|chr2:15229388-15229873 FORWARD LENGTH=161
GLYMA_03G196300	yellow	UniRef100_Q9LZC0 Emb|CAB85509.1 n=1 Tax=Arabidopsis thaliana RepID=Q9LZC0_ARATH	AT3G10120.1|Symbols:|unknown protein; BEST Arabidopsis thaliana protein match is: unknown protein (TAIR:AT5G03890.1); Has 57 Blast hits to 57 proteins in 10 species: Archae - 0; Bacteria - 0; Metazoa - 0; Fungi - 0; Plants - 57; Viruses - 0; Other Eukaryotes - 0 (source: NCBI BLink).|chr3:3130155-3130676 FORWARD LENGTH=173
GLYMA_03G201000	darkred	UniRef100_B0ZC11 Hairpin-inducing protein n=1 Tax=Casuarina glauca RepID=B0ZC11_CASGL	AT2G35980.1|Symbols:YLS9, NHL10, ATNHL10|Late embryogenesis abundant (LEA) hydroxyproline-rich glycoprotein family|chr2:15110635-15111318 FORWARD LENGTH=227
GLYMA_03G201700	yellow	UniRef100_Q259M7 H0723C07.4 protein n=1 Tax=Oryza sativa RepID=Q259M7_ORYSA	NA
GLYMA_03G202100	yellow	UniRef100_Q6DW76 Digalactosyldiacylglycerol synthase 1, chloroplastic n=1 Tax=Glycine max RepID=DGDG1_SOYBN	AT3G11670.1|Symbols:DGD1|UDP-Glycosyltransferase superfamily protein|chr3:3681090-3684495 REVERSE LENGTH=808
GLYMA_03G202400	black	UniRef100_D7L4L9 Protein binding protein n=1 Tax=Arabidopsis lyrata subsp. lyrata RepID=D7L4L9_ARALL	AT3G05675.1|Symbols:|BTB/POZ domain-containing protein|chr3:1658425-1659859 REVERSE LENGTH=441
GLYMA_03G203000	red	UniRef100_B3IX28 Transcription factor CCAAT n=1 Tax=Lotus japonicus RepID=B3IX28_LOTJA	AT5G06510.2|Symbols:NF-YA10|nuclear factor Y, subunit A10|chr5:1985439-1986591 FORWARD LENGTH=269
GLYMA_03G204500	yellow	UniRef100_Q43713 Pollen preferential protein n=1 Tax=Lilium longiflorum RepID=Q43713_LILLO	AT3G11690.1|Symbols:|unknown protein; FUNCTIONS IN: molecular_function unknown; INVOLVED IN: biological_process unknown; LOCATED IN: chloroplast; EXPRESSED IN: 24 plant structures; EXPRESSED DURING: 15 growth stages; BEST Arabidopsis thaliana protein match is: unknown protein (TAIR:AT5G06380.1); Has 84 Blast hits to 84 proteins in 12 species: Archae - 0; Bacteria - 0; Metazoa - 0; Fungi - 0; Plan…
GLYMA_03G204800	yellow	UniRef100_B9IIG9 ABC transporter family protein n=1 Tax=Populus trichocarpa RepID=B9IIG9_POPTR	AT5G06530.1|Symbols:|ABC-2 type transporter family protein|chr5:1990060-1994605 REVERSE LENGTH=751
GLYMA_03G205400	yellow	UniRef100_Q0ZPW1 CXE carboxylesterase n=1 Tax=Malus pumila RepID=Q0ZPW1_9ROSA	AT5G06570.2|Symbols:|alpha/beta-Hydrolases superfamily protein|chr5:2008075-2011013 REVERSE LENGTH=329
GLYMA_03G206800	pink	UniRef100_B9H996 Hydrolase family protein n=1 Tax=Populus trichocarpa RepID=B9H996_POPTR	AT3G24420.1|Symbols:|alpha/beta-Hydrolases superfamily protein|chr3:8863111-8864883 REVERSE LENGTH=273
GLYMA_03G210100	yellow	UniRef100_H6VUU0 Glutaredoxin family protein n=1 Tax=Ammopiptanthus mongolicus RepID=H6VUU0_9FABA	AT2G47880.1|Symbols:|Glutaredoxin family protein|chr2:19605124-19605432 FORWARD LENGTH=102
GLYMA_03G210400	greenyellow	UniRef100_E9NZU1 Glutaredoxin n=1 Tax=Phaseolus vulgaris RepID=E9NZU1_PHAVU	AT3G62930.1|Symbols:|Thioredoxin superfamily protein|chr3:23261538-23261846 REVERSE LENGTH=102
GLYMA_03G210500	yellow	UniRef100_E9NZU2 Glutaredoxin n=1 Tax=Phaseolus vulgaris RepID=E9NZU2_PHAVU	AT3G62930.1|Symbols:|Thioredoxin superfamily protein|chr3:23261538-23261846 REVERSE LENGTH=102
GLYMA_03G212500	red	NA	NA
GLYMA_03G213300	yellow	UniRef100_Q6A151 Peripheral-type benzodiazepine receptor n=1 Tax=Solanum tuberosum RepID=Q6A151_SOLTU	AT2G47770.1|Symbols:ATTSPO, TSPO|TSPO(outer membrane tryptophan-rich sensory protein)-related|chr2:19568701-19569291 FORWARD LENGTH=196
GLYMA_03G214600	red	UniRef100_G7LBZ5 Pectinesterase/pectinesterase inhibitor n=1 Tax=Medicago truncatula RepID=G7LBZ5_MEDTR	AT3G62820.1|Symbols:|Plant invertase/pectin methylesterase inhibitor superfamily protein|chr3:23229782-23230366 FORWARD LENGTH=194
GLYMA_03G216900	red	UniRef100_D5FNB3 DnaJ-like protein n=1 Tax=Glycine max RepID=D5FNB3_SOYBN	AT1G71000.1|Symbols:|Chaperone DnaJ-domain superfamily protein|chr1:26769336-26770111 REVERSE LENGTH=165
GLYMA_03G217600	royalblue	UniRef100_B9GSE6 Glycosyl transferase family 8 family protein n=1 Tax=Populus trichocarpa RepID=B9GSE6_POPTR	AT3G62660.1|Symbols:GATL7|galacturonosyltransferase-like 7|chr3:23173419-23174504 FORWARD LENGTH=361
GLYMA_03G218900	red	UniRef100_B7FA06 cDNA, clone: J100026I16, full insert sequence n=2 Tax=Oryza sativa subsp. japonica RepID=B7FA06_ORYSJ	AT1G18290.1|Symbols:|unknown protein; FUNCTIONS IN: molecular_function unknown; INVOLVED IN: N-terminal protein myristoylation; LOCATED IN: chloroplast; EXPRESSED IN: root; Has 94 Blast hits to 94 proteins in 12 species: Archae - 0; Bacteria - 0; Metazoa - 0; Fungi - 0; Plants - 94; Viruses - 0; Other Eukaryotes - 0 (source: NCBI BLink).|chr1:6297436-6297966 FORWARD LENGTH=176
GLYMA_03G219100	yellow	UniRef100_B9HLU3 Casein kinase i family protein n=1 Tax=Populus trichocarpa RepID=B9HLU3_POPTR	AT2G47430.1|Symbols:CKI1|Signal transduction histidine kinase|chr2:19459167-19463122 REVERSE LENGTH=1122
GLYMA_03G220200	green	UniRef100_K7KGE3 ATP-dependent Clp protease proteolytic subunit n=1 Tax=Glycine max RepID=K7KGE3_SOYBN	AT1G02560.1|Symbols:CLPP5, NCLPP5, NCLPP1|nuclear encoded CLP protease 5|chr1:538000-539805 FORWARD LENGTH=298
GLYMA_03G220800	black	UniRef100_Q2PJR7 WRKY51 n=1 Tax=Glycine max RepID=Q2PJR7_SOYBN	AT2G47260.1|Symbols:WRKY23, ATWRKY23|WRKY DNA-binding protein 23|chr2:19405045-19406446 REVERSE LENGTH=337
GLYMA_03G225000	yellow	UniRef100_G7KUN6 Transcription factor SPATULA n=1 Tax=Medicago truncatula RepID=G7KUN6_MEDTR	AT1G09530.2|Symbols:PIF3, POC1, PAP3|phytochrome interacting factor 3|chr1:3077216-3079367 FORWARD LENGTH=524
GLYMA_03G225500	red	UniRef100_B9GRV9 Haloacid dehalogenase-like hydrolase family protein n=1 Tax=Populus trichocarpa RepID=B9GRV9_POPTR	AT3G62040.1|Symbols:|Haloacid dehalogenase-like hydrolase (HAD) superfamily protein|chr3:22975328-22976518 REVERSE LENGTH=249
GLYMA_03G227500	pink	UniRef100_Q2HRU3 Peptide transporter PTR1 n=1 Tax=Medicago truncatula RepID=Q2HRU3_MEDTR	AT1G69850.1|Symbols:ATNRT1:2, NTL1, NRT1:2|nitrate transporter 1:2|chr1:26296945-26300407 REVERSE LENGTH=585
GLYMA_03G230600	midnightblue	NA	AT1G09310.1|Symbols:|Protein of unknown function, DUF538|chr1:3009109-3009648 FORWARD LENGTH=179
GLYMA_03G231400	midnightblue	UniRef100_G7KCU9 DNA-binding protein n=1 Tax=Medicago truncatula RepID=G7KCU9_MEDTR	AT5G49700.1|Symbols:|Predicted AT-hook DNA-binding family protein|chr5:20192599-20193429 FORWARD LENGTH=276
GLYMA_03G231500	green	UniRef100_F4I532 Peptide chain release factor 2 n=1 Tax=Arabidopsis thaliana RepID=F4I532_ARATH	AT1G56350.1|Symbols:|Peptide chain release factor 2|chr1:21094840-21097826 FORWARD LENGTH=482
GLYMA_03G231700	green	UniRef100_G7I9H1 Universal stress protein A-like protein n=1 Tax=Medicago truncatula RepID=G7I9H1_MEDTR	AT3G62550.1|Symbols:|Adenine nucleotide alpha hydrolases-like superfamily protein|chr3:23136194-23137074 FORWARD LENGTH=162
GLYMA_03G232700	green	UniRef100_D5FNB3 DnaJ-like protein n=1 Tax=Glycine max RepID=D5FNB3_SOYBN	AT1G56300.1|Symbols:|Chaperone DnaJ-domain superfamily protein|chr1:21079022-21080168 REVERSE LENGTH=156
GLYMA_03G234200	green	UniRef100_G7KXH9 Pectinesterase n=1 Tax=Medicago truncatula RepID=G7KXH9_MEDTR	AT5G27860.2|Symbols:|unknown protein; FUNCTIONS IN: molecular_function unknown; INVOLVED IN: biological_process unknown; LOCATED IN: chloroplast; EXPRESSED IN: pollen tube; Has 23049 Blast hits to 11981 proteins in 648 species: Archae - 2; Bacteria - 589; Metazoa - 13464; Fungi - 1977; Plants - 1635; Viruses - 89; Other Eukaryotes - 5293 (source: NCBI BLink).|chr5:9875068-9876442 REVERSE LENGTH=1…
GLYMA_03G237800	pink	UniRef100_G7I841 Kinesin n=1 Tax=Medicago truncatula RepID=G7I841_MEDTR	AT5G27550.1|Symbols:|P-loop containing nucleoside triphosphate hydrolases superfamily protein|chr5:9727634-9731323 REVERSE LENGTH=765
GLYMA_03G241000	red	UniRef100_A2Q5Z1 General substrate transporter; Sugar transporter superfamily n=1 Tax=Medicago truncatula RepID=A2Q5Z1_MEDTR	AT1G54730.2|Symbols:|Major facilitator superfamily protein|chr1:20424471-20429978 FORWARD LENGTH=470
GLYMA_03G242900	pink	UniRef100_I1JRI7 Superoxide dismutase [Cu-Zn] n=1 Tax=Glycine max RepID=I1JRI7_SOYBN	AT1G08830.2|Symbols:CSD1|copper/zinc superoxide dismutase 1|chr1:2827700-2829053 FORWARD LENGTH=152
GLYMA_03G243000	yellow	UniRef100_I1JRJ0 Sodium/hydrogen exchanger n=1 Tax=Glycine max RepID=I1JRJ0_SOYBN	AT3G05030.1|Symbols:NHX2, ATNHX2|sodium hydrogen exchanger 2|chr3:1393456-1396784 REVERSE LENGTH=546
GLYMA_03G244300	yellow	UniRef100_Q8GT20 Benzyl alcohol O-benzoyltransferase n=1 Tax=Nicotiana tabacum RepID=BEBT_TOBAC	AT5G17540.1|Symbols:|HXXXD-type acyl-transferase family protein|chr5:5782061-5783682 REVERSE LENGTH=461
GLYMA_03G244400	yellow	UniRef100_G7L0T6 Benzoyl coenzyme A benzyl alcohol benzoyl transferase n=1 Tax=Medicago truncatula RepID=G7L0T6_MEDTR	AT5G17540.1|Symbols:|HXXXD-type acyl-transferase family protein|chr5:5782061-5783682 REVERSE LENGTH=461
GLYMA_03G247100	black	UniRef100_Q0GPG5 BZIP transcription factor bZIP105 n=1 Tax=Glycine max RepID=Q0GPG5_SOYBN	AT5G28770.2|Symbols:BZO2H3|bZIP transcription factor family protein|chr5:10796648-10798147 REVERSE LENGTH=314
GLYMA_03G248100	cyan	UniRef100_D7L2W2 Nucleic acid binding protein n=1 Tax=Arabidopsis lyrata subsp. lyrata RepID=D7L2W2_ARALL	AT3G04620.1|Symbols:|Alba DNA/RNA-binding protein|chr3:1255660-1256739 REVERSE LENGTH=164
GLYMA_03G248600	yellow	UniRef100_C6TBN2 Probable aldo-keto reductase 1 n=1 Tax=Glycine max RepID=AKR1_SOYBN	AT1G60690.1|Symbols:|NAD(P)-linked oxidoreductase superfamily protein|chr1:22349892-22351668 REVERSE LENGTH=345
GLYMA_03G251800	red	UniRef100_G7I670 SAP1 protein n=1 Tax=Medicago truncatula RepID=G7I670_MEDTR	AT3G04590.2|Symbols:|AT hook motif DNA-binding family protein|chr3:1239245-1241603 REVERSE LENGTH=411
GLYMA_03G256200	midnightblue	UniRef100_G7L419 GH3 family protein n=1 Tax=Medicago truncatula RepID=G7L419_MEDTR	AT2G46370.4|Symbols:JAR1|Auxin-responsive GH3 family protein|chr2:19034233-19036369 FORWARD LENGTH=586
GLYMA_03G257000	yellow	UniRef100_G7L436 Cyclic nucleotide-gated channel C n=1 Tax=Medicago truncatula RepID=G7L436_MEDTR	AT5G53130.1|Symbols:CNGC1, ATCNGC1|cyclic nucleotide gated channel 1|chr5:21537830-21540490 REVERSE LENGTH=716
GLYMA_03G260200	green	UniRef100_C4P7W1 CBL-interacting protein kinase 12 n=1 Tax=Vitis vinifera RepID=C4P7W1_VITVI	AT1G01140.3|Symbols:CIPK9, PKS6|CBL-interacting protein kinase 9|chr1:64398-67512 REVERSE LENGTH=451
GLYMA_03G260300	greenyellow	UniRef100_I1JS32 3-ketoacyl-CoA synthase n=1 Tax=Glycine max RepID=I1JS32_SOYBN	AT1G01120.1|Symbols:KCS1|3-ketoacyl-CoA synthase 1|chr1:57392-58978 REVERSE LENGTH=528
GLYMA_03G262300	greenyellow	UniRef100_B9GML1 Chlorophyll a/b-binding protein type II n=2 Tax=Populus trichocarpa RepID=B9GML1_POPTR	AT3G61470.1|Symbols:LHCA2|photosystem I light harvesting complex gene 2|chr3:22745736-22747032 FORWARD LENGTH=257
GLYMA_04G003300	green	UniRef100_G7KNM6 Short-chain alcohol dehydrogenase n=1 Tax=Medicago truncatula RepID=G7KNM6_MEDTR	AT2G47140.1|Symbols:|NAD(P)-binding Rossmann-fold superfamily protein|chr2:19350970-19352059 REVERSE LENGTH=257
GLYMA_04G003600	black	UniRef100_G7J8J3 Baculoviral IAP repeat-containing protein n=1 Tax=Medicago truncatula RepID=G7J8J3_MEDTR	AT4G35070.1|Symbols:|SBP (S-ribonuclease binding protein) family protein|chr4:16694488-16695387 FORWARD LENGTH=265
GLYMA_04G004600	pink	UniRef100_G7J8H6 Endo-1,4-beta-xylanase A n=1 Tax=Medicago truncatula RepID=G7J8H6_MEDTR	AT4G38650.1|Symbols:|Glycosyl hydrolase family 10 protein|chr4:18063377-18065769 FORWARD LENGTH=562
GLYMA_04G005100	greenyellow	UniRef100_B9H158 Proline-rich family protein n=1 Tax=Populus trichocarpa RepID=B9H158_POPTR	AT2G16630.1|Symbols:|Pollen Ole e 1 allergen and extensin family protein|chr2:7209286-7210872 FORWARD LENGTH=359
GLYMA_04G005600	greenyellow	NA	NA
GLYMA_04G007800	yellow	UniRef100_G7LAK8 Ubiquitin fusion degradation protein n=1 Tax=Medicago truncatula RepID=G7LAK8_MEDTR	AT2G21270.2|Symbols:UFD1|ubiquitin fusion degradation 1|chr2:9108126-9110012 FORWARD LENGTH=319
GLYMA_04G009400	green	UniRef100_V9M4U6 Dehydrin protein n=1 Tax=Manihot esculenta RepID=V9M4U6_MANES	AT1G20440.1|Symbols:COR47, RD17, AtCOR47|cold-regulated 47|chr1:7084722-7085664 REVERSE LENGTH=265
GLYMA_04G009600	pink	UniRef100_B2ZTC7 BEL30 protein n=1 Tax=Solanum etuberosum RepID=B2ZTC7_9SOLN	AT4G34610.2|Symbols:BLH6|BEL1-like homeodomain 6|chr4:16530546-16532498 REVERSE LENGTH=532
GLYMA_04G012500	yellow	UniRef100_G7J737 Transcription factor BEE n=1 Tax=Medicago truncatula RepID=G7J737_MEDTR	AT4G34530.1|Symbols:CIB1|cryptochrome-interacting basic-helix-loop-helix 1|chr4:16498466-16499946 FORWARD LENGTH=335
GLYMA_04G012700	yellow	UniRef100_G7JHA8 Glycine-rich RNA binding protein n=1 Tax=Medicago truncatula RepID=G7JHA8_MEDTR	AT2G21660.1|Symbols:ATGRP7, CCR2, GR-RBP7, GRP7|cold, circadian rhythm, and rna binding 2|chr2:9265477-9266316 REVERSE LENGTH=176
GLYMA_04G013500	yellow	UniRef100_G7J6J1 BURP domain-containing protein n=1 Tax=Medicago truncatula RepID=G7J6J1_MEDTR	AT1G49320.1|Symbols:ATUSPL1, USPL1|unknown seed protein like 1|chr1:18246441-18247817 FORWARD LENGTH=280
GLYMA_04G014000	green	UniRef100_G7J6H8 Mannitol transporter n=1 Tax=Medicago truncatula RepID=G7J6H8_MEDTR	AT3G18830.1|Symbols:ATPLT5, PMT5, ATPMT5|polyol/monosaccharide transporter 5|chr3:6489000-6491209 REVERSE LENGTH=539
GLYMA_04G016200	red	UniRef100_G7J5Y0 Canopy-like protein n=1 Tax=Medicago truncatula RepID=G7J5Y0_MEDTR	AT1G42480.3|Symbols:|unknown protein; FUNCTIONS IN: molecular_function unknown; INVOLVED IN: biological_process unknown; LOCATED IN: endomembrane system; EXPRESSED IN: 24 plant structures; EXPRESSED DURING: 13 growth stages; CONTAINS InterPro DOMAIN/s: Protein of unknown function DUF3456 (InterPro:IPR021852); Has 152 Blast hits to 152 proteins in 48 species: Archae - 0; Bacteria - 0; Metazoa - 11…
GLYMA_04G017400	black	UniRef100_Q7X9C1 NIN-like protein 1 n=1 Tax=Lotus japonicus RepID=Q7X9C1_LOTJA	AT1G20640.2|Symbols:|Plant regulator RWP-RK family protein|chr1:7155201-7157986 FORWARD LENGTH=844
GLYMA_04G017500	yellow	UniRef100_O48561 Catalase-4 n=1 Tax=Glycine max RepID=CATA4_SOYBN	AT4G35090.1|Symbols:CAT2|catalase 2|chr4:16700937-16703215 REVERSE LENGTH=492
GLYMA_04G017600	green	UniRef100_I1LE84 Thiamine thiazole synthase, chloroplastic n=1 Tax=Glycine max RepID=I1LE84_SOYBN	AT5G54770.1|Symbols:THI1, TZ, THI4|thiazole biosynthetic enzyme, chloroplast (ARA6) (THI1) (THI4)|chr5:22246634-22247891 FORWARD LENGTH=349
GLYMA_04G017700	red	UniRef100_F9W2W3 Alpha-amylase n=1 Tax=Glycine max RepID=F9W2W3_SOYBN	AT5G03650.1|Symbols:SBE2.2|starch branching enzyme 2.2|chr5:931924-937470 FORWARD LENGTH=805
GLYMA_04G018400	pink	NA	AT1G42430.2|Symbols:|unknown protein; FUNCTIONS IN: molecular_function unknown; INVOLVED IN: biological_process unknown; LOCATED IN: cellular_component unknown; BEST Arabidopsis thaliana protein match is: unknown protein (TAIR:AT3G55760.3).|chr1:15891512-15894322 FORWARD LENGTH=409
GLYMA_04G021000	yellow	UniRef100_G7J5V1 Nucleoredoxin n=1 Tax=Medicago truncatula RepID=G7J5V1_MEDTR	AT1G60420.1|Symbols:|DC1 domain-containing protein|chr1:22261978-22264243 FORWARD LENGTH=578
GLYMA_04G021200	midnightblue	UniRef100_G7J5U8 RING-H2 finger protein ATL5J n=1 Tax=Medicago truncatula RepID=G7J5U8_MEDTR	AT5G42200.1|Symbols:|RING/U-box superfamily protein|chr5:16860523-16861014 FORWARD LENGTH=163
GLYMA_04G022300	black	UniRef100_Q93WQ0 Subtilisin-type protease n=1 Tax=Glycine max RepID=Q93WQ0_SOYBN	AT1G20160.1|Symbols:ATSBT5.2|Subtilisin-like serine endopeptidase family protein|chr1:6990852-6993854 REVERSE LENGTH=769
GLYMA_04G023500	green	NA	AT3G21570.1|Symbols:|unknown protein; Has 43 Blast hits to 43 proteins in 13 species: Archae - 0; Bacteria - 0; Metazoa - 0; Fungi - 0; Plants - 43; Viruses - 0; Other Eukaryotes - 0 (source: NCBI BLink).|chr3:7600297-7600707 REVERSE LENGTH=136
GLYMA_04G024200	yellow	NA	AT5G42146.1|Symbols:|unknown protein; Has 98 Blast hits to 98 proteins in 12 species: Archae - 0; Bacteria - 0; Metazoa - 0; Fungi - 0; Plants - 98; Viruses - 0; Other Eukaryotes - 0 (source: NCBI BLink).|chr5:16844405-16844818 FORWARD LENGTH=137
GLYMA_04G025400	pink	UniRef100_Q0WSY2 Filament-like plant protein 4 n=1 Tax=Arabidopsis thaliana RepID=FPP4_ARATH	AT1G19835.2|Symbols:|Plant protein of unknown function (DUF869)|chr1:6856212-6859513 REVERSE LENGTH=982
GLYMA_04G032000	red	UniRef100_V5NAW4 S-adenosyl-L-methionine-dependent methyltransferase n=1 Tax=Phaseolus vulgaris RepID=V5NAW4_PHAVU	AT5G42760.1|Symbols:|Leucine carboxyl methyltransferase|chr5:17148953-17150105 FORWARD LENGTH=348
GLYMA_04G033500	red	UniRef100_D7KSK3 J-domain protein required for chloroplast accumulation response 1 n=1 Tax=Arabidopsis lyrata subsp. lyrata RepID=D7KSK3_ARALL	AT1G75100.1|Symbols:JAC1|J-domain protein required for chloroplast accumulation response 1|chr1:28191108-28193769 REVERSE LENGTH=651
GLYMA_04G034600	yellow	UniRef100_D0ECQ6 Glycosyltransferase family GT8 protein n=1 Tax=Populus deltoides RepID=D0ECQ6_POPDE	AT3G50760.1|Symbols:GATL2|galacturonosyltransferase-like 2|chr3:18868074-18869099 FORWARD LENGTH=341
GLYMA_04G036400	green	UniRef100_D7KJ30 Tubulin family protein n=1 Tax=Arabidopsis lyrata subsp. lyrata RepID=D7KJ30_ARALL	AT1G80260.1|Symbols:emb1427|Spc97 / Spc98 family of spindle pole body (SBP) component|chr1:30175924-30180511 FORWARD LENGTH=995
GLYMA_04G036800	green	UniRef100_B6U390 Plant-specific domain TIGR01570 family protein n=1 Tax=Zea mays RepID=B6U390_MAIZE	AT5G42680.2|Symbols:|Protein of unknown function, DUF617|chr5:17114640-17115356 FORWARD LENGTH=238
GLYMA_04G038700	red	UniRef100_G7J6D2 Chlorophyll a-b binding protein n=1 Tax=Medicago truncatula RepID=G7J6D2_MEDTR	AT1G45474.2|Symbols:LHCA5|photosystem I light harvesting complex gene 5|chr1:17179353-17180439 FORWARD LENGTH=256
GLYMA_04G040000	yellow	UniRef100_Q00M85 N-hydroxycinnamoyl/benzoyltransferase 5 n=2 Tax=Glycine max RepID=Q00M85_SOYBN	AT5G42830.1|Symbols:|HXXXD-type acyl-transferase family protein|chr5:17176384-17177906 FORWARD LENGTH=450
GLYMA_04G041300	pink	UniRef100_G7J6Z1 Kinesin-like protein n=1 Tax=Medicago truncatula RepID=G7J6Z1_MEDTR	AT5G47820.2|Symbols:FRA1|P-loop containing nucleoside triphosphate hydrolases superfamily protein|chr5:19366505-19372229 FORWARD LENGTH=1035
GLYMA_04G041700	cyan	NA	AT1G60060.1|Symbols:|Serine/threonine-protein kinase WNK (With No Lysine)-related|chr1:22139282-22141585 FORWARD LENGTH=386
GLYMA_04G044900	darkred	UniRef100_I0AW24 C2H2 zinc-finger protein (Fragment) n=1 Tax=Glycine max RepID=I0AW24_SOYBN	AT1G27730.1|Symbols:STZ, ZAT10|salt tolerance zinc finger|chr1:9648302-9648985 REVERSE LENGTH=227
GLYMA_04G048600	red	NA	AT5G65810.1|Symbols:|unknown protein; BEST Arabidopsis thaliana protein match is: unknown protein (TAIR:AT3G49720.2); Has 30201 Blast hits to 17322 proteins in 780 species: Archae - 12; Bacteria - 1396; Metazoa - 17338; Fungi - 3422; Plants - 5037; Viruses - 0; Other Eukaryotes - 2996 (source: NCBI BLink).|chr5:26337833-26339144 REVERSE LENGTH=258
GLYMA_04G050200	black	UniRef100_K7QDN2 Early flowering 3/high response n=1 Tax=Pisum sativum subsp. sativum RepID=K7QDN2_PEA	AT2G25930.1|Symbols:ELF3, PYK20|hydroxyproline-rich glycoprotein family protein|chr2:11059459-11063178 FORWARD LENGTH=695
GLYMA_04G050300	yellow	UniRef100_G7J714 Zinc finger CCCH domain-containing protein n=1 Tax=Medicago truncatula RepID=G7J714_MEDTR	AT2G25900.2|Symbols:ATCTH|Zinc finger C-x8-C-x5-C-x3-H type family protein|chr2:11041817-11042764 FORWARD LENGTH=315
GLYMA_04G050500	green	UniRef100_G7J7L9 Far upstream element-binding protein n=1 Tax=Medicago truncatula RepID=G7J7L9_MEDTR	AT2G25970.1|Symbols:|KH domain-containing protein|chr2:11071844-11075604 REVERSE LENGTH=632
GLYMA_04G052000	green	UniRef100_I1JTX5 Heat shock transcription factor HSFA2 n=1 Tax=Glycine max RepID=I1JTX5_SOYBN	AT2G26150.1|Symbols:ATHSFA2, HSFA2|heat shock transcription factor A2|chr2:11135856-11137217 FORWARD LENGTH=345
GLYMA_04G054400	green	UniRef100_Q9XGS6 Cytosolic class II low molecular weight heat shock protein n=1 Tax=Prunus dulcis RepID=Q9XGS6_PRUDU	AT5G12020.1|Symbols:HSP17.6II|17.6 kDa class II heat shock protein|chr5:3882409-3882876 REVERSE LENGTH=155
GLYMA_04G055800	greenyellow	NA	AT2G26340.1|Symbols:|unknown protein; FUNCTIONS IN: molecular_function unknown; INVOLVED IN: biological_process unknown; LOCATED IN: chloroplast thylakoid membrane, chloroplast thylakoid lumen, chloroplast; EXPRESSED IN: 22 plant structures; EXPRESSED DURING: 13 growth stages; Has 38 Blast hits to 38 proteins in 13 species: Archae - 0; Bacteria - 0; Metazoa - 0; Fungi - 0; Plants - 38; Viruses - …
GLYMA_04G055900	pink	UniRef100_F8WLD0 Ferredoxin-like protein n=1 Tax=Citrus unshiu RepID=F8WLD0_CITUN	AT1G02180.1|Symbols:|ferredoxin-related|chr1:413619-414505 REVERSE LENGTH=226
GLYMA_04G056800	yellow	UniRef100_G7J939 Epoxide hydrolase n=1 Tax=Medicago truncatula RepID=G7J939_MEDTR	AT5G21950.1|Symbols:|alpha/beta-Hydrolases superfamily protein|chr5:7254067-7255866 REVERSE LENGTH=308
GLYMA_04G062200	green	UniRef100_Q9LLI0 ClpB n=1 Tax=Phaseolus lunatus RepID=Q9LLI0_PHALU	AT2G25140.1|Symbols:HSP98.7, CLPB-M, CLPB4|casein lytic proteinase B4|chr2:10697877-10701998 REVERSE LENGTH=964
GLYMA_04G063700	red	UniRef100_B9I1J0 Zinc finger family protein n=1 Tax=Populus trichocarpa RepID=B9I1J0_POPTR	AT5G05830.1|Symbols:|RING/FYVE/PHD zinc finger superfamily protein|chr5:1755910-1756825 FORWARD LENGTH=204
GLYMA_04G065600	greenyellow	UniRef100_G7I723 14 kDa proline-rich protein DC2.15 n=1 Tax=Medicago truncatula RepID=G7I723_MEDTR	AT2G45180.1|Symbols:|Bifunctional inhibitor/lipid-transfer protein/seed storage 2S albumin superfamily protein|chr2:18626377-18626781 FORWARD LENGTH=134
GLYMA_04G066300	greenyellow	UniRef100_I1JUC1 Auxin-induced protein n=1 Tax=Glycine max RepID=I1JUC1_SOYBN	AT4G32280.1|Symbols:IAA29|indole-3-acetic acid inducible 29|chr4:15583479-15584628 FORWARD LENGTH=251
GLYMA_04G066500	yellow	NA	AT4G32295.1|Symbols:|unknown protein; BEST Arabidopsis thaliana protein match is: unknown protein (TAIR:AT3G24150.1); Has 39 Blast hits to 39 proteins in 10 species: Archae - 0; Bacteria - 0; Metazoa - 0; Fungi - 0; Plants - 39; Viruses - 0; Other Eukaryotes - 0 (source: NCBI BLink).|chr4:15592960-15594080 FORWARD LENGTH=238
GLYMA_04G069500	green	UniRef100_G7JBM4 Anion exchanger family protein n=1 Tax=Medicago truncatula RepID=G7JBM4_MEDTR	AT1G15460.1|Symbols:ATBOR4, BOR4|HCO3- transporter family|chr1:5310196-5313376 REVERSE LENGTH=683
GLYMA_04G069600	green	UniRef100_K4JBT7 1-deoxy-D-xylulose-5-phosphate synthase 3 n=1 Tax=Aquilaria sinensis RepID=K4JBT7_9ROSI	AT5G11380.1|Symbols:DXPS3|1-deoxy-D-xylulose 5-phosphate synthase 3|chr5:3630172-3633250 FORWARD LENGTH=700
GLYMA_04G075400	red	UniRef100_G7I5S1 RING finger protein n=1 Tax=Medicago truncatula RepID=G7I5S1_MEDTR	AT5G24870.2|Symbols:|RING/U-box superfamily protein|chr5:8545008-8546923 REVERSE LENGTH=520
GLYMA_04G075800	yellow	NA	AT5G10695.1|Symbols:|unknown protein; BEST Arabidopsis thaliana protein match is: unknown protein (TAIR:AT5G57123.1); Has 30201 Blast hits to 17322 proteins in 780 species: Archae - 12; Bacteria - 1396; Metazoa - 17338; Fungi - 3422; Plants - 5037; Viruses - 0; Other Eukaryotes - 2996 (source: NCBI BLink).|chr5:3377817-3378020 FORWARD LENGTH=67
GLYMA_04G076300	red	UniRef100_G7J2T2 Sarcosine oxidase n=1 Tax=Medicago truncatula RepID=G7J2T2_MEDTR	AT2G24580.1|Symbols:|FAD-dependent oxidoreductase family protein|chr2:10444928-10446178 REVERSE LENGTH=416
GLYMA_04G076900	yellow	UniRef100_G7J2U5 Nucleoredoxin n=2 Tax=Medicago truncatula RepID=G7J2U5_MEDTR	AT4G31240.2|Symbols:|protein kinase C-like zinc finger protein|chr4:15176637-15177986 REVERSE LENGTH=392
GLYMA_04G077300	green	UniRef100_G7J2V4 Cation transport regulator-like protein n=1 Tax=Medicago truncatula RepID=G7J2V4_MEDTR	AT4G31290.1|Symbols:|ChaC-like family protein|chr4:15186851-15188278 FORWARD LENGTH=227
GLYMA_04G077500	red	UniRef100_A9PFQ1 Avirulence-responsive family protein n=1 Tax=Populus trichocarpa RepID=A9PFQ1_POPTR	AT4G31310.1|Symbols:|AIG2-like (avirulence induced gene) family protein|chr4:15191325-15192337 FORWARD LENGTH=172
GLYMA_04G079600	yellow	UniRef100_B9VSG5 BURP domain protein n=1 Tax=Glycine max RepID=B9VSG5_SOYBN	AT5G25610.1|Symbols:RD22, ATRD22|BURP domain-containing protein|chr5:8914498-8916684 REVERSE LENGTH=392
GLYMA_04G080300	green	UniRef100_Q6EQH5 Membrane protein-like n=1 Tax=Oryza sativa subsp. japonica RepID=Q6EQH5_ORYSJ	AT2G25737.1|Symbols:|Sulfite exporter TauE/SafE family protein|chr2:10977174-10979677 FORWARD LENGTH=476
GLYMA_04G087000	royalblue	UniRef100_E6NU80 JMS09K11.8 protein n=1 Tax=Jatropha curcas RepID=E6NU80_JATCU	AT1G21600.2|Symbols:PTAC6|plastid transcriptionally active 6|chr1:7571514-7573782 REVERSE LENGTH=328
GLYMA_04G087700	pink	UniRef100_G7J410 Ergosterol biosynthetic protein n=1 Tax=Medicago truncatula RepID=G7J410_MEDTR	AT1G10030.1|Symbols:ERG28|homolog of yeast ergosterol28|chr1:3273972-3275631 FORWARD LENGTH=129
GLYMA_04G090000	yellow	UniRef100_G7KF59 Hydroxyproline-rich glycoprotein n=2 Tax=Medicago truncatula RepID=G7KF59_MEDTR	AT5G65660.1|Symbols:|hydroxyproline-rich glycoprotein family protein|chr5:26245444-26246245 REVERSE LENGTH=136
GLYMA_04G092100	green	UniRef100_G7J562 Mitochondrial 2-oxoglutarate/malate carrier protein n=1 Tax=Medicago truncatula RepID=G7J562_MEDTR	AT4G24570.1|Symbols:DIC2|dicarboxylate carrier 2|chr4:12686546-12687487 FORWARD LENGTH=313
GLYMA_04G092600	black	UniRef100_Q96451 14-3-3-like protein B (Fragment) n=1 Tax=Glycine max RepID=1433B_SOYBN	AT5G10450.1|Symbols:GRF6, AFT1, 14-3-3lambda|G-box regulating factor 6|chr5:3284452-3286261 REVERSE LENGTH=248
GLYMA_04G094200	yellow	UniRef100_G7J539 MscS-Like mechanosensitive ion channel MSCL8 n=1 Tax=Medicago truncatula RepID=G7J539_MEDTR	AT1G58200.2|Symbols:MSL3|MSCS-like 3|chr1:21548370-21552488 REVERSE LENGTH=678
GLYMA_04G098600	red	UniRef100_G7J4G2 Multiple RNA-binding domain-containing protein n=1 Tax=Medicago truncatula RepID=G7J4G2_MEDTR	AT4G09040.1|Symbols:|RNA-binding (RRM/RBD/RNP motifs) family protein|chr4:5795075-5797315 REVERSE LENGTH=304
GLYMA_04G101000	yellow	UniRef100_G7KBA0 Leucine-rich repeat-containing protein n=1 Tax=Medicago truncatula RepID=G7KBA0_MEDTR	AT1G78230.1|Symbols:|Outer arm dynein light chain 1 protein|chr1:29430226-29432516 FORWARD LENGTH=681
GLYMA_04G103900	yellow	UniRef100_Q4FH87 Dehydration responsive element-binding protein 3 n=1 Tax=Glycine max RepID=Q4FH87_SOYBN	AT1G78080.1|Symbols:RAP2.4|related to AP2 4|chr1:29364790-29365794 FORWARD LENGTH=334
GLYMA_04G104600	pink	UniRef100_B7FN25 Pollen allergen Phl p n=1 Tax=Medicago truncatula RepID=B7FN25_MEDTR	AT4G08685.1|Symbols:SAH7|Pollen Ole e 1 allergen and extensin family protein|chr4:5550563-5551259 FORWARD LENGTH=159
GLYMA_04G108500	green	UniRef100_B9IQG7 17.5 kd heat shock family protein n=1 Tax=Populus trichocarpa RepID=B9IQG7_POPTR	AT1G53540.1|Symbols:|HSP20-like chaperones superfamily protein|chr1:19980510-19980983 FORWARD LENGTH=157
GLYMA_04G110400	green	UniRef100_V5N8M9 Cytochrome P450 71A1 n=1 Tax=Phaseolus vulgaris RepID=V5N8M9_PHAVU	AT4G13310.1|Symbols:CYP71A20|cytochrome P450, family 71, subfamily A, polypeptide 20|chr4:7750453-7753049 FORWARD LENGTH=497
GLYMA_04G112800	greenyellow	UniRef100_V7BUD4 Photosystem 1 subunit 5 n=1 Tax=Phaseolus vulgaris RepID=V7BUD4_PHAVU	AT1G55670.1|Symbols:PSAG|photosystem I subunit G|chr1:20802874-20803356 REVERSE LENGTH=160
GLYMA_04G118700	green	UniRef100_G7IYJ3 21 kDa protein n=1 Tax=Medicago truncatula RepID=G7IYJ3_MEDTR	AT5G62350.1|Symbols:|Plant invertase/pectin methylesterase inhibitor superfamily protein|chr5:25037504-25038112 FORWARD LENGTH=202
GLYMA_04G124800	cyan	NA	AT5G13750.1|Symbols:ZIFL1|zinc induced facilitator-like 1|chr5:4438318-4441289 FORWARD LENGTH=478
GLYMA_04G127100	red	UniRef100_G7ZZG1 Cysteine-rich receptor-like protein kinase n=1 Tax=Medicago truncatula RepID=G7ZZG1_MEDTR	AT4G23180.1|Symbols:CRK10, RLK4|cysteine-rich RLK (RECEPTOR-like protein kinase) 10|chr4:12138171-12140780 FORWARD LENGTH=669
GLYMA_04G128500	red	UniRef100_Q39138 LEA protein Le25 homolog n=1 Tax=Arabidopsis thaliana RepID=Q39138_ARATH	AT1G32560.1|Symbols:|Late embryogenesis abundant protein, group 1 protein|chr1:11774528-11775032 FORWARD LENGTH=134
GLYMA_04G133400	red	UniRef100_E4MVG7 mRNA, clone: RTFL01-01-A04 n=2 Tax=Eutrema RepID=E4MVG7_THEHA	AT3G12320.1|Symbols:|unknown protein; BEST Arabidopsis thaliana protein match is: unknown protein (TAIR:AT5G06980.4); Has 102 Blast hits to 102 proteins in 16 species: Archae - 0; Bacteria - 0; Metazoa - 0; Fungi - 0; Plants - 98; Viruses - 0; Other Eukaryotes - 4 (source: NCBI BLink).|chr3:3924034-3925262 FORWARD LENGTH=269
GLYMA_04G133500	red	NA	NA
GLYMA_04G135300	royalblue	UniRef100_Q9M7X9 Thioredoxin-like protein CITRX, chloroplastic n=1 Tax=Arabidopsis thaliana RepID=CITRX_ARATH	AT3G06730.1|Symbols:TRX P, TRX z|Thioredoxin z|chr3:2124276-2125845 FORWARD LENGTH=183
GLYMA_04G137100	yellow	NA	NA
GLYMA_04G137200	yellow	NA	NA
GLYMA_04G137600	red	UniRef100_Q1RU46 Response regulator receiver n=1 Tax=Medicago truncatula RepID=Q1RU46_MEDTR	AT3G57040.1|Symbols:ARR9, ATRR4|response regulator 9|chr3:21110059-21111228 FORWARD LENGTH=234
GLYMA_04G139100	yellow	UniRef100_I1JWI1 Serine/threonine-protein kinase n=1 Tax=Glycine max RepID=I1JWI1_SOYBN	AT4G27290.1|Symbols:|S-locus lectin protein kinase family protein|chr4:13666281-13669202 FORWARD LENGTH=783
GLYMA_04G140100	darkred	UniRef100_G7IW55 U-box domain-containing protein n=1 Tax=Medicago truncatula RepID=G7IW55_MEDTR	AT1G20780.1|Symbols:PUB44, ATPUB44, SAUL1|senescence-associated E3 ubiquitin ligase 1|chr1:7217812-7220609 FORWARD LENGTH=801
GLYMA_04G141400	yellow	NA	AT3G54500.1|Symbols:|BEST Arabidopsis thaliana protein match is: dentin sialophosphoprotein-related (TAIR:AT5G64170.1); Has 183 Blast hits to 175 proteins in 44 species: Archae - 0; Bacteria - 4; Metazoa - 38; Fungi - 11; Plants - 120; Viruses - 0; Other Eukaryotes - 10 (source: NCBI BLink).|chr3:20175792-20178737 REVERSE LENGTH=648
GLYMA_04G147800	pink	UniRef100_D7LRE2 Bundle-sheath defective protein 2 family n=1 Tax=Arabidopsis lyrata subsp. lyrata RepID=D7LRE2_ARALL	AT3G47650.1|Symbols:|DnaJ/Hsp40 cysteine-rich domain superfamily protein|chr3:17569576-17570262 FORWARD LENGTH=136
GLYMA_04G151600	greenyellow	UniRef100_A9P5P3 Acyl ACP-thioesterase n=1 Tax=Arachis hypogaea RepID=A9P5P3_ARAHY	AT1G08510.1|Symbols:FATB|fatty acyl-ACP thioesterases B|chr1:2691546-2693409 REVERSE LENGTH=412
GLYMA_04G153400	yellow	UniRef100_G7JYH1 E3 ubiquitin-protein ligase n=1 Tax=Medicago truncatula RepID=G7JYH1_MEDTR	AT2G01150.1|Symbols:RHA2B|RING-H2 finger protein 2B|chr2:100703-101146 FORWARD LENGTH=147
GLYMA_04G157800	green	UniRef100_D7M160 AAA-type ATPase family protein n=1 Tax=Arabidopsis lyrata subsp. lyrata RepID=D7M160_ARALL	AT4G04180.1|Symbols:|P-loop containing nucleoside triphosphate hydrolases superfamily protein|chr4:2020471-2023673 FORWARD LENGTH=609
GLYMA_04G160100	pink	UniRef100_A9P983 Phytochelatin synthetase family protein n=1 Tax=Populus trichocarpa RepID=A9P983_POPTR	AT5G60920.1|Symbols:COB|COBRA-like extracellular glycosyl-phosphatidyl inositol-anchored protein family|chr5:24511466-24513932 REVERSE LENGTH=456
GLYMA_04G164400	black	UniRef100_F5C0G9 SNAP33 n=1 Tax=Solanum chacoense RepID=F5C0G9_SOLCH	AT5G61210.1|Symbols:SNAP33, ATSNAP33, SNP33, ATSNAP33B|soluble N-ethylmaleimide-sensitive factor adaptor protein 33|chr5:24624027-24625366 FORWARD LENGTH=300
GLYMA_04G165900	black	UniRef100_D7KGG4 Zinc finger family protein n=1 Tax=Arabidopsis lyrata subsp. lyrata RepID=D7KGG4_ARALL	AT1G18660.1|Symbols:|zinc finger (C3HC4-type RING finger) family protein|chr1:6421433-6425565 FORWARD LENGTH=486
GLYMA_04G167900	greenyellow	UniRef100_T2DNB0 Chlorophyll A/B binding protein n=1 Tax=Phaseolus vulgaris RepID=T2DNB0_PHAVU	AT3G47470.1|Symbols:LHCA4, CAB4|light-harvesting chlorophyll-protein complex I subunit A4|chr3:17493622-17494773 REVERSE LENGTH=251
GLYMA_04G169500	green	UniRef100_D7KS41 F25A4.34 n=1 Tax=Arabidopsis lyrata subsp. lyrata RepID=D7KS41_ARALL	AT1G74680.1|Symbols:|Exostosin family protein|chr1:28059528-28060984 FORWARD LENGTH=461
GLYMA_04G169600	red	UniRef100_M1GM36 GA-stimulated transcript-like protein 2 n=1 Tax=Gossypium hirsutum RepID=M1GM36_GOSHI	AT5G15230.1|Symbols:GASA4|GAST1 protein homolog 4|chr5:4945017-4946025 FORWARD LENGTH=106
GLYMA_04G174500	green	UniRef100_T2DPJ3 Homeobox-leucine zipper protein HAT5-like protein n=1 Tax=Phaseolus vulgaris RepID=T2DPJ3_PHAVU	AT3G01470.1|Symbols:ATHB-1, ATHB1, HD-ZIP-1, HAT5, HB-1|homeobox 1|chr3:182648-184034 REVERSE LENGTH=272
GLYMA_04G175900	red	UniRef100_G7IUL3 Nodulin-like protein n=1 Tax=Medicago truncatula RepID=G7IUL3_MEDTR	AT1G74780.1|Symbols:|Nodulin-like / Major Facilitator Superfamily protein|chr1:28095916-28097912 FORWARD LENGTH=533
GLYMA_04G177900	red	UniRef100_G7JNT1 Two-component response regulator ARR5 n=1 Tax=Medicago truncatula RepID=G7JNT1_MEDTR	AT5G62920.1|Symbols:ARR6|response regulator 6|chr5:25252745-25254158 REVERSE LENGTH=186
GLYMA_04G179400	yellow	UniRef100_Q8W437 PBng143 n=1 Tax=Vigna radiata RepID=Q8W437_VIGRA	AT5G50100.1|Symbols:|Putative thiol-disulphide oxidoreductase DCC|chr5:20371916-20373172 FORWARD LENGTH=214
GLYMA_04G186300	red	UniRef100_G7J4W0 Retinol dehydrogenase n=1 Tax=Medicago truncatula RepID=G7J4W0_MEDTR	AT5G50130.1|Symbols:|NAD(P)-binding Rossmann-fold superfamily protein|chr5:20390066-20393053 FORWARD LENGTH=339
GLYMA_04G189100	black	UniRef100_Q5BPR8 Nucleotidyltransferase family protein n=1 Tax=Arabidopsis thaliana RepID=Q5BPR8_ARATH	AT3G56320.1|Symbols:|PAP/OAS1 substrate-binding domain superfamily|chr3:20886193-20888624 REVERSE LENGTH=603
GLYMA_04G191100	pink	UniRef100_B9IF26 Pectate lyase 22 family protein n=2 Tax=Populus trichocarpa RepID=B9IF26_POPTR	AT5G63180.1|Symbols:|Pectin lyase-like superfamily protein|chr5:25341106-25343113 REVERSE LENGTH=432
GLYMA_04G193900	red	UniRef100_Q9FK36 Genomic DNA, chromosome 5, P1 clone:MXI22 n=1 Tax=Arabidopsis thaliana RepID=Q9FK36_ARATH	AT3G48510.1|Symbols:|unknown protein; BEST Arabidopsis thaliana protein match is: unknown protein (TAIR:AT5G63350.1); Has 98 Blast hits to 98 proteins in 11 species: Archae - 0; Bacteria - 0; Metazoa - 0; Fungi - 0; Plants - 98; Viruses - 0; Other Eukaryotes - 0 (source: NCBI BLink).|chr3:17967568-17968452 REVERSE LENGTH=294
GLYMA_04G194400	red	UniRef100_G7J520 Receptor protein kinase-like protein n=1 Tax=Medicago truncatula RepID=G7J520_MEDTR	AT5G14210.1|Symbols:|Leucine-rich repeat protein kinase family protein|chr5:4578503-4581374 REVERSE LENGTH=775
GLYMA_04G196400	green	UniRef100_G7J3V8 Nodulin-like protein n=1 Tax=Medicago truncatula RepID=G7J3V8_MEDTR	AT3G01930.2|Symbols:|Major facilitator superfamily protein|chr3:319289-321488 REVERSE LENGTH=584
GLYMA_04G196500	red	UniRef100_G7J3V7 Thylakoid lumenal 17.9 kDa protein n=1 Tax=Medicago truncatula RepID=G7J3V7_MEDTR	AT4G24930.1|Symbols:|thylakoid lumenal 17.9 kDa protein, chloroplast|chr4:12821496-12822389 REVERSE LENGTH=225
GLYMA_04G198600	red	UniRef100_G7J3C8 Protein RUPTURED POLLEN GRAIN n=1 Tax=Medicago truncatula RepID=G7J3C8_MEDTR	AT5G50800.1|Symbols:SWEET13, AtSWEET13|Nodulin MtN3 family protein|chr5:20665280-20667140 REVERSE LENGTH=294
GLYMA_04G198700	yellow	UniRef100_K7KVI2 S-acyltransferase n=1 Tax=Glycine max RepID=K7KVI2_SOYBN	AT3G26935.1|Symbols:|DHHC-type zinc finger family protein|chr3:9933001-9935218 REVERSE LENGTH=443
GLYMA_04G199300	pink	UniRef100_Q9LSM7 Cyclin-dependent protein kinase-like n=1 Tax=Arabidopsis thaliana RepID=Q9LSM7_ARATH	AT5G50860.1|Symbols:|Protein kinase superfamily protein|chr5:20693778-20696983 REVERSE LENGTH=580
GLYMA_04G199400	black	NA	AT3G26890.5|Symbols:|unknown protein; FUNCTIONS IN: molecular_function unknown; INVOLVED IN: biological_process unknown; EXPRESSED IN: 24 plant structures; EXPRESSED DURING: 15 growth stages; BEST Arabidopsis thaliana protein match is: unknown protein (TAIR:AT5G41110.1); Has 30201 Blast hits to 17322 proteins in 780 species: Archae - 12; Bacteria - 1396; Metazoa - 17338; Fungi - 3422; Plants - 50…
GLYMA_04G199900	red	UniRef100_G7LI45 BHLH transcription factor n=1 Tax=Medicago truncatula RepID=G7LI45_MEDTR	AT5G50915.2|Symbols:|basic helix-loop-helix (bHLH) DNA-binding superfamily protein|chr5:20710764-20712252 REVERSE LENGTH=286
GLYMA_04G200800	red	UniRef100_G7J3A5 ADP-ribosylation factor GTPase-activating protein n=1 Tax=Medicago truncatula RepID=G7J3A5_MEDTR	AT5G61980.1|Symbols:AGD1|ARF-GAP domain 1|chr5:24894472-24899178 FORWARD LENGTH=828
GLYMA_04G202300	yellow	UniRef100_E6NU05 JHL07K02.5 protein n=1 Tax=Jatropha curcas RepID=E6NU05_JATCU	AT5G51010.1|Symbols:|Rubredoxin-like superfamily protein|chr5:20744615-20745344 FORWARD LENGTH=154
GLYMA_04G205300	pink	UniRef100_G7LGG8 Patellin-5 n=1 Tax=Medicago truncatula RepID=G7LGG8_MEDTR	AT1G72160.1|Symbols:|Sec14p-like phosphatidylinositol transfer family protein|chr1:27153823-27155609 REVERSE LENGTH=490
GLYMA_04G207600	red	UniRef100_G7J2M9 Octicosapeptide/Phox/Bem1p domain-containing protein n=2 Tax=Medicago truncatula RepID=G7J2M9_MEDTR	AT3G52950.2|Symbols:|CBS / octicosapeptide/Phox/Bemp1 (PB1) domains-containing protein|chr3:19634866-19636536 FORWARD LENGTH=556
GLYMA_04G207700	cyan	UniRef100_G7LFP4 Filament-like plant protein n=1 Tax=Medicago truncatula RepID=G7LFP4_MEDTR	AT3G05270.2|Symbols:|Plant protein of unknown function (DUF869)|chr3:1500803-1502926 REVERSE LENGTH=615
GLYMA_04G208300	green	UniRef100_U3LZE5 NAC transcription factor n=1 Tax=Glycine max RepID=U3LZE5_SOYBN	AT1G01720.1|Symbols:ATAF1, ANAC002|NAC (No Apical Meristem) domain transcriptional regulator superfamily protein|chr1:268471-269514 FORWARD LENGTH=289
GLYMA_04G209100	red	UniRef100_Q93X14 Amino acid permease AAP3 n=1 Tax=Vicia faba var. minor RepID=Q93X14_VICFA	AT5G09220.1|Symbols:AAP2|amino acid permease 2|chr5:2866867-2868863 FORWARD LENGTH=493
GLYMA_04G209200	black	UniRef100_A7XVK0 Amino acid transporter n=2 Tax=Phaseolus vulgaris RepID=A7XVK0_PHAVU	AT5G09220.1|Symbols:AAP2|amino acid permease 2|chr5:2866867-2868863 FORWARD LENGTH=493
GLYMA_04G209700	yellow	UniRef100_D2DF32 PAD4 n=1 Tax=Glycine max RepID=D2DF32_SOYBN	AT3G52430.1|Symbols:PAD4, ATPAD4|alpha/beta-Hydrolases superfamily protein|chr3:19431566-19434292 FORWARD LENGTH=541
GLYMA_04G213800	pink	UniRef100_G7JBI2 Cell division protease ftsH-like protein n=1 Tax=Medicago truncatula RepID=G7JBI2_MEDTR	AT5G64580.1|Symbols:|AAA-type ATPase family protein|chr5:25817391-25821465 REVERSE LENGTH=855
GLYMA_04G215500	red	UniRef100_G7JAY4 Serine/threonine protein kinase GE16371 n=1 Tax=Medicago truncatula RepID=G7JAY4_MEDTR	AT1G49180.2|Symbols:|protein kinase family protein|chr1:18184814-18187444 REVERSE LENGTH=376
GLYMA_04G216100	black	UniRef100_B0EW03 Trihelix transcription factor n=1 Tax=Glycine max RepID=B0EW03_SOYBN	AT1G76880.1|Symbols:|Duplicated homeodomain-like superfamily protein|chr1:28865594-28867931 FORWARD LENGTH=603
GLYMA_04G218900	yellow	UniRef100_G7JAB4 ABC transporter F family member n=1 Tax=Medicago truncatula RepID=G7JAB4_MEDTR	AT5G64840.1|Symbols:GCN5, ATGCN5|general control non-repressible 5|chr5:25916956-25919693 REVERSE LENGTH=692
GLYMA_04G220800	yellow	UniRef100_B9N125 Xanthine/uracil permease family protein n=1 Tax=Populus trichocarpa RepID=B9N125_POPTR	AT3G10960.1|Symbols:ATAZG1, AZG1|AZA-guanine resistant1|chr3:3424986-3426725 REVERSE LENGTH=579
GLYMA_04G220900	green	UniRef100_I6U5E1 Dual-specificity protein-like phosphatase 3 n=1 Tax=Beta vulgaris RepID=I6U5E1_BETVU	AT3G10940.1|Symbols:|dual specificity protein phosphatase (DsPTP1) family protein|chr3:3422259-3423394 REVERSE LENGTH=282
GLYMA_04G224700	yellow	UniRef100_B6STV5 Acetyltransferase, GNAT family protein n=1 Tax=Zea mays RepID=B6STV5_MAIZE	AT4G19985.1|Symbols:|Acyl-CoA N-acyltransferases (NAT) superfamily protein|chr4:10830542-10831711 REVERSE LENGTH=237
GLYMA_04G225300	red	UniRef100_G7K650 Integral membrane protein-like protein n=1 Tax=Medicago truncatula RepID=G7K650_MEDTR	AT4G27870.1|Symbols:|Vacuolar iron transporter (VIT) family protein|chr4:13878983-13882679 FORWARD LENGTH=761
GLYMA_04G225500	greenyellow	UniRef100_Q0ZIH9 UP-9A n=1 Tax=Nicotiana tabacum RepID=Q0ZIH9_TOBAC	AT5G24660.1|Symbols:LSU2|response to low sulfur 2|chr5:8443472-8443756 REVERSE LENGTH=94
GLYMA_04G227700	midnightblue	UniRef100_F8SMC0 S-adenosyl-L-methionine: caffeic acid 3-0-methyltransferase n=1 Tax=Glycine max RepID=F8SMC0_SOYBN	AT5G54160.1|Symbols:ATOMT1, OMT1|O-methyltransferase 1|chr5:21982075-21984167 FORWARD LENGTH=363
GLYMA_04G228200	green	UniRef100_B2KL74 NDR1/HIN1-like protein n=1 Tax=Vitis vinifera RepID=B2KL74_VITVI	AT5G53730.1|Symbols:|Late embryogenesis abundant (LEA) hydroxyproline-rich glycoprotein family|chr5:21808072-21808713 REVERSE LENGTH=213
GLYMA_04G228300	red	UniRef100_G7J905 Two-component response regulator-like PRR73 n=2 Tax=Medicago truncatula RepID=G7J905_MEDTR	AT5G24470.1|Symbols:APRR5, PRR5|pseudo-response regulator 5|chr5:8356204-8358873 REVERSE LENGTH=667
GLYMA_04G228400	red	UniRef100_T2DNJ9 30S ribosomal protein n=1 Tax=Phaseolus vulgaris RepID=T2DNJ9_PHAVU	AT5G24490.1|Symbols:|30S ribosomal protein, putative|chr5:8365690-8367178 FORWARD LENGTH=308
GLYMA_04G229600	yellow	UniRef100_G7J8A8 RNA-binding protein 24-B n=1 Tax=Medicago truncatula RepID=G7J8A8_MEDTR	AT2G46780.1|Symbols:|RNA-binding (RRM/RBD/RNP motifs) family protein|chr2:19229516-19231043 FORWARD LENGTH=336
GLYMA_04G230100	yellow	NA	NA
GLYMA_04G232400	greenyellow	UniRef100_G7J862 Senescence-associated protein DIN1 n=1 Tax=Medicago truncatula RepID=G7J862_MEDTR	AT4G27700.1|Symbols:|Rhodanese/Cell cycle control phosphatase superfamily protein|chr4:13826541-13827673 REVERSE LENGTH=224
GLYMA_04G233000	black	UniRef100_D7MDS1 ATOPT6 n=1 Tax=Arabidopsis lyrata subsp. lyrata RepID=D7MDS1_ARALL	AT4G27730.1|Symbols:ATOPT6, OPT6|oligopeptide transporter 1|chr4:13834024-13836468 REVERSE LENGTH=736
GLYMA_04G235900	red	UniRef100_G7J6W3 Calcineurin B-like protein 4 n=1 Tax=Medicago truncatula RepID=G7J6W3_MEDTR	AT5G24270.2|Symbols:SOS3|Calcium-binding EF-hand family protein|chr5:8238781-8240179 REVERSE LENGTH=222
GLYMA_04G236200	royalblue	UniRef100_I1KAS1 Pectinesterase n=1 Tax=Glycine max RepID=I1KAS1_SOYBN	AT5G53370.1|Symbols:ATPMEPCRF, PMEPCRF|pectin methylesterase PCR fragment F|chr5:21649683-21651530 REVERSE LENGTH=587
GLYMA_04G236600	green	UniRef100_Q9LV04 Probable plastid-lipid-associated protein 14, chloroplastic n=2 Tax=Arabidopsis thaliana RepID=PAP14_ARATH	AT5G53450.1|Symbols:ORG1|OBP3-responsive gene 1|chr5:21689204-21692242 FORWARD LENGTH=670
GLYMA_04G238200	yellow	UniRef100_I0IJP0 Sigma-like factor 5B n=1 Tax=Glycine max RepID=I0IJP0_SOYBN	AT5G24120.1|Symbols:SIGE, SIG5, ATSIG5|sigma factor E|chr5:8157794-8159746 REVERSE LENGTH=517
GLYMA_04G239900	red	UniRef100_G7J670 Pleckstrin homology domain-containing protein n=1 Tax=Medicago truncatula RepID=G7J670_MEDTR	AT1G21360.1|Symbols:GLTP2|glycolipid transfer protein 2|chr1:7481365-7483237 FORWARD LENGTH=223
GLYMA_04G240300	green	UniRef100_O80656 T14N5.8 protein n=1 Tax=Arabidopsis thaliana RepID=O80656_ARATH	AT1G77220.1|Symbols:|Protein of unknown function (DUF300)|chr1:29013232-29015530 FORWARD LENGTH=484
GLYMA_04G242100	yellow	UniRef100_B9GTP1 SCARECROW-LIKE 1 family protein n=1 Tax=Populus trichocarpa RepID=B9GTP1_POPTR	AT1G21450.1|Symbols:SCL1|SCARECROW-like 1|chr1:7509721-7511502 FORWARD LENGTH=593
GLYMA_04G243000	greenyellow	UniRef100_F4KCJ8 Thiamin diphosphate-binding fold (THDP-binding) domain-containing protein n=1 Tax=Arabidopsis thaliana RepID=F4KCJ8_ARATH	AT5G09300.2|Symbols:|Thiamin diphosphate-binding fold (THDP-binding) superfamily protein|chr5:2884282-2886291 REVERSE LENGTH=401
GLYMA_04G243800	greenyellow	UniRef100_Q94AQ9 Protein STAY-GREEN LIKE, chloroplastic n=1 Tax=Arabidopsis thaliana RepID=SGRL_ARATH	AT1G44000.1|Symbols:|unknown protein; BEST Arabidopsis thaliana protein match is: unknown protein (TAIR:AT4G11911.1); Has 216 Blast hits to 212 proteins in 76 species: Archae - 0; Bacteria - 96; Metazoa - 0; Fungi - 0; Plants - 118; Viruses - 0; Other Eukaryotes - 2 (source: NCBI BLink).|chr1:16708201-16709521 REVERSE LENGTH=260
GLYMA_04G245200	red	UniRef100_A7NVJ4 NAD(P)H-quinone oxidoreductase subunit M, chloroplastic n=1 Tax=Vitis vinifera RepID=NDHM_VITVI	AT4G37925.1|Symbols:NDH-M|subunit NDH-M of NAD(P)H:plastoquinone dehydrogenase complex|chr4:17830748-17831485 REVERSE LENGTH=217
GLYMA_04G245900	black	UniRef100_Q84L58 1-aminocyclopropane-1-carboxylic acid oxidase n=1 Tax=Cicer arietinum RepID=Q84L58_CICAR	AT1G77330.1|Symbols:|2-oxoglutarate (2OG) and Fe(II)-dependent oxygenase superfamily protein|chr1:29063215-29064447 REVERSE LENGTH=307
GLYMA_04G246900	black	NA	AT1G77400.1|Symbols:|CONTAINS InterPro DOMAIN/s: Protein of unknown function DUF688 (InterPro:IPR007789); BEST Arabidopsis thaliana protein match is: hydroxyproline-rich glycoprotein family protein (TAIR:AT1G21695.1); Has 328 Blast hits to 314 proteins in 61 species: Archae - 0; Bacteria - 12; Metazoa - 130; Fungi - 28; Plants - 92; Viruses - 10; Other Eukaryotes - 56 (source: NCBI BLink).|chr1:2…
GLYMA_04G247800	yellow	UniRef100_O80366 Two-component response regulator ARR9 n=1 Tax=Arabidopsis thaliana RepID=ARR9_ARATH	AT3G57040.1|Symbols:ARR9, ATRR4|response regulator 9|chr3:21110059-21111228 FORWARD LENGTH=234
GLYMA_04G248700	yellow	UniRef100_G7JDE9 Aspartic proteinase Asp1 n=1 Tax=Medicago truncatula RepID=G7JDE9_MEDTR	AT1G44130.1|Symbols:|Eukaryotic aspartyl protease family protein|chr1:16787508-16789318 REVERSE LENGTH=405
GLYMA_04G252100	yellow	UniRef100_O65639 Cold shock protein 1 n=1 Tax=Arabidopsis thaliana RepID=CSP1_ARATH	AT4G36020.1|Symbols:CSDP1|cold shock domain protein 1|chr4:17043443-17044342 REVERSE LENGTH=299
GLYMA_04G252300	black	UniRef100_Q9FEL6 Auxin transporter-like protein 3 n=2 Tax=Medicago truncatula RepID=LAX3_MEDTR	AT1G77690.1|Symbols:LAX3|like AUX1 3|chr1:29201232-29203317 REVERSE LENGTH=470
GLYMA_04G254300	green	UniRef100_K7KM95 Serine hydroxymethyltransferase n=1 Tax=Glycine max RepID=K7KM95_SOYBN	AT1G36370.1|Symbols:SHM7|serine hydroxymethyltransferase 7|chr1:13696240-13698576 REVERSE LENGTH=598
GLYMA_05G003200	yellow	UniRef100_G7L8R8 Cytochrome P450 n=1 Tax=Medicago truncatula RepID=G7L8R8_MEDTR	AT2G23180.1|Symbols:CYP96A1|cytochrome P450, family 96, subfamily A, polypeptide 1|chr2:9874953-9876503 FORWARD LENGTH=516
GLYMA_05G003900	green	UniRef100_B2ZF65 Raffionse synthase 3 n=1 Tax=Glycine max RepID=B2ZF65_SOYBN	AT5G40390.1|Symbols:SIP1|Raffinose synthase family protein|chr5:16161720-16165085 FORWARD LENGTH=783
GLYMA_05G007400	red	NA	AT3G27930.2|Symbols:|unknown protein; FUNCTIONS IN: molecular_function unknown; LOCATED IN: cellular_component unknown; EXPRESSED IN: 23 plant structures; EXPRESSED DURING: 14 growth stages.|chr3:10369593-10372318 REVERSE LENGTH=420
GLYMA_05G007600	red	UniRef100_D2DWB4 L-aspartate oxidase n=1 Tax=Phaseolus vulgaris RepID=D2DWB4_PHAVU	AT5G14760.1|Symbols:AO|L-aspartate oxidase|chr5:4769133-4772012 FORWARD LENGTH=651
GLYMA_05G008600	greenyellow	UniRef100_G7JVA8 Zinc finger protein-like Ser/Thr protein kinase-like protein n=1 Tax=Medicago truncatula RepID=G7JVA8_MEDTR	AT2G26695.1|Symbols:|Ran BP2/NZF zinc finger-like superfamily protein|chr2:11365275-11365789 FORWARD LENGTH=138
GLYMA_05G011600	royalblue	UniRef100_D6N3G3 Protein kinase n=1 Tax=Malus domestica RepID=D6N3G3_MALDO	AT2G26730.1|Symbols:|Leucine-rich repeat protein kinase family protein|chr2:11388621-11391286 FORWARD LENGTH=658
GLYMA_05G015800	black	NA	NA
GLYMA_05G019800	pink	NA	AT1G74160.1|Symbols:|unknown protein; BEST Arabidopsis thaliana protein match is: unknown protein (TAIR:AT1G18620.1); Has 3407 Blast hits to 2217 proteins in 314 species: Archae - 0; Bacteria - 264; Metazoa - 1296; Fungi - 318; Plants - 346; Viruses - 34; Other Eukaryotes - 1149 (source: NCBI BLink).|chr1:27887164-27891151 FORWARD LENGTH=1025
GLYMA_05G022200	green	UniRef100_Q39889 Heat shock protein n=1 Tax=Glycine max RepID=Q39889_SOYBN	AT1G74310.1|Symbols:ATHSP101, HSP101, HOT1|heat shock protein 101|chr1:27936715-27939862 REVERSE LENGTH=911
GLYMA_05G022900	greenyellow	UniRef100_T2DNZ8 Photosystem I reaction center subunit III n=1 Tax=Phaseolus vulgaris RepID=T2DNZ8_PHAVU	AT1G31330.1|Symbols:PSAF|photosystem I subunit F|chr1:11215011-11215939 REVERSE LENGTH=221
GLYMA_05G025200	black	UniRef100_Q8LBA0 NEP1-interacting protein-like 2 n=1 Tax=Arabidopsis thaliana RepID=NIPL2_ARATH	AT1G74410.1|Symbols:|RING/U-box superfamily protein|chr1:27965723-27967681 FORWARD LENGTH=223
GLYMA_05G025900	red	UniRef100_G3EXN0 DOF domain class transcription factor n=1 Tax=Corylus heterophylla RepID=G3EXN0_9ROSI	AT3G47500.1|Symbols:CDF3|cycling DOF factor 3|chr3:17504276-17505964 REVERSE LENGTH=448
GLYMA_05G026000	cyan	NA	NA
GLYMA_05G026900	red	UniRef100_B9H0F7 Zinc finger family protein n=1 Tax=Populus trichocarpa RepID=B9H0F7_POPTR	AT3G28917.1|Symbols:MIF2|mini zinc finger 2|chr3:10925014-10925316 FORWARD LENGTH=100
GLYMA_05G027400	royalblue	UniRef100_G7JQY3 Transcription factor PCF2 n=1 Tax=Medicago truncatula RepID=G7JQY3_MEDTR	AT3G47620.1|Symbols:AtTCP14, TCP14|TEOSINTE BRANCHED, cycloidea and PCF (TCP) 14|chr3:17559004-17560473 FORWARD LENGTH=489
GLYMA_05G029200	yellow	UniRef100_G7JPY4 Delta-1-pyrroline-5-carboxylate dehydrogenase 1 protein n=2 Tax=Medicago RepID=G7JPY4_MEDTR	AT5G62530.1|Symbols:ALDH12A1, ATP5CDH, P5CDH|aldehyde dehydrogenase 12A1|chr5:25099768-25103159 REVERSE LENGTH=556
GLYMA_05G030000	red	UniRef100_T2DPJ3 Homeobox-leucine zipper protein HAT5-like protein n=1 Tax=Phaseolus vulgaris RepID=T2DPJ3_PHAVU	AT3G01470.1|Symbols:ATHB-1, ATHB1, HD-ZIP-1, HAT5, HB-1|homeobox 1|chr3:182648-184034 REVERSE LENGTH=272
GLYMA_05G032600	black	UniRef100_Q9FJI8 Gb|AAD39327.1 n=1 Tax=Arabidopsis thaliana RepID=Q9FJI8_ARATH	AT5G62580.1|Symbols:|ARM repeat superfamily protein|chr5:25120010-25122259 FORWARD LENGTH=615
GLYMA_05G033800	royalblue	UniRef100_G7JNR3 Ribosomal RNA small subunit methyltransferase G n=1 Tax=Medicago truncatula RepID=G7JNR3_MEDTR	AT5G50110.1|Symbols:|S-adenosyl-L-methionine-dependent methyltransferases superfamily protein|chr5:20373515-20376068 FORWARD LENGTH=292
GLYMA_05G034600	darkred	UniRef100_G7JNV1 Calmodulin binding protein n=1 Tax=Medicago truncatula RepID=G7JNV1_MEDTR	AT5G62570.2|Symbols:|Calmodulin binding protein-like|chr5:25114934-25116967 FORWARD LENGTH=494
GLYMA_05G044000	red	UniRef100_G7JMP6 Pectate lyase n=1 Tax=Medicago truncatula RepID=G7JMP6_MEDTR	AT5G63180.1|Symbols:|Pectin lyase-like superfamily protein|chr5:25341106-25343113 REVERSE LENGTH=432
GLYMA_05G044100	pink	UniRef100_G7JNQ6 DNA polymerase III subunit gamma/tau n=1 Tax=Medicago truncatula RepID=G7JNQ6_MEDTR	AT4G24790.2|Symbols:|AAA-type ATPase family protein|chr4:12778222-12781345 FORWARD LENGTH=857
GLYMA_05G044600	green	UniRef100_B9IF45 GDSL-motif lipase/hydrolase family protein n=1 Tax=Populus trichocarpa RepID=B9IF45_POPTR	AT3G48460.1|Symbols:|GDSL-like Lipase/Acylhydrolase superfamily protein|chr3:17949496-17951082 FORWARD LENGTH=381
GLYMA_05G045600	red	UniRef100_G7JMK9 Lysine/histidine transporter n=1 Tax=Medicago truncatula RepID=G7JMK9_MEDTR	AT1G24400.1|Symbols:LHT2, AATL2, ATLHT2|lysine histidine transporter 2|chr1:8651563-8653561 REVERSE LENGTH=441
GLYMA_05G045800	yellow	UniRef100_Q9FGW7 Emb|CAB62340.1 n=1 Tax=Arabidopsis thaliana RepID=Q9FGW7_ARATH	AT5G63350.1|Symbols:|unknown protein; BEST Arabidopsis thaliana protein match is: unknown protein (TAIR:AT3G48510.1); Has 103 Blast hits to 102 proteins in 13 species: Archae - 0; Bacteria - 0; Metazoa - 2; Fungi - 0; Plants - 101; Viruses - 0; Other Eukaryotes - 0 (source: NCBI BLink).|chr5:25380216-25381124 REVERSE LENGTH=302
GLYMA_05G047900	red	UniRef100_G0T436 Purple acid phosphatases n=1 Tax=Glycine max RepID=G0T436_SOYBN	AT5G50400.1|Symbols:ATPAP27, PAP27|purple acid phosphatase 27|chr5:20523575-20526231 REVERSE LENGTH=611
GLYMA_05G049900	black	UniRef100_G7KDI1 Dehydration-responsive element-binding protein 1F n=1 Tax=Medicago truncatula RepID=G7KDI1_MEDTR	AT1G12610.1|Symbols:DDF1|Integrase-type DNA-binding superfamily protein|chr1:4290205-4290834 REVERSE LENGTH=209
GLYMA_05G052900	yellow	UniRef100_G7JLB8 Immature colon carcinoma transcript 1 protein n=1 Tax=Medicago truncatula RepID=G7JLB8_MEDTR	AT1G62850.3|Symbols:|Class I peptide chain release factor|chr1:23272608-23274211 REVERSE LENGTH=236
GLYMA_05G054000	yellow	UniRef100_K7KN06 MATE efflux family protein n=1 Tax=Glycine max RepID=K7KN06_SOYBN	AT4G22790.1|Symbols:|MATE efflux family protein|chr4:11975153-11976628 REVERSE LENGTH=491
GLYMA_05G055000	black	UniRef100_Q9BBU5 Cu/Zn-superoxide dismutase copper chaperone n=1 Tax=Glycine max RepID=Q9BBU5_SOYBN	AT1G12520.1|Symbols:ATCCS, CCS|copper chaperone for SOD1|chr1:4267277-4268900 REVERSE LENGTH=320
GLYMA_05G055700	midnightblue	UniRef100_Q9LLQ5 Seed maturation protein PM40 n=1 Tax=Glycine max RepID=Q9LLQ5_SOYBN	AT1G62710.1|Symbols:BETA-VPE, BETAVPE|beta vacuolar processing enzyme|chr1:23224070-23226857 REVERSE LENGTH=486
GLYMA_05G057800	yellow	UniRef100_C6SVJ1 Proline-rich protein n=1 Tax=Glycine max RepID=C6SVJ1_SOYBN	AT2G45180.1|Symbols:|Bifunctional inhibitor/lipid-transfer protein/seed storage 2S albumin superfamily protein|chr2:18626377-18626781 FORWARD LENGTH=134
GLYMA_05G059300	black	UniRef100_G7JIW7 Glycogenin-2 n=1 Tax=Medicago truncatula RepID=G7JIW7_MEDTR	AT4G16600.1|Symbols:|Nucleotide-diphospho-sugar transferases superfamily protein|chr4:9350039-9352707 FORWARD LENGTH=494
GLYMA_05G062100	greenyellow	UniRef100_A5JNJ5 Dehydration-responsive element binding protein 6 n=1 Tax=Glycine max RepID=A5JNJ5_SOYBN	AT2G44940.1|Symbols:|Integrase-type DNA-binding superfamily protein|chr2:18537294-18538181 FORWARD LENGTH=295
GLYMA_05G063500	midnightblue	UniRef100_D9IXB2 ERF protein n=1 Tax=Glycine max RepID=D9IXB2_SOYBN	AT5G47230.1|Symbols:ERF5, ATERF-5, ATERF5|ethylene responsive element binding factor 5|chr5:19180072-19180974 FORWARD LENGTH=300
GLYMA_05G064500	black	UniRef100_R7WDV6 Sugar phosphate exchanger 2 n=1 Tax=Aegilops tauschii RepID=R7WDV6_AEGTA	AT4G17550.1|Symbols:|Major facilitator superfamily protein|chr4:9777938-9779738 REVERSE LENGTH=544
GLYMA_05G068000	red	UniRef100_Q5F305 Beta-amylase n=1 Tax=Glycine max RepID=Q5F305_SOYBN	AT4G17090.1|Symbols:CT-BMY, BAM3, BMY8|chloroplast beta-amylase|chr4:9605266-9607250 REVERSE LENGTH=548
GLYMA_05G068100	red	UniRef100_M7ZCI5 Poly(U)-specific endoribonuclease-B n=1 Tax=Triticum urartu RepID=M7ZCI5_TRIUA	AT4G17100.2|Symbols:|EXPRESSED IN: 23 plant structures; EXPRESSED DURING: 13 growth stages; CONTAINS InterPro DOMAIN/s: Endoribonuclease XendoU (InterPro:IPR018998).|chr4:9610164-9612513 REVERSE LENGTH=437
GLYMA_05G068400	black	UniRef100_G7JYN7 Baculoviral IAP repeat-containing protein n=1 Tax=Medicago truncatula RepID=G7JYN7_MEDTR	AT1G32740.1|Symbols:|SBP (S-ribonuclease binding protein) family protein|chr1:11844883-11846082 FORWARD LENGTH=312
GLYMA_05G076700	greenyellow	UniRef100_C5I847 Plastocyanin-like domain-containing protein n=1 Tax=Astragalus sinicus RepID=C5I847_ASTSI	AT3G27200.1|Symbols:|Cupredoxin superfamily protein|chr3:10043738-10044340 REVERSE LENGTH=174
GLYMA_05G076800	yellow	UniRef100_Q8GXH3 Protein OSB2, chloroplastic n=1 Tax=Arabidopsis thaliana RepID=OSB2_ARATH	AT4G20010.1|Symbols:PTAC9, OSB2|plastid transcriptionally active 9|chr4:10842128-10843989 FORWARD LENGTH=371
GLYMA_05G077100	green	UniRef100_Q0IJ86 Chloride channel n=1 Tax=Glycine max RepID=Q0IJ86_SOYBN	AT3G27170.1|Symbols:CLC-B, ATCLC-B|chloride channel B|chr3:10024147-10026921 FORWARD LENGTH=780
GLYMA_05G081600	greenyellow	UniRef100_G7IJL9 2-oxoglutarate-dependent dioxygenase n=1 Tax=Medicago truncatula RepID=G7IJL9_MEDTR	AT4G21200.1|Symbols:ATGA2OX8, GA2OX8|gibberellin 2-oxidase 8|chr4:11302751-11306601 FORWARD LENGTH=338
GLYMA_05G082200	black	UniRef100_W0M058 NBS-LRR protein n=1 Tax=Cicer arietinum RepID=W0M058_CICAR	AT5G66900.1|Symbols:|Disease resistance protein (CC-NBS-LRR class) family|chr5:26714931-26717757 REVERSE LENGTH=809
GLYMA_05G082400	green	UniRef100_W0M058 NBS-LRR protein n=1 Tax=Cicer arietinum RepID=W0M058_CICAR	AT5G66900.1|Symbols:|Disease resistance protein (CC-NBS-LRR class) family|chr5:26714931-26717757 REVERSE LENGTH=809
GLYMA_05G085200	greenyellow	UniRef100_G7K7Z2 Calcium-binding protein CML24 n=1 Tax=Medicago truncatula RepID=G7K7Z2_MEDTR	AT2G15680.1|Symbols:|Calcium-binding EF-hand family protein|chr2:6831024-6831587 FORWARD LENGTH=187
GLYMA_05G086400	red	UniRef100_L0AUD2 Cellulose synthase-like protein n=1 Tax=Populus tomentosa RepID=L0AUD2_POPTO	AT4G31590.1|Symbols:ATCSLC05, CSLC05, ATCSLC5, CSLC5|Cellulose-synthase-like C5|chr4:15309889-15312336 REVERSE LENGTH=692
GLYMA_05G094400	yellow	UniRef100_G3ECQ9 Rsmv23 protein n=1 Tax=Glycine max RepID=G3ECQ9_SOYBN	AT4G36950.1|Symbols:MAPKKK21|mitogen-activated protein kinase kinase kinase 21|chr4:17422834-17423844 REVERSE LENGTH=336
GLYMA_05G095500	green	UniRef100_G7K6N7 Remorin-like protein n=1 Tax=Medicago truncatula RepID=G7K6N7_MEDTR	AT1G45207.2|Symbols:|Remorin family protein|chr1:17130703-17133548 REVERSE LENGTH=555
GLYMA_05G095600	green	UniRef100_G7LD78 Uridylate kinase n=1 Tax=Medicago truncatula RepID=G7LD78_MEDTR	AT3G18680.1|Symbols:|Amino acid kinase family protein|chr3:6427533-6429520 FORWARD LENGTH=339
GLYMA_05G098600	green	UniRef100_Q43446 Lipoxygenase n=2 Tax=Glycine max RepID=Q43446_SOYBN	AT1G55020.1|Symbols:LOX1, ATLOX1|lipoxygenase 1|chr1:20525798-20530143 FORWARD LENGTH=859
GLYMA_05G100900	greenyellow	UniRef100_Q1H8M0 Cys2-His2 zinc finger protein n=1 Tax=Glycine max RepID=Q1H8M0_SOYBN	AT1G24625.1|Symbols:ZFP7|zinc finger protein 7|chr1:8726009-8726638 REVERSE LENGTH=209
GLYMA_05G102600	yellow	UniRef100_B9GHI3 Cation exchanger 2 family protein n=1 Tax=Populus trichocarpa RepID=B9GHI3_POPTR	AT3G13320.1|Symbols:CAX2, atcax2|cation exchanger 2|chr3:4315418-4317997 FORWARD LENGTH=441
GLYMA_05G109400	green	UniRef100_T2DNE4 Lysosomal Pro-X carboxypeptidase-like protein n=1 Tax=Phaseolus vulgaris RepID=T2DNE4_PHAVU	AT5G65760.1|Symbols:|Serine carboxypeptidase S28 family protein|chr5:26308289-26310891 FORWARD LENGTH=515
GLYMA_05G109600	black	UniRef100_G7JF94 Xyloglucan endotransglycosylase hydrolase n=1 Tax=Medicago truncatula RepID=G7JF94_MEDTR	AT5G65730.1|Symbols:XTH6|xyloglucan endotransglucosylase/hydrolase 6|chr5:26299080-26300290 FORWARD LENGTH=292
GLYMA_05G109800	greenyellow	UniRef100_I1K2H7 PIN11a n=1 Tax=Glycine max RepID=I1K2H7_SOYBN	AT5G15100.1|Symbols:PIN8, ATPIN8|Auxin efflux carrier family protein|chr5:4892159-4893937 REVERSE LENGTH=367
GLYMA_05G112200	green	UniRef100_B5KLZ6 LOL1 n=1 Tax=Bambusa oldhamii RepID=B5KLZ6_BAMOL	AT1G32540.3|Symbols:LOL1|lsd one like 1|chr1:11768043-11769591 FORWARD LENGTH=154
GLYMA_05G113000	yellow	UniRef100_G7JGH7 NAC domain protein n=1 Tax=Medicago truncatula RepID=G7JGH7_MEDTR	AT4G17980.1|Symbols:anac071, NAC071|NAC domain containing protein 71|chr4:9978850-9980038 REVERSE LENGTH=262
GLYMA_05G118300	yellow	UniRef100_A8MQN2 Dentin sialophosphoprotein-like protein n=2 Tax=Arabidopsis thaliana RepID=A8MQN2_ARATH	AT5G64170.1|Symbols:|dentin sialophosphoprotein-related|chr5:25672904-25675445 REVERSE LENGTH=566
GLYMA_05G118800	red	UniRef100_B9SDU7 Hydroxyacyl-ACP Dehydrase n=1 Tax=Ricinus communis RepID=B9SDU7_RICCO	AT2G22230.1|Symbols:|Thioesterase superfamily protein|chr2:9450042-9451427 FORWARD LENGTH=220
GLYMA_05G120300	yellow	UniRef100_D7L8A1 Amine oxidase family protein n=1 Tax=Arabidopsis lyrata subsp. lyrata RepID=D7L8A1_ARALL	AT3G09580.1|Symbols:|FAD/NAD(P)-binding oxidoreductase family protein|chr3:2942614-2944047 REVERSE LENGTH=477
GLYMA_05G125800	greenyellow	UniRef100_G7IML7 Reticuline oxidase-like protein n=1 Tax=Medicago truncatula RepID=G7IML7_MEDTR	AT1G30760.1|Symbols:|FAD-binding Berberine family protein|chr1:10918321-10920441 FORWARD LENGTH=534
GLYMA_05G128000	greenyellow	UniRef100_Q39831 Chlorophyll a/b-binding protein n=1 Tax=Glycine max RepID=Q39831_SOYBN	AT1G29930.1|Symbols:CAB1, AB140, CAB140, LHCB1.3|chlorophyll A/B binding protein 1|chr1:10478071-10478874 FORWARD LENGTH=267
GLYMA_05G128500	green	NA	NA
GLYMA_05G129200	yellow	NA	AT5G46295.1|Symbols:|unknown protein; BEST Arabidopsis thaliana protein match is: unknown protein (TAIR:AT1G06475.1); Has 30201 Blast hits to 17322 proteins in 780 species: Archae - 12; Bacteria - 1396; Metazoa - 17338; Fungi - 3422; Plants - 5037; Viruses - 0; Other Eukaryotes - 2996 (source: NCBI BLink).|chr5:18779904-18780119 REVERSE LENGTH=71
GLYMA_05G130200	pink	UniRef100_B9H834 Membrane family protein n=1 Tax=Populus trichocarpa RepID=B9H834_POPTR	AT4G18260.1|Symbols:|Cytochrome b561/ferric reductase transmembrane protein family|chr4:10093524-10097337 REVERSE LENGTH=545
GLYMA_05G130400	red	UniRef100_Q9FL38 Dbj|BAA96145.1 n=1 Tax=Arabidopsis thaliana RepID=Q9FL38_ARATH	AT5G46220.1|Symbols:|Protein of unknown function (DUF616)|chr5:18738827-18741964 FORWARD LENGTH=462
GLYMA_05G132000	yellow	UniRef100_K7SE25 ATP-and Zn(2+)-dependent metalloprotease 2 n=1 Tax=Glycine max RepID=K7SE25_SOYBN	AT2G30950.1|Symbols:VAR2, FTSH2|FtsH extracellular protease family|chr2:13174692-13177064 FORWARD LENGTH=695
GLYMA_05G135200	midnightblue	UniRef100_B9HVN0 Tetratricopeptide repeat-containing family protein n=1 Tax=Populus trichocarpa RepID=B9HVN0_POPTR	AT3G18420.1|Symbols:|Protein prenylyltransferase superfamily protein|chr3:6324771-6325721 REVERSE LENGTH=316
GLYMA_05G136600	pink	NA	AT2G01990.1|Symbols:|unknown protein; BEST Arabidopsis thaliana protein match is: unknown protein (TAIR:AT1G14630.1); Has 118 Blast hits to 118 proteins in 14 species: Archae - 0; Bacteria - 0; Metazoa - 0; Fungi - 0; Plants - 118; Viruses - 0; Other Eukaryotes - 0 (source: NCBI BLink).|chr2:465197-466497 REVERSE LENGTH=213
GLYMA_05G137000	pink	UniRef100_B9HJL4 Zinc finger family protein n=1 Tax=Populus trichocarpa RepID=B9HJL4_POPTR	AT2G01940.1|Symbols:SGR5, ATIDD15|C2H2-like zinc finger protein|chr2:432652-434917 FORWARD LENGTH=445
GLYMA_05G138700	black	UniRef100_T2DNL8 Xyloglucan endotransglucosylase/hydrolase protein 28-like protein n=1 Tax=Phaseolus vulgaris RepID=T2DNL8_PHAVU	AT1G14720.1|Symbols:XTR2, EXGT-A2, ATXTH28, XTH28|xyloglucan endotransglucosylase/hydrolase 28|chr1:5066806-5068466 REVERSE LENGTH=332
GLYMA_05G140700	black	UniRef100_B9GGW6 VQ motif-containing family protein n=1 Tax=Populus trichocarpa RepID=B9GGW6_POPTR	AT1G78410.1|Symbols:|VQ motif-containing protein|chr1:29502728-29503054 FORWARD LENGTH=108
GLYMA_05G142400	black	UniRef100_G7IGM5 Carbohydrate transporter/sugar porter n=1 Tax=Medicago truncatula RepID=G7IGM5_MEDTR	AT1G30220.1|Symbols:ATINT2, INT2|inositol transporter 2|chr1:10632957-10635439 REVERSE LENGTH=580
GLYMA_05G143000	yellow	NA	AT1G30260.1|Symbols:|BEST Arabidopsis thaliana protein match is: Galactosyltransferase family protein (TAIR:AT4G21060.1); Has 30 Blast hits to 30 proteins in 8 species: Archae - 0; Bacteria - 0; Metazoa - 0; Fungi - 0; Plants - 30; Viruses - 0; Other Eukaryotes - 0 (source: NCBI BLink).|chr1:10651159-10651452 FORWARD LENGTH=97
GLYMA_05G145200	yellow	UniRef100_G7J2H0 Serine/threonine protein phosphatase 6 regulatory ankyrin repeat subunit C n=1 Tax=Medicago truncatula RepID=G7J2H0_MEDTR	AT3G01750.1|Symbols:|Ankyrin repeat family protein|chr3:270615-272691 FORWARD LENGTH=664
GLYMA_05G149400	green	UniRef100_V5N828 Chloroplast pigment-binding protein CP26 n=1 Tax=Phaseolus vulgaris RepID=V5N828_PHAVU	AT4G10340.1|Symbols:LHCB5|light harvesting complex of photosystem II 5|chr4:6408200-6409496 FORWARD LENGTH=280
GLYMA_05G149900	green	UniRef100_G5ELZ2 FK506-binding protein n=1 Tax=Nicotiana tabacum RepID=G5ELZ2_TOBAC	AT5G48570.1|Symbols:ROF2, ATFKBP65, FKBP65|FKBP-type peptidyl-prolyl cis-trans isomerase family protein|chr5:19690746-19693656 REVERSE LENGTH=578
GLYMA_05G150400	pink	UniRef100_P35694 Brassinosteroid-regulated protein BRU1 n=3 Tax=Glycine max RepID=BRU1_SOYBN	AT3G23730.1|Symbols:XTH16|xyloglucan endotransglucosylase/hydrolase 16|chr3:8550222-8551248 FORWARD LENGTH=291
GLYMA_05G150700	yellow	UniRef100_G7LH44 Indole-3-acetate beta-glucosyltransferase n=1 Tax=Medicago truncatula RepID=G7LH44_MEDTR	AT4G15550.1|Symbols:IAGLU|indole-3-acetate beta-D-glucosyltransferase|chr4:8877877-8879301 REVERSE LENGTH=474
GLYMA_05G151300	red	UniRef100_Q93YH7 Selenium binding protein (Fragment) n=1 Tax=Glycine max RepID=Q93YH7_SOYBN	AT4G14040.1|Symbols:EDA38, SBP2|selenium-binding protein 2|chr4:8100691-8102828 REVERSE LENGTH=487
GLYMA_05G152500	yellow	UniRef100_B9GFT7 Transferase family protein n=1 Tax=Populus trichocarpa RepID=B9GFT7_POPTR	AT4G13840.1|Symbols:|HXXXD-type acyl-transferase family protein|chr4:8014088-8016326 REVERSE LENGTH=428
GLYMA_05G153000	red	UniRef100_G7JA72 Magnesium transporter NIPA2 n=1 Tax=Medicago truncatula RepID=G7JA72_MEDTR	AT4G13800.1|Symbols:|Protein of unknown function (DUF803)|chr4:8002129-8003858 REVERSE LENGTH=336
GLYMA_05G158700	black	UniRef100_Q84XC0 Calcineurin B-like-interacting protein kinase n=1 Tax=Pisum sativum RepID=Q84XC0_PEA	AT4G18700.1|Symbols:CIPK12, SnRK3.9, ATWL4, WL4|CBL-interacting protein kinase 12|chr4:10289110-10290579 REVERSE LENGTH=489
GLYMA_05G160100	green	UniRef100_B9I970 Nodulin MtN21 family protein n=1 Tax=Populus trichocarpa RepID=B9I970_POPTR	AT3G30340.1|Symbols:|nodulin MtN21 /EamA-like transporter family protein|chr3:11956626-11958969 FORWARD LENGTH=364
GLYMA_05G163400	pink	UniRef100_T2DNG4 GDSL esterase/lipase n=1 Tax=Phaseolus vulgaris RepID=T2DNG4_PHAVU	AT5G45670.1|Symbols:|GDSL-like Lipase/Acylhydrolase superfamily protein|chr5:18528600-18530164 FORWARD LENGTH=362
GLYMA_05G166900	black	UniRef100_G7L8R4 Cytochrome P450 n=1 Tax=Medicago truncatula RepID=G7L8R4_MEDTR	AT5G36110.1|Symbols:CYP716A1|cytochrome P450, family 716, subfamily A, polypeptide 1|chr5:14195377-14197613 FORWARD LENGTH=477
GLYMA_05G169900	pink	UniRef100_G7L9J5 Basic blue protein n=1 Tax=Medicago truncatula RepID=G7L9J5_MEDTR	AT2G02850.1|Symbols:ARPN|plantacyanin|chr2:826630-827720 REVERSE LENGTH=129
GLYMA_05G173100	green	UniRef100_B9HV08 Ribosomal family protein n=1 Tax=Populus trichocarpa RepID=B9HV08_POPTR	AT1G16790.1|Symbols:|ribosomal protein-related|chr1:5744638-5745072 FORWARD LENGTH=144
GLYMA_05G175500	red	UniRef100_Q6A4W9 GTP cyclohydrolase II/3,4-dihydroxy-2-butanone 4-phosphate synthase n=1 Tax=Malus domestica RepID=Q6A4W9_MALDO	AT5G64300.1|Symbols:ATGCH, GCH, ATRIBA1, RFD1|GTP cyclohydrolase II|chr5:25718459-25720790 FORWARD LENGTH=543
GLYMA_05G176100	green	UniRef100_B9HFD8 Serine/threonine protein kinase n=2 Tax=Populus trichocarpa RepID=B9HFD8_POPTR	AT4G33950.1|Symbols:OST1, SNRK2-6, SRK2E, SNRK2.6, P44, ATOST1|Protein kinase superfamily protein|chr4:16272364-16274657 FORWARD LENGTH=362
GLYMA_05G177000	yellow	NA	AT4G39970.1|Symbols:|Haloacid dehalogenase-like hydrolase (HAD) superfamily protein|chr4:18536678-18538429 REVERSE LENGTH=316
GLYMA_05G180700	black	UniRef100_G7LAD4 Glucan 1,3-beta-glucosidase n=1 Tax=Medicago truncatula RepID=G7LAD4_MEDTR	NA
GLYMA_05G182500	yellow	UniRef100_Q93XA2 TGA-type basic leucine zipper protein TGA1.1 n=3 Tax=Phaseolus vulgaris RepID=Q93XA2_PHAVU	AT5G65210.5|Symbols:TGA1|bZIP transcription factor family protein|chr5:26059031-26060749 FORWARD LENGTH=368
GLYMA_05G183500	yellow	UniRef100_Q9SJ02 Stress enhanced protein 2, chloroplastic n=1 Tax=Arabidopsis thaliana RepID=STEP2_ARATH	AT2G21970.1|Symbols:SEP2|stress enhanced protein 2|chr2:9357188-9357874 REVERSE LENGTH=202
GLYMA_05G186300	red	UniRef100_Q9FGF6 Root meristem growth factor 9 n=1 Tax=Arabidopsis thaliana RepID=RGF9_ARATH	AT5G64770.1|Symbols:RGF9|Encodes a root meristem growth factor (RGF). Belongs to a family of functionally redundant homologous peptides that are secreted, tyrosine-sulfated, and expressed mainly in the stem cell area and the innermost layer of central columella cells. RGFs are required for maintenance of the root stem cell niche and transit amplifying cell proliferation. Members of this family in…
GLYMA_05G186700	green	UniRef100_G7LC78 Ethylene-responsive transcription factor n=1 Tax=Medicago truncatula RepID=G7LC78_MEDTR	AT5G61890.1|Symbols:|Integrase-type DNA-binding superfamily protein|chr5:24852639-24853744 REVERSE LENGTH=248
GLYMA_05G187800	green	UniRef100_E4MVW8 mRNA, clone: RTFL01-06-O09 n=2 Tax=Eutrema RepID=E4MVW8_THEHA	AT5G09850.1|Symbols:|Transcription elongation factor (TFIIS) family protein|chr5:3063488-3065221 REVERSE LENGTH=353
GLYMA_05G188000	pink	UniRef100_J8RQF7 LPXTG-domain-containing protein cell wall anchor domain (Fragment) n=1 Tax=Bacillus cereus BAG2X1-2 RepID=J8RQF7_BACCE	NA
GLYMA_05G188200	greenyellow	UniRef100_G7LC98 Fibrillin n=1 Tax=Medicago truncatula RepID=G7LC98_MEDTR	AT5G09820.2|Symbols:|Plastid-lipid associated protein PAP / fibrillin family protein|chr5:3056090-3057380 REVERSE LENGTH=273
GLYMA_05G188500	yellow	UniRef100_B9V284 Plastid carbamoylphosphate synthetase small subunit 1 n=1 Tax=Medicago truncatula RepID=B9V284_MEDTR	AT3G27740.1|Symbols:CARA|carbamoyl phosphate synthetase A|chr3:10281470-10283792 REVERSE LENGTH=430
GLYMA_05G190200	pink	UniRef100_Q9LSB1 UDP-glucuronate:xylan alpha-glucuronosyltransferase 1 n=1 Tax=Arabidopsis thaliana RepID=GUX1_ARATH	AT3G18660.2|Symbols:PGSIP1, GUX1|plant glycogenin-like starch initiation protein 1|chr3:6419211-6421959 REVERSE LENGTH=659
GLYMA_05G194600	greenyellow	UniRef100_G7LEY2 Amino acid permease n=1 Tax=Medicago truncatula RepID=G7LEY2_MEDTR	AT5G09220.1|Symbols:AAP2|amino acid permease 2|chr5:2866867-2868863 FORWARD LENGTH=493
GLYMA_05G195500	yellow	UniRef100_G7LFP2 Glutamyl-tRNA(Gln) amidotransferase subunit A n=2 Tax=Medicago truncatula RepID=G7LFP2_MEDTR	AT5G64440.1|Symbols:AtFAAH, FAAH|fatty acid amide hydrolase|chr5:25766229-25770260 FORWARD LENGTH=607
GLYMA_05G195900	black	UniRef100_G7LFP8 Cyclase/dehydrase family protein n=1 Tax=Medicago truncatula RepID=G7LFP8_MEDTR	AT5G08720.1|Symbols:|CONTAINS InterPro DOMAIN/s: Streptomyces cyclase/dehydrase (InterPro:IPR005031); BEST Arabidopsis thaliana protein match is: Polyketide cyclase / dehydrase and lipid transport protein (TAIR:AT4G01650.1); Has 30201 Blast hits to 17322 proteins in 780 species: Archae - 12; Bacteria - 1396; Metazoa - 17338; Fungi - 3422; Plants - 5037; Viruses - 0; Other Eukaryotes - 2996 (sourc…
GLYMA_05G196400	yellow	UniRef100_B5AGY8 Plasma membrane receptor-like kinase n=1 Tax=Medicago truncatula RepID=B5AGY8_MEDTR	AT5G63710.1|Symbols:|Leucine-rich repeat protein kinase family protein|chr5:25499475-25502598 FORWARD LENGTH=614
GLYMA_05G198400	pink	UniRef100_Q8LE89 VQ motif-containing protein n=1 Tax=Arabidopsis thaliana RepID=Q8LE89_ARATH	AT5G08480.2|Symbols:|VQ motif-containing protein|chr5:2744486-2745007 FORWARD LENGTH=173
GLYMA_05G200700	black	UniRef100_G7LIT7 ADP-ribosylation factor GTPase-activating protein n=1 Tax=Medicago truncatula RepID=G7LIT7_MEDTR	AT5G13300.1|Symbols:SFC, VAN3, AGD3|ARF GTPase-activating protein|chr5:4255923-4262018 REVERSE LENGTH=827
GLYMA_05G200900	royalblue	UniRef100_B8XJY7 Inducer of CBF expression 3 n=1 Tax=Glycine max RepID=B8XJY7_SOYBN	AT3G26744.4|Symbols:ICE1, ATICE1, SCRM|basic helix-loop-helix (bHLH) DNA-binding superfamily protein|chr3:9832953-9834790 REVERSE LENGTH=494
GLYMA_05G202000	green	UniRef100_Q9LSM7 Cyclin-dependent protein kinase-like n=1 Tax=Arabidopsis thaliana RepID=Q9LSM7_ARATH	AT5G50860.1|Symbols:|Protein kinase superfamily protein|chr5:20693778-20696983 REVERSE LENGTH=580
GLYMA_05G202600	green	UniRef100_T2DN66 Bidirectional sugar transporter SWEET12 n=1 Tax=Phaseolus vulgaris RepID=T2DN66_PHAVU	AT5G23660.1|Symbols:MTN3, SWEET12, AtSWEET12|homolog of Medicago truncatula MTN3|chr5:7971936-7973796 REVERSE LENGTH=285
GLYMA_05G203700	greenyellow	UniRef100_E7E1K2 Metal ion binding n=1 Tax=Phaseolus vulgaris RepID=E7E1K2_PHAVU	AT5G50740.1|Symbols:|Heavy metal transport/detoxification superfamily protein|chr5:20635983-20637847 REVERSE LENGTH=283
GLYMA_05G208100	pink	UniRef100_E1ACC4 Kinesin KinG n=1 Tax=Arabidopsis thaliana RepID=E1ACC4_ARATH	AT1G63640.1|Symbols:|P-loop nucleoside triphosphate hydrolases superfamily protein with CH (Calponin Homology) domain|chr1:23589234-23595139 REVERSE LENGTH=1071
GLYMA_05G210300	yellow	UniRef100_B2ZTC6 BEL14 protein (Fragment) n=1 Tax=Solanum etuberosum RepID=B2ZTC6_9SOLN	AT5G41410.1|Symbols:BEL1|POX (plant homeobox) family protein|chr5:16580424-16583770 FORWARD LENGTH=611
GLYMA_05G210900	pink	UniRef100_A7PZL3 Probable polygalacturonase n=1 Tax=Vitis vinifera RepID=PGLR_VITVI	AT4G23500.1|Symbols:|Pectin lyase-like superfamily protein|chr4:12264640-12267074 FORWARD LENGTH=495
GLYMA_05G211700	yellow	UniRef100_P31531 1-aminocyclopropane-1-carboxylate synthase n=2 Tax=Glycine max RepID=1A1C_SOYBN	AT3G61510.1|Symbols:ACS1, AT-ACS1|ACC synthase 1|chr3:22763495-22765730 REVERSE LENGTH=488
GLYMA_05G212300	green	NA	AT5G41590.1|Symbols:|Protein of unknown function (DUF567)|chr5:16632221-16633896 REVERSE LENGTH=221
GLYMA_05G212800	yellow	UniRef100_C6TKL2 Reticulon-like protein n=1 Tax=Glycine max RepID=C6TKL2_SOYBN	AT4G11220.1|Symbols:BTI2, RTNLB2|VIRB2-interacting protein 2|chr4:6838176-6839578 REVERSE LENGTH=271
GLYMA_05G214300	black	UniRef100_B9GX60 Leucine-rich repeat transmembrane protein kinase n=1 Tax=Populus trichocarpa RepID=B9GX60_POPTR	AT4G23740.1|Symbols:|Leucine-rich repeat protein kinase family protein|chr4:12367063-12369159 FORWARD LENGTH=638
GLYMA_05G215600	yellow	UniRef100_T2DMR0 Lysine histidine transporter 1-like protein n=1 Tax=Phaseolus vulgaris RepID=T2DMR0_PHAVU	AT5G41800.1|Symbols:|Transmembrane amino acid transporter family protein|chr5:16733842-16735888 FORWARD LENGTH=452
GLYMA_05G216100	yellow	NA	NA
GLYMA_05G216900	red	NA	AT4G23880.1|Symbols:|unknown protein; Has 73 Blast hits to 69 proteins in 22 species: Archae - 0; Bacteria - 4; Metazoa - 9; Fungi - 2; Plants - 18; Viruses - 0; Other Eukaryotes - 40 (source: NCBI BLink).|chr4:12415789-12416388 REVERSE LENGTH=199
GLYMA_05G219900	yellow	UniRef100_D7M8Y3 Short-chain dehydrogenase/reductase family protein n=1 Tax=Arabidopsis lyrata subsp. lyrata RepID=D7M8Y3_ARALL	AT4G24050.1|Symbols:|NAD(P)-binding Rossmann-fold superfamily protein|chr4:12497287-12499661 FORWARD LENGTH=332
GLYMA_05G221800	yellow	NA	AT5G35320.1|Symbols:|unknown protein; Has 1807 Blast hits to 1807 proteins in 277 species: Archae - 0; Bacteria - 0; Metazoa - 736; Fungi - 347; Plants - 385; Viruses - 0; Other Eukaryotes - 339 (source: NCBI BLink).|chr5:13521893-13523144 FORWARD LENGTH=225
GLYMA_05G221900	green	UniRef100_G7LIX3 Auxin-induced protein 6B n=1 Tax=Medicago truncatula RepID=G7LIX3_MEDTR	AT3G43120.1|Symbols:|SAUR-like auxin-responsive protein family|chr3:15094644-15095312 FORWARD LENGTH=160
GLYMA_05G222000	yellow	UniRef100_G7LJJ0 Galactokinase n=1 Tax=Medicago truncatula RepID=G7LJJ0_MEDTR	AT3G10700.1|Symbols:GalAK|galacturonic acid kinase|chr3:3346789-3350863 REVERSE LENGTH=424
GLYMA_05G222500	black	UniRef100_G7LJK0 Transmembrane and coiled-coil domain-containing protein n=1 Tax=Medicago truncatula RepID=G7LJK0_MEDTR	AT2G19600.1|Symbols:ATKEA4, KEA4|K+ efflux antiporter 4|chr2:8479275-8483482 FORWARD LENGTH=592
GLYMA_05G233200	yellow	UniRef100_G7KE79 Cytochrome P450 n=1 Tax=Medicago truncatula RepID=G7KE79_MEDTR	AT5G07990.1|Symbols:TT7, CYP75B1, D501|Cytochrome P450 superfamily protein|chr5:2560437-2562859 FORWARD LENGTH=513
GLYMA_05G233300	black	UniRef100_G7L918 Aluminum activated malate transporter n=1 Tax=Medicago truncatula RepID=G7L918_MEDTR	AT3G18440.1|Symbols:AtALMT9, ALMT9|aluminum-activated malate transporter 9|chr3:6328181-6330652 FORWARD LENGTH=598
GLYMA_05G233500	yellow	NA	AT1G13360.1|Symbols:|unknown protein; BEST Arabidopsis thaliana protein match is: unknown protein (TAIR:AT3G25870.1); Has 69 Blast hits to 69 proteins in 16 species: Archae - 0; Bacteria - 0; Metazoa - 6; Fungi - 0; Plants - 63; Viruses - 0; Other Eukaryotes - 0 (source: NCBI BLink).|chr1:4577229-4577813 REVERSE LENGTH=194
GLYMA_05G233700	yellow	UniRef100_D0EP06 CONSTANS-like zinc finger protein n=1 Tax=Glycine max RepID=D0EP06_SOYBN	AT1G25440.1|Symbols:|B-box type zinc finger protein with CCT domain|chr1:8933939-8935284 REVERSE LENGTH=417
GLYMA_05G235200	royalblue	UniRef100_B9HW29 33 kDa secretory family protein n=1 Tax=Populus trichocarpa RepID=B9HW29_POPTR	AT2G01660.1|Symbols:PDLP6|plasmodesmata-located protein 6|chr2:290973-292496 REVERSE LENGTH=288
GLYMA_05G240200	green	NA	AT1G14780.1|Symbols:|MAC/Perforin domain-containing protein|chr1:5091020-5093873 FORWARD LENGTH=627
GLYMA_05G241600	green	UniRef100_G7LCC3 Histidine kinase n=1 Tax=Medicago truncatula RepID=G7LCC3_MEDTR	AT2G01830.1|Symbols:WOL, CRE1, WOL1, AHK4, ATCRE1|CHASE domain containing histidine kinase protein|chr2:363332-367429 REVERSE LENGTH=1057
GLYMA_05G241900	black	UniRef100_G7KMM3 RING finger protein n=2 Tax=Medicago truncatula RepID=G7KMM3_MEDTR	AT1G73760.1|Symbols:|RING/U-box superfamily protein|chr1:27739366-27741161 REVERSE LENGTH=367
GLYMA_05G243300	red	NA	AT1G18060.1|Symbols:|unknown protein; INVOLVED IN: biological_process unknown; LOCATED IN: chloroplast; EXPRESSED IN: 22 plant structures; EXPRESSED DURING: 13 growth stages; Has 74 Blast hits to 74 proteins in 29 species: Archae - 0; Bacteria - 19; Metazoa - 0; Fungi - 0; Plants - 49; Viruses - 0; Other Eukaryotes - 6 (source: NCBI BLink).|chr1:6212065-6213314 REVERSE LENGTH=226
GLYMA_05G245200	black	UniRef100_I1K5D1 Peptidyl-prolyl cis-trans isomerase n=1 Tax=Glycine max RepID=I1K5D1_SOYBN	AT1G18170.1|Symbols:|FKBP-like peptidyl-prolyl cis-trans isomerase family protein|chr1:6254291-6255507 FORWARD LENGTH=247
GLYMA_05G245300	black	UniRef100_Q1SMZ9 Protein kinase n=1 Tax=Medicago truncatula RepID=Q1SMZ9_MEDTR	AT1G73660.1|Symbols:|protein tyrosine kinase family protein|chr1:27692247-27696718 REVERSE LENGTH=1030
GLYMA_05G245600	midnightblue	UniRef100_Q93YA8 Calcium binding protein n=1 Tax=Sesbania rostrata RepID=Q93YA8_SESRO	AT1G18210.2|Symbols:|Calcium-binding EF-hand family protein|chr1:6268273-6268785 REVERSE LENGTH=170
GLYMA_05G245700	yellow	NA	NA
GLYMA_05G247500	yellow	UniRef100_B1PC61 Outward rectifying potassium channel n=1 Tax=Populus euphratica RepID=B1PC61_POPEU	AT3G02850.1|Symbols:SKOR|STELAR K+ outward rectifier|chr3:619701-623473 REVERSE LENGTH=828
GLYMA_05G247800	yellow	UniRef100_G7LE88 Purple acid phosphatase n=1 Tax=Medicago truncatula RepID=G7LE88_MEDTR	AT1G14700.1|Symbols:PAP3, ATPAP3|purple acid phosphatase 3|chr1:5058680-5060988 FORWARD LENGTH=366
GLYMA_06G003800	midnightblue	UniRef100_Q0PJM0 MYB transcription factor MYB48 n=1 Tax=Glycine max RepID=Q0PJM0_SOYBN	AT4G38620.1|Symbols:ATMYB4, MYB4|myb domain protein 4|chr4:18053866-18054876 FORWARD LENGTH=282
GLYMA_06G004500	red	UniRef100_A9PAI6 Auxin influx carrier family protein n=1 Tax=Populus trichocarpa RepID=A9PAI6_POPTR	AT2G21050.1|Symbols:LAX2|like AUXIN RESISTANT 2|chr2:9034289-9036439 FORWARD LENGTH=483
GLYMA_06G004900	cyan	UniRef100_B9H158 Proline-rich family protein n=1 Tax=Populus trichocarpa RepID=B9H158_POPTR	AT2G16630.1|Symbols:|Pollen Ole e 1 allergen and extensin family protein|chr2:7209286-7210872 FORWARD LENGTH=359
GLYMA_06G005100	yellow	UniRef100_C6T429 Peptidyl-prolyl cis-trans isomerase n=1 Tax=Glycine max RepID=C6T429_SOYBN	AT2G16600.1|Symbols:ROC3|rotamase CYP 3|chr2:7200862-7201383 FORWARD LENGTH=173
GLYMA_06G005300	greenyellow	NA	NA
GLYMA_06G005700	yellow	UniRef100_B6DX57 5'-methylthioadenosine nucleosidase n=1 Tax=Lupinus luteus RepID=B6DX57_LUPLU	AT4G38800.1|Symbols:ATMTN1, ATMTAN1, MTN1, MTAN1|methylthioadenosine nucleosidase 1|chr4:18113355-18114996 REVERSE LENGTH=267
GLYMA_06G010200	yellow	UniRef100_Q0GPF9 BZIP transcription factor bZIP123 n=1 Tax=Glycine max RepID=Q0GPF9_SOYBN	AT4G34590.1|Symbols:ATB2, GBF6, AtbZIP11, BZIP11|G-box binding factor 6|chr4:16522449-16522928 FORWARD LENGTH=159
GLYMA_06G010900	green	UniRef100_B0BLI4 CM0216.380.nc protein n=1 Tax=Lotus japonicus RepID=B0BLI4_LOTJA	AT4G34560.1|Symbols:|unknown protein; BEST Arabidopsis thaliana protein match is: unknown protein (TAIR:AT5G66440.1); Has 67 Blast hits to 66 proteins in 11 species: Archae - 0; Bacteria - 0; Metazoa - 0; Fungi - 0; Plants - 67; Viruses - 0; Other Eukaryotes - 0 (source: NCBI BLink).|chr4:16507923-16508588 FORWARD LENGTH=221
GLYMA_06G011700	yellow	UniRef100_I1K764 Glucose-1-phosphate adenylyltransferase n=1 Tax=Glycine max RepID=I1K764_SOYBN	AT4G39210.1|Symbols:APL3|Glucose-1-phosphate adenylyltransferase family protein|chr4:18260332-18263181 FORWARD LENGTH=521
GLYMA_06G012100	greenyellow	UniRef100_H6S370 Leucoanthocyanidin reductase (Fragment) n=1 Tax=Prunus avium RepID=H6S370_PRUAV	NA
GLYMA_06G013400	yellow	UniRef100_G7J6J1 BURP domain-containing protein n=1 Tax=Medicago truncatula RepID=G7J6J1_MEDTR	AT1G49320.1|Symbols:ATUSPL1, USPL1|unknown seed protein like 1|chr1:18246441-18247817 FORWARD LENGTH=280
GLYMA_06G015200	yellow	UniRef100_G7J5Z4 RING-H2 finger protein ATL1B n=1 Tax=Medicago truncatula RepID=G7J5Z4_MEDTR	AT1G20823.1|Symbols:|RING/U-box superfamily protein|chr1:7238880-7239473 FORWARD LENGTH=197
GLYMA_06G015900	yellow	UniRef100_Q38IX0 Glyceraldehyde-3-phosphate dehydrogenase B subunit n=1 Tax=Glycine max RepID=Q38IX0_SOYBN	AT1G42970.1|Symbols:GAPB|glyceraldehyde-3-phosphate dehydrogenase B subunit|chr1:16127552-16129584 FORWARD LENGTH=447
GLYMA_06G018700	black	UniRef100_M8BG23 Chitin elicitor-binding protein n=1 Tax=Aegilops tauschii RepID=M8BG23_AEGTA	AT1G42430.1|Symbols:|unknown protein; BEST Arabidopsis thaliana protein match is: unknown protein (TAIR:AT3G55760.3); Has 186 Blast hits to 143 proteins in 47 species: Archae - 0; Bacteria - 23; Metazoa - 14; Fungi - 6; Plants - 87; Viruses - 0; Other Eukaryotes - 56 (source: NCBI BLink).|chr1:15891512-15894322 FORWARD LENGTH=426
GLYMA_06G019000	red	NA	AT5G42290.1|Symbols:|transcription activator-related|chr5:16911700-16912032 FORWARD LENGTH=110
GLYMA_06G020400	yellow	UniRef100_P16002 Plastocyanin, chloroplastic n=1 Tax=Pisum sativum RepID=PLAS_PEA	AT1G76100.1|Symbols:PETE1|plastocyanin 1|chr1:28554217-28554732 REVERSE LENGTH=171
GLYMA_06G021200	yellow	UniRef100_G7J5V1 Nucleoredoxin n=1 Tax=Medicago truncatula RepID=G7J5V1_MEDTR	AT1G60420.1|Symbols:|DC1 domain-containing protein|chr1:22261978-22264243 FORWARD LENGTH=578
GLYMA_06G022800	cyan	UniRef100_G7I7T3 GDSL esterase/lipase n=1 Tax=Medicago truncatula RepID=G7I7T3_MEDTR	AT1G75900.1|Symbols:|GDSL-like Lipase/Acylhydrolase superfamily protein|chr1:28499179-28500943 FORWARD LENGTH=364
GLYMA_06G023400	green	NA	AT3G21570.1|Symbols:|unknown protein; Has 43 Blast hits to 43 proteins in 13 species: Archae - 0; Bacteria - 0; Metazoa - 0; Fungi - 0; Plants - 43; Viruses - 0; Other Eukaryotes - 0 (source: NCBI BLink).|chr3:7600297-7600707 REVERSE LENGTH=136
GLYMA_06G024500	green	UniRef100_G7I774 Gibberellin-regulated protein n=1 Tax=Medicago truncatula RepID=G7I774_MEDTR	AT1G75750.2|Symbols:GASA1|GAST1 protein homolog 1|chr1:28441813-28442284 REVERSE LENGTH=97
GLYMA_06G031400	green	UniRef100_Q1A173 Protein RADIALIS-like 6 n=1 Tax=Arabidopsis thaliana RepID=RADL6_ARATH	AT1G75250.2|Symbols:ATRL6, RSM3, RL6|RAD-like 6|chr1:28244463-28245453 REVERSE LENGTH=97
GLYMA_06G034100	pink	UniRef100_Q9LN65 F18O14.5 n=1 Tax=Arabidopsis thaliana RepID=Q9LN65_ARATH	AT1G19330.2|Symbols:|unknown protein; FUNCTIONS IN: molecular_function unknown; INVOLVED IN: biological_process unknown; LOCATED IN: cellular_component unknown; EXPRESSED IN: 22 plant structures; EXPRESSED DURING: 13 growth stages; BEST Arabidopsis thaliana protein match is: unknown protein (TAIR:AT1G75060.1); Has 145 Blast hits to 145 proteins in 43 species: Archae - 0; Bacteria - 0; Metazoa - 4…
GLYMA_06G035900	red	UniRef100_A9PFI7 Cytochrome b6f complex subuni family protein n=1 Tax=Populus trichocarpa RepID=A9PFI7_POPTR	AT2G26500.1|Symbols:|cytochrome b6f complex subunit (petM), putative|chr2:11270370-11270747 FORWARD LENGTH=125
GLYMA_06G044400	yellow	UniRef100_K0E174 Gibberellin-regulated protein n=1 Tax=Populus tomentosa RepID=K0E174_POPTO	AT5G59845.1|Symbols:|Gibberellin-regulated family protein|chr5:24111443-24111808 FORWARD LENGTH=89
GLYMA_06G047000	green	UniRef100_B7FH07 Transcription factor lim1 n=1 Tax=Medicago truncatula RepID=B7FH07_MEDTR	AT1G10200.1|Symbols:WLIM1|GATA type zinc finger transcription factor family protein|chr1:3346677-3347763 REVERSE LENGTH=190
GLYMA_06G050300	yellow	UniRef100_G7J714 Zinc finger CCCH domain-containing protein n=1 Tax=Medicago truncatula RepID=G7J714_MEDTR	AT2G19810.1|Symbols:|CCCH-type zinc finger family protein|chr2:8550419-8551498 FORWARD LENGTH=359
GLYMA_06G050500	black	NA	AT5G11740.1|Symbols:AGP15, ATAGP15|arabinogalactan protein 15|chr5:3784318-3784503 FORWARD LENGTH=61
GLYMA_06G052400	royalblue	NA	AT5G11890.1|Symbols:|FUNCTIONS IN: molecular_function unknown; LOCATED IN: plasma membrane; EXPRESSED IN: 12 plant structures; EXPRESSED DURING: 6 growth stages; BEST Arabidopsis thaliana protein match is: Late embryogenesis abundant (LEA) hydroxyproline-rich glycoprotein family (TAIR:AT1G17620.1); Has 1807 Blast hits to 1807 proteins in 277 species: Archae - 0; Bacteria - 0; Metazoa - 736; Fungi…
GLYMA_06G053200	darkred	UniRef100_Q40465 Eukaryotic initiation factor 4A-11 n=1 Tax=Nicotiana tabacum RepID=IF411_TOBAC	AT3G13920.1|Symbols:EIF4A1, RH4, TIF4A1|eukaryotic translation initiation factor 4A1|chr3:4592635-4594128 REVERSE LENGTH=412
GLYMA_06G054700	green	UniRef100_Q9XGS6 Cytosolic class II low molecular weight heat shock protein n=1 Tax=Prunus dulcis RepID=Q9XGS6_PRUDU	AT5G12020.1|Symbols:HSP17.6II|17.6 kDa class II heat shock protein|chr5:3882409-3882876 REVERSE LENGTH=155
GLYMA_06G056000	pink	UniRef100_F8WLD0 Ferredoxin-like protein n=1 Tax=Citrus unshiu RepID=F8WLD0_CITUN	AT1G02180.1|Symbols:|ferredoxin-related|chr1:413619-414505 REVERSE LENGTH=226
GLYMA_06G056800	yellow	NA	NA
GLYMA_06G057400	midnightblue	UniRef100_T2DP47 Copper transporter 5-like protein n=1 Tax=Phaseolus vulgaris RepID=T2DP47_PHAVU	AT5G20650.1|Symbols:COPT5|copper transporter 5|chr5:6985481-6985921 REVERSE LENGTH=146
GLYMA_06G060600	red	NA	AT2G24960.2|Symbols:|unknown protein; FUNCTIONS IN: molecular_function unknown; INVOLVED IN: biological_process unknown; LOCATED IN: cellular_component unknown; EXPRESSED IN: 21 plant structures; EXPRESSED DURING: 12 growth stages; BEST Arabidopsis thaliana protein match is: unknown protein (TAIR:AT4G02210.2); Has 30201 Blast hits to 17322 proteins in 780 species: Archae - 12; Bacteria - 1396; Me…
GLYMA_06G061000	black	UniRef100_G7J9T7 Pentatricopeptide repeat-containing protein n=1 Tax=Medicago truncatula RepID=G7J9T7_MEDTR	AT4G31850.1|Symbols:PGR3|proton gradient regulation 3|chr4:15403020-15406358 FORWARD LENGTH=1112
GLYMA_06G061700	yellow	UniRef100_G7I7N3 Chorismate mutase n=3 Tax=Medicago truncatula RepID=G7I7N3_MEDTR	AT5G10870.1|Symbols:ATCM2, CM2|chorismate mutase 2|chr5:3430691-3432272 REVERSE LENGTH=265
GLYMA_06G063500	yellow	UniRef100_G7J9W3 Two-component response regulator ARR1 n=1 Tax=Medicago truncatula RepID=G7J9W3_MEDTR	AT2G25180.1|Symbols:ARR12, RR12|response regulator 12|chr2:10724490-10726961 REVERSE LENGTH=596
GLYMA_06G064400	black	UniRef100_G7JLW0 Wall-associated receptor kinase-like protein n=1 Tax=Medicago truncatula RepID=G7JLW0_MEDTR	AT2G25220.1|Symbols:|Protein kinase superfamily protein|chr2:10742918-10745540 REVERSE LENGTH=414
GLYMA_06G064900	black	UniRef100_B9I1J0 Zinc finger family protein n=1 Tax=Populus trichocarpa RepID=B9I1J0_POPTR	AT2G34200.1|Symbols:|RING/FYVE/PHD zinc finger superfamily protein|chr2:14441105-14441882 FORWARD LENGTH=222
GLYMA_06G065200	darkred	UniRef100_A5Y4G8 Class II KNOX homeobox transcription factor n=1 Tax=Medicago truncatula RepID=A5Y4G8_MEDTR	AT5G25220.1|Symbols:KNAT3|KNOTTED1-like homeobox gene 3|chr5:8736208-8738115 FORWARD LENGTH=431
GLYMA_06G065400	yellow	UniRef100_K9P1I9 Stress induced protein n=1 Tax=Morella rubra RepID=K9P1I9_9ROSI	AT5G25240.1|Symbols:|unknown protein; FUNCTIONS IN: molecular_function unknown; INVOLVED IN: biological_process unknown; LOCATED IN: cellular_component unknown; EXPRESSED IN: 23 plant structures; EXPRESSED DURING: 13 growth stages; Has 1807 Blast hits to 1807 proteins in 277 species: Archae - 0; Bacteria - 0; Metazoa - 736; Fungi - 347; Plants - 385; Viruses - 0; Other Eukaryotes - 339 (source: N…
GLYMA_06G067300	black	UniRef100_G7I717 G protein-coupled receptor kinase n=1 Tax=Medicago truncatula RepID=G7I717_MEDTR	AT4G32250.3|Symbols:|Protein kinase superfamily protein|chr4:15570285-15572528 REVERSE LENGTH=611
GLYMA_06G067700	cyan	UniRef100_I1K8U1 Auxin-induced protein n=1 Tax=Glycine max RepID=I1K8U1_SOYBN	AT4G32280.1|Symbols:IAA29|indole-3-acetic acid inducible 29|chr4:15583479-15584628 FORWARD LENGTH=251
GLYMA_06G067900	green	NA	AT4G32295.1|Symbols:|unknown protein; BEST Arabidopsis thaliana protein match is: unknown protein (TAIR:AT3G24150.1); Has 39 Blast hits to 39 proteins in 10 species: Archae - 0; Bacteria - 0; Metazoa - 0; Fungi - 0; Plants - 39; Viruses - 0; Other Eukaryotes - 0 (source: NCBI BLink).|chr4:15592960-15594080 FORWARD LENGTH=238
GLYMA_06G068000	green	UniRef100_G7JB14 SYNC1 protein n=1 Tax=Medicago truncatula RepID=G7JB14_MEDTR	AT3G11760.1|Symbols:|unknown protein; FUNCTIONS IN: molecular_function unknown; INVOLVED IN: biological_process unknown; LOCATED IN: cellular_component unknown; EXPRESSED IN: 23 plant structures; EXPRESSED DURING: 14 growth stages; BEST Arabidopsis thaliana protein match is: unknown protein (TAIR:AT5G04860.1); Has 84 Blast hits to 73 proteins in 13 species: Archae - 0; Bacteria - 0; Metazoa - 0; …
GLYMA_06G068600	cyan	UniRef100_K7KTI5 Phospholipase D n=1 Tax=Glycine max RepID=K7KTI5_SOYBN	AT3G15730.1|Symbols:PLDALPHA1, PLD|phospholipase D alpha 1|chr3:5330835-5333474 FORWARD LENGTH=810
GLYMA_06G068800	red	UniRef100_G7JB31 Ethylene-responsive transcription factor SHINE n=1 Tax=Medicago truncatula RepID=G7JB31_MEDTR	AT5G25390.2|Symbols:SHN2|Integrase-type DNA-binding superfamily protein|chr5:8820637-8821741 FORWARD LENGTH=189
GLYMA_06G070100	pink	UniRef100_G7JB53 Acyl-protein thioesterase n=1 Tax=Medicago truncatula RepID=G7JB53_MEDTR	AT5G20060.3|Symbols:|alpha/beta-Hydrolases superfamily protein|chr5:6776800-6779447 FORWARD LENGTH=252
GLYMA_06G071100	yellow	UniRef100_D0R6Q1 Inward rectifying shaker-like K+ channel n=1 Tax=Vitis vinifera RepID=D0R6Q1_VITVI	AT2G26650.1|Symbols:AKT1, ATAKT1, KT1|K+ transporter 1|chr2:11331965-11336444 REVERSE LENGTH=857
GLYMA_06G072000	yellow	NA	AT2G25625.2|Symbols:|unknown protein; FUNCTIONS IN: molecular_function unknown; INVOLVED IN: biological_process unknown; LOCATED IN: chloroplast; EXPRESSED IN: 10 plant structures; EXPRESSED DURING: LP.06 six leaves visible, LP.04 four leaves visible, 4 anthesis, petal differentiation and expansion stage; Has 24 Blast hits to 24 proteins in 9 species: Archae - 0; Bacteria - 0; Metazoa - 0; Fungi …
GLYMA_06G073700	black	UniRef100_D7LBF6 EMB2410 n=1 Tax=Arabidopsis lyrata subsp. lyrata RepID=D7LBF6_ARALL	AT2G25660.1|Symbols:emb2410|embryo defective 2410|chr2:10916456-10927390 REVERSE LENGTH=2166
GLYMA_06G074300	green	UniRef100_G7JC88 RING finger and CHY zinc finger domain-containing protein n=1 Tax=Medicago truncatula RepID=G7JC88_MEDTR	AT5G25560.1|Symbols:|CHY-type/CTCHY-type/RING-type Zinc finger protein|chr5:8899486-8901391 FORWARD LENGTH=308
GLYMA_06G077400	midnightblue	UniRef100_B0LUR5 Transcription factor n=1 Tax=Glycine max RepID=B0LUR5_SOYBN	AT4G31550.1|Symbols:WRKY11, ATWRKY11|WRKY DNA-binding protein 11|chr4:15290065-15291458 REVERSE LENGTH=325
GLYMA_06G081100	yellow	UniRef100_B9VSG5 BURP domain protein n=1 Tax=Glycine max RepID=B9VSG5_SOYBN	AT5G25610.1|Symbols:RD22, ATRD22|BURP domain-containing protein|chr5:8914498-8916684 REVERSE LENGTH=392
GLYMA_06G081800	black	UniRef100_Q9ARH1 Receptor protein kinase PERK1 n=1 Tax=Brassica napus RepID=Q9ARH1_BRANA	AT1G52290.1|Symbols:|Protein kinase superfamily protein|chr1:19470251-19472362 REVERSE LENGTH=509
GLYMA_06G082000	pink	UniRef100_Q6EQH5 Membrane protein-like n=1 Tax=Oryza sativa subsp. japonica RepID=Q6EQH5_ORYSJ	AT2G25737.1|Symbols:|Sulfite exporter TauE/SafE family protein|chr2:10977174-10979677 FORWARD LENGTH=476
GLYMA_06G084000	red	UniRef100_G7JS72 Pop3 peptide n=1 Tax=Medicago truncatula RepID=G7JS72_MEDTR	AT3G17210.1|Symbols:ATHS1, HS1|heat stable protein 1|chr3:5882318-5882896 FORWARD LENGTH=109
GLYMA_06G089400	pink	UniRef100_G7J410 Ergosterol biosynthetic protein n=1 Tax=Medicago truncatula RepID=G7J410_MEDTR	AT1G10030.1|Symbols:ERG28|homolog of yeast ergosterol28|chr1:3273972-3275631 FORWARD LENGTH=129
GLYMA_06G090500	darkred	UniRef100_P46259 Tubulin alpha-1 chain n=12 Tax=Mesangiospermae RepID=TBA1_PEA	AT1G50010.1|Symbols:TUA2|tubulin alpha-2 chain|chr1:18517737-18519729 FORWARD LENGTH=450
GLYMA_06G092000	yellow	UniRef100_G7J450 Transcription factor bHLH93 n=1 Tax=Medicago truncatula RepID=G7J450_MEDTR	AT5G65640.1|Symbols:bHLH093|beta HLH protein 93|chr5:26237137-26238904 FORWARD LENGTH=351
GLYMA_06G092100	green	UniRef100_Q8LGT8 Phosphoglycerate mutase-like protein n=1 Tax=Glycine max RepID=Q8LGT8_SOYBN	AT5G64460.8|Symbols:|Phosphoglycerate mutase family protein|chr5:25773009-25775104 REVERSE LENGTH=282
GLYMA_06G099400	yellow	UniRef100_G7J4H5 Purine permease n=1 Tax=Medicago truncatula RepID=G7J4H5_MEDTR	AT1G28230.1|Symbols:PUP1, ATPUP1|purine permease 1|chr1:9862200-9864554 REVERSE LENGTH=356
GLYMA_06G100900	yellow	UniRef100_Q9FQY9 Avr9/Cf-9 rapidly elicited protein 75 n=1 Tax=Nicotiana tabacum RepID=Q9FQY9_TOBAC	AT1G35210.1|Symbols:|unknown protein; FUNCTIONS IN: molecular_function unknown; INVOLVED IN: biological_process unknown; LOCATED IN: chloroplast; EXPRESSED IN: 14 plant structures; EXPRESSED DURING: 9 growth stages; CONTAINS InterPro DOMAIN/s: Protein of unknown function DUF740 (InterPro:IPR008004); BEST Arabidopsis thaliana protein match is: unknown protein (TAIR:AT1G22470.1); Has 83 Blast hits …
GLYMA_06G102500	pink	UniRef100_Q9C9Q8 Probable pectin methyltransferase QUA2 n=1 Tax=Arabidopsis thaliana RepID=PMTT_ARATH	AT1G78240.2|Symbols:TSD2, QUA2|S-adenosyl-L-methionine-dependent methyltransferases superfamily protein|chr1:29433173-29435815 REVERSE LENGTH=684
GLYMA_06G105500	black	UniRef100_G7KA58 Clavesin n=1 Tax=Medicago truncatula RepID=G7KA58_MEDTR	AT4G08690.1|Symbols:|Sec14p-like phosphatidylinositol transfer family protein|chr4:5551521-5552713 REVERSE LENGTH=301
GLYMA_06G105700	pink	UniRef100_B7FN25 Pollen allergen Phl p n=1 Tax=Medicago truncatula RepID=B7FN25_MEDTR	AT4G08685.1|Symbols:SAH7|Pollen Ole e 1 allergen and extensin family protein|chr4:5550563-5551259 FORWARD LENGTH=159
GLYMA_06G107300	green	UniRef100_G7K933 Transcription factor TGA3 n=1 Tax=Medicago truncatula RepID=G7K933_MEDTR	AT1G22070.1|Symbols:TGA3|TGA1A-related gene 3|chr1:7789651-7791821 FORWARD LENGTH=384
GLYMA_06G107400	yellow	UniRef100_B9GUH7 DNAJ heat shock N-terminal domain-containing family protein n=1 Tax=Populus trichocarpa RepID=B9GUH7_POPTR	AT1G77930.2|Symbols:|Chaperone DnaJ-domain superfamily protein|chr1:29301184-29302467 FORWARD LENGTH=271
GLYMA_06G109200	yellow	UniRef100_Q9SYR0 Nitrate reductase (Fragment) n=1 Tax=Glycine max RepID=Q9SYR0_SOYBN	AT1G77760.1|Symbols:NIA1, GNR1, NR1|nitrate reductase 1|chr1:29236005-29239367 REVERSE LENGTH=917
GLYMA_06G110400	yellow	UniRef100_O65639 Cold shock protein 1 n=1 Tax=Arabidopsis thaliana RepID=CSP1_ARATH	AT4G36020.1|Symbols:CSDP1|cold shock domain protein 1|chr4:17043443-17044342 REVERSE LENGTH=299
GLYMA_06G113100	red	NA	AT4G08330.1|Symbols:|unknown protein; FUNCTIONS IN: molecular_function unknown; INVOLVED IN: biological_process unknown; LOCATED IN: plasma membrane; EXPRESSED IN: 24 plant structures; EXPRESSED DURING: 14 growth stages; BEST Arabidopsis thaliana protein match is: unknown protein (TAIR:AT2G17705.1); Has 98 Blast hits to 98 proteins in 13 species: Archae - 0; Bacteria - 0; Metazoa - 0; Fungi - 0; …
GLYMA_06G114900	yellow	UniRef100_B9H946 Two-component response regulator ARR8 family protein n=1 Tax=Populus trichocarpa RepID=B9H946_POPTR	AT3G57040.1|Symbols:ARR9, ATRR4|response regulator 9|chr3:21110059-21111228 FORWARD LENGTH=234
GLYMA_06G115000	yellow	UniRef100_I1KAC1 Delta-aminolevulinic acid dehydratase n=1 Tax=Glycine max RepID=I1KAC1_SOYBN	AT1G69740.2|Symbols:HEMB1|Aldolase superfamily protein|chr1:26232197-26234713 FORWARD LENGTH=430
GLYMA_06G115100	midnightblue	UniRef100_Q0GXX3 Auxin conjugate hydrolase n=1 Tax=Medicago truncatula RepID=Q0GXX3_MEDTR	AT1G44350.1|Symbols:ILL6|IAA-leucine resistant (ILR)-like gene 6|chr1:16834749-16838201 REVERSE LENGTH=464
GLYMA_06G119800	darkred	NA	AT1G76980.1|Symbols:|BEST Arabidopsis thaliana protein match is: embryo defective 2170 (TAIR:AT1G21390.1); Has 65 Blast hits to 65 proteins in 23 species: Archae - 0; Bacteria - 8; Metazoa - 1; Fungi - 8; Plants - 40; Viruses - 3; Other Eukaryotes - 5 (source: NCBI BLink).|chr1:28926466-28927242 REVERSE LENGTH=258
GLYMA_06G122400	yellow	UniRef100_G7J5M2 PsbP domain-containing protein n=1 Tax=Medicago truncatula RepID=G7J5M2_MEDTR	AT1G77090.1|Symbols:|Mog1/PsbP/DUF1795-like photosystem II reaction center PsbP family protein|chr1:28960576-28961875 REVERSE LENGTH=260
GLYMA_06G122700	pink	UniRef100_F4I037 Protein trichome berefringence-like 7 n=1 Tax=Arabidopsis thaliana RepID=TBL7_ARATH	AT1G48880.1|Symbols:TBL7|TRICHOME BIREFRINGENCE-LIKE 7|chr1:18081033-18082650 FORWARD LENGTH=445
GLYMA_06G122800	yellow	UniRef100_G7KEB8 Serine carboxypeptidase-like protein n=1 Tax=Medicago truncatula RepID=G7KEB8_MEDTR	AT5G42240.1|Symbols:scpl42|serine carboxypeptidase-like 42|chr5:16888717-16890931 FORWARD LENGTH=473
GLYMA_06G123200	green	UniRef100_B9HVC6 Nodulin MtN21 family protein n=1 Tax=Populus trichocarpa RepID=B9HVC6_POPTR	AT1G70260.1|Symbols:|nodulin MtN21 /EamA-like transporter family protein|chr1:26457067-26459338 REVERSE LENGTH=375
GLYMA_06G124000	black	UniRef100_G7J670 Pleckstrin homology domain-containing protein n=1 Tax=Medicago truncatula RepID=G7J670_MEDTR	AT1G21360.1|Symbols:GLTP2|glycolipid transfer protein 2|chr1:7481365-7483237 FORWARD LENGTH=223
GLYMA_06G124300	yellow	UniRef100_G7J664 Dof zinc finger protein n=1 Tax=Medicago truncatula RepID=G7J664_MEDTR	AT3G52440.1|Symbols:|Dof-type zinc finger DNA-binding family protein|chr3:19435447-19436190 FORWARD LENGTH=247
GLYMA_06G124800	black	UniRef100_T2DMM7 Myosin ID heavy chain-like protein n=1 Tax=Phaseolus vulgaris RepID=T2DMM7_PHAVU	AT5G53310.1|Symbols:|myosin heavy chain-related|chr5:21634657-21636094 FORWARD LENGTH=210
GLYMA_06G125700	red	UniRef100_I0IJP0 Sigma-like factor 5B n=1 Tax=Glycine max RepID=I0IJP0_SOYBN	AT5G24120.1|Symbols:SIGE, SIG5, ATSIG5|sigma factor E|chr5:8157794-8159746 REVERSE LENGTH=517
GLYMA_06G125800	yellow	UniRef100_G7J6S0 Protein RUPTURED POLLEN GRAIN n=1 Tax=Medicago truncatula RepID=G7J6S0_MEDTR	AT5G53190.1|Symbols:SWEET3, AtSWEET3|Nodulin MtN3 family protein|chr5:21572417-21574284 REVERSE LENGTH=263
GLYMA_06G126100	cyan	UniRef100_G7J6S4 Abscisic acid receptor PYL8 n=1 Tax=Medicago truncatula RepID=G7J6S4_MEDTR	AT5G53160.2|Symbols:RCAR3, PYL8|regulatory components of ABA receptor 3|chr5:21561026-21561953 FORWARD LENGTH=188
GLYMA_06G127400	green	UniRef100_Q93WZ8 NADH glutamate synthase n=1 Tax=Phaseolus vulgaris RepID=Q93WZ8_PHAVU	AT5G53460.3|Symbols:GLT1|NADH-dependent glutamate synthase 1|chr5:21700518-21709629 FORWARD LENGTH=2208
GLYMA_06G127900	black	UniRef100_G7J6V3 Zinc finger protein CONSTANS-like protein n=1 Tax=Medicago truncatula RepID=G7J6V3_MEDTR	AT5G53420.1|Symbols:|CCT motif family protein|chr5:21673683-21675469 FORWARD LENGTH=264
GLYMA_06G128100	yellow	UniRef100_G7J6V4 Flavonol synthase/flavanone 3-hydroxylase n=1 Tax=Medicago truncatula RepID=G7J6V4_MEDTR	AT4G10500.1|Symbols:|2-oxoglutarate (2OG) and Fe(II)-dependent oxygenase superfamily protein|chr4:6491089-6492342 FORWARD LENGTH=349
GLYMA_06G129400	yellow	UniRef100_Q75T80 Starch synthase I n=1 Tax=Phaseolus vulgaris RepID=Q75T80_PHAVU	AT5G24300.2|Symbols:SSI1|Glycogen/starch synthases, ADP-glucose type|chr5:8266934-8270860 FORWARD LENGTH=652
GLYMA_06G129700	pink	UniRef100_Q9LVV0 Emb|CAB82814.1 n=1 Tax=Arabidopsis thaliana RepID=Q9LVV0_ARATH	AT5G53020.1|Symbols:|Ribonuclease P protein subunit P38-related|chr5:21499899-21502235 FORWARD LENGTH=720
GLYMA_06G130200	yellow	NA	AT2G46550.2|Symbols:|unknown protein; FUNCTIONS IN: molecular_function unknown; INVOLVED IN: biological_process unknown; EXPRESSED IN: 23 plant structures; EXPRESSED DURING: 13 growth stages; BEST Arabidopsis thaliana protein match is: unknown protein (TAIR:AT1G01240.3).|chr2:19112264-19113037 REVERSE LENGTH=257
GLYMA_06G132600	greenyellow	UniRef100_G7J862 Senescence-associated protein DIN1 n=1 Tax=Medicago truncatula RepID=G7J862_MEDTR	AT4G27700.1|Symbols:|Rhodanese/Cell cycle control phosphatase superfamily protein|chr4:13826541-13827673 REVERSE LENGTH=224
GLYMA_06G132700	yellow	UniRef100_G7J864 Mitochondrial chaperone BCS1 n=1 Tax=Medicago truncatula RepID=G7J864_MEDTR	AT2G46620.1|Symbols:|P-loop containing nucleoside triphosphate hydrolases superfamily protein|chr2:19139071-19140546 REVERSE LENGTH=491
GLYMA_06G133000	yellow	UniRef100_G7J868 YSL transporter n=2 Tax=Medicago truncatula RepID=G7J868_MEDTR	AT5G53550.2|Symbols:YSL3|YELLOW STRIPE like 3|chr5:21756081-21758776 FORWARD LENGTH=675
GLYMA_06G134800	pink	NA	NA
GLYMA_06G134900	yellow	UniRef100_A9QVH3 Heat shock protein n=1 Tax=Ammopiptanthus mongolicus RepID=A9QVH3_9FABA	AT4G27670.1|Symbols:HSP21|heat shock protein 21|chr4:13819048-13819895 REVERSE LENGTH=227
GLYMA_06G136200	yellow	NA	AT1G64720.1|Symbols:CP5|Polyketide cyclase/dehydrase and lipid transport superfamily protein|chr1:24046887-24048537 REVERSE LENGTH=385
GLYMA_06G136600	black	UniRef100_G7J905 Two-component response regulator-like PRR73 n=2 Tax=Medicago truncatula RepID=G7J905_MEDTR	AT5G24470.1|Symbols:APRR5, PRR5|pseudo-response regulator 5|chr5:8356204-8358873 REVERSE LENGTH=667
GLYMA_06G137000	yellow	UniRef100_G7J913 1-aminocyclopropane-1-carboxylate oxidase n=1 Tax=Medicago truncatula RepID=G7J913_MEDTR	AT5G24530.1|Symbols:DMR6|2-oxoglutarate (2OG) and Fe(II)-dependent oxygenase superfamily protein|chr5:8378964-8383154 FORWARD LENGTH=341
GLYMA_06G137300	black	UniRef100_F8SMC0 S-adenosyl-L-methionine: caffeic acid 3-0-methyltransferase n=1 Tax=Glycine max RepID=F8SMC0_SOYBN	AT5G54160.1|Symbols:ATOMT1, OMT1|O-methyltransferase 1|chr5:21982075-21984167 FORWARD LENGTH=363
GLYMA_06G141400	black	NA	AT5G05190.1|Symbols:|Protein of unknown function (DUF3133)|chr5:1541853-1543875 FORWARD LENGTH=615
GLYMA_06G143700	yellow	UniRef100_K4C5G3 Potassium transporter n=2 Tax=Solanum lycopersicum RepID=K4C5G3_SOLLC	AT3G56290.1|Symbols:|unknown protein; Has 39 Blast hits to 39 proteins in 15 species: Archae - 0; Bacteria - 0; Metazoa - 0; Fungi - 0; Plants - 39; Viruses - 0; Other Eukaryotes - 0 (source: NCBI BLink).|chr3:20878743-20879541 REVERSE LENGTH=173
GLYMA_06G148600	green	UniRef100_B4FES4 COV1-like protein n=2 Tax=Zea mays RepID=B4FES4_MAIZE	AT1G43130.1|Symbols:LCV2|like COV 2|chr1:16228661-16231158 REVERSE LENGTH=261
GLYMA_06G149300	red	NA	NA
GLYMA_06G149700	green	UniRef100_A9PAT3 DNAJ heat shock N-terminal domain-containing family protein n=2 Tax=Populus trichocarpa RepID=A9PAT3_POPTR	AT2G18465.1|Symbols:|Chaperone DnaJ-domain superfamily protein|chr2:8003223-8004742 REVERSE LENGTH=268
GLYMA_06G150300	greenyellow	UniRef100_D7MQK4 Photosystem I reaction center subunit psi-N n=1 Tax=Arabidopsis lyrata subsp. lyrata RepID=D7MQK4_ARALL	AT5G64040.1|Symbols:PSAN|photosystem I reaction center subunit PSI-N, chloroplast, putative / PSI-N, putative (PSAN)|chr5:25628724-25629409 REVERSE LENGTH=171
GLYMA_06G152400	yellow	UniRef100_G7JBI0 Pectinesterase inhibitor n=1 Tax=Medicago truncatula RepID=G7JBI0_MEDTR	AT5G64620.1|Symbols:C/VIF2, ATC/VIF2|cell wall / vacuolar inhibitor of fructosidase 2|chr5:25831875-25832417 FORWARD LENGTH=180
GLYMA_06G155000	greenyellow	UniRef100_G7JC43 Gibberellin 20 oxidase n=1 Tax=Medicago truncatula RepID=G7JC43_MEDTR	AT5G07200.1|Symbols:YAP169, GA20OX3, ATGA20OX3|gibberellin 20-oxidase 3|chr5:2243835-2245157 REVERSE LENGTH=380
GLYMA_06G156700	red	UniRef100_Q93X14 Amino acid permease AAP3 n=1 Tax=Vicia faba var. minor RepID=Q93X14_VICFA	AT5G09220.1|Symbols:AAP2|amino acid permease 2|chr5:2866867-2868863 FORWARD LENGTH=493
GLYMA_06G157400	yellow	UniRef100_U3LZE5 NAC transcription factor n=1 Tax=Glycine max RepID=U3LZE5_SOYBN	AT1G01720.1|Symbols:ATAF1, ANAC002|NAC (No Apical Meristem) domain transcriptional regulator superfamily protein|chr1:268471-269514 FORWARD LENGTH=289
GLYMA_06G157800	green	UniRef100_Q2HTU2 18.2 kDa class I heat shock protein n=1 Tax=Medicago truncatula RepID=Q2HTU2_MEDTR	AT1G07400.1|Symbols:|HSP20-like chaperones superfamily protein|chr1:2275148-2275621 FORWARD LENGTH=157
GLYMA_06G158700	yellow	UniRef100_G7LFR3 Auxin-induced protein 6B n=1 Tax=Medicago truncatula RepID=G7LFR3_MEDTR	AT5G53590.1|Symbols:|SAUR-like auxin-responsive protein family|chr5:21772107-21772535 FORWARD LENGTH=142
GLYMA_06G160200	pink	UniRef100_G7LGG8 Patellin-5 n=1 Tax=Medicago truncatula RepID=G7LGG8_MEDTR	AT1G72160.1|Symbols:|Sec14p-like phosphatidylinositol transfer family protein|chr1:27153823-27155609 REVERSE LENGTH=490
GLYMA_06G163500	cyan	UniRef100_G7J392 Sec14 cytosolic factor n=1 Tax=Medicago truncatula RepID=G7J392_MEDTR	AT1G01630.1|Symbols:|Sec14p-like phosphatidylinositol transfer family protein|chr1:229206-230675 FORWARD LENGTH=255
GLYMA_06G164100	green	NA	NA
GLYMA_06G165100	cyan	UniRef100_G8A365 Regulator of nonsense transcripts-like protein n=1 Tax=Medicago truncatula RepID=G8A365_MEDTR	AT1G65810.2|Symbols:|P-loop containing nucleoside triphosphate hydrolases superfamily protein|chr1:24477043-24480728 REVERSE LENGTH=1016
GLYMA_06G166100	black	UniRef100_Q9LW21 Genomic DNA, chromosome 3, P1 clone: MDJ14 n=1 Tax=Arabidopsis thaliana RepID=Q9LW21_ARATH	AT3G26890.5|Symbols:|unknown protein; FUNCTIONS IN: molecular_function unknown; INVOLVED IN: biological_process unknown; EXPRESSED IN: 24 plant structures; EXPRESSED DURING: 15 growth stages; BEST Arabidopsis thaliana protein match is: unknown protein (TAIR:AT5G41110.1); Has 30201 Blast hits to 17322 proteins in 780 species: Archae - 12; Bacteria - 1396; Metazoa - 17338; Fungi - 3422; Plants - 50…
GLYMA_06G166700	yellow	UniRef100_K7KVI2 S-acyltransferase n=1 Tax=Glycine max RepID=K7KVI2_SOYBN	AT3G26935.1|Symbols:|DHHC-type zinc finger family protein|chr3:9933001-9935218 REVERSE LENGTH=443
GLYMA_06G167900	green	UniRef100_G7J3D8 HVA22-like protein e n=1 Tax=Medicago truncatula RepID=G7J3D8_MEDTR	AT5G50720.1|Symbols:ATHVA22E, HVA22E|HVA22 homologue E|chr5:20633442-20634502 REVERSE LENGTH=116
GLYMA_06G169000	yellow	UniRef100_G7J3V3 Meiotically up-regulated gene 70 protein n=1 Tax=Medicago truncatula RepID=G7J3V3_MEDTR	AT5G50530.1|Symbols:|CBS / octicosapeptide/Phox/Bemp1 (PB1) domains-containing protein|chr5:20571876-20574922 REVERSE LENGTH=548
GLYMA_06G169400	yellow	UniRef100_G7J3V8 Nodulin-like protein n=1 Tax=Medicago truncatula RepID=G7J3V8_MEDTR	AT3G01930.2|Symbols:|Major facilitator superfamily protein|chr3:319289-321488 REVERSE LENGTH=584
GLYMA_06G171700	black	UniRef100_G7J520 Receptor protein kinase-like protein n=1 Tax=Medicago truncatula RepID=G7J520_MEDTR	AT5G14210.1|Symbols:|Leucine-rich repeat protein kinase family protein|chr5:4578503-4581374 REVERSE LENGTH=775
GLYMA_06G173100	pink	UniRef100_B6UAC6 Oxygen-independent coproporphyrinogen III oxidase-like protein sll1917 n=1 Tax=Zea mays RepID=B6UAC6_MAIZE	AT5G63290.1|Symbols:|Radical SAM superfamily protein|chr5:25369349-25370894 REVERSE LENGTH=484
GLYMA_06G174700	red	UniRef100_G7JMP6 Pectate lyase n=1 Tax=Medicago truncatula RepID=G7JMP6_MEDTR	AT5G63180.1|Symbols:|Pectin lyase-like superfamily protein|chr5:25341106-25343113 REVERSE LENGTH=432
GLYMA_06G176600	black	UniRef100_Q5BPR8 Nucleotidyltransferase family protein n=1 Tax=Arabidopsis thaliana RepID=Q5BPR8_ARATH	AT3G56320.1|Symbols:|PAP/OAS1 substrate-binding domain superfamily|chr3:20886193-20888624 REVERSE LENGTH=603
GLYMA_06G177600	yellow	UniRef100_G7J4R7 Phloem specific protein n=1 Tax=Medicago truncatula RepID=G7J4R7_MEDTR	NA
GLYMA_06G179200	yellow	UniRef100_G7J4U7 Galactinol-sucrose galactosyltransferase n=1 Tax=Medicago truncatula RepID=G7J4U7_MEDTR	AT5G40390.1|Symbols:SIP1|Raffinose synthase family protein|chr5:16161720-16165085 FORWARD LENGTH=783
GLYMA_06G179500	green	NA	NA
GLYMA_06G182900	pink	UniRef100_G7J5H6 Fibroblast growth factor receptor n=1 Tax=Medicago truncatula RepID=G7J5H6_MEDTR	AT1G62400.1|Symbols:HT1|Protein kinase superfamily protein|chr1:23090243-23091529 FORWARD LENGTH=345
GLYMA_06G183800	yellow	UniRef100_G7JPU4 U-box domain-containing protein n=1 Tax=Medicago truncatula RepID=G7JPU4_MEDTR	AT1G10560.1|Symbols:PUB18, ATPUB18|plant U-box 18|chr1:3484613-3486706 FORWARD LENGTH=697
GLYMA_06G186300	green	UniRef100_B0M1A6 Betaine aldehyde dehydrogenase n=1 Tax=Glycine max RepID=B0M1A6_SOYBN	AT1G74920.1|Symbols:ALDH10A8|aldehyde dehydrogenase 10A8|chr1:28139175-28142573 REVERSE LENGTH=501
GLYMA_06G187000	red	UniRef100_G7JNT1 Two-component response regulator ARR5 n=1 Tax=Medicago truncatula RepID=G7JNT1_MEDTR	AT5G62920.1|Symbols:ARR6|response regulator 6|chr5:25252745-25254158 REVERSE LENGTH=186
GLYMA_06G187700	yellow	NA	NA
GLYMA_06G189900	red	UniRef100_Q9M460 Plasma membrane H+ ATPase n=1 Tax=Prunus persica RepID=Q9M460_PRUPE	AT5G62670.1|Symbols:AHA11, HA11|H(+)-ATPase 11|chr5:25159495-25164957 FORWARD LENGTH=956
GLYMA_06G193800	red	UniRef100_M1GM36 GA-stimulated transcript-like protein 2 n=1 Tax=Gossypium hirsutum RepID=M1GM36_GOSHI	AT1G74670.1|Symbols:|Gibberellin-regulated family protein|chr1:28053378-28053893 FORWARD LENGTH=101
GLYMA_06G194600	green	NA	AT3G47510.1|Symbols:|unknown protein; FUNCTIONS IN: molecular_function unknown; INVOLVED IN: biological_process unknown; LOCATED IN: endomembrane system; EXPRESSED IN: 19 plant structures; EXPRESSED DURING: 11 growth stages; Has 15 Blast hits to 15 proteins in 7 species: Archae - 0; Bacteria - 0; Metazoa - 0; Fungi - 0; Plants - 15; Viruses - 0; Other Eukaryotes - 0 (source: NCBI BLink).|chr3:175…
GLYMA_06G194900	greenyellow	UniRef100_T2DNB0 Chlorophyll A/B binding protein n=1 Tax=Phaseolus vulgaris RepID=T2DNB0_PHAVU	AT3G47470.1|Symbols:LHCA4, CAB4|light-harvesting chlorophyll-protein complex I subunit A4|chr3:17493622-17494773 REVERSE LENGTH=251
GLYMA_06G196600	black	UniRef100_D7KGG4 Zinc finger family protein n=1 Tax=Arabidopsis lyrata subsp. lyrata RepID=D7KGG4_ARALL	AT1G18660.1|Symbols:|zinc finger (C3HC4-type RING finger) family protein|chr1:6421433-6425565 FORWARD LENGTH=486
GLYMA_06G198600	green	UniRef100_D3J163 Ankyrin repeat domain-containing protein n=2 Tax=Medicago truncatula RepID=D3J163_MEDTR	AT2G03430.1|Symbols:|Ankyrin repeat family protein|chr2:1036192-1037536 REVERSE LENGTH=240
GLYMA_06G200100	black	UniRef100_F5C0G9 SNAP33 n=1 Tax=Solanum chacoense RepID=F5C0G9_SOLCH	AT5G61210.1|Symbols:SNAP33, ATSNAP33, SNP33, ATSNAP33B|soluble N-ethylmaleimide-sensitive factor adaptor protein 33|chr5:24624027-24625366 FORWARD LENGTH=300
GLYMA_06G202200	green	UniRef100_Q39889 Heat shock protein n=1 Tax=Glycine max RepID=Q39889_SOYBN	AT1G74310.1|Symbols:ATHSP101, HSP101, HOT1|heat shock protein 101|chr1:27936715-27939862 REVERSE LENGTH=911
GLYMA_06G204400	pink	NA	AT1G74160.1|Symbols:|unknown protein; BEST Arabidopsis thaliana protein match is: unknown protein (TAIR:AT1G18620.1); Has 3407 Blast hits to 2217 proteins in 314 species: Archae - 0; Bacteria - 264; Metazoa - 1296; Fungi - 318; Plants - 346; Viruses - 34; Other Eukaryotes - 1149 (source: NCBI BLink).|chr1:27887164-27891151 FORWARD LENGTH=1025
GLYMA_06G206200	green	NA	AT2G03810.4|Symbols:|18S pre-ribosomal assembly protein gar2-related|chr2:1162703-1164286 FORWARD LENGTH=439
GLYMA_06G206400	yellow	UniRef100_Q0GLC9 Dof22 n=1 Tax=Glycine max RepID=Q0GLC9_SOYBN	AT5G60850.1|Symbols:OBP4|OBF binding protein 4|chr5:24480578-24481501 FORWARD LENGTH=307
GLYMA_06G209800	green	UniRef100_G7JX26 Protein CHUP1 n=1 Tax=Medicago truncatula RepID=G7JX26_MEDTR	AT3G25690.2|Symbols:CHUP1|Hydroxyproline-rich glycoprotein family protein|chr3:9354061-9357757 FORWARD LENGTH=1004
GLYMA_06G210200	yellow	NA	AT1G49000.1|Symbols:|unknown protein; FUNCTIONS IN: molecular_function unknown; INVOLVED IN: biological_process unknown; LOCATED IN: chloroplast; EXPRESSED IN: stem; BEST Arabidopsis thaliana protein match is: unknown protein (TAIR:AT3G18560.1); Has 105 Blast hits to 105 proteins in 13 species: Archae - 0; Bacteria - 0; Metazoa - 0; Fungi - 0; Plants - 105; Viruses - 0; Other Eukaryotes - 0 (sour…
GLYMA_06G211300	yellow	UniRef100_A9P5P3 Acyl ACP-thioesterase n=1 Tax=Arachis hypogaea RepID=A9P5P3_ARAHY	AT1G08510.1|Symbols:FATB|fatty acyl-ACP thioesterases B|chr1:2691546-2693409 REVERSE LENGTH=412
GLYMA_06G216600	greenyellow	UniRef100_G7JVA8 Zinc finger protein-like Ser/Thr protein kinase-like protein n=1 Tax=Medicago truncatula RepID=G7JVA8_MEDTR	AT2G26695.1|Symbols:|Ran BP2/NZF zinc finger-like superfamily protein|chr2:11365275-11365789 FORWARD LENGTH=138
GLYMA_06G218000	yellow	UniRef100_G7JLT6 Gamma-interferon-inducible lysosomal thiol reductase n=1 Tax=Medicago truncatula RepID=G7JLT6_MEDTR	AT1G07080.1|Symbols:|Thioredoxin superfamily protein|chr1:2170069-2171861 FORWARD LENGTH=265
GLYMA_06G219600	pink	UniRef100_G7JGQ1 Methyladenine glycosylase protein-like protein n=1 Tax=Medicago truncatula RepID=G7JGQ1_MEDTR	AT5G57970.2|Symbols:|DNA glycosylase superfamily protein|chr5:23467316-23468910 FORWARD LENGTH=347
GLYMA_06G219900	greenyellow	UniRef100_Q8W3K5 Mcp20 n=1 Tax=Matricaria chamomilla RepID=Q8W3K5_9ASTR	AT1G73260.1|Symbols:ATKTI1, KTI1|kunitz trypsin inhibitor 1|chr1:27547410-27548057 REVERSE LENGTH=215
GLYMA_06G221100	yellow	UniRef100_Q9XG10 Lectin n=1 Tax=Glycine max RepID=Q9XG10_SOYBN	AT1G31200.1|Symbols:ATPP2-A9, PP2-A9|phloem protein 2-A9|chr1:11146923-11147678 REVERSE LENGTH=180
GLYMA_06G226700	black	UniRef100_G7LBX2 Leucine-rich repeat family protein / protein kinase family protein n=1 Tax=Medicago truncatula RepID=G7LBX2_MEDTR	AT1G53430.1|Symbols:|Leucine-rich repeat transmembrane protein kinase|chr1:19935298-19940959 FORWARD LENGTH=1030
GLYMA_06G227500	green	NA	AT1G53380.3|Symbols:|Plant protein of unknown function (DUF641)|chr1:19913341-19914702 REVERSE LENGTH=453
GLYMA_06G230400	pink	UniRef100_B9I1V3 Tetratricopeptide repeat-containing family protein n=1 Tax=Populus trichocarpa RepID=B9I1V3_POPTR	AT1G53300.1|Symbols:TTL1|tetratricopetide-repeat thioredoxin-like 1|chr1:19879726-19882375 FORWARD LENGTH=699
GLYMA_06G232400	yellow	UniRef100_B9GGG2 Calmodulin-binding family protein n=1 Tax=Populus trichocarpa RepID=B9GGG2_POPTR	AT3G15050.1|Symbols:IQD10|IQ-domain 10|chr3:5066879-5067892 REVERSE LENGTH=259
GLYMA_06G235100	black	NA	AT3G15110.1|Symbols:|unknown protein; FUNCTIONS IN: molecular_function unknown; INVOLVED IN: biological_process unknown; LOCATED IN: chloroplast thylakoid membrane; EXPRESSED IN: 20 plant structures; EXPRESSED DURING: 13 growth stages; CONTAINS InterPro DOMAIN/s: Protein of unknown function DUF3082 (InterPro:IPR021434); Has 77 Blast hits to 77 proteins in 38 species: Archae - 0; Bacteria - 37; Me…
GLYMA_06G236400	yellow	UniRef100_C6T283 Ethylene-responsive transcription factor 6 n=1 Tax=Glycine max RepID=C6T283_SOYBN	AT3G15210.1|Symbols:ATERF-4, ERF4, RAP2.5, ATERF4|ethylene responsive element binding factor 4|chr3:5121472-5122140 FORWARD LENGTH=222
GLYMA_06G240900	yellow	UniRef100_A8MQN6 PLATZ transcription factor family protein n=1 Tax=Arabidopsis thaliana RepID=A8MQN6_ARATH	AT2G01818.1|Symbols:|PLATZ transcription factor family protein|chr2:353552-355370 REVERSE LENGTH=222
GLYMA_06G247100	green	UniRef100_Q9LKH8 NADPH-protochlorophyllide oxidoreductase n=1 Tax=Vigna radiata var. radiata RepID=Q9LKH8_VIGRR	AT5G54190.1|Symbols:PORA|protochlorophyllide oxidoreductase A|chr5:21991183-21992773 REVERSE LENGTH=405
GLYMA_06G249800	pink	UniRef100_Q9ZWP8 Cytokinin-specific binding protein n=1 Tax=Vigna radiata RepID=Q9ZWP8_VIGRA	AT5G45870.1|Symbols:PYL12, RCAR6|PYR1-like 12|chr5:18606564-18607043 REVERSE LENGTH=159
GLYMA_06G256700	yellow	UniRef100_I1KE67 Serine/threonine-protein kinase n=1 Tax=Glycine max RepID=I1KE67_SOYBN	AT4G27290.1|Symbols:|S-locus lectin protein kinase family protein|chr4:13666281-13669202 FORWARD LENGTH=783
GLYMA_06G258900	yellow	UniRef100_I1KE90 Serine/threonine-protein kinase n=1 Tax=Glycine max RepID=I1KE90_SOYBN	AT4G27290.1|Symbols:|S-locus lectin protein kinase family protein|chr4:13666281-13669202 FORWARD LENGTH=783
GLYMA_06G259100	black	UniRef100_C6ZS29 TIR-NBS-LRR type disease resistance protein n=2 Tax=Glycine max RepID=C6ZS29_SOYBN	AT5G17680.1|Symbols:|disease resistance protein (TIR-NBS-LRR class), putative|chr5:5822999-5827153 FORWARD LENGTH=1294
GLYMA_06G259800	red	UniRef100_C6ZS29 TIR-NBS-LRR type disease resistance protein n=2 Tax=Glycine max RepID=C6ZS29_SOYBN	AT5G17680.1|Symbols:|disease resistance protein (TIR-NBS-LRR class), putative|chr5:5822999-5827153 FORWARD LENGTH=1294
GLYMA_06G261100	yellow	UniRef100_I1KEB0 Serine/threonine-protein kinase n=2 Tax=Glycine max RepID=I1KEB0_SOYBN	AT4G27290.1|Symbols:|S-locus lectin protein kinase family protein|chr4:13666281-13669202 FORWARD LENGTH=783
GLYMA_06G262100	yellow	UniRef100_I1KEB9 Serine/threonine-protein kinase n=1 Tax=Glycine max RepID=I1KEB9_SOYBN	AT4G21380.1|Symbols:ARK3, RK3|receptor kinase 3|chr4:11389219-11393090 REVERSE LENGTH=850
GLYMA_06G262400	yellow	UniRef100_K7KXI5 Serine/threonine-protein kinase n=1 Tax=Glycine max RepID=K7KXI5_SOYBN	AT4G21380.1|Symbols:ARK3, RK3|receptor kinase 3|chr4:11389219-11393090 REVERSE LENGTH=850
GLYMA_06G263300	yellow	NA	AT5G54585.1|Symbols:|unknown protein; Has 30201 Blast hits to 17322 proteins in 780 species: Archae - 12; Bacteria - 1396; Metazoa - 17338; Fungi - 3422; Plants - 5037; Viruses - 0; Other Eukaryotes - 2996 (source: NCBI BLink).|chr5:22175688-22176509 FORWARD LENGTH=132
GLYMA_06G264400	pink	UniRef100_G7JF23 Tir-nbs-lrr resistance protein n=1 Tax=Medicago truncatula RepID=G7JF23_MEDTR	AT3G25510.1|Symbols:|disease resistance protein (TIR-NBS-LRR class), putative|chr3:9260838-9268797 REVERSE LENGTH=1981
GLYMA_06G265000	black	UniRef100_C6ZS29 TIR-NBS-LRR type disease resistance protein n=2 Tax=Glycine max RepID=C6ZS29_SOYBN	AT1G69550.1|Symbols:|disease resistance protein (TIR-NBS-LRR class)|chr1:26148836-26153374 REVERSE LENGTH=1400
GLYMA_06G265100	black	NA	NA
GLYMA_06G265800	pink	UniRef100_G7JF39 C2H2 zinc finger protein n=1 Tax=Medicago truncatula RepID=G7JF39_MEDTR	AT5G54630.1|Symbols:|zinc finger protein-related|chr5:22192607-22194260 REVERSE LENGTH=472
GLYMA_06G266900	yellow	UniRef100_G7IHE2 Glycosyltransferase CAZy family GT8 n=4 Tax=Medicago truncatula RepID=G7IHE2_MEDTR	AT5G54690.1|Symbols:GAUT12, LGT6, IRX8|galacturonosyltransferase 12|chr5:22219435-22221769 REVERSE LENGTH=535
GLYMA_06G267300	yellow	UniRef100_Q8H6S7 Resistance protein KR3 n=4 Tax=Glycine max RepID=Q8H6S7_SOYBN	AT5G17680.1|Symbols:|disease resistance protein (TIR-NBS-LRR class), putative|chr5:5822999-5827153 FORWARD LENGTH=1294
GLYMA_06G267400	yellow	UniRef100_Q9FVK4 Resistance protein LM17 (Fragment) n=1 Tax=Glycine max RepID=Q9FVK4_SOYBN	AT5G17680.1|Symbols:|disease resistance protein (TIR-NBS-LRR class), putative|chr5:5822999-5827153 FORWARD LENGTH=1294
GLYMA_06G269700	red	UniRef100_Q9SLR8 Thiamine thiazole synthase, chloroplastic n=2 Tax=Glycine max RepID=Q9SLR8_SOYBN	AT5G54770.1|Symbols:THI1, TZ, THI4|thiazole biosynthetic enzyme, chloroplast (ARA6) (THI1) (THI4)|chr5:22246634-22247891 FORWARD LENGTH=349
GLYMA_06G270000	green	UniRef100_G7JF09 Early nodulin-like protein n=1 Tax=Medicago truncatula RepID=G7JF09_MEDTR	AT3G20570.1|Symbols:ENODL9, AtENODL9|early nodulin-like protein 9|chr3:7186754-7187453 REVERSE LENGTH=203
GLYMA_06G270400	black	UniRef100_A2Q4Q3 Polyphenol oxidase n=1 Tax=Medicago truncatula RepID=A2Q4Q3_MEDTR	NA
GLYMA_06G275400	yellow	UniRef100_G7JDS4 Chaperone protein dnaJ n=1 Tax=Medicago truncatula RepID=G7JDS4_MEDTR	AT2G42750.1|Symbols:|DNAJ heat shock N-terminal domain-containing protein|chr2:17793404-17795419 FORWARD LENGTH=344
GLYMA_06G275900	black	UniRef100_G7IM84 Peroxidase n=1 Tax=Medicago truncatula RepID=G7IM84_MEDTR	AT5G05340.1|Symbols:|Peroxidase superfamily protein|chr5:1579142-1580819 REVERSE LENGTH=324
GLYMA_06G283800	black	UniRef100_Q9SIN2 Protein trichome birefringence-like 39 n=1 Tax=Arabidopsis thaliana RepID=TBL39_ARATH	AT2G42570.1|Symbols:TBL39|TRICHOME BIREFRINGENCE-LIKE 39|chr2:17717498-17719921 REVERSE LENGTH=367
GLYMA_06G291300	yellow	UniRef100_G7JTU9 O-acyltransferase WSD1 n=1 Tax=Medicago truncatula RepID=G7JTU9_MEDTR	AT5G53390.1|Symbols:|O-acyltransferase (WSD1-like) family protein|chr5:21656951-21659207 REVERSE LENGTH=486
GLYMA_06G292200	red	UniRef100_G7IRA6 Serine/threonine protein kinase cdk9 n=1 Tax=Medicago truncatula RepID=G7IRA6_MEDTR	AT1G53050.1|Symbols:|Protein kinase superfamily protein|chr1:19772574-19775531 FORWARD LENGTH=694
GLYMA_06G294200	green	UniRef100_F4I2G1 Ankyrin repeats-containing protein n=1 Tax=Arabidopsis thaliana RepID=F4I2G1_ARATH	AT1G03670.1|Symbols:|ankyrin repeat family protein|chr1:914222-916222 REVERSE LENGTH=616
GLYMA_06G295400	black	NA	NA
GLYMA_06G295500	red	NA	NA
GLYMA_06G295600	red	NA	NA
GLYMA_06G295700	black	UniRef100_G9I8U0 Inositol methyltransferase n=1 Tax=Glycine max RepID=G9I8U0_SOYBN	AT5G54160.1|Symbols:ATOMT1, OMT1|O-methyltransferase 1|chr5:21982075-21984167 FORWARD LENGTH=363
GLYMA_06G295900	pink	NA	NA
GLYMA_06G297300	black	UniRef100_G7ZX28 Beta-1,3-galactosyl-O-glycosyl-glycoprotein beta-1,6-N-acetylglucosaminyltransferase n=1 Tax=Medicago truncatula RepID=G7ZX28_MEDTR	AT4G03340.1|Symbols:|Core-2/I-branching beta-1,6-N-acetylglucosaminyltransferase family protein|chr4:1467865-1469465 REVERSE LENGTH=448
GLYMA_06G298400	green	UniRef100_B9I6G9 Wound-responsive family protein n=1 Tax=Populus trichocarpa RepID=B9I6G9_POPTR	AT4G28240.1|Symbols:|Wound-responsive family protein|chr4:13997979-13998239 REVERSE LENGTH=86
GLYMA_06G298600	green	UniRef100_J9PDE1 Cold tolerant protein n=1 Tax=Cicer microphyllum RepID=J9PDE1_9FABA	AT4G10265.1|Symbols:|Wound-responsive family protein|chr4:6373226-6373477 REVERSE LENGTH=83
GLYMA_06G300600	yellow	UniRef100_I1KF87 Serine/threonine-protein kinase n=1 Tax=Glycine max RepID=I1KF87_SOYBN	AT2G19130.1|Symbols:|S-locus lectin protein kinase family protein|chr2:8293789-8296275 FORWARD LENGTH=828
GLYMA_06G300900	red	UniRef100_G7IRL0 Zinc finger protein CONSTANS-like protein n=1 Tax=Medicago truncatula RepID=G7IRL0_MEDTR	AT5G54470.1|Symbols:|B-box type zinc finger family protein|chr5:22114584-22115315 REVERSE LENGTH=215
GLYMA_06G302200	yellow	UniRef100_B1P189 Beta-ocimene synthase n=1 Tax=Phaseolus lunatus RepID=B1P189_PHALU	AT3G25830.1|Symbols:ATTPS-CIN, TPS-CIN|terpene synthase-like sequence-1,8-cineole|chr3:9447545-9450316 FORWARD LENGTH=600
GLYMA_06G303500	greenyellow	NA	AT3G20557.1|Symbols:|unknown protein; BEST Arabidopsis thaliana protein match is: unknown protein (TAIR:AT1G50930.1); Has 35333 Blast hits to 34131 proteins in 2444 species: Archae - 798; Bacteria - 22429; Metazoa - 974; Fungi - 991; Plants - 531; Viruses - 0; Other Eukaryotes - 9610 (source: NCBI BLink).|chr3:7180140-7180731 FORWARD LENGTH=130
GLYMA_06G304900	green	UniRef100_G7JDG8 Septum-promoting GTP-binding protein n=1 Tax=Medicago truncatula RepID=G7JDG8_MEDTR	AT3G21700.3|Symbols:SGP2|Ras-related small GTP-binding family protein|chr3:7644581-7646190 FORWARD LENGTH=292
GLYMA_06G309200	greenyellow	UniRef100_G7IVT6 RADIALIS n=1 Tax=Medicago truncatula RepID=G7IVT6_MEDTR	AT4G39250.1|Symbols:ATRL1, RSM2, RL1|RAD-like 1|chr4:18271457-18271857 REVERSE LENGTH=100
GLYMA_06G310700	green	UniRef100_G7LID0 Auxin-induced protein 5NG4 n=2 Tax=Medicago truncatula RepID=G7LID0_MEDTR	AT5G07050.1|Symbols:|nodulin MtN21 /EamA-like transporter family protein|chr5:2191533-2193416 REVERSE LENGTH=402
GLYMA_06G312300	yellow	UniRef100_G7ZZF0 ABC transporter C family member n=1 Tax=Medicago truncatula RepID=G7ZZF0_MEDTR	AT1G30400.2|Symbols:ATMRP1, EST1, ABCC1|multidrug resistance-associated protein 1|chr1:10728139-10737697 FORWARD LENGTH=1622
GLYMA_06G313500	yellow	NA	AT5G13750.1|Symbols:ZIFL1|zinc induced facilitator-like 1|chr5:4438318-4441289 FORWARD LENGTH=478
GLYMA_06G315600	yellow	UniRef100_G7IV98 FolD bifunctional protein n=1 Tax=Medicago truncatula RepID=G7IV98_MEDTR	AT2G38660.3|Symbols:|Amino acid dehydrogenase family protein|chr2:16166392-16168194 FORWARD LENGTH=352
GLYMA_06G316100	green	UniRef100_G7IV98 FolD bifunctional protein n=1 Tax=Medicago truncatula RepID=G7IV98_MEDTR	AT4G00620.1|Symbols:|Amino acid dehydrogenase family protein|chr4:259265-260788 REVERSE LENGTH=360
GLYMA_06G316900	pink	UniRef100_G7IVJ8 8-amino-7-oxononanoate synthase-like protein n=1 Tax=Medicago truncatula RepID=G7IVJ8_MEDTR	AT5G04620.2|Symbols:ATBIOF, BIOF|biotin F|chr5:1327292-1329934 FORWARD LENGTH=476
GLYMA_06G317000	yellow	UniRef100_G7IVJ4 Eugenol synthase n=1 Tax=Medicago truncatula RepID=G7IVJ4_MEDTR	AT1G75290.1|Symbols:|NAD(P)-binding Rossmann-fold superfamily protein|chr1:28253890-28255173 FORWARD LENGTH=318
GLYMA_06G317100	yellow	UniRef100_G7IVL0 Hexose carrier n=1 Tax=Medicago truncatula RepID=G7IVL0_MEDTR	AT5G61520.1|Symbols:|Major facilitator superfamily protein|chr5:24739358-24741175 REVERSE LENGTH=514
GLYMA_06G317200	yellow	UniRef100_G7IVL1 Hexose carrier protein HEX6 n=1 Tax=Medicago truncatula RepID=G7IVL1_MEDTR	AT5G61520.1|Symbols:|Major facilitator superfamily protein|chr5:24739358-24741175 REVERSE LENGTH=514
GLYMA_06G319500	yellow	UniRef100_G7IYK7 Glucan 1,3-beta-glucosidase n=1 Tax=Medicago truncatula RepID=G7IYK7_MEDTR	NA
GLYMA_06G321900	greenyellow	UniRef100_V7BUD4 Photosystem 1 subunit 5 n=1 Tax=Phaseolus vulgaris RepID=V7BUD4_PHAVU	AT1G55670.1|Symbols:PSAG|photosystem I subunit G|chr1:20802874-20803356 REVERSE LENGTH=160
GLYMA_07G000500	yellow	UniRef100_D7KEI3 Oxidoreductase/ transcriptional repressor n=1 Tax=Arabidopsis lyrata subsp. lyrata RepID=D7KEI3_ARALL	AT1G16720.1|Symbols:HCF173|high chlorophyll fluorescence phenotype 173|chr1:5723161-5726248 FORWARD LENGTH=598
GLYMA_07G002100	red	UniRef100_Q06Z73 Fibrillin 8 n=1 Tax=Coffea canephora RepID=Q06Z73_COFCA	AT2G46910.1|Symbols:|Plastid-lipid associated protein PAP / fibrillin family protein|chr2:19272427-19273856 FORWARD LENGTH=284
GLYMA_07G004200	cyan	UniRef100_Q9LU40 Genomic DNA, chromosome 3, P1 clone: MXL8 n=1 Tax=Arabidopsis thaliana RepID=Q9LU40_ARATH	AT3G21190.1|Symbols:|O-fucosyltransferase family protein|chr3:7432579-7434543 REVERSE LENGTH=422
GLYMA_07G005300	red	UniRef100_G7JJD6 Mitochondrial carnitine/acylcarnitine carrier protein n=1 Tax=Medicago truncatula RepID=G7JJD6_MEDTR	AT1G79900.1|Symbols:ATMBAC2, BAC2|Mitochondrial substrate carrier family protein|chr1:30052524-30053599 REVERSE LENGTH=296
GLYMA_07G009900	pink	UniRef100_G7IUI3 Protein HOTHEAD n=1 Tax=Medicago truncatula RepID=G7IUI3_MEDTR	AT1G72970.1|Symbols:HTH, EDA17|Glucose-methanol-choline (GMC) oxidoreductase family protein|chr1:27452872-27455706 FORWARD LENGTH=594
GLYMA_07G013800	black	UniRef100_K7L7R7 Glucose-6-phosphate 1-dehydrogenase n=1 Tax=Glycine max RepID=K7L7R7_SOYBN	AT5G35790.1|Symbols:G6PD1|glucose-6-phosphate dehydrogenase 1|chr5:13956879-13959686 REVERSE LENGTH=576
GLYMA_07G014100	cyan	UniRef100_G7LHE2 GDSL esterase/lipase APG n=2 Tax=Medicago truncatula RepID=G7LHE2_MEDTR	AT3G16370.1|Symbols:|GDSL-like Lipase/Acylhydrolase superfamily protein|chr3:5556928-5558351 FORWARD LENGTH=353
GLYMA_07G015800	black	UniRef100_G7LGN0 ABC transporter family pleiotropic drug resistance protein n=2 Tax=Medicago truncatula RepID=G7LGN0_MEDTR	AT1G59870.1|Symbols:PEN3, PDR8, ATPDR8, ABCG36, ATABCG36|ABC-2 and Plant PDR ABC-type transporter family protein|chr1:22034661-22039844 FORWARD LENGTH=1469
GLYMA_07G018500	pink	UniRef100_G7IUP4 Transcription factor bHLH68 n=2 Tax=Medicago truncatula RepID=G7IUP4_MEDTR	AT4G29100.1|Symbols:|basic helix-loop-helix (bHLH) DNA-binding superfamily protein|chr4:14341140-14344575 FORWARD LENGTH=407
GLYMA_07G019200	pink	UniRef100_G7KET5 Cytochrome c-type biogenesis protein ccmH n=1 Tax=Medicago truncatula RepID=G7KET5_MEDTR	AT1G15220.2|Symbols:ATCCMH, CCMH|cytochrome c biogenesis protein family|chr1:5240471-5241117 REVERSE LENGTH=159
GLYMA_07G021000	red	UniRef100_UPI000193733F AP2 domain-containing transcription factor n=1 Tax=Populus trichocarpa RepID=UPI000193733F	AT1G16060.1|Symbols:ADAP|ARIA-interacting double AP2 domain protein|chr1:5508563-5511609 FORWARD LENGTH=345
GLYMA_07G021300	red	NA	AT4G30780.1|Symbols:|unknown protein; BEST Arabidopsis thaliana protein match is: unknown protein (TAIR:AT2G24100.1); Has 109 Blast hits to 109 proteins in 18 species: Archae - 0; Bacteria - 0; Metazoa - 1; Fungi - 0; Plants - 95; Viruses - 0; Other Eukaryotes - 13 (source: NCBI BLink).|chr4:14990523-14992855 FORWARD LENGTH=589
GLYMA_07G021800	black	UniRef100_B9GVM1 DNAJ heat shock N-terminal domain-containing family protein n=1 Tax=Populus trichocarpa RepID=B9GVM1_POPTR	AT1G80920.1|Symbols:J8|Chaperone DnaJ-domain superfamily protein|chr1:30403863-30404549 REVERSE LENGTH=163
GLYMA_07G022000	pink	UniRef100_B8Y8A0 Blue copper-like protein n=1 Tax=Gossypium hirsutum RepID=B8Y8A0_GOSHI	AT5G15350.1|Symbols:ENODL17, AtENODL17|early nodulin-like protein 17|chr5:4985184-4986154 REVERSE LENGTH=172
GLYMA_07G022400	pink	UniRef100_G7JEG8 Fucosyltransferase n=1 Tax=Medicago truncatula RepID=G7JEG8_MEDTR	AT2G03220.1|Symbols:FT1, ATFUT1, ATFT1, MUR2|fucosyltransferase 1|chr2:970401-972353 REVERSE LENGTH=558
GLYMA_07G023000	red	UniRef100_I7JD49 NDH subunit PnsB1 n=1 Tax=Marchantia polymorpha RepID=I7JD49_MARPO	AT1G15980.1|Symbols:NDF1, NDH48|NDH-dependent cyclic electron flow 1|chr1:5489314-5491199 FORWARD LENGTH=461
GLYMA_07G023300	green	UniRef100_B0LUR7 Transcription factor n=1 Tax=Glycine max RepID=B0LUR7_SOYBN	AT1G80840.1|Symbols:WRKY40, ATWRKY40|WRKY DNA-binding protein 40|chr1:30383834-30385356 FORWARD LENGTH=302
GLYMA_07G030000	red	UniRef100_G7JGX9 Palmitoyl-monogalactosyldiacylglycerol delta-7 desaturase n=1 Tax=Medicago truncatula RepID=G7JGX9_MEDTR	AT3G15850.1|Symbols:FAD5, FADB, JB67, ADS3|fatty acid desaturase 5|chr3:5359087-5360998 FORWARD LENGTH=371
GLYMA_07G030500	black	NA	AT5G20190.1|Symbols:|Tetratricopeptide repeat (TPR)-like superfamily protein|chr5:6814093-6815171 FORWARD LENGTH=290
GLYMA_07G032000	green	UniRef100_B6U651 F-box domain containing protein n=2 Tax=Zea mays RepID=B6U651_MAIZE	AT1G27340.1|Symbols:|Galactose oxidase/kelch repeat superfamily protein|chr1:9495741-9497857 FORWARD LENGTH=467
GLYMA_07G032900	black	NA	AT1G52720.1|Symbols:|unknown protein; BEST Arabidopsis thaliana protein match is: unknown protein (TAIR:AT3G15630.1); Has 61 Blast hits to 61 proteins in 13 species: Archae - 0; Bacteria - 0; Metazoa - 0; Fungi - 0; Plants - 61; Viruses - 0; Other Eukaryotes - 0 (source: NCBI BLink).|chr1:19641007-19641360 FORWARD LENGTH=117
GLYMA_07G033500	yellow	UniRef100_G7IMF4 Pleiotropic drug resistance protein n=1 Tax=Medicago truncatula RepID=G7IMF4_MEDTR	AT1G15520.1|Symbols:PDR12, ATPDR12, ABCG40, ATABCG40|pleiotropic drug resistance 12|chr1:5331993-5338175 REVERSE LENGTH=1423
GLYMA_07G034400	midnightblue	UniRef100_G7II60 F-box/kelch-repeat protein n=1 Tax=Medicago truncatula RepID=G7II60_MEDTR	AT1G80440.1|Symbols:|Galactose oxidase/kelch repeat superfamily protein|chr1:30241763-30242827 FORWARD LENGTH=354
GLYMA_07G038500	red	UniRef100_C7S8C2 Germin-like protein 8 n=2 Tax=Glycine max RepID=C7S8C2_SOYBN	AT1G72610.1|Symbols:GLP1, ATGER1, GER1|germin-like protein 1|chr1:27339302-27339928 REVERSE LENGTH=208
GLYMA_07G039700	green	UniRef100_G7L7J3 Kinase-like protein n=2 Tax=Medicago truncatula RepID=G7L7J3_MEDTR	AT1G72540.1|Symbols:|Protein kinase superfamily protein|chr1:27314932-27316669 REVERSE LENGTH=450
GLYMA_07G039900	green	UniRef100_I1KHC6 Lipoxygenase n=1 Tax=Glycine max RepID=I1KHC6_SOYBN	AT1G17420.1|Symbols:LOX3|lipoxygenase 3|chr1:5977512-5981384 FORWARD LENGTH=919
GLYMA_07G043100	green	UniRef100_G7L8C9 Chaperone protein dnaJ n=2 Tax=Medicago truncatula RepID=G7L8C9_MEDTR	AT3G14200.1|Symbols:|Chaperone DnaJ-domain superfamily protein|chr3:4712881-4714361 REVERSE LENGTH=230
GLYMA_07G043600	red	UniRef100_G7L932 17.4 kDa class III heat shock protein n=1 Tax=Medicago truncatula RepID=G7L932_MEDTR	AT1G54050.1|Symbols:|HSP20-like chaperones superfamily protein|chr1:20179558-20180122 REVERSE LENGTH=155
GLYMA_07G044900	red	NA	AT1G53903.1|Symbols:|Protein of unknown function (DUF581)|chr1:20132363-20132842 FORWARD LENGTH=126
GLYMA_07G047500	red	UniRef100_U5FPV1 Calcineurin-like phosphoesterase family protein n=1 Tax=Populus trichocarpa RepID=U5FPV1_POPTR	AT5G63140.1|Symbols:ATPAP29, PAP29|purple acid phosphatase 29|chr5:25328237-25329616 FORWARD LENGTH=389
GLYMA_07G048500	yellow	UniRef100_C0SNP1 Late elongated hypocotyl and circadian clock associated-1-like protein 1 n=1 Tax=Glycine max RepID=C0SNP1_SOYBN	AT1G01060.3|Symbols:LHY, LHY1|Homeodomain-like superfamily protein|chr1:33992-37061 REVERSE LENGTH=645
GLYMA_07G049900	yellow	UniRef100_A1YZE0 Granule-bound starch synthase n=1 Tax=Glycine max RepID=A1YZE0_SOYBN	AT1G32900.1|Symbols:|UDP-Glycosyltransferase superfamily protein|chr1:11920582-11923506 REVERSE LENGTH=610
GLYMA_07G051000	red	UniRef100_A0MNJ9 CBL-interacting protein kinase 12 n=1 Tax=Populus trichocarpa RepID=A0MNJ9_POPTR	AT1G01140.1|Symbols:CIPK9, SnRK3.12, PKS6|CBL-interacting protein kinase 9|chr1:64398-67512 REVERSE LENGTH=447
GLYMA_07G051700	yellow	UniRef100_G7L527 Auxin-induced protein X15 n=1 Tax=Medicago truncatula RepID=G7L527_MEDTR	AT2G46690.1|Symbols:|SAUR-like auxin-responsive protein family|chr2:19180904-19181269 FORWARD LENGTH=121
GLYMA_07G052100	yellow	UniRef100_T2DMU9 Homeobox protein n=1 Tax=Phaseolus vulgaris RepID=T2DMU9_PHAVU	AT2G46680.1|Symbols:ATHB-7, ATHB7, HB-7|homeobox 7|chr2:19165777-19166773 REVERSE LENGTH=258
GLYMA_07G052600	yellow	NA	AT2G46630.1|Symbols:|unknown protein; LOCATED IN: chloroplast; EXPRESSED IN: 22 plant structures; EXPRESSED DURING: 13 growth stages; Has 110095 Blast hits to 59224 proteins in 2216 species: Archae - 177; Bacteria - 15429; Metazoa - 38345; Fungi - 18843; Plants - 13341; Viruses - 3084; Other Eukaryotes - 20876 (source: NCBI BLink).|chr2:19145529-19146713 FORWARD LENGTH=394
GLYMA_07G055000	greenyellow	UniRef100_A9PL83 AP2 domain-containing transcription factor family protein n=1 Tax=Populus trichocarpa RepID=A9PL83_POPTR	AT1G01250.1|Symbols:|Integrase-type DNA-binding superfamily protein|chr1:104731-105309 REVERSE LENGTH=192
GLYMA_07G056600	pink	UniRef100_B9GR04 DEAD box RNA helicase family protein n=1 Tax=Populus trichocarpa RepID=B9GR04_POPTR	AT5G63630.1|Symbols:|P-loop containing nucleoside triphosphate hydrolases superfamily protein|chr5:25472598-25476402 REVERSE LENGTH=788
GLYMA_07G057900	yellow	UniRef100_G7L419 GH3 family protein n=1 Tax=Medicago truncatula RepID=G7L419_MEDTR	AT2G46370.2|Symbols:JAR1, FIN219|Auxin-responsive GH3 family protein|chr2:19034342-19036369 FORWARD LENGTH=575
GLYMA_07G058200	yellow	UniRef100_B9I8U9 Nodulin 25 family protein n=1 Tax=Populus trichocarpa RepID=B9I8U9_POPTR	AT2G46340.1|Symbols:SPA1|SPA (suppressor of phyA-105) protein family|chr2:19022572-19026821 REVERSE LENGTH=1029
GLYMA_07G058800	yellow	UniRef100_Q39533 Serine acetyltransferase n=1 Tax=Citrullus lanatus RepID=Q39533_CITLA	AT5G56760.1|Symbols:ATSERAT1;1, SAT5, SAT-52, SERAT1;1|serine acetyltransferase 1;1|chr5:22961498-22962582 REVERSE LENGTH=312
GLYMA_07G060700	yellow	UniRef100_O04616 Protein CURVATURE THYLAKOID 1A, chloroplastic n=1 Tax=Arabidopsis thaliana RepID=CUT1A_ARATH	AT4G01150.1|Symbols:|unknown protein; FUNCTIONS IN: molecular_function unknown; INVOLVED IN: biological_process unknown; LOCATED IN: thylakoid, chloroplast thylakoid membrane, chloroplast, plastoglobule, chloroplast envelope; EXPRESSED IN: 23 plant structures; EXPRESSED DURING: 14 growth stages; BEST Arabidopsis thaliana protein match is: unknown protein (TAIR:AT4G38100.1); Has 323 Blast hits to …
GLYMA_07G069500	pink	UniRef100_G7LBQ4 Cytochrome P450 fatty acid omega-hydroxylase n=1 Tax=Medicago truncatula RepID=G7LBQ4_MEDTR	AT2G45970.1|Symbols:CYP86A8, LCR|cytochrome P450, family 86, subfamily A, polypeptide 8|chr2:18912548-18914161 REVERSE LENGTH=537
GLYMA_07G072300	pink	UniRef100_A7TUG5 AT-hook DNA-binding protein n=1 Tax=Gossypium hirsutum RepID=A7TUG5_GOSHI	AT2G45850.2|Symbols:|AT hook motif DNA-binding family protein|chr2:18871901-18873457 REVERSE LENGTH=348
GLYMA_07G073500	green	UniRef100_Q9LQ79 T1N6.18 protein n=1 Tax=Arabidopsis thaliana RepID=Q9LQ79_ARATH	AT1G01770.1|Symbols:|unknown protein; CONTAINS InterPro DOMAIN/s: Protein of unknown function DUF1446 (InterPro:IPR010839); Has 1597 Blast hits to 1509 proteins in 306 species: Archae - 4; Bacteria - 843; Metazoa - 22; Fungi - 131; Plants - 31; Viruses - 0; Other Eukaryotes - 566 (source: NCBI BLink).|chr1:278759-282490 FORWARD LENGTH=632
GLYMA_07G073700	yellow	UniRef100_G7L3I8 Glutathione-regulated potassium-efflux system protein n=1 Tax=Medicago truncatula RepID=G7L3I8_MEDTR	AT4G00630.1|Symbols:KEA2, ATKEA2|K+ efflux antiporter 2|chr4:261655-267789 REVERSE LENGTH=1174
GLYMA_07G080900	black	UniRef100_A1XG54 SOC1 n=1 Tax=Glycine max RepID=A1XG54_SOYBN	AT2G45660.1|Symbols:AGL20, SOC1, ATSOC1|AGAMOUS-like 20|chr2:18807799-18810193 REVERSE LENGTH=214
GLYMA_07G081200	green	UniRef100_G7IK98 THO complex subunit-like protein n=2 Tax=Medicago truncatula RepID=G7IK98_MEDTR	AT5G16790.1|Symbols:THO7, AtTHO7|Tho complex subunit 7/Mft1p|chr5:5522642-5523475 REVERSE LENGTH=233
GLYMA_07G082100	yellow	UniRef100_E6NU31 JHL05D22.12 protein n=1 Tax=Jatropha curcas RepID=E6NU31_JATCU	AT2G45630.2|Symbols:|D-isomer specific 2-hydroxyacid dehydrogenase family protein|chr2:18796000-18797089 FORWARD LENGTH=338
GLYMA_07G083300	green	UniRef100_G7ZXN0 Cytochrome P450 monooxygenase CYP704G7 n=2 Tax=Medicago truncatula RepID=G7ZXN0_MEDTR	AT2G45510.1|Symbols:CYP704A2|cytochrome P450, family 704, subfamily A, polypeptide 2|chr2:18753085-18754944 FORWARD LENGTH=511
GLYMA_07G085800	black	UniRef100_G7KPV7 Ankyrin repeat domain-containing protein n=1 Tax=Medicago truncatula RepID=G7KPV7_MEDTR	AT3G24530.1|Symbols:|AAA-type ATPase family protein / ankyrin repeat family protein|chr3:8945678-8947786 REVERSE LENGTH=481
GLYMA_07G086000	green	UniRef100_G7KPV5 Myo-inositol transporter n=1 Tax=Medicago truncatula RepID=G7KPV5_MEDTR	AT3G18830.1|Symbols:ATPLT5, PMT5, ATPMT5|polyol/monosaccharide transporter 5|chr3:6489000-6491209 REVERSE LENGTH=539
GLYMA_07G086400	black	UniRef100_D9ZJ31 HSF domain class transcription factor n=1 Tax=Malus domestica RepID=D9ZJ31_MALDO	AT3G24520.1|Symbols:AT-HSFC1, HSFC1|heat shock transcription factor C1|chr3:8941455-8942531 FORWARD LENGTH=330
GLYMA_07G086700	black	UniRef100_Q9LHJ4 Genomic DNA, chromosome 3, P1 clone: MMF24 n=2 Tax=Arabidopsis thaliana RepID=Q9LHJ4_ARATH	AT3G29300.1|Symbols:|unknown protein; FUNCTIONS IN: molecular_function unknown; INVOLVED IN: biological_process unknown; LOCATED IN: endomembrane system; EXPRESSED IN: 12 plant structures; EXPRESSED DURING: 6 growth stages; Has 451 Blast hits to 349 proteins in 91 species: Archae - 0; Bacteria - 85; Metazoa - 81; Fungi - 88; Plants - 18; Viruses - 1; Other Eukaryotes - 178 (source: NCBI BLink).|c…
GLYMA_07G086900	yellow	NA	AT5G55980.1|Symbols:|serine-rich protein-related|chr5:22670301-22670642 FORWARD LENGTH=113
GLYMA_07G087100	red	NA	AT1G52342.1|Symbols:|unknown protein; FUNCTIONS IN: molecular_function unknown; INVOLVED IN: biological_process unknown; LOCATED IN: cellular_component unknown; Has 30201 Blast hits to 17322 proteins in 780 species: Archae - 12; Bacteria - 1396; Metazoa - 17338; Fungi - 3422; Plants - 5037; Viruses - 0; Other Eukaryotes - 2996 (source: NCBI BLink).|chr1:19492440-19492703 REVERSE LENGTH=87
GLYMA_07G087200	yellow	UniRef100_G7KNJ1 Arabinogalactan peptide n=1 Tax=Medicago truncatula RepID=G7KNJ1_MEDTR	AT5G53250.1|Symbols:AGP22, ATAGP22|arabinogalactan protein 22|chr5:21603715-21604007 FORWARD LENGTH=63
GLYMA_07G089300	yellow	UniRef100_G7KNK3 Sigma factor sigB regulation protein rsbQ n=1 Tax=Medicago truncatula RepID=G7KNK3_MEDTR	AT3G24420.1|Symbols:|alpha/beta-Hydrolases superfamily protein|chr3:8863111-8864883 REVERSE LENGTH=273
GLYMA_07G089500	yellow	UniRef100_G7JYE1 ATP-dependent Clp protease adapter protein clpS n=1 Tax=Medicago truncatula RepID=G7JYE1_MEDTR	AT1G68660.1|Symbols:|Ribosomal protein L12/ ATP-dependent Clp protease adaptor protein ClpS family protein|chr1:25778058-25779083 REVERSE LENGTH=159
GLYMA_07G089900	green	UniRef100_Q8W228 Cytochrome P450 n=1 Tax=Pyrus communis RepID=Q8W228_PYRCO	AT3G48310.1|Symbols:CYP71A22|cytochrome P450, family 71, subfamily A, polypeptide 22|chr3:17888192-17889749 FORWARD LENGTH=490
GLYMA_07G090400	yellow	UniRef100_Q42447 Maturation protein n=1 Tax=Glycine max RepID=Q42447_SOYBN	NA
GLYMA_07G091600	yellow	UniRef100_K7VSW9 LOB domain protein 40 n=2 Tax=Solanum tuberosum RepID=K7VSW9_SOLTU	AT3G02550.1|Symbols:LBD41|LOB domain-containing protein 41|chr3:536747-537650 REVERSE LENGTH=263
GLYMA_07G091800	red	NA	AT5G16110.1|Symbols:|unknown protein; FUNCTIONS IN: molecular_function unknown; INVOLVED IN: biological_process unknown; LOCATED IN: chloroplast; EXPRESSED IN: 24 plant structures; EXPRESSED DURING: 15 growth stages; BEST Arabidopsis thaliana protein match is: unknown protein (TAIR:AT3G02555.1); Has 133 Blast hits to 133 proteins in 18 species: Archae - 0; Bacteria - 0; Metazoa - 0; Fungi - 0; Pl…
GLYMA_07G094200	green	UniRef100_G7KMN1 Kinase R-like protein n=1 Tax=Medicago truncatula RepID=G7KMN1_MEDTR	AT5G38260.1|Symbols:|Protein kinase superfamily protein|chr5:15283692-15285837 REVERSE LENGTH=638
GLYMA_07G096900	green	UniRef100_A1IGR3 Chlorophyllase 2 n=1 Tax=Glycine max RepID=A1IGR3_SOYBN	AT1G19670.1|Symbols:ATCLH1, CORI1, ATHCOR1, CLH1|chlorophyllase 1|chr1:6803796-6804923 REVERSE LENGTH=324
GLYMA_07G099300	green	NA	NA
GLYMA_07G101000	pink	UniRef100_J7JYT7 NARROW ORGAN 1 n=1 Tax=Lotus japonicus RepID=J7JYT7_LOTJA	AT3G18010.1|Symbols:WOX1|WUSCHEL related homeobox 1|chr3:6161155-6163183 REVERSE LENGTH=350
GLYMA_07G101600	black	UniRef100_Q1SMZ9 Protein kinase n=1 Tax=Medicago truncatula RepID=Q1SMZ9_MEDTR	AT1G73660.1|Symbols:|protein tyrosine kinase family protein|chr1:27692247-27696718 REVERSE LENGTH=1030
GLYMA_07G102700	cyan	UniRef100_G7KPT7 Phosphoethanolamine N-methyltransferase n=1 Tax=Medicago truncatula RepID=G7KPT7_MEDTR	AT3G18000.1|Symbols:NMT1, XPL1, PEAMT|S-adenosyl-L-methionine-dependent methyltransferases superfamily protein|chr3:6154578-6157331 FORWARD LENGTH=491
GLYMA_07G104200	red	UniRef100_G7KQ94 Nudix hydrolase n=1 Tax=Medicago truncatula RepID=G7KQ94_MEDTR	AT1G18300.1|Symbols:atnudt4, NUDT4|nudix hydrolase homolog 4|chr1:6299841-6300799 FORWARD LENGTH=207
GLYMA_07G108000	green	NA	NA
GLYMA_07G111400	green	NA	AT2G44930.1|Symbols:|Plant protein of unknown function (DUF247)|chr2:18529700-18531671 REVERSE LENGTH=515
GLYMA_07G113500	red	UniRef100_U5FSH1 H+-ATPase family protein n=1 Tax=Populus trichocarpa RepID=U5FSH1_POPTR	AT5G62670.1|Symbols:AHA11, HA11|H(+)-ATPase 11|chr5:25159495-25164957 FORWARD LENGTH=956
GLYMA_07G114400	pink	UniRef100_B9GP63 Kinase family protein n=1 Tax=Populus trichocarpa RepID=B9GP63_POPTR	AT2G44830.1|Symbols:|Protein kinase superfamily protein|chr2:18490398-18492779 FORWARD LENGTH=765
GLYMA_07G117600	cyan	UniRef100_G7JFR3 Transcription factor bHLH25 n=1 Tax=Medicago truncatula RepID=G7JFR3_MEDTR	AT4G37850.1|Symbols:|basic helix-loop-helix (bHLH) DNA-binding superfamily protein|chr4:17796362-17797647 REVERSE LENGTH=328
GLYMA_07G120500	pink	UniRef100_D7L613 PDE320 n=1 Tax=Arabidopsis lyrata subsp. lyrata RepID=D7L613_ARALL	AT2G44640.1|Symbols:|FUNCTIONS IN: molecular_function unknown; INVOLVED IN: biological_process unknown; LOCATED IN: mitochondrion, chloroplast, plasma membrane, plastid, chloroplast envelope; EXPRESSED IN: 23 plant structures; EXPRESSED DURING: 13 growth stages; CONTAINS InterPro DOMAIN/s: Protein of unknown function DUF3769 (InterPro:IPR022244); BEST Arabidopsis thaliana protein match is: pigmen…
GLYMA_07G121500	yellow	UniRef100_G7LDH6 Gl1-like protein n=1 Tax=Medicago truncatula RepID=G7LDH6_MEDTR	AT1G02205.2|Symbols:CER1|Fatty acid hydroxylase superfamily|chr1:418818-422154 FORWARD LENGTH=625
GLYMA_07G123500	greenyellow	UniRef100_B9I6G6 Calcium-binding EF hand family protein n=1 Tax=Populus trichocarpa RepID=B9I6G6_POPTR	AT1G64850.1|Symbols:|Calcium-binding EF hand family protein|chr1:24096548-24097574 REVERSE LENGTH=162
GLYMA_07G125500	black	NA	NA
GLYMA_07G125600	red	UniRef100_Q9LVB9 Emb|CAB83157.1 n=1 Tax=Arabidopsis thaliana RepID=Q9LVB9_ARATH	AT5G56550.1|Symbols:OXS3, ATOXS3|oxidative stress 3|chr5:22895847-22896502 REVERSE LENGTH=172
GLYMA_07G126200	green	UniRef100_G7KHZ7 Gamma-glutamyltranspeptidase n=1 Tax=Medicago truncatula RepID=G7KHZ7_MEDTR	AT4G29210.1|Symbols:GGT3, GGT4|gamma-glutamyl transpeptidase 4|chr4:14400990-14403319 FORWARD LENGTH=637
GLYMA_07G129500	black	UniRef100_G7KJV2 PRA1 family protein F2 n=1 Tax=Medicago truncatula RepID=G7KJV2_MEDTR	AT1G55190.1|Symbols:PRA1.F2, PRA7|PRA1 (Prenylated rab acceptor) family protein|chr1:20588450-20589019 FORWARD LENGTH=189
GLYMA_07G132000	black	UniRef100_Q75NI1 Type 2 metallothionein n=1 Tax=Glycine max RepID=Q75NI1_SOYBN	AT3G09390.1|Symbols:MT2A, ATMT-K, ATMT-1|metallothionein 2A|chr3:2889737-2890188 REVERSE LENGTH=81
GLYMA_07G134500	greenyellow	NA	AT5G02160.1|Symbols:|unknown protein; FUNCTIONS IN: molecular_function unknown; INVOLVED IN: biological_process unknown; LOCATED IN: chloroplast thylakoid membrane; EXPRESSED IN: 23 plant structures; EXPRESSED DURING: 13 growth stages; Has 121 Blast hits to 121 proteins in 17 species: Archae - 0; Bacteria - 0; Metazoa - 0; Fungi - 0; Plants - 121; Viruses - 0; Other Eukaryotes - 0 (source: NCBI B…
GLYMA_07G134800	black	UniRef100_I1KK13 Auxin response factor n=1 Tax=Glycine max RepID=I1KK13_SOYBN	AT4G23980.2|Symbols:ARF9|auxin response factor 9|chr4:12451592-12454737 FORWARD LENGTH=636
GLYMA_07G136000	pink	UniRef100_B2BXP6 TRL5 n=1 Tax=Cleome spinosa RepID=B2BXP6_9ROSI	AT5G06060.1|Symbols:|NAD(P)-binding Rossmann-fold superfamily protein|chr5:1824066-1825833 REVERSE LENGTH=264
GLYMA_07G136500	yellow	UniRef100_F4JBN0 Regulator of chromosome condensation (RCC1) family protein n=1 Tax=Arabidopsis thaliana RepID=F4JBN0_ARATH	AT3G53830.1|Symbols:|Regulator of chromosome condensation (RCC1) family protein|chr3:19940814-19943592 FORWARD LENGTH=472
GLYMA_07G138000	red	NA	NA
GLYMA_07G138900	red	UniRef100_B6TQK4 Dynein light chain LC6, flagellar outer arm n=1 Tax=Zea mays RepID=B6TQK4_MAIZE	AT1G52240.2|Symbols:ATROPGEF11, ROPGEF11, PIRF1|RHO guanyl-nucleotide exchange factor 11|chr1:19458844-19459235 REVERSE LENGTH=94
GLYMA_07G139100	yellow	UniRef100_G7L5K4 Peptide transporter PTR3-B n=1 Tax=Medicago truncatula RepID=G7L5K4_MEDTR	AT2G37900.1|Symbols:|Major facilitator superfamily protein|chr2:15864396-15866408 REVERSE LENGTH=575
GLYMA_07G139300	yellow	NA	AT5G02020.1|Symbols:SIS|Encodes a protein involved in salt tolerance, names SIS (Salt Induced Serine rich).|chr5:386557-387921 REVERSE LENGTH=149
GLYMA_07G139700	yellow	UniRef100_P32110 Probable glutathione S-transferase n=2 Tax=Glycine max RepID=GSTX6_SOYBN	AT3G09270.1|Symbols:ATGSTU8, GSTU8|glutathione S-transferase TAU 8|chr3:2848407-2849226 REVERSE LENGTH=224
GLYMA_07G139800	yellow	UniRef100_Q9FQF1 Glutathione S-transferase GST 7 n=1 Tax=Glycine max RepID=Q9FQF1_SOYBN	AT1G17170.1|Symbols:ATGSTU24, GST, GSTU24|glutathione S-transferase TAU 24|chr1:5869895-5870691 FORWARD LENGTH=218
GLYMA_07G140200	cyan	UniRef100_Q9FQE7 Glutathione S-transferase GST 11 n=1 Tax=Glycine max RepID=Q9FQE7_SOYBN	AT2G29420.1|Symbols:ATGSTU7, GST25, GSTU7|glutathione S-transferase tau 7|chr2:12618111-12618871 REVERSE LENGTH=227
GLYMA_07G140300	green	UniRef100_Q9FQF1 Glutathione S-transferase GST 7 n=1 Tax=Glycine max RepID=Q9FQF1_SOYBN	AT2G29420.1|Symbols:ATGSTU7, GST25, GSTU7|glutathione S-transferase tau 7|chr2:12618111-12618871 REVERSE LENGTH=227
GLYMA_07G140400	green	UniRef100_Q9FQF0 Glutathione S-transferase GST 8 n=1 Tax=Glycine max RepID=Q9FQF0_SOYBN	AT3G09270.1|Symbols:ATGSTU8, GSTU8|glutathione S-transferase TAU 8|chr3:2848407-2849226 REVERSE LENGTH=224
GLYMA_07G140700	yellow	UniRef100_Q9FQF0 Glutathione S-transferase GST 8 n=1 Tax=Glycine max RepID=Q9FQF0_SOYBN	AT3G09270.1|Symbols:ATGSTU8, GSTU8|glutathione S-transferase TAU 8|chr3:2848407-2849226 REVERSE LENGTH=224
GLYMA_07G144700	greenyellow	UniRef100_Q7XJR2 Probable anion transporter 3, chloroplastic n=1 Tax=Arabidopsis thaliana RepID=ANTR3_ARATH	AT2G38060.1|Symbols:PHT4;2|phosphate transporter 4;2|chr2:15922727-15925623 REVERSE LENGTH=512
GLYMA_07G145800	red	NA	AT3G09050.1|Symbols:|unknown protein; FUNCTIONS IN: molecular_function unknown; INVOLVED IN: biological_process unknown; LOCATED IN: chloroplast thylakoid membrane, chloroplast; EXPRESSED IN: 21 plant structures; EXPRESSED DURING: 13 growth stages; Has 120 Blast hits to 120 proteins in 47 species: Archae - 4; Bacteria - 10; Metazoa - 33; Fungi - 2; Plants - 44; Viruses - 0; Other Eukaryotes - 27 …
GLYMA_07G149700	green	NA	NA
GLYMA_07G153900	yellow	UniRef100_G7KSC8 Two-component response regulator ARR10 n=1 Tax=Medicago truncatula RepID=G7KSC8_MEDTR	AT2G38300.1|Symbols:|myb-like HTH transcriptional regulator family protein|chr2:16044175-16045679 REVERSE LENGTH=340
GLYMA_07G155100	yellow	NA	NA
GLYMA_07G155500	black	UniRef100_G7KT83 Abscisic acid receptor PYL4 n=1 Tax=Medicago truncatula RepID=G7KT83_MEDTR	AT2G38310.1|Symbols:PYL4, RCAR10|PYR1-like 4|chr2:16050251-16050874 FORWARD LENGTH=207
GLYMA_07G156100	yellow	UniRef100_K7L1Y8 MATE efflux family protein n=2 Tax=Glycine max RepID=K7L1Y8_SOYBN	AT2G38330.1|Symbols:|MATE efflux family protein|chr2:16064571-16067318 FORWARD LENGTH=521
GLYMA_07G157100	green	UniRef100_G7KU38 Disease resistance response protein n=1 Tax=Medicago truncatula RepID=G7KU38_MEDTR	AT1G58170.1|Symbols:|Disease resistance-responsive (dirigent-like protein) family protein|chr1:21536188-21536745 FORWARD LENGTH=185
GLYMA_07G159100	cyan	UniRef100_F4HWC5 Cysteine/Histidine-rich C1 domain family protein n=2 Tax=Arabidopsis thaliana RepID=F4HWC5_ARATH	AT1G20990.1|Symbols:|Cysteine/Histidine-rich C1 domain family protein|chr1:7330524-7331946 REVERSE LENGTH=319
GLYMA_07G163300	yellow	NA	AT2G15960.1|Symbols:|unknown protein; Has 14 Blast hits to 14 proteins in 5 species: Archae - 0; Bacteria - 0; Metazoa - 0; Fungi - 0; Plants - 14; Viruses - 0; Other Eukaryotes - 0 (source: NCBI BLink).|chr2:6947353-6947586 FORWARD LENGTH=77
GLYMA_07G166300	green	UniRef100_G7IA05 U-box domain-containing protein n=1 Tax=Medicago truncatula RepID=G7IA05_MEDTR	AT1G23180.1|Symbols:|ARM repeat superfamily protein|chr1:8216125-8219515 FORWARD LENGTH=834
GLYMA_07G166400	black	UniRef100_Q9ZVE7 Chlororespiratory reduction 3 n=1 Tax=Arabidopsis thaliana RepID=Q9ZVE7_ARATH	AT2G01590.1|Symbols:CRR3|chlororespiratory reduction 3|chr2:266675-267379 FORWARD LENGTH=174
GLYMA_07G169900	green	UniRef100_T2DLX7 Cathepsin B-like protein n=1 Tax=Phaseolus vulgaris RepID=T2DLX7_PHAVU	AT1G02305.1|Symbols:|Cysteine proteinases superfamily protein|chr1:455816-457974 FORWARD LENGTH=362
GLYMA_07G171100	cyan	NA	AT2G01755.1|Symbols:|unknown protein; FUNCTIONS IN: molecular_function unknown; INVOLVED IN: biological_process unknown; LOCATED IN: chloroplast; Has 120 Blast hits to 120 proteins in 52 species: Archae - 0; Bacteria - 80; Metazoa - 0; Fungi - 0; Plants - 24; Viruses - 0; Other Eukaryotes - 16 (source: NCBI BLink).|chr2:332249-332770 REVERSE LENGTH=173
GLYMA_07G176600	red	UniRef100_G7K0G3 Protein SRG1 n=1 Tax=Medicago truncatula RepID=G7K0G3_MEDTR	AT1G17020.1|Symbols:SRG1, ATSRG1|senescence-related gene 1|chr1:5820258-5821741 FORWARD LENGTH=358
GLYMA_07G181200	greenyellow	NA	NA
GLYMA_07G182300	red	UniRef100_G7JV43 Fructose-1,6-bisphosphatase class n=1 Tax=Medicago truncatula RepID=G7JV43_MEDTR	AT5G64380.1|Symbols:|Inositol monophosphatase family protein|chr5:25741342-25743024 FORWARD LENGTH=404
GLYMA_07G184000	red	UniRef100_G7JU27 Class I heat shock protein n=1 Tax=Medicago truncatula RepID=G7JU27_MEDTR	AT5G10530.1|Symbols:|Concanavalin A-like lectin protein kinase family protein|chr5:3324978-3326933 REVERSE LENGTH=651
GLYMA_07G184500	green	UniRef100_G7JU06 Phosphoglycerate mutase-like protein n=1 Tax=Medicago truncatula RepID=G7JU06_MEDTR	AT5G64460.8|Symbols:|Phosphoglycerate mutase family protein|chr5:25773009-25775104 REVERSE LENGTH=282
GLYMA_07G187700	green	UniRef100_U5KL21 Terpene synthase n=1 Tax=Phaseolus lunatus RepID=U5KL21_PHALU	AT1G61680.1|Symbols:TPS14, ATTPS14|terpene synthase 14|chr1:22772455-22774687 REVERSE LENGTH=569
GLYMA_07G188900	red	NA	AT1G11380.1|Symbols:|PLAC8 family protein|chr1:3832695-3833921 FORWARD LENGTH=254
GLYMA_07G189000	yellow	UniRef100_Q2HTU9 Octicosapeptide/Phox/Bem1p n=1 Tax=Medicago truncatula RepID=Q2HTU9_MEDTR	AT4G05150.1|Symbols:|Octicosapeptide/Phox/Bem1p family protein|chr4:2660339-2662675 FORWARD LENGTH=477
GLYMA_07G189300	yellow	UniRef100_G7JSV1 R2R3-MYB transcription factor n=1 Tax=Medicago truncatula RepID=G7JSV1_MEDTR	AT4G21440.1|Symbols:ATMYB102, ATM4, MYB102|MYB-like 102|chr4:11418425-11419652 REVERSE LENGTH=350
GLYMA_07G190100	green	UniRef100_B9H220 F-box family protein n=1 Tax=Populus trichocarpa RepID=B9H220_POPTR	AT1G61340.1|Symbols:|F-box family protein|chr1:22628526-22629741 FORWARD LENGTH=185
GLYMA_07G196000	green	UniRef100_F5CAE9 Ubiquitin ligase protein n=1 Tax=Vitis pseudoreticulata RepID=F5CAE9_9ROSI	AT4G03510.2|Symbols:RMA1, ATRMA1|RING membrane-anchor 1|chr4:1557905-1558654 REVERSE LENGTH=249
GLYMA_07G199000	red	UniRef100_G7ISD5 Squamosa promoter binding-like protein n=1 Tax=Medicago truncatula RepID=G7ISD5_MEDTR	AT2G33810.1|Symbols:SPL3|squamosa promoter binding protein-like 3|chr2:14305342-14305828 FORWARD LENGTH=131
GLYMA_07G200200	green	UniRef100_P05478 18.5 kDa class I heat shock protein n=2 Tax=Glycine max RepID=HSP16_SOYBN	AT1G07400.1|Symbols:|HSP20-like chaperones superfamily protein|chr1:2275148-2275621 FORWARD LENGTH=157
GLYMA_07G203700	red	UniRef100_G7IK73 Glutamate receptor 2.7 n=1 Tax=Medicago truncatula RepID=G7IK73_MEDTR	AT2G29120.1|Symbols:ATGLR2.7, GLR2.7|glutamate receptor 2.7|chr2:12511479-12515893 REVERSE LENGTH=952
GLYMA_07G204300	yellow	UniRef100_P93162 Magnesium-chelatase subunit ChlI, chloroplastic n=1 Tax=Glycine max RepID=CHLI_SOYBN	AT4G18480.1|Symbols:CHLI1, CH42, CH-42, CHL11, CHLI-1|P-loop containing nucleoside triphosphate hydrolases superfamily protein|chr4:10201897-10203361 REVERSE LENGTH=424
GLYMA_07G206400	greenyellow	UniRef100_Q9LPK9 F24J8.11 protein n=1 Tax=Arabidopsis thaliana RepID=Q9LPK9_ARATH	AT1G21500.1|Symbols:|unknown protein; Has 29 Blast hits to 29 proteins in 12 species: Archae - 0; Bacteria - 0; Metazoa - 0; Fungi - 2; Plants - 27; Viruses - 0; Other Eukaryotes - 0 (source: NCBI BLink).|chr1:7530047-7530954 REVERSE LENGTH=126
GLYMA_07G208000	red	UniRef100_G7JNL3 Transcription factor bHLH n=2 Tax=Medicago truncatula RepID=G7JNL3_MEDTR	AT1G05710.5|Symbols:|basic helix-loop-helix (bHLH) DNA-binding superfamily protein|chr1:1716198-1717023 FORWARD LENGTH=149
GLYMA_07G208700	black	UniRef100_M1TD91 Maternal effect embryo arrest 14-1 n=1 Tax=Dimocarpus longan RepID=M1TD91_9ROSI	AT2G15890.1|Symbols:MEE14|maternal effect embryo arrest 14|chr2:6921196-6921978 REVERSE LENGTH=203
GLYMA_07G209100	yellow	UniRef100_A3QRM3 Senescence-associated nodulin 1A n=1 Tax=Glycine max RepID=A3QRM3_SOYBN	AT3G19000.1|Symbols:|2-oxoglutarate (2OG) and Fe(II)-dependent oxygenase superfamily protein|chr3:6553668-6554987 REVERSE LENGTH=352
GLYMA_07G211100	green	UniRef100_G7JMF0 Gibberellin receptor GID1 n=1 Tax=Medicago truncatula RepID=G7JMF0_MEDTR	AT1G47480.1|Symbols:|alpha/beta-Hydrolases superfamily protein|chr1:17417623-17419296 FORWARD LENGTH=314
GLYMA_07G212800	green	UniRef100_I1JET9 Nitrite and sulphite reductase n=1 Tax=Glycine max RepID=I1JET9_SOYBN	AT2G15620.1|Symbols:NIR1, NIR, ATHNIR|nitrite reductase 1|chr2:6810552-6812666 FORWARD LENGTH=586
GLYMA_07G213100	green	UniRef100_G7JL68 ABSCISIC ACID-INSENSITIVE 5-like protein n=3 Tax=Medicago truncatula RepID=G7JL68_MEDTR	AT1G49720.1|Symbols:ABF1|abscisic acid responsive element-binding factor 1|chr1:18400826-18402354 FORWARD LENGTH=392
GLYMA_07G215700	yellow	UniRef100_Q2HTP6 Leucine-rich repeat, plant specific n=1 Tax=Medicago truncatula RepID=Q2HTP6_MEDTR	AT4G06744.1|Symbols:|Leucine-rich repeat (LRR) family protein|chr4:4070870-4072084 REVERSE LENGTH=404
GLYMA_07G219900	yellow	UniRef100_G7JJZ3 ADP-ribosylation factor GTPase-activating protein AGD12 n=2 Tax=Medicago truncatula RepID=G7JJZ3_MEDTR	AT1G48590.1|Symbols:|Calcium-dependent lipid-binding (CaLB domain) family protein|chr1:17962979-17964274 FORWARD LENGTH=169
GLYMA_07G222600	yellow	UniRef100_Q1SKZ9 Zinc finger, CCHC-type n=1 Tax=Medicago truncatula RepID=Q1SKZ9_MEDTR	NA
GLYMA_07G227700	black	UniRef100_I1KME9 S-acyltransferase n=1 Tax=Glycine max RepID=I1KME9_SOYBN	AT1G69420.1|Symbols:|DHHC-type zinc finger family protein|chr1:26093690-26096736 FORWARD LENGTH=596
GLYMA_07G229100	black	UniRef100_B9U5I3 Transcriptional factor NAC51 n=1 Tax=Glycine max RepID=B9U5I3_SOYBN	AT1G69490.1|Symbols:NAP, ANAC029, ATNAP|NAC-like, activated by AP3/PI|chr1:26122233-26123222 FORWARD LENGTH=268
GLYMA_07G229500	yellow	UniRef100_G7JG95 Calmodulin n=1 Tax=Medicago truncatula RepID=G7JG95_MEDTR	AT5G39670.1|Symbols:|Calcium-binding EF-hand family protein|chr5:15883270-15883884 FORWARD LENGTH=204
GLYMA_07G229600	red	UniRef100_G7JG96 Dof zinc finger protein DOF1.10 n=1 Tax=Medicago truncatula RepID=G7JG96_MEDTR	AT5G39660.2|Symbols:CDF2|cycling DOF factor 2|chr5:15878920-15880712 FORWARD LENGTH=457
GLYMA_07G230300	yellow	UniRef100_Q9FIW8 Gb|AAF22924.1 n=1 Tax=Arabidopsis thaliana RepID=Q9FIW8_ARATH	AT5G39785.1|Symbols:|Protein of unknown function (DUF1666)|chr5:15929257-15932215 FORWARD LENGTH=606
GLYMA_07G232500	green	UniRef100_G7K322 Crt-like protein n=1 Tax=Medicago truncatula RepID=G7K322_MEDTR	AT5G12170.2|Symbols:CLT3|CRT (chloroquine-resistance transporter)-like transporter 3|chr5:3931649-3934961 FORWARD LENGTH=452
GLYMA_07G239200	darkred	UniRef100_B0M193 Peroxisomal enoyl-CoA hydratase/isomerase family protein n=1 Tax=Glycine max RepID=B0M193_SOYBN	AT4G16210.1|Symbols:ECHIA, E-COAH-2|enoyl-CoA hydratase/isomerase A|chr4:9176864-9177978 REVERSE LENGTH=265
GLYMA_07G240800	yellow	NA	NA
GLYMA_07G243600	green	UniRef100_P26987 Stress-induced protein SAM22 n=2 Tax=Glycine max RepID=SAM22_SOYBN	AT1G24020.2|Symbols:MLP423|MLP-like protein 423|chr1:8500653-8501458 REVERSE LENGTH=155
GLYMA_07G244200	red	UniRef100_U5G3P3 Glycoside hydrolase family 28 family protein n=1 Tax=Populus trichocarpa RepID=U5G3P3_POPTR	AT3G06770.2|Symbols:|Pectin lyase-like superfamily protein|chr3:2135119-2137033 REVERSE LENGTH=446
GLYMA_07G244700	yellow	UniRef100_B9I7A6 Phosphatase 2C family protein n=1 Tax=Populus trichocarpa RepID=B9I7A6_POPTR	AT5G27930.2|Symbols:|Protein phosphatase 2C family protein|chr5:9958199-9960219 REVERSE LENGTH=373
GLYMA_07G250500	yellow	UniRef100_G7JJ49 Monothiol glutaredoxin-S2 n=1 Tax=Medicago truncatula RepID=G7JJ49_MEDTR	AT5G18600.1|Symbols:|Thioredoxin superfamily protein|chr5:6183466-6183774 REVERSE LENGTH=102
GLYMA_07G251200	greenyellow	UniRef100_C6TBD0 CASP-like protein 6 n=1 Tax=Glycine max RepID=CSPL6_SOYBN	AT4G15630.1|Symbols:|Uncharacterised protein family (UPF0497)|chr4:8917527-8918683 FORWARD LENGTH=190
GLYMA_07G255300	green	UniRef100_D7LYJ3 Binding protein n=1 Tax=Arabidopsis lyrata subsp. lyrata RepID=D7LYJ3_ARALL	AT5G18980.1|Symbols:|ARM repeat superfamily protein|chr5:6334944-6337943 REVERSE LENGTH=835
GLYMA_07G257700	green	UniRef100_Q6UK15 Al-induced protein n=1 Tax=Gossypium hirsutum RepID=Q6UK15_GOSHI	AT5G19140.1|Symbols:ATAILP1, AILP1|Aluminium induced protein with YGL and LRDR motifs|chr5:6423398-6425785 FORWARD LENGTH=234
GLYMA_07G258100	black	NA	AT3G06070.1|Symbols:|unknown protein; BEST Arabidopsis thaliana protein match is: unknown protein (TAIR:AT5G19190.1); Has 33 Blast hits to 33 proteins in 12 species: Archae - 0; Bacteria - 0; Metazoa - 1; Fungi - 0; Plants - 32; Viruses - 0; Other Eukaryotes - 0 (source: NCBI BLink).|chr3:1831305-1831846 REVERSE LENGTH=151
GLYMA_07G261500	yellow	UniRef100_S5ZQS8 APS reductase n=1 Tax=Nicotiana attenuata RepID=S5ZQS8_NICAT	AT4G21990.1|Symbols:APR3, PRH-26, PRH26, ATAPR3|APS reductase 3|chr4:11657284-11658973 REVERSE LENGTH=458
GLYMA_07G265000	yellow	UniRef100_O48807 F2401.16 n=1 Tax=Arabidopsis thaliana RepID=O48807_ARATH	AT1G12030.1|Symbols:|Protein of unknown function (DUF506) |chr1:4064751-4066319 REVERSE LENGTH=295
GLYMA_07G265500	green	NA	NA
GLYMA_07G265900	red	UniRef100_G7JLM6 Tonoplast malate transporter/sodium dicarboxylate symporter n=1 Tax=Medicago truncatula RepID=G7JLM6_MEDTR	AT5G47560.1|Symbols:ATTDT, ATSDAT, TDT|tonoplast dicarboxylate transporter|chr5:19287895-19290347 REVERSE LENGTH=540
GLYMA_07G266000	pink	UniRef100_G7JLQ2 Cysteine proteinase inhibitor n=1 Tax=Medicago truncatula RepID=G7JLQ2_MEDTR	AT5G47550.1|Symbols:|Cystatin/monellin superfamily protein|chr5:19286596-19286964 REVERSE LENGTH=122
GLYMA_07G266800	pink	UniRef100_A7R385 CASP-like protein GSVIVT00013502001 n=1 Tax=Vitis vinifera RepID=CSPLC_VITVI	AT2G35760.1|Symbols:|Uncharacterised protein family (UPF0497)|chr2:15032059-15033094 FORWARD LENGTH=201
GLYMA_07G271200	pink	UniRef100_O65780 UDP-glucose 4-epimerase GEPI42 n=1 Tax=Cyamopsis tetragonoloba RepID=GALE1_CYATE	AT1G12780.1|Symbols:UGE1, ATUGE1|UDP-D-glucose/UDP-D-galactose 4-epimerase 1|chr1:4356124-4358120 REVERSE LENGTH=351
GLYMA_07G272600	green	UniRef100_B9N782 Proton-dependent oligopeptide transport family protein n=1 Tax=Populus trichocarpa RepID=B9N782_POPTR	AT1G59740.1|Symbols:|Major facilitator superfamily protein|chr1:21968227-21972312 FORWARD LENGTH=591
GLYMA_08G001100	yellow	NA	NA
GLYMA_08G001200	pink	UniRef100_G7LE42 Ankyrin-like protein n=1 Tax=Medicago truncatula RepID=G7LE42_MEDTR	AT5G64030.1|Symbols:|S-adenosyl-L-methionine-dependent methyltransferases superfamily protein|chr5:25624965-25628257 FORWARD LENGTH=829
GLYMA_08G003000	green	UniRef100_Q8GXR9 Alternative NAD(P)H-ubiquinone oxidoreductase C1, chloroplastic/mitochondrial n=1 Tax=Arabidopsis thaliana RepID=DHNA_ARATH	AT5G08740.1|Symbols:NDC1|NAD(P)H dehydrogenase C1|chr5:2848752-2851323 REVERSE LENGTH=519
GLYMA_08G003100	yellow	UniRef100_G7LFP2 Glutamyl-tRNA(Gln) amidotransferase subunit A n=2 Tax=Medicago truncatula RepID=G7LFP2_MEDTR	AT5G64440.1|Symbols:AtFAAH, FAAH|fatty acid amide hydrolase|chr5:25766229-25770260 FORWARD LENGTH=607
GLYMA_08G003500	black	UniRef100_G7LFP8 Cyclase/dehydrase family protein n=1 Tax=Medicago truncatula RepID=G7LFP8_MEDTR	AT5G08720.1|Symbols:|CONTAINS InterPro DOMAIN/s: Streptomyces cyclase/dehydrase (InterPro:IPR005031); BEST Arabidopsis thaliana protein match is: Polyketide cyclase / dehydrase and lipid transport protein (TAIR:AT4G01650.1); Has 30201 Blast hits to 17322 proteins in 780 species: Archae - 12; Bacteria - 1396; Metazoa - 17338; Fungi - 3422; Plants - 5037; Viruses - 0; Other Eukaryotes - 2996 (sourc…
GLYMA_08G004100	yellow	UniRef100_G7LFR3 Auxin-induced protein 6B n=1 Tax=Medicago truncatula RepID=G7LFR3_MEDTR	AT2G46690.1|Symbols:|SAUR-like auxin-responsive protein family|chr2:19180904-19181269 FORWARD LENGTH=121
GLYMA_08G005700	red	UniRef100_Q8LE89 VQ motif-containing protein n=1 Tax=Arabidopsis thaliana RepID=Q8LE89_ARATH	AT5G08480.2|Symbols:|VQ motif-containing protein|chr5:2744486-2745007 FORWARD LENGTH=173
GLYMA_08G008800	pink	UniRef100_I1KP35 Acyl carrier protein n=1 Tax=Glycine max RepID=I1KP35_SOYBN	AT4G25050.1|Symbols:ACP4|acyl carrier protein 4|chr4:12870178-12871024 FORWARD LENGTH=137
GLYMA_08G009900	green	UniRef100_T2DN66 Bidirectional sugar transporter SWEET12 n=1 Tax=Phaseolus vulgaris RepID=T2DN66_PHAVU	AT5G23660.1|Symbols:MTN3, SWEET12, AtSWEET12|homolog of Medicago truncatula MTN3|chr5:7971936-7973796 REVERSE LENGTH=285
GLYMA_08G010000	yellow	UniRef100_Q949G4 N3 like protein n=1 Tax=Medicago truncatula RepID=Q949G4_MEDTR	AT5G50800.1|Symbols:SWEET13, AtSWEET13|Nodulin MtN3 family protein|chr5:20665280-20667140 REVERSE LENGTH=294
GLYMA_08G010500	yellow	UniRef100_G7J3D5 Hydroxycinnamoyl CoA shikimate/quinate hydroxycinnamoyltransferase-like protein n=1 Tax=Medicago truncatula RepID=G7J3D5_MEDTR	AT5G41040.2|Symbols:|HXXXD-type acyl-transferase family protein|chr5:16431582-16433086 FORWARD LENGTH=441
GLYMA_08G010700	green	UniRef100_Q01LD1 OSIGBa0132D06.6 protein n=1 Tax=Oryza sativa RepID=Q01LD1_ORYSA	AT5G63540.1|Symbols:ATRMI1, BLAP75, RMI1|Domain of unknown function (DUF1767)|chr5:25441033-25444373 REVERSE LENGTH=644
GLYMA_08G014200	black	UniRef100_P12459 Tubulin beta-1 chain n=1 Tax=Glycine max RepID=TBB1_SOYBN	AT5G12250.1|Symbols:TUB6|beta-6 tubulin|chr5:3961317-3962971 REVERSE LENGTH=449
GLYMA_08G016900	yellow	UniRef100_B2ZTC6 BEL14 protein (Fragment) n=1 Tax=Solanum etuberosum RepID=B2ZTC6_9SOLN	AT5G41410.1|Symbols:BEL1|POX (plant homeobox) family protein|chr5:16580424-16583770 FORWARD LENGTH=611
GLYMA_08G017300	black	UniRef100_A7PZL3 Probable polygalacturonase n=1 Tax=Vitis vinifera RepID=PGLR_VITVI	AT4G23500.1|Symbols:|Pectin lyase-like superfamily protein|chr4:12264640-12267074 FORWARD LENGTH=495
GLYMA_08G018000	yellow	UniRef100_Q27ZJ4 1-aminocyclopropane-1-carboxylate synthase n=1 Tax=Glycine max RepID=Q27ZJ4_SOYBN	AT4G11280.1|Symbols:ACS6, ATACS6|1-aminocyclopropane-1-carboxylic acid (acc) synthase 6|chr4:6864168-6865922 FORWARD LENGTH=495
GLYMA_08G019400	red	UniRef100_G7KBY9 Spastin n=1 Tax=Medicago truncatula RepID=G7KBY9_MEDTR	AT1G64110.3|Symbols:|P-loop containing nucleoside triphosphate hydrolases superfamily protein|chr1:23796887-23801255 REVERSE LENGTH=827
GLYMA_08G019700	yellow	UniRef100_B9GKB5 Calcium-dependent protein kinase 1 n=1 Tax=Populus trichocarpa RepID=B9GKB5_POPTR	AT4G23650.1|Symbols:CDPK6, CPK3|calcium-dependent protein kinase 6|chr4:12324967-12327415 REVERSE LENGTH=529
GLYMA_08G021100	red	NA	NA
GLYMA_08G021400	yellow	UniRef100_B9GL85 COP1-interactive protein 1 n=1 Tax=Populus trichocarpa RepID=B9GL85_POPTR	AT5G41790.1|Symbols:CIP1|COP1-interactive protein 1|chr5:16727530-16732391 FORWARD LENGTH=1586
GLYMA_08G022000	yellow	NA	NA
GLYMA_08G024500	red	NA	NA
GLYMA_08G026200	yellow	UniRef100_B9GL13 Short-chain dehydrogenase/reductase family protein n=1 Tax=Populus trichocarpa RepID=B9GL13_POPTR	AT4G24050.1|Symbols:|NAD(P)-binding Rossmann-fold superfamily protein|chr4:12497287-12499661 FORWARD LENGTH=332
GLYMA_08G026800	yellow	UniRef100_G7IUC7 Outer envelope protein of 80 kDa n=1 Tax=Medicago truncatula RepID=G7IUC7_MEDTR	AT5G47040.1|Symbols:LON2|lon protease 2|chr5:19093356-19098678 REVERSE LENGTH=888
GLYMA_08G028300	green	NA	AT5G35320.1|Symbols:|unknown protein; Has 1807 Blast hits to 1807 proteins in 277 species: Archae - 0; Bacteria - 0; Metazoa - 736; Fungi - 347; Plants - 385; Viruses - 0; Other Eukaryotes - 339 (source: NCBI BLink).|chr5:13521893-13523144 FORWARD LENGTH=225
GLYMA_08G031700	yellow	UniRef100_G7L7C4 6-phosphofructokinase n=2 Tax=Medicago truncatula RepID=G7L7C4_MEDTR	AT4G26270.1|Symbols:PFK3|phosphofructokinase 3|chr4:13301094-13304030 REVERSE LENGTH=489
GLYMA_08G032900	green	UniRef100_T2AUM9 HSP90 n=1 Tax=Populus tomentosa RepID=T2AUM9_POPTO	AT5G56030.1|Symbols:HSP81-2, ERD8, HSP90.2, AtHsp90.2|heat shock protein 81-2|chr5:22686923-22689433 FORWARD LENGTH=699
GLYMA_08G034400	yellow	UniRef100_Q9FQZ6 Avr9/Cf-9 rapidly elicited protein 146 n=1 Tax=Nicotiana tabacum RepID=Q9FQZ6_TOBAC	AT4G29110.1|Symbols:|unknown protein; FUNCTIONS IN: molecular_function unknown; INVOLVED IN: response to chitin; LOCATED IN: vacuole; BEST Arabidopsis thaliana protein match is: unknown protein (TAIR:AT1G52140.1); Has 109 Blast hits to 109 proteins in 16 species: Archae - 0; Bacteria - 0; Metazoa - 0; Fungi - 0; Plants - 109; Viruses - 0; Other Eukaryotes - 0 (source: NCBI BLink).|chr4:14348866-1…
GLYMA_08G038300	red	UniRef100_G7L8X0 Protein SYM1 n=1 Tax=Medicago truncatula RepID=G7L8X0_MEDTR	AT3G24570.1|Symbols:|Peroxisomal membrane 22 kDa (Mpv17/PMP22) family protein|chr3:8966675-8968530 REVERSE LENGTH=235
GLYMA_08G038400	royalblue	UniRef100_Q3E9B4 Ovate family protein 8 n=1 Tax=Arabidopsis thaliana RepID=Q3E9B4_ARATH	AT5G19650.1|Symbols:ATOFP8, OFP8|ovate family protein 8|chr5:6639632-6640297 REVERSE LENGTH=221
GLYMA_08G042000	red	UniRef100_G7KN12 Transcription factor BEE n=1 Tax=Medicago truncatula RepID=G7KN12_MEDTR	AT1G73830.1|Symbols:BEE3|BR enhanced expression 3|chr1:27760027-27761346 FORWARD LENGTH=261
GLYMA_08G043900	pink	UniRef100_G7LAG9 Aspartyl-tRNA synthetase n=1 Tax=Medicago truncatula RepID=G7LAG9_MEDTR	AT4G33760.1|Symbols:|tRNA synthetase class II (D, K and N) family protein|chr4:16189285-16193260 REVERSE LENGTH=664
GLYMA_08G045200	yellow	UniRef100_G7LAJ8 Nudix hydrolase n=1 Tax=Medicago truncatula RepID=G7LAJ8_MEDTR	AT2G01670.1|Symbols:atnudt17, NUDT17|nudix hydrolase homolog 17|chr2:296889-297818 REVERSE LENGTH=182
GLYMA_08G046500	black	UniRef100_B9MST1 Circadian clock-associated FKF1 n=1 Tax=Glycine max RepID=B9MST1_SOYBN	AT1G68050.1|Symbols:ADO3, FKF1|flavin-binding, kelch repeat, f box 1|chr1:25508737-25510697 FORWARD LENGTH=619
GLYMA_08G047300	red	NA	AT1G14780.1|Symbols:|MAC/Perforin domain-containing protein|chr1:5091020-5093873 FORWARD LENGTH=627
GLYMA_08G047400	black	UniRef100_G7LBG8 Heat stress transcription factor A-8 n=1 Tax=Medicago truncatula RepID=G7LBG8_MEDTR	AT1G67970.1|Symbols:AT-HSFA8, HSFA8|heat shock transcription factor A8|chr1:25484844-25486313 REVERSE LENGTH=374
GLYMA_08G048900	yellow	NA	AT3G50980.1|Symbols:XERO1|dehydrin xero 1|chr3:18942034-18942721 FORWARD LENGTH=128
GLYMA_08G049000	green	UniRef100_G7LCC3 Histidine kinase n=1 Tax=Medicago truncatula RepID=G7LCC3_MEDTR	AT2G01830.1|Symbols:WOL, CRE1, WOL1, AHK4, ATCRE1|CHASE domain containing histidine kinase protein|chr2:363332-367429 REVERSE LENGTH=1057
GLYMA_08G049900	black	UniRef100_G7KYZ2 Heat shock protein n=1 Tax=Medicago truncatula RepID=G7KYZ2_MEDTR	NA
GLYMA_08G050500	black	UniRef100_I1KQG4 MATE efflux family protein n=1 Tax=Glycine max RepID=I1KQG4_SOYBN	AT5G52450.1|Symbols:|MATE efflux family protein|chr5:21289042-21291749 REVERSE LENGTH=486
GLYMA_08G052700	black	UniRef100_Q1SMZ9 Protein kinase n=1 Tax=Medicago truncatula RepID=Q1SMZ9_MEDTR	AT1G73660.1|Symbols:|protein tyrosine kinase family protein|chr1:27692247-27696718 REVERSE LENGTH=1030
GLYMA_08G052800	red	UniRef100_C6TCF4 Peptidyl-prolyl cis-trans isomerase n=1 Tax=Glycine max RepID=C6TCF4_SOYBN	AT1G18170.1|Symbols:|FKBP-like peptidyl-prolyl cis-trans isomerase family protein|chr1:6254291-6255507 FORWARD LENGTH=247
GLYMA_08G053500	yellow	UniRef100_Q93YA8 Calcium binding protein n=1 Tax=Sesbania rostrata RepID=Q93YA8_SESRO	AT1G18210.2|Symbols:|Calcium-binding EF-hand family protein|chr1:6268273-6268785 REVERSE LENGTH=170
GLYMA_08G055100	royalblue	NA	AT3G17950.1|Symbols:|unknown protein; FUNCTIONS IN: molecular_function unknown; INVOLVED IN: biological_process unknown; LOCATED IN: chloroplast; EXPRESSED IN: 17 plant structures; EXPRESSED DURING: 10 growth stages; Has 63 Blast hits to 63 proteins in 12 species: Archae - 0; Bacteria - 0; Metazoa - 0; Fungi - 0; Plants - 63; Viruses - 0; Other Eukaryotes - 0 (source: NCBI BLink).|chr3:6146311-61…
GLYMA_08G056200	yellow	UniRef100_Q9LVJ0 Genomic DNA, chromosome 3, P1 clone: MEB5 n=1 Tax=Arabidopsis thaliana RepID=Q9LVJ0_ARATH	AT1G48450.1|Symbols:|Protein of unknown function (DUF760)|chr1:17908746-17910345 REVERSE LENGTH=423
GLYMA_08G056600	yellow	UniRef100_U5FRT1 Hydrolase family protein n=2 Tax=Populus trichocarpa RepID=U5FRT1_POPTR	AT1G73480.1|Symbols:|alpha/beta-Hydrolases superfamily protein|chr1:27629266-27632486 FORWARD LENGTH=463
GLYMA_08G057600	cyan	UniRef100_F4I933 Rhodanese-like domain-containing protein 8, chloroplastic n=1 Tax=Arabidopsis thaliana RepID=STR8_ARATH	AT1G17850.2|Symbols:|Rhodanese/Cell cycle control phosphatase superfamily protein|chr1:6146470-6148820 REVERSE LENGTH=448
GLYMA_08G058900	green	UniRef100_B9H220 F-box family protein n=1 Tax=Populus trichocarpa RepID=B9H220_POPTR	AT1G61340.1|Symbols:|F-box family protein|chr1:22628526-22629741 FORWARD LENGTH=185
GLYMA_08G059900	yellow	UniRef100_G7JSV1 R2R3-MYB transcription factor n=1 Tax=Medicago truncatula RepID=G7JSV1_MEDTR	AT4G21440.1|Symbols:ATMYB102, ATM4, MYB102|MYB-like 102|chr4:11418425-11419652 REVERSE LENGTH=350
GLYMA_08G060300	midnightblue	UniRef100_Q2HTU9 Octicosapeptide/Phox/Bem1p n=1 Tax=Medicago truncatula RepID=Q2HTU9_MEDTR	AT4G05150.1|Symbols:|Octicosapeptide/Phox/Bem1p family protein|chr4:2660339-2662675 FORWARD LENGTH=477
GLYMA_08G062300	green	UniRef100_Q8GWL1 Aldolase-type TIM barrel family protein n=1 Tax=Arabidopsis thaliana RepID=Q8GWL1_ARATH	AT4G21320.1|Symbols:HSA32|Aldolase-type TIM barrel family protein|chr4:11340492-11341732 FORWARD LENGTH=286
GLYMA_08G062800	yellow	UniRef100_G7JX87 LRR receptor-like serine/threonine-protein kinase RPK2 n=1 Tax=Medicago truncatula RepID=G7JX87_MEDTR	AT5G48380.1|Symbols:BIR1|BAK1-interacting receptor-like kinase 1|chr5:19604584-19606532 REVERSE LENGTH=620
GLYMA_08G064700	red	UniRef100_I1KQV2 Glutamyl-tRNA reductase n=1 Tax=Glycine max RepID=I1KQV2_SOYBN	AT1G58290.1|Symbols:HEMA1|Glutamyl-tRNA reductase family protein|chr1:21624028-21626051 REVERSE LENGTH=543
GLYMA_08G066800	red	UniRef100_G0WMC8 UDP-glucose:flavonoid 3-O-glucosyltransferase n=1 Tax=Glycine max RepID=G0WMC8_SOYBN	AT5G17050.1|Symbols:UGT78D2|UDP-glucosyl transferase 78D2|chr5:5607828-5609392 REVERSE LENGTH=460
GLYMA_08G068700	green	UniRef100_P02519 17.3 kDa class I heat shock protein n=2 Tax=Glycine max RepID=HSP11_SOYBN	AT1G07400.1|Symbols:|HSP20-like chaperones superfamily protein|chr1:2275148-2275621 FORWARD LENGTH=157
GLYMA_08G068800	green	UniRef100_P02519 17.3 kDa class I heat shock protein n=2 Tax=Glycine max RepID=HSP11_SOYBN	AT1G07400.1|Symbols:|HSP20-like chaperones superfamily protein|chr1:2275148-2275621 FORWARD LENGTH=157
GLYMA_08G069300	greenyellow	NA	NA
GLYMA_08G070600	cyan	UniRef100_Q0WUA3 1,4-dihydroxy-2-naphthoate polyprenyltransferase, chloroplastic n=2 Tax=Arabidopsis thaliana RepID=MENA_ARATH	AT1G60600.2|Symbols:ABC4|UbiA prenyltransferase family protein|chr1:22324807-22326759 REVERSE LENGTH=382
GLYMA_08G070800	yellow	UniRef100_G7JCR1 ABC transporter G family member n=1 Tax=Medicago truncatula RepID=G7JCR1_MEDTR	AT1G17840.1|Symbols:WBC11, ABCG11, DSO, COF1, ATWBC11|white-brown complex homolog protein 11|chr1:6142870-6145894 FORWARD LENGTH=703
GLYMA_08G071100	yellow	UniRef100_G7JCQ7 White-brown-complex ABC transporter family n=1 Tax=Medicago truncatula RepID=G7JCQ7_MEDTR	AT1G17840.1|Symbols:WBC11, ABCG11, DSO, COF1, ATWBC11|white-brown complex homolog protein 11|chr1:6142870-6145894 FORWARD LENGTH=703
GLYMA_08G072200	darkred	UniRef100_Q7XZQ1 Ubiquinol oxidase n=1 Tax=Glycine max RepID=Q7XZQ1_SOYBN	AT5G64210.1|Symbols:AOX2|alternative oxidase 2|chr5:25683965-25685664 REVERSE LENGTH=353
GLYMA_08G073300	yellow	UniRef100_A8MQN2 Dentin sialophosphoprotein-like protein n=2 Tax=Arabidopsis thaliana RepID=A8MQN2_ARATH	AT5G64170.1|Symbols:|dentin sialophosphoprotein-related|chr5:25672904-25675445 REVERSE LENGTH=566
GLYMA_08G074000	greenyellow	UniRef100_Q9XQB6 Chlorophyll a/b-binding protein CP24 n=1 Tax=Vigna radiata var. radiata RepID=Q9XQB6_VIGRR	AT1G15820.1|Symbols:LHCB6, CP24|light harvesting complex photosystem II subunit 6|chr1:5446685-5447676 REVERSE LENGTH=258
GLYMA_08G076400	green	UniRef100_G7IL92 Histidine decarboxylase n=1 Tax=Medicago truncatula RepID=G7IL92_MEDTR	AT1G43710.1|Symbols:emb1075|Pyridoxal phosphate (PLP)-dependent transferases superfamily protein|chr1:16486534-16488298 REVERSE LENGTH=482
GLYMA_08G080500	green	UniRef100_G7IMM5 Reticuline oxidase-like protein n=1 Tax=Medicago truncatula RepID=G7IMM5_MEDTR	AT4G20840.1|Symbols:|FAD-binding Berberine family protein|chr4:11157916-11159535 FORWARD LENGTH=539
GLYMA_08G080600	green	UniRef100_G7IML7 Reticuline oxidase-like protein n=1 Tax=Medicago truncatula RepID=G7IML7_MEDTR	AT1G30760.1|Symbols:|FAD-binding Berberine family protein|chr1:10918321-10920441 FORWARD LENGTH=534
GLYMA_08G080900	green	UniRef100_G7IML7 Reticuline oxidase-like protein n=1 Tax=Medicago truncatula RepID=G7IML7_MEDTR	AT1G30760.1|Symbols:|FAD-binding Berberine family protein|chr1:10918321-10920441 FORWARD LENGTH=534
GLYMA_08G081700	yellow	UniRef100_Q64EX4 MtN19-like protein n=1 Tax=Pisum sativum RepID=Q64EX4_PEA	AT5G61820.1|Symbols:|FUNCTIONS IN: molecular_function unknown; INVOLVED IN: biological_process unknown; LOCATED IN: vacuole; EXPRESSED IN: 24 plant structures; EXPRESSED DURING: 15 growth stages; CONTAINS InterPro DOMAIN/s: Stress up-regulated Nod 19 (InterPro:IPR011692); Has 30201 Blast hits to 17322 proteins in 780 species: Archae - 12; Bacteria - 1396; Metazoa - 17338; Fungi - 3422; Plants - 5…
GLYMA_08G082900	green	UniRef100_P09756 Chlorophyll a-b binding protein 3, chloroplastic n=1 Tax=Glycine max RepID=CB23_SOYBN	AT1G29930.1|Symbols:CAB1, AB140, CAB140, LHCB1.3|chlorophyll A/B binding protein 1|chr1:10478071-10478874 FORWARD LENGTH=267
GLYMA_08G086600	yellow	UniRef100_K7SE25 ATP-and Zn(2+)-dependent metalloprotease 2 n=1 Tax=Glycine max RepID=K7SE25_SOYBN	AT2G30950.1|Symbols:VAR2, FTSH2|FtsH extracellular protease family|chr2:13174692-13177064 FORWARD LENGTH=695
GLYMA_08G089400	green	UniRef100_G8A1W0 Cytochrome P450 monooxygenase n=1 Tax=Medicago truncatula RepID=G8A1W0_MEDTR	AT4G37370.1|Symbols:CYP81D8|cytochrome P450, family 81, subfamily D, polypeptide 8|chr4:17569971-17571678 REVERSE LENGTH=497
GLYMA_08G090400	green	UniRef100_B9HVN0 Tetratricopeptide repeat-containing family protein n=1 Tax=Populus trichocarpa RepID=B9HVN0_POPTR	AT3G18420.1|Symbols:|Protein prenylyltransferase superfamily protein|chr3:6324771-6325721 REVERSE LENGTH=316
GLYMA_08G093900	black	UniRef100_T2DNL8 Xyloglucan endotransglucosylase/hydrolase protein 28-like protein n=1 Tax=Phaseolus vulgaris RepID=T2DNL8_PHAVU	AT1G14720.1|Symbols:XTR2, EXGT-A2, ATXTH28, XTH28|xyloglucan endotransglucosylase/hydrolase 28|chr1:5066806-5068466 REVERSE LENGTH=332
GLYMA_08G094500	red	NA	AT1G15030.1|Symbols:|Protein of unknown function (DUF789)|chr1:5177895-5179853 FORWARD LENGTH=360
GLYMA_08G096000	red	UniRef100_B9GGW6 VQ motif-containing family protein n=1 Tax=Populus trichocarpa RepID=B9GGW6_POPTR	AT1G17147.1|Symbols:|VQ motif-containing protein|chr1:5863654-5863950 REVERSE LENGTH=98
GLYMA_08G096800	black	UniRef100_H2D5S6 Glycolate oxidase n=1 Tax=Gossypium hirsutum RepID=H2D5S6_GOSHI	AT3G14420.2|Symbols:|Aldolase-type TIM barrel family protein|chr3:4821804-4823899 FORWARD LENGTH=367
GLYMA_08G098400	pink	UniRef100_G7IGM5 Carbohydrate transporter/sugar porter n=1 Tax=Medicago truncatula RepID=G7IGM5_MEDTR	AT1G30220.1|Symbols:ATINT2, INT2|inositol transporter 2|chr1:10632957-10635439 REVERSE LENGTH=580
GLYMA_08G098500	yellow	UniRef100_G7IGM5 Carbohydrate transporter/sugar porter n=1 Tax=Medicago truncatula RepID=G7IGM5_MEDTR	AT1G30220.1|Symbols:ATINT2, INT2|inositol transporter 2|chr1:10632957-10635439 REVERSE LENGTH=580
GLYMA_08G099000	yellow	UniRef100_F4JIK9 Galactosyltransferase family protein n=1 Tax=Arabidopsis thaliana RepID=F4JIK9_ARATH	AT1G30260.1|Symbols:|BEST Arabidopsis thaliana protein match is: Galactosyltransferase family protein (TAIR:AT4G21060.1); Has 30 Blast hits to 30 proteins in 8 species: Archae - 0; Bacteria - 0; Metazoa - 0; Fungi - 0; Plants - 30; Viruses - 0; Other Eukaryotes - 0 (source: NCBI BLink).|chr1:10651159-10651452 FORWARD LENGTH=97
GLYMA_08G100100	royalblue	UniRef100_I1KRX2 Auxin response factor n=1 Tax=Glycine max RepID=I1KRX2_SOYBN	AT1G30330.1|Symbols:ARF6|auxin response factor 6|chr1:10686125-10690036 REVERSE LENGTH=933
GLYMA_08G105400	green	UniRef100_G3E7M7 Agamous-like 3 protein n=2 Tax=Glycine max RepID=G3E7M7_SOYBN	AT2G03710.3|Symbols:SEP4, AGL3|K-box region and MADS-box transcription factor family protein|chr2:1129622-1131242 FORWARD LENGTH=187
GLYMA_08G106100	red	UniRef100_G7LHB5 Glutamyl-tRNA(Gln) amidotransferase subunit A n=1 Tax=Medicago truncatula RepID=G7LHB5_MEDTR	AT4G34880.1|Symbols:|Amidase family protein|chr4:16615549-16617424 FORWARD LENGTH=466
GLYMA_08G106700	green	UniRef100_G5ELZ2 FK506-binding protein n=1 Tax=Nicotiana tabacum RepID=G5ELZ2_TOBAC	AT5G48570.1|Symbols:ROF2, ATFKBP65, FKBP65|FKBP-type peptidyl-prolyl cis-trans isomerase family protein|chr5:19690746-19693656 REVERSE LENGTH=578
GLYMA_08G107300	pink	UniRef100_P35694 Brassinosteroid-regulated protein BRU1 n=3 Tax=Glycine max RepID=BRU1_SOYBN	AT3G23730.1|Symbols:XTH16|xyloglucan endotransglucosylase/hydrolase 16|chr3:8550222-8551248 FORWARD LENGTH=291
GLYMA_08G108000	black	UniRef100_Q93YH7 Selenium binding protein (Fragment) n=1 Tax=Glycine max RepID=Q93YH7_SOYBN	AT4G14040.1|Symbols:EDA38, SBP2|selenium-binding protein 2|chr4:8100691-8102828 REVERSE LENGTH=487
GLYMA_08G109100	green	UniRef100_G7JA85 UDP-D-glucuronic acid 4-epimerase n=1 Tax=Medicago truncatula RepID=G7JA85_MEDTR	AT3G23820.1|Symbols:GAE6|UDP-D-glucuronate 4-epimerase 6|chr3:8603645-8605027 FORWARD LENGTH=460
GLYMA_08G109400	midnightblue	UniRef100_P24826 Chalcone synthase 1 n=5 Tax=Glycine max RepID=CHS1_SOYBN	AT5G13930.1|Symbols:CHS, TT4, ATCHS|Chalcone and stilbene synthase family protein|chr5:4488762-4490035 FORWARD LENGTH=395
GLYMA_08G109500	royalblue	UniRef100_B3F5J6 Chalcone synthase 9 n=1 Tax=Glycine max RepID=B3F5J6_SOYBN	AT5G13930.1|Symbols:CHS, TT4, ATCHS|Chalcone and stilbene synthase family protein|chr5:4488762-4490035 FORWARD LENGTH=395
GLYMA_08G114400	yellow	UniRef100_G7LIM7 Pheophorbide a oxygenase n=1 Tax=Medicago truncatula RepID=G7LIM7_MEDTR	AT4G25650.1|Symbols:ACD1-LIKE, PTC52, TIC55-IV|ACD1-like|chr4:13081021-13083153 REVERSE LENGTH=536
GLYMA_08G116100	pink	UniRef100_G7IU28 177 protein n=1 Tax=Medicago truncatula RepID=G7IU28_MEDTR	AT2G42610.2|Symbols:LSH10|Protein of unknown function (DUF640)|chr2:17748005-17748538 FORWARD LENGTH=177
GLYMA_08G118200	yellow	UniRef100_A7LHI5 WRKY48 n=1 Tax=Glycine max RepID=A7LHI5_SOYBN	AT1G29280.1|Symbols:WRKY65, ATWRKY65|WRKY DNA-binding protein 65|chr1:10236589-10237467 FORWARD LENGTH=259
GLYMA_08G118300	yellow	NA	NA
GLYMA_08G119200	yellow	UniRef100_S1SI74 NB-ARC domain-containing disease resistance protein n=1 Tax=Theobroma cacao RepID=S1SI74_THECC	AT1G12280.1|Symbols:|LRR and NB-ARC domains-containing disease resistance protein|chr1:4174875-4177559 REVERSE LENGTH=894
GLYMA_08G120700	pink	UniRef100_T2DNG4 GDSL esterase/lipase n=1 Tax=Phaseolus vulgaris RepID=T2DNG4_PHAVU	AT5G45670.1|Symbols:|GDSL-like Lipase/Acylhydrolase superfamily protein|chr5:18528600-18530164 FORWARD LENGTH=362
GLYMA_08G123100	pink	UniRef100_I1KSL6 T-complex protein 1 subunit alpha n=1 Tax=Glycine max RepID=I1KSL6_SOYBN	AT3G20050.1|Symbols:ATTCP-1, TCP-1|T-complex protein 1 alpha subunit|chr3:6998544-7002266 REVERSE LENGTH=545
GLYMA_08G125600	red	UniRef100_G7L8S7 UDP-glucose glucosyltransferase n=1 Tax=Medicago truncatula RepID=G7L8S7_MEDTR	AT2G43840.2|Symbols:UGT74F1|UDP-glycosyltransferase 74 F1|chr2:18157681-18159166 FORWARD LENGTH=449
GLYMA_08G129600	green	UniRef100_G7L9L7 High affinity cationic amino acid transporter n=1 Tax=Medicago truncatula RepID=G7L9L7_MEDTR	AT4G21120.1|Symbols:AAT1, CAT1|amino acid transporter 1|chr4:11270318-11273775 FORWARD LENGTH=594
GLYMA_08G132600	red	UniRef100_UPI000367B0BF hypothetical protein n=1 Tax=Prevotella paludivivens RepID=UPI000367B0BF	AT1G10130.1|Symbols:ECA3, ATECA3|endoplasmic reticulum-type calcium-transporting ATPase 3|chr1:3311139-3321941 FORWARD LENGTH=998
GLYMA_08G133600	black	UniRef100_B9HFD8 Serine/threonine protein kinase n=2 Tax=Populus trichocarpa RepID=B9HFD8_POPTR	AT4G33950.1|Symbols:OST1, SNRK2-6, SRK2E, SNRK2.6, P44, ATOST1|Protein kinase superfamily protein|chr4:16272364-16274657 FORWARD LENGTH=362
GLYMA_08G133800	red	UniRef100_G7J3P7 GTP-binding protein n=1 Tax=Medicago truncatula RepID=G7J3P7_MEDTR	AT5G65270.1|Symbols:AtRABA4a, RABA4a|RAB GTPase homolog A4A|chr5:26083437-26084550 FORWARD LENGTH=226
GLYMA_08G134500	greenyellow	UniRef100_G7J3Q3 Monoacylglycerol lipase ABHD6 n=1 Tax=Medicago truncatula RepID=G7J3Q3_MEDTR	AT5G09430.1|Symbols:|alpha/beta-Hydrolases superfamily protein|chr5:2932162-2933362 FORWARD LENGTH=311
GLYMA_08G136200	yellow	UniRef100_C6TFT8 Annexin n=2 Tax=Glycine max RepID=C6TFT8_SOYBN	AT5G65020.1|Symbols:ANNAT2|annexin 2|chr5:25973915-25975554 FORWARD LENGTH=317
GLYMA_08G137500	yellow	UniRef100_B9HFI0 Trehalose-6-phosphate phosphatase family protein n=1 Tax=Populus trichocarpa RepID=B9HFI0_POPTR	AT5G65140.1|Symbols:TPPJ|Haloacid dehalogenase-like hydrolase (HAD) superfamily protein|chr5:26019878-26022077 REVERSE LENGTH=370
GLYMA_08G140500	yellow	UniRef100_G7LB94 Cytochrome P450 n=1 Tax=Medicago truncatula RepID=G7LB94_MEDTR	AT5G07990.1|Symbols:TT7, CYP75B1, D501|Cytochrome P450 superfamily protein|chr5:2560437-2562859 FORWARD LENGTH=513
GLYMA_08G141000	green	UniRef100_G7LB97 Nuclear transcription factor Y subunit B-3 n=1 Tax=Medicago truncatula RepID=G7LB97_MEDTR	AT4G14540.1|Symbols:NF-YB3|nuclear factor Y, subunit B3|chr4:8344663-8345148 FORWARD LENGTH=161
GLYMA_08G141300	yellow	UniRef100_Q9SJ02 Stress enhanced protein 2, chloroplastic n=1 Tax=Arabidopsis thaliana RepID=STEP2_ARATH	AT2G21970.1|Symbols:SEP2|stress enhanced protein 2|chr2:9357188-9357874 REVERSE LENGTH=202
GLYMA_08G144800	red	NA	AT5G64770.1|Symbols:RGF9|Encodes a root meristem growth factor (RGF). Belongs to a family of functionally redundant homologous peptides that are secreted, tyrosine-sulfated, and expressed mainly in the stem cell area and the innermost layer of central columella cells. RGFs are required for maintenance of the root stem cell niche and transit amplifying cell proliferation. Members of this family in…
GLYMA_08G146200	black	NA	NA
GLYMA_08G146900	green	UniRef100_G7LD66 GRAS family transcription factor n=1 Tax=Medicago truncatula RepID=G7LD66_MEDTR	AT1G55580.1|Symbols:LAS, SCL18|GRAS family transcription factor|chr1:20764106-20765443 FORWARD LENGTH=445
GLYMA_08G147900	royalblue	UniRef100_I1KTG6 Pectinesterase n=1 Tax=Glycine max RepID=I1KTG6_SOYBN	AT5G09760.1|Symbols:|Plant invertase/pectin methylesterase inhibitor superfamily|chr5:3032446-3034364 FORWARD LENGTH=551
GLYMA_08G148400	pink	NA	NA
GLYMA_08G150800	green	UniRef100_A5A2I8 Uroporphiryn-III C-methyltransferase n=1 Tax=Medicago truncatula RepID=A5A2I8_MEDTR	AT5G40850.1|Symbols:UPM1|urophorphyrin methylase 1|chr5:16367205-16368724 FORWARD LENGTH=369
GLYMA_08G151500	black	UniRef100_G7J1S6 Thioredoxin domain-containing protein n=1 Tax=Medicago truncatula RepID=G7J1S6_MEDTR	AT5G42850.2|Symbols:|Thioredoxin superfamily protein|chr5:17182072-17182568 REVERSE LENGTH=134
GLYMA_08G153700	greenyellow	NA	NA
GLYMA_08G154900	midnightblue	UniRef100_O49875 Adenine nucleotide translocator n=1 Tax=Lupinus albus RepID=O49875_LUPAL	AT5G13490.2|Symbols:AAC2|ADP/ATP carrier 2|chr5:4336034-4337379 FORWARD LENGTH=385
GLYMA_08G155700	pink	UniRef100_G7JL22 Auxin-induced protein 6B n=1 Tax=Medicago truncatula RepID=G7JL22_MEDTR	AT4G38840.1|Symbols:|SAUR-like auxin-responsive protein family|chr4:18125174-18125473 REVERSE LENGTH=99
GLYMA_08G158100	red	NA	AT2G31945.1|Symbols:|unknown protein; FUNCTIONS IN: molecular_function unknown; INVOLVED IN: biological_process unknown; LOCATED IN: endomembrane system; EXPRESSED IN: 8 plant structures; EXPRESSED DURING: 4 anthesis, petal differentiation and expansion stage; BEST Arabidopsis thaliana protein match is: unknown protein (TAIR:AT1G05575.1); Has 61 Blast hits to 61 proteins in 10 species: Archae - 0…
GLYMA_08G158200	yellow	NA	NA
GLYMA_08G158600	yellow	NA	AT2G44280.2|Symbols:|Major facilitator superfamily protein|chr2:18301563-18303927 REVERSE LENGTH=462
GLYMA_08G161600	cyan	UniRef100_B6U8T6 Carboxyl-terminal peptidase n=1 Tax=Zea mays RepID=B6U8T6_MAIZE	AT1G55360.1|Symbols:|Protein of Unknown Function (DUF239)|chr1:20666526-20668502 REVERSE LENGTH=422
GLYMA_08G161700	yellow	UniRef100_V7BT67 Non-specific lipid-transfer protein n=1 Tax=Phaseolus vulgaris RepID=V7BT67_PHAVU	AT2G18370.1|Symbols:|Bifunctional inhibitor/lipid-transfer protein/seed storage 2S albumin superfamily protein|chr2:7980687-7981475 FORWARD LENGTH=116
GLYMA_08G162100	red	UniRef100_Q9LTW4 Aspartyl protease family protein n=2 Tax=Arabidopsis thaliana RepID=Q9LTW4_ARATH	AT3G12700.1|Symbols:|Eukaryotic aspartyl protease family protein|chr3:4037136-4039043 FORWARD LENGTH=461
GLYMA_08G163600	red	NA	AT2G44260.1|Symbols:|Plant protein of unknown function (DUF946)|chr2:18295988-18297739 FORWARD LENGTH=553
GLYMA_08G164400	red	UniRef100_Q6VM20 Metal transport protein n=1 Tax=Medicago truncatula RepID=Q6VM20_MEDTR	AT3G12750.1|Symbols:ZIP1|zinc transporter 1 precursor|chr3:4051950-4053156 REVERSE LENGTH=355
GLYMA_08G164800	yellow	UniRef100_Q84ND5 Cation diffusion facilitator 9 n=1 Tax=Stylosanthes hamata RepID=Q84ND5_STYHA	AT1G16310.1|Symbols:|Cation efflux family protein|chr1:5578435-5580585 FORWARD LENGTH=428
GLYMA_08G169800	green	UniRef100_G7IH11 Nitrile-specifier protein n=1 Tax=Medicago truncatula RepID=G7IH11_MEDTR	AT3G07720.1|Symbols:|Galactose oxidase/kelch repeat superfamily protein|chr3:2465439-2467033 FORWARD LENGTH=329
GLYMA_08G170700	yellow	NA	AT2G32190.1|Symbols:|unknown protein; BEST Arabidopsis thaliana protein match is: unknown protein (TAIR:AT2G32210.1); Has 218 Blast hits to 218 proteins in 24 species: Archae - 0; Bacteria - 0; Metazoa - 0; Fungi - 16; Plants - 202; Viruses - 0; Other Eukaryotes - 0 (source: NCBI BLink).|chr2:13674588-13675092 FORWARD LENGTH=71
GLYMA_08G171000	greenyellow	NA	AT2G32190.1|Symbols:|unknown protein; BEST Arabidopsis thaliana protein match is: unknown protein (TAIR:AT2G32210.1); Has 218 Blast hits to 218 proteins in 24 species: Archae - 0; Bacteria - 0; Metazoa - 0; Fungi - 16; Plants - 202; Viruses - 0; Other Eukaryotes - 0 (source: NCBI BLink).|chr2:13674588-13675092 FORWARD LENGTH=71
GLYMA_08G171400	green	NA	AT2G32210.1|Symbols:|unknown protein; BEST Arabidopsis thaliana protein match is: unknown protein (TAIR:AT2G32190.1); Has 214 Blast hits to 214 proteins in 21 species: Archae - 0; Bacteria - 0; Metazoa - 1; Fungi - 10; Plants - 203; Viruses - 0; Other Eukaryotes - 0 (source: NCBI BLink).|chr2:13678077-13678554 FORWARD LENGTH=71
GLYMA_08G172900	black	UniRef100_I3NMM0 U6 snRNA-associated Sm-like protein LSm8 n=1 Tax=Hevea brasiliensis RepID=I3NMM0_HEVBR	AT1G65700.2|Symbols:|Small nuclear ribonucleoprotein family protein|chr1:24434463-24435870 REVERSE LENGTH=98
GLYMA_08G173700	yellow	UniRef100_V5NAJ9 Chloroplast photosystem II 10 kDa protein n=1 Tax=Phaseolus vulgaris RepID=V5NAJ9_PHAVU	AT1G79040.1|Symbols:PSBR|photosystem II subunit R|chr1:29736085-29736781 FORWARD LENGTH=140
GLYMA_08G176300	green	UniRef100_Q9M6E8 9-cis-epoxycarotenoid dioxygenase NCED1, chloroplastic n=1 Tax=Phaseolus vulgaris RepID=NCED1_PHAVU	AT3G14440.1|Symbols:NCED3, ATNCED3, STO1, SIS7|nine-cis-epoxycarotenoid dioxygenase 3|chr3:4831678-4833477 REVERSE LENGTH=599
GLYMA_08G178800	black	UniRef100_B9GUW5 Phosphatase 2C family protein n=1 Tax=Populus trichocarpa RepID=B9GUW5_POPTR	AT1G34750.1|Symbols:|Protein phosphatase 2C family protein|chr1:12736386-12737727 REVERSE LENGTH=282
GLYMA_08G180000	greenyellow	UniRef100_Q9XQB6 Chlorophyll a/b-binding protein CP24 n=1 Tax=Vigna radiata var. radiata RepID=Q9XQB6_VIGRR	AT1G15820.1|Symbols:LHCB6, CP24|light harvesting complex photosystem II subunit 6|chr1:5446685-5447676 REVERSE LENGTH=258
GLYMA_08G180500	red	NA	AT5G02600.1|Symbols:NAKR1|Heavy metal transport/detoxification superfamily protein|chr5:585713-586855 REVERSE LENGTH=319
GLYMA_08G180900	pink	UniRef100_G7ILA8 Beta-xylosidase/alpha-L-arabinofuranosidase n=1 Tax=Medicago truncatula RepID=G7ILA8_MEDTR	AT5G64570.1|Symbols:XYL4, ATBXL4|beta-D-xylosidase 4|chr5:25810227-25813309 REVERSE LENGTH=784
GLYMA_08G182100	yellow	UniRef100_O48923 Cytochrome P450 71D10 n=1 Tax=Glycine max RepID=C71DA_SOYBN	AT3G26330.1|Symbols:CYP71B37|cytochrome P450, family 71, subfamily B, polypeptide 37|chr3:9646873-9648536 REVERSE LENGTH=500
GLYMA_08G182900	yellow	UniRef100_G7IL77 Auxin-induced protein 5NG4 n=1 Tax=Medicago truncatula RepID=G7IL77_MEDTR	AT1G25270.1|Symbols:|nodulin MtN21 /EamA-like transporter family protein|chr1:8857726-8859909 FORWARD LENGTH=355
GLYMA_08G186500	green	UniRef100_A2Q3T7 2OG-Fe(II) oxygenase n=1 Tax=Medicago truncatula RepID=A2Q3T7_MEDTR	AT4G36090.2|Symbols:|oxidoreductase, 2OG-Fe(II) oxygenase family protein|chr4:17078376-17080185 REVERSE LENGTH=452
GLYMA_08G187600	yellow	UniRef100_G7IPF9 Potassium channel n=1 Tax=Medicago truncatula RepID=G7IPF9_MEDTR	AT4G22200.1|Symbols:AKT2/3, AKT3, AKT2, KT2/3|potassium transport 2/3|chr4:11746666-11750091 REVERSE LENGTH=802
GLYMA_08G188000	red	UniRef100_U5GGZ4 T-complex protein 11 n=1 Tax=Populus trichocarpa RepID=U5GGZ4_POPTR	AT1G22930.1|Symbols:|T-complex protein 11|chr1:8117521-8121854 FORWARD LENGTH=1131
GLYMA_08G188500	red	UniRef100_P09911 Ferredoxin-1, chloroplastic n=1 Tax=Pisum sativum RepID=FER1_PEA	AT1G60950.1|Symbols:FED A, ATFD2|2Fe-2S ferredoxin-like superfamily protein|chr1:22444565-22445011 FORWARD LENGTH=148
GLYMA_08G189600	green	UniRef100_K7L7J7 Lipoxygenase n=1 Tax=Glycine max RepID=K7L7J7_SOYBN	AT1G55020.1|Symbols:LOX1, ATLOX1|lipoxygenase 1|chr1:20525798-20530143 FORWARD LENGTH=859
GLYMA_08G190700	yellow	UniRef100_G7LHL6 ABC transporter C family member n=1 Tax=Medicago truncatula RepID=G7LHL6_MEDTR	AT3G21250.2|Symbols:MRP6, ABCC8|multidrug resistance-associated protein 6|chr3:7457668-7463261 REVERSE LENGTH=1464
GLYMA_08G192700	pink	UniRef100_G7LHF7 Chaperonin CPN60-like protein n=1 Tax=Medicago truncatula RepID=G7LHF7_MEDTR	AT3G13860.1|Symbols:HSP60-3A|heat shock protein 60-3A|chr3:4561704-4565133 REVERSE LENGTH=572
GLYMA_08G193100	pink	UniRef100_G7IUI3 Protein HOTHEAD n=1 Tax=Medicago truncatula RepID=G7IUI3_MEDTR	AT1G72970.1|Symbols:HTH, EDA17|Glucose-methanol-choline (GMC) oxidoreductase family protein|chr1:27452872-27455706 FORWARD LENGTH=594
GLYMA_08G197000	green	UniRef100_Q0GXX4 Auxin conjugate hydrolase n=2 Tax=Medicago truncatula RepID=Q0GXX4_MEDTR	AT1G51760.1|Symbols:IAR3, JR3|peptidase M20/M25/M40 family protein|chr1:19199562-19201424 FORWARD LENGTH=440
GLYMA_08G199500	pink	UniRef100_G7LHE2 GDSL esterase/lipase APG n=2 Tax=Medicago truncatula RepID=G7LHE2_MEDTR	AT3G16370.1|Symbols:|GDSL-like Lipase/Acylhydrolase superfamily protein|chr3:5556928-5558351 FORWARD LENGTH=353
GLYMA_08G199800	yellow	UniRef100_G7KHY6 6-phosphofructokinase n=1 Tax=Medicago truncatula RepID=G7KHY6_MEDTR	AT4G26270.1|Symbols:PFK3|phosphofructokinase 3|chr4:13301094-13304030 REVERSE LENGTH=489
GLYMA_08G200200	red	UniRef100_O49855 Acid phosphatase n=1 Tax=Glycine max RepID=O49855_SOYBN	AT5G51260.1|Symbols:|HAD superfamily, subfamily IIIB acid phosphatase|chr5:20832222-20833466 REVERSE LENGTH=257
GLYMA_08G201100	yellow	UniRef100_G7IHZ9 Histidine phosphotransfer protein n=1 Tax=Medicago truncatula RepID=G7IHZ9_MEDTR	AT3G16360.2|Symbols:AHP4|HPT phosphotransmitter 4|chr3:5554351-5555518 FORWARD LENGTH=145
GLYMA_08G201200	greenyellow	UniRef100_I1KV22 Malic enzyme n=1 Tax=Glycine max RepID=I1KV22_SOYBN	AT1G79750.1|Symbols:ATNADP-ME4, NADP-ME4|NADP-malic enzyme 4|chr1:30007655-30011179 REVERSE LENGTH=646
GLYMA_08G201300	pink	UniRef100_G7LGN0 ABC transporter family pleiotropic drug resistance protein n=2 Tax=Medicago truncatula RepID=G7LGN0_MEDTR	AT1G59870.1|Symbols:PEN3, PDR8, ATPDR8, ABCG36, ATABCG36|ABC-2 and Plant PDR ABC-type transporter family protein|chr1:22034661-22039844 FORWARD LENGTH=1469
GLYMA_08G201700	green	UniRef100_G7LFY8 Disease resistance gene n=1 Tax=Medicago truncatula RepID=G7LFY8_MEDTR	AT3G16330.1|Symbols:|unknown protein; BEST Arabidopsis thaliana protein match is: unknown protein (TAIR:AT1G52140.1); Has 109 Blast hits to 109 proteins in 16 species: Archae - 0; Bacteria - 0; Metazoa - 0; Fungi - 0; Plants - 109; Viruses - 0; Other Eukaryotes - 0 (source: NCBI BLink).|chr3:5535263-5535880 FORWARD LENGTH=205
GLYMA_08G202200	yellow	NA	NA
GLYMA_08G203600	black	UniRef100_G7IUP4 Transcription factor bHLH68 n=2 Tax=Medicago truncatula RepID=G7IUP4_MEDTR	AT4G29100.1|Symbols:|basic helix-loop-helix (bHLH) DNA-binding superfamily protein|chr4:14341140-14344575 FORWARD LENGTH=407
GLYMA_08G205800	greenyellow	UniRef100_G7JJD6 Mitochondrial carnitine/acylcarnitine carrier protein n=1 Tax=Medicago truncatula RepID=G7JJD6_MEDTR	AT1G79900.1|Symbols:ATMBAC2, BAC2|Mitochondrial substrate carrier family protein|chr1:30052524-30053599 REVERSE LENGTH=296
GLYMA_08G208000	pink	UniRef100_G7IME2 Cyclin A2 n=1 Tax=Medicago truncatula RepID=G7IME2_MEDTR	AT1G80370.1|Symbols:CYCA2;4|Cyclin A2;4|chr1:30214694-30216861 FORWARD LENGTH=461
GLYMA_08G208300	yellow	UniRef100_O24648 Gibberellin 3-beta-dioxygenase 1 n=1 Tax=Pisum sativum RepID=G3OX_PEA	AT1G15550.1|Symbols:GA4, ATGA3OX1, GA3OX1|gibberellin 3-oxidase 1|chr1:5344569-5346078 REVERSE LENGTH=358
GLYMA_08G208700	midnightblue	UniRef100_B6TU79 Sulfate transporter n=1 Tax=Zea mays RepID=B6TU79_MAIZE	AT1G80310.1|Symbols:|sulfate transmembrane transporters|chr1:30194951-30196345 FORWARD LENGTH=464
GLYMA_08G209300	black	NA	AT1G52720.1|Symbols:|unknown protein; BEST Arabidopsis thaliana protein match is: unknown protein (TAIR:AT3G15630.1); Has 61 Blast hits to 61 proteins in 13 species: Archae - 0; Bacteria - 0; Metazoa - 0; Fungi - 0; Plants - 61; Viruses - 0; Other Eukaryotes - 0 (source: NCBI BLink).|chr1:19641007-19641360 FORWARD LENGTH=117
GLYMA_08G210100	green	NA	NA
GLYMA_08G210800	yellow	NA	AT1G15400.3|Symbols:|unknown protein; FUNCTIONS IN: molecular_function unknown; INVOLVED IN: biological_process unknown; LOCATED IN: plasma membrane; EXPRESSED IN: 23 plant structures; EXPRESSED DURING: 13 growth stages; BEST Arabidopsis thaliana protein match is: unknown protein (TAIR:AT1G80180.1); Has 84 Blast hits to 84 proteins in 17 species: Archae - 0; Bacteria - 6; Metazoa - 0; Fungi - 0; …
GLYMA_08G212300	black	NA	AT5G20190.1|Symbols:|Tetratricopeptide repeat (TPR)-like superfamily protein|chr5:6814093-6815171 FORWARD LENGTH=290
GLYMA_08G213100	black	UniRef100_Q9LVZ7 Phosphatidylcholine:diacylglycerol cholinephosphotransferase 1 n=1 Tax=Arabidopsis thaliana RepID=PDCT1_ARATH	AT3G15820.1|Symbols:ROD1|phosphatidic acid phosphatase-related / PAP2-related|chr3:5351217-5353573 FORWARD LENGTH=301
GLYMA_08G213400	green	UniRef100_G7II85 Chaperone protein dnaJ n=1 Tax=Medicago truncatula RepID=G7II85_MEDTR	AT1G80030.2|Symbols:|Molecular chaperone Hsp40/DnaJ family protein|chr1:30105398-30108873 REVERSE LENGTH=500
GLYMA_08G213900	yellow	UniRef100_D7KJH6 Hydrolase, alpha/beta fold family protein n=1 Tax=Arabidopsis lyrata subsp. lyrata RepID=D7KJH6_ARALL	AT1G52510.1|Symbols:|alpha/beta-Hydrolases superfamily protein|chr1:19563039-19565260 REVERSE LENGTH=380
GLYMA_08G219500	green	UniRef100_G7JEG8 Fucosyltransferase n=1 Tax=Medicago truncatula RepID=G7JEG8_MEDTR	AT2G03220.1|Symbols:FT1, ATFUT1, ATFT1, MUR2|fucosyltransferase 1|chr2:970401-972353 REVERSE LENGTH=558
GLYMA_08G220000	red	UniRef100_E2DDU6 Heat shock protein binding protein n=1 Tax=Solanum lycopersicum RepID=E2DDU6_SOLLC	AT1G80920.1|Symbols:J8|Chaperone DnaJ-domain superfamily protein|chr1:30403863-30404549 REVERSE LENGTH=163
GLYMA_08G220200	yellow	UniRef100_T2DNC1 Shikimate O-hydroxycinnamoyltransferase n=1 Tax=Phaseolus vulgaris RepID=T2DNC1_PHAVU	AT5G48930.1|Symbols:HCT|hydroxycinnamoyl-CoA shikimate/quinate hydroxycinnamoyl transferase|chr5:19836654-19838092 REVERSE LENGTH=433
GLYMA_08G220800	greenyellow	UniRef100_UPI000193733F AP2 domain-containing transcription factor n=1 Tax=Populus trichocarpa RepID=UPI000193733F	AT1G16060.1|Symbols:ADAP|ARIA-interacting double AP2 domain protein|chr1:5508563-5511609 FORWARD LENGTH=345
GLYMA_08G227700	pink	UniRef100_K7N8B1 Wrinkled 1 n=1 Tax=Glycine max RepID=K7N8B1_SOYBN	AT3G54320.3|Symbols:WRI1, WRI, ASML1|Integrase-type DNA-binding superfamily protein|chr3:20114809-20118473 FORWARD LENGTH=430
GLYMA_08G232100	yellow	UniRef100_G7IPW9 Potassium channel n=1 Tax=Medicago truncatula RepID=G7IPW9_MEDTR	AT5G46240.1|Symbols:KAT1|potassium channel in Arabidopsis thaliana 1|chr5:18743652-18746561 REVERSE LENGTH=677
GLYMA_08G232400	greenyellow	UniRef100_D7LKY8 Calcium-binding EF hand family protein n=1 Tax=Arabidopsis lyrata subsp. lyrata RepID=D7LKY8_ARALL	AT2G44310.1|Symbols:|Calcium-binding EF-hand family protein|chr2:18309285-18309713 FORWARD LENGTH=142
GLYMA_08G232900	pink	UniRef100_B9HYD2 Methyladenine glycosylase family protein n=1 Tax=Populus trichocarpa RepID=B9HYD2_POPTR	AT3G12710.1|Symbols:|DNA glycosylase superfamily protein|chr3:4040572-4041828 REVERSE LENGTH=312
GLYMA_08G234200	black	UniRef100_G7KJ99 E3 ubiquitin-protein ligase RGLG2 n=1 Tax=Medicago truncatula RepID=G7KJ99_MEDTR	AT1G79380.1|Symbols:|Ca(2)-dependent phospholipid-binding protein (Copine) family|chr1:29860812-29863023 FORWARD LENGTH=401
GLYMA_08G235400	red	UniRef100_G7LCV1 Serine protease inhibitor n=1 Tax=Medicago truncatula RepID=G7LCV1_MEDTR	AT1G73260.1|Symbols:ATKTI1, KTI1|kunitz trypsin inhibitor 1|chr1:27547410-27548057 REVERSE LENGTH=215
GLYMA_08G236000	yellow	UniRef100_A7U630 Chloroplast methionine sulfoxide reductase B1 (Fragment) n=1 Tax=Nicotiana tabacum RepID=A7U630_TOBAC	AT1G53670.1|Symbols:MSRB1, ATMSRB1|methionine sulfoxide reductase B 1|chr1:20036687-20038074 FORWARD LENGTH=202
GLYMA_08G237500	pink	UniRef100_G7LB10 Cell division protease ftsH-like protein n=1 Tax=Medicago truncatula RepID=G7LB10_MEDTR	AT1G79560.1|Symbols:EMB156, EMB36, EMB1047, FTSH12|FTSH protease 12|chr1:29926976-29932308 FORWARD LENGTH=1008
GLYMA_08G239900	red	UniRef100_Q2Q0V7 Patellin 1 n=1 Tax=Cucurbita pepo RepID=Q2Q0V7_CUCPE	AT1G72160.1|Symbols:|Sec14p-like phosphatidylinositol transfer family protein|chr1:27153823-27155609 REVERSE LENGTH=490
GLYMA_08G241200	black	NA	AT3G29240.2|Symbols:|Protein of unknown function (DUF179)|chr3:11191780-11192868 FORWARD LENGTH=317
GLYMA_08G241600	black	UniRef100_G7L453 Cyclic nucleotide-gated ion channel n=1 Tax=Medicago truncatula RepID=G7L453_MEDTR	AT5G15410.2|Symbols:DND1, ATCNGC2, CNGC2|Cyclic nucleotide-regulated ion channel family protein|chr5:5003460-5006512 REVERSE LENGTH=725
GLYMA_08G246400	yellow	UniRef100_Q9LMX5 Ninja-family protein AFP2 n=1 Tax=Arabidopsis thaliana RepID=AFP2_ARATH	AT1G13740.1|Symbols:AFP2|ABI five binding protein 2|chr1:4713969-4715158 FORWARD LENGTH=348
GLYMA_08G246700	yellow	UniRef100_C6TAY1 Flavonoid 4'-O-methyltransferase n=1 Tax=Glycine max RepID=SOMT2_SOYBN	AT4G35160.1|Symbols:|O-methyltransferase family protein|chr4:16730989-16732808 REVERSE LENGTH=382
GLYMA_08G248000	green	UniRef100_Q84KK5 Isoflavone 7-O-methyltransferase n=1 Tax=Glycyrrhiza echinata RepID=D7OMT_GLYEC	AT4G35150.1|Symbols:|O-methyltransferase family protein|chr4:16726948-16728531 REVERSE LENGTH=325
GLYMA_08G250800	yellow	UniRef100_G7KR16 MADS-box protein n=1 Tax=Medicago truncatula RepID=G7KR16_MEDTR	AT5G60910.1|Symbols:AGL8, FUL|AGAMOUS-like 8|chr5:24502736-24506013 REVERSE LENGTH=242
GLYMA_08G251100	yellow	UniRef100_C6ZRN7 Serine-threonine kinase n=1 Tax=Glycine max RepID=C6ZRN7_SOYBN	AT5G59700.1|Symbols:|Protein kinase superfamily protein|chr5:24052613-24055102 REVERSE LENGTH=829
GLYMA_08G252400	green	UniRef100_Q2HSF0 Pentatricopeptide repeat-containing protein n=1 Tax=Medicago truncatula RepID=Q2HSF0_MEDTR	AT3G46790.1|Symbols:CRR2|Tetratricopeptide repeat (TPR)-like superfamily protein|chr3:17231975-17233948 REVERSE LENGTH=657
GLYMA_08G253400	black	NA	AT1G52950.1|Symbols:|Nucleic acid-binding, OB-fold-like protein|chr1:19725483-19728007 FORWARD LENGTH=566
GLYMA_08G255200	red	UniRef100_B9MSS5 CONSTANS-like 2a n=1 Tax=Glycine max RepID=B9MSS5_SOYBN	AT3G02380.1|Symbols:COL2, ATCOL2|CONSTANS-like 2|chr3:487438-488624 REVERSE LENGTH=347
GLYMA_08G261100	green	UniRef100_I1KWU8 3-ketoacyl-CoA synthase n=1 Tax=Glycine max RepID=I1KWU8_SOYBN	AT1G68530.1|Symbols:CUT1, POP1, CER6, G2, KCS6|3-ketoacyl-CoA synthase 6|chr1:25712881-25714733 REVERSE LENGTH=497
GLYMA_08G263100	pink	UniRef100_V7CDX2 DNA-directed RNA polymerase n=1 Tax=Phaseolus vulgaris RepID=V7CDX2_PHAVU	AT1G68990.1|Symbols:MGP3|male gametophyte defective 3|chr1:25935499-25940755 REVERSE LENGTH=976
GLYMA_08G269600	greenyellow	UniRef100_D7LVM7 Strictosidine synthase family protein n=1 Tax=Arabidopsis lyrata subsp. lyrata RepID=D7LVM7_ARALL	AT3G57030.1|Symbols:|Calcium-dependent phosphotriesterase superfamily protein|chr3:21101653-21103204 REVERSE LENGTH=374
GLYMA_08G270300	green	UniRef100_G7KDP1 ABC transporter B family member n=1 Tax=Medicago truncatula RepID=G7KDP1_MEDTR	AT4G25960.1|Symbols:PGP2|P-glycoprotein 2|chr4:13177438-13183425 FORWARD LENGTH=1273
GLYMA_08G271400	darkred	UniRef100_I0B672 PLATZ n=1 Tax=Gossypium hirsutum RepID=I0B672_GOSHI	AT1G32700.2|Symbols:|PLATZ transcription factor family protein|chr1:11827986-11829444 FORWARD LENGTH=174
GLYMA_08G271900	midnightblue	UniRef100_Q41101 Phaseolin G-box binding protein PG1 n=1 Tax=Phaseolus vulgaris RepID=Q41101_PHAVU	AT1G32640.1|Symbols:ATMYC2, RD22BP1, JAI1, JIN1, MYC2, ZBF1|Basic helix-loop-helix (bHLH) DNA-binding family protein|chr1:11799042-11800913 REVERSE LENGTH=623
GLYMA_08G272600	red	UniRef100_G7KF41 Mitochondrial carnitine/acylcarnitine carrier-like protein n=1 Tax=Medicago truncatula RepID=G7KF41_MEDTR	AT5G46800.1|Symbols:BOU|Mitochondrial substrate carrier family protein|chr5:18988779-18989810 REVERSE LENGTH=300
GLYMA_08G273600	green	UniRef100_G7KF59 Hydroxyproline-rich glycoprotein n=2 Tax=Medicago truncatula RepID=G7KF59_MEDTR	AT5G65660.1|Symbols:|hydroxyproline-rich glycoprotein family protein|chr5:26245444-26246245 REVERSE LENGTH=136
GLYMA_08G281600	greenyellow	NA	NA
GLYMA_08G282600	yellow	UniRef100_I1N1K5 MATE efflux family protein n=1 Tax=Glycine max RepID=I1N1K5_SOYBN	AT3G26590.1|Symbols:|MATE efflux family protein|chr3:9761927-9765259 REVERSE LENGTH=500
GLYMA_08G284600	yellow	UniRef100_T2DMU4 F-box/kelch-repeat protein n=1 Tax=Phaseolus vulgaris RepID=T2DMU4_PHAVU	AT1G23390.1|Symbols:|Kelch repeat-containing F-box family protein|chr1:8309449-8310633 REVERSE LENGTH=394
GLYMA_08G284700	green	UniRef100_P54774 Cell division cycle protein 48 homolog n=2 Tax=Glycine max RepID=CDC48_SOYBN	AT5G03340.1|Symbols:|ATPase, AAA-type, CDC48 protein|chr5:810091-813133 REVERSE LENGTH=810
GLYMA_08G285400	pink	UniRef100_G7K092 Polygalacturonase n=1 Tax=Medicago truncatula RepID=G7K092_MEDTR	AT1G60590.1|Symbols:|Pectin lyase-like superfamily protein|chr1:22314426-22316867 REVERSE LENGTH=540
GLYMA_08G285900	green	UniRef100_T2DPA0 Nucleoredoxin 1-like protein n=1 Tax=Phaseolus vulgaris RepID=T2DPA0_PHAVU	AT1G60420.1|Symbols:|DC1 domain-containing protein|chr1:22261978-22264243 FORWARD LENGTH=578
GLYMA_08G286000	yellow	UniRef100_G7KSR1 Zinc finger CCCH domain-containing protein n=1 Tax=Medicago truncatula RepID=G7KSR1_MEDTR	AT1G01350.1|Symbols:|Zinc finger (CCCH-type/C3HC4-type RING finger) family protein|chr1:136732-137970 FORWARD LENGTH=343
GLYMA_08G292000	yellow	UniRef100_G7LER0 IAA-amino acid hydrolase ILR1-like protein n=1 Tax=Medicago truncatula RepID=G7LER0_MEDTR	AT1G51760.1|Symbols:IAR3, JR3|peptidase M20/M25/M40 family protein|chr1:19199562-19201424 FORWARD LENGTH=440
GLYMA_08G293100	yellow	UniRef100_B9HLV3 Paired amphipathic helix repeat-containing family protein n=1 Tax=Populus trichocarpa RepID=B9HLV3_POPTR	AT1G24190.2|Symbols:SNL3|SIN3-like 3|chr1:8563858-8569927 REVERSE LENGTH=1326
GLYMA_08G294100	green	UniRef100_Q9SLT5 CW14 protein n=1 Tax=Arabidopsis thaliana RepID=Q9SLT5_ARATH	AT1G59650.1|Symbols:CW14|Protein of unknown function (DUF1336)|chr1:21920099-21922670 FORWARD LENGTH=492
GLYMA_08G294200	green	UniRef100_C6ZS05 Receptor-kinase like protein n=2 Tax=Glycine max RepID=C6ZS05_SOYBN	AT5G23400.1|Symbols:|Leucine-rich repeat (LRR) family protein|chr5:7880603-7882372 FORWARD LENGTH=589
GLYMA_08G294300	pink	UniRef100_S1RTK1 Galactosyltransferase family protein n=1 Tax=Theobroma cacao RepID=S1RTK1_THECC	AT5G62620.1|Symbols:|Galactosyltransferase family protein|chr5:25137136-25139764 FORWARD LENGTH=681
GLYMA_08G295500	green	UniRef100_B9HLX0 DNAJ heat shock family protein n=1 Tax=Populus trichocarpa RepID=B9HLX0_POPTR	AT1G59725.1|Symbols:|DNAJ heat shock family protein|chr1:21950738-21952210 FORWARD LENGTH=331
GLYMA_08G295600	yellow	UniRef100_I1KXP4 Thioredoxin n=1 Tax=Glycine max RepID=I1KXP4_SOYBN	AT5G39950.1|Symbols:ATTRX2, ATH2, ATTRXH2, TRXH2, TRX2|thioredoxin 2|chr5:15990885-15991881 REVERSE LENGTH=133
GLYMA_08G299000	green	UniRef100_Q3LVG1 TO109-12 (Fragment) n=1 Tax=Taraxacum officinale RepID=Q3LVG1_TAROF	AT1G26920.1|Symbols:|unknown protein; BEST Arabidopsis thaliana protein match is: unknown protein (TAIR:AT1G69760.1); Has 47 Blast hits to 47 proteins in 13 species: Archae - 0; Bacteria - 0; Metazoa - 0; Fungi - 7; Plants - 34; Viruses - 0; Other Eukaryotes - 6 (source: NCBI BLink).|chr1:9329584-9330105 FORWARD LENGTH=173
GLYMA_08G299600	yellow	UniRef100_Q84JK8 Probable membrane-associated kinase regulator 6 n=1 Tax=Arabidopsis thaliana RepID=MAKR6_ARATH	AT5G52900.1|Symbols:|unknown protein; Has 30201 Blast hits to 17322 proteins in 780 species: Archae - 12; Bacteria - 1396; Metazoa - 17338; Fungi - 3422; Plants - 5037; Viruses - 0; Other Eukaryotes - 2996 (source: NCBI BLink).|chr5:21452893-21453692 REVERSE LENGTH=235
GLYMA_08G299900	black	UniRef100_G7LAZ0 Delta-8 sphingolipid desaturase n=1 Tax=Medicago truncatula RepID=G7LAZ0_MEDTR	AT2G46210.1|Symbols:|Fatty acid/sphingolipid desaturase|chr2:18977542-18978891 FORWARD LENGTH=449
GLYMA_08G302800	yellow	UniRef100_G7J016 DNA-directed RNA polymerase n=1 Tax=Medicago truncatula RepID=G7J016_MEDTR	AT2G13370.1|Symbols:CHR5|chromatin remodeling 5|chr2:5544601-5555543 REVERSE LENGTH=1724
GLYMA_08G303800	green	UniRef100_G7KD02 Polyamine oxidase n=1 Tax=Medicago truncatula RepID=G7KD02_MEDTR	AT2G43020.1|Symbols:ATPAO2, PAO2|polyamine oxidase 2|chr2:17891945-17894440 FORWARD LENGTH=490
GLYMA_08G304800	yellow	UniRef100_G7IXE1 Non-specific lipid-transfer protein n=1 Tax=Medicago truncatula RepID=G7IXE1_MEDTR	NA
GLYMA_08G306200	red	UniRef100_C5I849 Phytoene synthase protein n=1 Tax=Fragaria ananassa RepID=C5I849_FRAAN	AT5G17230.2|Symbols:PSY|PHYTOENE SYNTHASE|chr5:5659839-5662087 REVERSE LENGTH=422
GLYMA_08G307200	pink	UniRef100_B9H842 GDSL-motif lipase/hydrolase family protein n=1 Tax=Populus trichocarpa RepID=B9H842_POPTR	AT2G42990.1|Symbols:|GDSL-like Lipase/Acylhydrolase superfamily protein|chr2:17879056-17880200 FORWARD LENGTH=350
GLYMA_08G312000	yellow	UniRef100_G7J1R6 Anthranilate N-benzoyltransferase protein n=1 Tax=Medicago truncatula RepID=G7J1R6_MEDTR	AT2G19070.1|Symbols:SHT|spermidine hydroxycinnamoyl transferase|chr2:8260185-8261958 REVERSE LENGTH=451
GLYMA_08G314300	cyan	UniRef100_Q948J9 Plastidial lipoyltransferase 2 n=1 Tax=Arabidopsis thaliana RepID=LIP2P_ARATH	AT1G47578.1|Symbols:|Biotin/lipoate A/B protein ligase family|chr1:17484365-17485470 FORWARD LENGTH=280
GLYMA_08G314700	black	UniRef100_G7IXK5 Transmembrane protein n=1 Tax=Medicago truncatula RepID=G7IXK5_MEDTR	AT4G27030.1|Symbols:FAD4, FADA|fatty acid desaturase A|chr4:13571951-13572922 FORWARD LENGTH=323
GLYMA_08G314900	pink	NA	AT5G45460.1|Symbols:|unknown protein; BEST Arabidopsis thaliana protein match is: Protein of unknown function (DUF594) (TAIR:AT5G45470.1); Has 30201 Blast hits to 17322 proteins in 780 species: Archae - 12; Bacteria - 1396; Metazoa - 17338; Fungi - 3422; Plants - 5037; Viruses - 0; Other Eukaryotes - 2996 (source: NCBI BLink).|chr5:18417154-18419265 REVERSE LENGTH=703
GLYMA_08G315600	black	NA	AT3G32930.1|Symbols:|unknown protein; FUNCTIONS IN: molecular_function unknown; INVOLVED IN: biological_process unknown; LOCATED IN: chloroplast envelope; EXPRESSED IN: 22 plant structures; EXPRESSED DURING: 13 growth stages; Has 57 Blast hits to 57 proteins in 11 species: Archae - 0; Bacteria - 0; Metazoa - 0; Fungi - 0; Plants - 57; Viruses - 0; Other Eukaryotes - 0 (source: NCBI BLink).|chr3:1…
GLYMA_08G317200	yellow	NA	AT4G04630.1|Symbols:|Protein of unknown function, DUF584|chr4:2332163-2332669 REVERSE LENGTH=168
GLYMA_08G319900	yellow	UniRef100_D7KN72 Alanine racemase family protein n=1 Tax=Arabidopsis lyrata subsp. lyrata RepID=D7KN72_ARALL	AT4G26860.1|Symbols:|Predicted pyridoxal phosphate-dependent enzyme, YBL036C type|chr4:13503291-13504693 REVERSE LENGTH=244
GLYMA_08G320400	black	NA	NA
GLYMA_08G320700	red	UniRef100_Q5MJ54 AT-rich element binding factor 2 n=1 Tax=Pisum sativum RepID=Q5MJ54_PEA	AT1G50640.1|Symbols:ERF3, ATERF3|ethylene responsive element binding factor 3|chr1:18757602-18758279 REVERSE LENGTH=225
GLYMA_08G325600	red	UniRef100_G7J1J0 MAP kinase-like protein n=1 Tax=Medicago truncatula RepID=G7J1J0_MEDTR	AT5G55560.1|Symbols:|Protein kinase superfamily protein|chr5:22506477-22507757 REVERSE LENGTH=314
GLYMA_08G326000	yellow	UniRef100_G7J214 Zinc finger CCCH domain-containing protein n=1 Tax=Medicago truncatula RepID=G7J214_MEDTR	AT2G05160.1|Symbols:|CCCH-type zinc fingerfamily protein with RNA-binding domain|chr2:1859011-1860931 REVERSE LENGTH=536
GLYMA_08G326300	green	UniRef100_G7ZVH7 Multidrug resistance protein ABC transporter family n=1 Tax=Medicago truncatula RepID=G7ZVH7_MEDTR	AT3G13080.4|Symbols:ATMRP3, MRP3, ABCC3|multidrug resistance-associated protein 3|chr3:4197606-4201250 REVERSE LENGTH=1120
GLYMA_08G326400	green	UniRef100_B9GJX7 ABC transporter family protein n=1 Tax=Populus trichocarpa RepID=B9GJX7_POPTR	AT3G13100.1|Symbols:ATMRP7, MRP7, ABCC7|multidrug resistance-associated protein 7|chr3:4208859-4214173 REVERSE LENGTH=1493
GLYMA_08G328400	yellow	UniRef100_O49726 Probable purine permease 9 n=1 Tax=Arabidopsis thaliana RepID=PUP9_ARATH	AT4G18220.1|Symbols:|Drug/metabolite transporter superfamily protein|chr4:10078768-10080109 FORWARD LENGTH=344
GLYMA_08G328800	yellow	UniRef100_U5GDQ2 NBS-LRR resistance gene-like protein ARGH34 n=1 Tax=Populus trichocarpa RepID=U5GDQ2_POPTR	AT3G07040.1|Symbols:RPM1, RPS3|NB-ARC domain-containing disease resistance protein|chr3:2226244-2229024 REVERSE LENGTH=926
GLYMA_08G330700	black	UniRef100_G7IV17 Cellulose synthase-like protein E1 n=1 Tax=Medicago truncatula RepID=G7IV17_MEDTR	AT1G55850.1|Symbols:ATCSLE1, CSLE1|cellulose synthase like E1|chr1:20876752-20879414 FORWARD LENGTH=729
GLYMA_08G332900	green	UniRef100_D6C500 HSP90-2 n=1 Tax=Glycine max RepID=D6C500_SOYBN	AT5G56000.1|Symbols:Hsp81.4, AtHsp90.4|HEAT SHOCK PROTEIN 81.4|chr5:22677602-22680067 REVERSE LENGTH=699
GLYMA_08G333000	cyan	UniRef100_K7LAD6 Peptidyl-prolyl cis-trans isomerase n=1 Tax=Glycine max RepID=K7LAD6_SOYBN	AT4G26555.1|Symbols:|FKBP-like peptidyl-prolyl cis-trans isomerase family protein|chr4:13404622-13406178 REVERSE LENGTH=207
GLYMA_08G334500	black	NA	AT4G37300.1|Symbols:MEE59|maternal effect embryo arrest 59|chr4:17554805-17555498 FORWARD LENGTH=173
GLYMA_08G334600	yellow	NA	NA
GLYMA_08G336100	green	NA	AT2G01870.1|Symbols:|unknown protein; FUNCTIONS IN: molecular_function unknown; INVOLVED IN: biological_process unknown; LOCATED IN: chloroplast thylakoid membrane, chloroplast; EXPRESSED IN: 22 plant structures; EXPRESSED DURING: 13 growth stages; Has 11 Blast hits to 11 proteins in 5 species: Archae - 0; Bacteria - 0; Metazoa - 0; Fungi - 0; Plants - 11; Viruses - 0; Other Eukaryotes - 0 (sourc…
GLYMA_08G337100	greenyellow	UniRef100_G7IY77 Chaperone protein dnaJ n=1 Tax=Medicago truncatula RepID=G7IY77_MEDTR	AT3G13310.1|Symbols:|Chaperone DnaJ-domain superfamily protein|chr3:4310827-4311300 REVERSE LENGTH=157
GLYMA_08G344300	pink	UniRef100_F5BR62 Defective in induced resistance 1 protein n=1 Tax=Nicotiana tabacum RepID=F5BR62_TOBAC	AT5G48490.1|Symbols:|Bifunctional inhibitor/lipid-transfer protein/seed storage 2S albumin superfamily protein|chr5:19647932-19648237 REVERSE LENGTH=101
GLYMA_08G345100	pink	UniRef100_G7KY15 EPIDERMAL PATTERNING FACTOR-like protein n=1 Tax=Medicago truncatula RepID=G7KY15_MEDTR	AT4G12970.1|Symbols:STOMAGEN, EPFL9|stomagen|chr4:7586244-7586798 REVERSE LENGTH=102
GLYMA_08G349200	green	UniRef100_A9UFC5 Acyl-ACP thioesterase n=1 Tax=Jatropha curcas RepID=A9UFC5_JATCU	AT3G25110.1|Symbols:AtFaTA, FaTA|fatA acyl-ACP thioesterase|chr3:9146589-9148273 REVERSE LENGTH=362
GLYMA_08G351900	green	UniRef100_G7JKB4 1-aminocyclopropane-1-carboxylate oxidase-like protein n=1 Tax=Medicago truncatula RepID=G7JKB4_MEDTR	AT5G59540.1|Symbols:|2-oxoglutarate (2OG) and Fe(II)-dependent oxygenase superfamily protein|chr5:23996293-23997576 REVERSE LENGTH=366
GLYMA_08G352100	red	UniRef100_K7LAQ6 Serine/threonine-protein kinase n=5 Tax=Glycine max RepID=K7LAQ6_SOYBN	AT1G11330.1|Symbols:|S-locus lectin protein kinase family protein|chr1:3810372-3813416 FORWARD LENGTH=840
GLYMA_08G354700	green	UniRef100_T2DNM8 PPPDE peptidase domain-containing protein n=1 Tax=Phaseolus vulgaris RepID=T2DNM8_PHAVU	AT3G07090.1|Symbols:|PPPDE putative thiol peptidase family protein|chr3:2243153-2244476 REVERSE LENGTH=265
GLYMA_08G355000	red	UniRef100_G7KZ40 Receptor-like protein kinase n=1 Tax=Medicago truncatula RepID=G7KZ40_MEDTR	AT2G19130.1|Symbols:|S-locus lectin protein kinase family protein|chr2:8293789-8296275 FORWARD LENGTH=828
GLYMA_08G355900	green	UniRef100_G7L2A9 Male sterility 5 family protein n=1 Tax=Medicago truncatula RepID=G7L2A9_MEDTR	AT5G48850.1|Symbols:ATSDI1|Tetratricopeptide repeat (TPR)-like superfamily protein|chr5:19805576-19807699 REVERSE LENGTH=306
GLYMA_08G360300	yellow	NA	NA
GLYMA_08G363000	green	NA	NA
GLYMA_08G364100	yellow	UniRef100_Q0ZPV5 CXE carboxylesterase n=1 Tax=Actinidia deliciosa RepID=Q0ZPV5_ACTDE	AT5G16080.1|Symbols:AtCXE17, CXE17|carboxyesterase 17|chr5:5252533-5253567 REVERSE LENGTH=344
GLYMA_08G365100	green	UniRef100_G7KMR0 LOB domain-containing protein n=1 Tax=Medicago truncatula RepID=G7KMR0_MEDTR	AT3G02550.1|Symbols:LBD41|LOB domain-containing protein 41|chr3:536747-537650 REVERSE LENGTH=263
GLYMA_09G000700	green	UniRef100_T2DLY7 60S ribosomal protein L3-like protein n=1 Tax=Phaseolus vulgaris RepID=T2DLY7_PHAVU	AT1G43170.8|Symbols:RP1|ribosomal protein 1|chr1:16266992-16268631 FORWARD LENGTH=389
GLYMA_09G007000	black	UniRef100_Q94AU9 Chaperonin-like RbcX protein n=1 Tax=Arabidopsis thaliana RepID=Q94AU9_ARATH	AT4G04330.1|Symbols:|Chaperonin-like RbcX protein|chr4:2116700-2118563 REVERSE LENGTH=174
GLYMA_09G007100	red	UniRef100_D7M166 Malonyl-CoA decarboxylase family protein n=1 Tax=Arabidopsis lyrata subsp. lyrata RepID=D7M166_ARALL	AT4G04320.2|Symbols:|malonyl-CoA decarboxylase family protein|chr4:2113565-2116525 FORWARD LENGTH=517
GLYMA_09G008100	yellow	UniRef100_Q2HTH4 PAP fibrillin n=1 Tax=Medicago truncatula RepID=Q2HTH4_MEDTR	AT4G04020.1|Symbols:FIB|fibrillin|chr4:1932161-1933546 FORWARD LENGTH=318
GLYMA_09G008600	yellow	UniRef100_D7LAY2 Extracellular ligand-gated ion channel n=1 Tax=Arabidopsis lyrata subsp. lyrata RepID=D7LAY2_ARALL	AT3G20300.1|Symbols:|Protein of unknown function (DUF3537)|chr3:7079832-7081809 REVERSE LENGTH=452
GLYMA_09G009100	black	UniRef100_G7JKG7 Serine/threonine protein kinase HT1 n=1 Tax=Medicago truncatula RepID=G7JKG7_MEDTR	AT1G62400.1|Symbols:HT1|Protein kinase superfamily protein|chr1:23090243-23091529 FORWARD LENGTH=345
GLYMA_09G010700	red	UniRef100_G7IM40 Tonoplast dicarboxylate transporter n=1 Tax=Medicago truncatula RepID=G7IM40_MEDTR	AT5G47560.1|Symbols:ATTDT, ATSDAT, TDT|tonoplast dicarboxylate transporter|chr5:19287895-19290347 REVERSE LENGTH=540
GLYMA_09G013000	black	UniRef100_C8YZB6 UPA24 n=1 Tax=Capsicum annuum RepID=C8YZB6_CAPAN	AT4G16400.1|Symbols:|unknown protein; BEST Arabidopsis thaliana protein match is: unknown protein (TAIR:AT3G13175.1); Has 30201 Blast hits to 17322 proteins in 780 species: Archae - 12; Bacteria - 1396; Metazoa - 17338; Fungi - 3422; Plants - 5037; Viruses - 0; Other Eukaryotes - 2996 (source: NCBI BLink).|chr4:9260564-9262102 FORWARD LENGTH=218
GLYMA_09G016600	greenyellow	UniRef100_Q25AK2 H0510A06.3 protein n=1 Tax=Oryza sativa RepID=Q25AK2_ORYSA	AT3G57520.1|Symbols:AtSIP2, SIP2|seed imbibition 2|chr3:21288982-21292694 REVERSE LENGTH=773
GLYMA_09G020800	black	UniRef100_B8XQT5 NPR1-1 protein n=1 Tax=Glycine max RepID=B8XQT5_SOYBN	AT5G45110.1|Symbols:NPR3, ATNPR3|NPR1-like protein 3|chr5:18229319-18231334 FORWARD LENGTH=586
GLYMA_09G021100	yellow	UniRef100_G7JIR7 Polygalacturonase n=1 Tax=Medicago truncatula RepID=G7JIR7_MEDTR	AT2G43870.1|Symbols:|Pectin lyase-like superfamily protein|chr2:18166615-18168264 REVERSE LENGTH=384
GLYMA_09G024300	pink	UniRef100_A2Q5Q4 Glucan endo-1,3-beta-glucosidase n=1 Tax=Medicago truncatula RepID=A2Q5Q4_MEDTR	AT1G64760.2|Symbols:|O-Glycosyl hydrolases family 17 protein|chr1:24054220-24056194 REVERSE LENGTH=481
GLYMA_09G026100	green	UniRef100_Q40665 Tubulin beta-3 chain n=17 Tax=Oryza RepID=TBB3_ORYSJ	AT5G23860.2|Symbols:TUB8|tubulin beta 8|chr5:8042962-8044528 FORWARD LENGTH=449
GLYMA_09G026900	greenyellow	UniRef100_G7IML7 Reticuline oxidase-like protein n=1 Tax=Medicago truncatula RepID=G7IML7_MEDTR	AT1G30760.1|Symbols:|FAD-binding Berberine family protein|chr1:10918321-10920441 FORWARD LENGTH=534
GLYMA_09G027900	green	UniRef100_G7IMM9 Wall-associated receptor kinase-like protein n=1 Tax=Medicago truncatula RepID=G7IMM9_MEDTR	AT1G16260.2|Symbols:|Wall-associated kinase family protein|chr1:5559708-5562018 REVERSE LENGTH=720
GLYMA_09G029400	black	UniRef100_Q84ZW1 Ent-kaurenoic acid oxidase n=1 Tax=Pisum sativum RepID=Q84ZW1_PEA	AT1G05160.1|Symbols:CYP88A3, ATKAO1, KAO1|cytochrome P450, family 88, subfamily A, polypeptide 3|chr1:1487640-1489828 REVERSE LENGTH=490
GLYMA_09G029600	black	UniRef100_Q94CK4 Annexin D8 n=1 Tax=Arabidopsis thaliana RepID=ANXD8_ARATH	AT5G12380.1|Symbols:ANNAT8|annexin 8|chr5:4009223-4010687 FORWARD LENGTH=316
GLYMA_09G031800	pink	UniRef100_P29344 30S ribosomal protein S1, chloroplastic n=1 Tax=Spinacia oleracea RepID=RR1_SPIOL	AT5G30510.1|Symbols:RPS1, ARRPS1|ribosomal protein S1|chr5:11619262-11621223 REVERSE LENGTH=416
GLYMA_09G033500	green	NA	AT5G49525.1|Symbols:|unknown protein; Has 23 Blast hits to 23 proteins in 7 species: Archae - 0; Bacteria - 0; Metazoa - 0; Fungi - 0; Plants - 23; Viruses - 0; Other Eukaryotes - 0 (source: NCBI BLink).|chr5:20097132-20097374 REVERSE LENGTH=80
GLYMA_09G035700	black	UniRef100_A2Q2W7 4Fe-4S ferredoxin, iron-sulfur binding n=1 Tax=Medicago truncatula RepID=A2Q2W7_MEDTR	NA
GLYMA_09G036600	yellow	NA	NA
GLYMA_09G036900	greenyellow	NA	NA
GLYMA_09G037600	yellow	NA	NA
GLYMA_09G038700	greenyellow	NA	AT4G16146.1|Symbols:|cAMP-regulated phosphoprotein 19-related protein|chr4:9142663-9144356 REVERSE LENGTH=102
GLYMA_09G039500	red	NA	AT5G49320.1|Symbols:|Protein of unknown function (DUF1218)|chr5:19995083-19996214 REVERSE LENGTH=257
GLYMA_09G040300	green	NA	AT5G49220.1|Symbols:|Protein of unknown function (DUF789)|chr5:19956627-19958453 FORWARD LENGTH=409
GLYMA_09G040600	yellow	UniRef100_G7INB7 ABA-responsive protein ABR17 n=1 Tax=Medicago truncatula RepID=G7INB7_MEDTR	NA
GLYMA_09G041200	black	UniRef100_U5G3G7 Lipase class 3 family protein n=1 Tax=Populus trichocarpa RepID=U5G3G7_POPTR	AT4G16070.1|Symbols:|Mono-/di-acylglycerol lipase, N-terminal;Lipase, class 3|chr4:9096808-9100596 REVERSE LENGTH=654
GLYMA_09G041500	black	UniRef100_H2D4C3 Ethylene-responsive transcription factor 5 n=1 Tax=Glycine max RepID=H2D4C3_SOYBN	AT3G16770.1|Symbols:RAP2.3, ATEBP, ERF72, EBP|ethylene-responsive element binding protein|chr3:5705784-5706768 FORWARD LENGTH=248
GLYMA_09G041700	yellow	NA	NA
GLYMA_09G041900	green	NA	NA
GLYMA_09G043200	cyan	UniRef100_UPI0001A7B0D3 bidirectional sugar transporter SWEET17 n=1 Tax=Arabidopsis thaliana RepID=UPI0001A7B0D3	AT4G15920.1|Symbols:SWEET17, AtSWEET17|Nodulin MtN3 family protein|chr4:9030742-9033343 REVERSE LENGTH=241
GLYMA_09G043900	pink	UniRef100_B9N043 Transducin family protein n=1 Tax=Populus trichocarpa RepID=B9N043_POPTR	AT3G06880.2|Symbols:|Transducin/WD40 repeat-like superfamily protein|chr3:2170516-2175686 REVERSE LENGTH=1264
GLYMA_09G053800	black	UniRef100_B9ICR0 Ankyrin repeat family protein n=1 Tax=Populus trichocarpa RepID=B9ICR0_POPTR	AT3G54070.1|Symbols:|Ankyrin repeat family protein|chr3:20021330-20023603 REVERSE LENGTH=574
GLYMA_09G055400	red	UniRef100_C1L342 Rop-interacting receptor-like cytoplasmic kinase 1 n=1 Tax=Medicago truncatula RepID=C1L342_MEDTR	AT2G18890.1|Symbols:|Protein kinase superfamily protein|chr2:8184027-8186685 FORWARD LENGTH=392
GLYMA_09G056200	red	UniRef100_A2Q1M9 Pentatricopeptide repeat-containing protein n=1 Tax=Medicago truncatula RepID=A2Q1M9_MEDTR	AT2G18940.1|Symbols:|Tetratricopeptide repeat (TPR)-like superfamily protein|chr2:8203873-8206341 REVERSE LENGTH=822
GLYMA_09G057500	green	UniRef100_Q9M9G2 F14O23.22 protein n=1 Tax=Arabidopsis thaliana RepID=Q9M9G2_ARATH	AT1G71840.1|Symbols:|transducin family protein / WD-40 repeat family protein|chr1:27022424-27024380 FORWARD LENGTH=407
GLYMA_09G058800	yellow	UniRef100_Q2HUM2 Oxysterol-binding protein n=2 Tax=Medicago truncatula RepID=Q2HUM2_MEDTR	AT4G25850.1|Symbols:ORP4B|OSBP(oxysterol binding protein)-related protein 4B|chr4:13143859-13146654 FORWARD LENGTH=383
GLYMA_09G058900	yellow	UniRef100_Q2HUM2 Oxysterol-binding protein n=2 Tax=Medicago truncatula RepID=Q2HUM2_MEDTR	AT5G57240.2|Symbols:ORP4C|OSBP(oxysterol binding protein)-related protein 4C|chr5:23193449-23195303 FORWARD LENGTH=379
GLYMA_09G062800	red	UniRef100_G7IIE3 GATA transcription factor n=1 Tax=Medicago truncatula RepID=G7IIE3_MEDTR	AT4G26150.1|Symbols:CGA1, GATA22, GNL|cytokinin-responsive gata factor 1|chr4:13253210-13254659 FORWARD LENGTH=352
GLYMA_09G063000	pink	UniRef100_A2Q567 Amine oxidase n=1 Tax=Medicago truncatula RepID=A2Q567_MEDTR	AT4G29720.1|Symbols:ATPAO5, PAO5|polyamine oxidase 5|chr4:14553456-14555057 REVERSE LENGTH=533
GLYMA_09G063900	yellow	UniRef100_H7BRI4 Cytokinin dehydrogenase 3 n=1 Tax=Glycine max RepID=H7BRI4_SOYBN	AT5G56970.1|Symbols:CKX3, ATCKX3|cytokinin oxidase 3|chr5:23044944-23048245 REVERSE LENGTH=523
GLYMA_09G066300	yellow	UniRef100_G7IQ89 Serine/threonine protein kinase n=1 Tax=Medicago truncatula RepID=G7IQ89_MEDTR	AT4G33080.1|Symbols:|AGC (cAMP-dependent, cGMP-dependent and protein kinase C) kinase family protein|chr4:15960146-15964296 FORWARD LENGTH=519
GLYMA_09G067300	red	UniRef100_T2DMX2 ELF4-like protein n=2 Tax=Phaseolus vulgaris RepID=T2DMX2_PHAVU	AT2G06255.1|Symbols:ELF4-L3|ELF4-like 3|chr2:2459336-2459665 FORWARD LENGTH=109
GLYMA_09G067700	greenyellow	UniRef100_U5GB08 Membrane family protein n=1 Tax=Populus trichocarpa RepID=U5GB08_POPTR	AT2G06520.1|Symbols:PSBX|photosystem II subunit X|chr2:2587868-2588218 REVERSE LENGTH=116
GLYMA_09G068900	yellow	NA	NA
GLYMA_09G070500	yellow	UniRef100_G7IGG5 Adipocyte plasma membrane-associated protein n=2 Tax=Medicago truncatula RepID=G7IGG5_MEDTR	AT3G51420.1|Symbols:SSL4, ATSSL4|strictosidine synthase-like 4|chr3:19084082-19085451 FORWARD LENGTH=370
GLYMA_09G071600	green	UniRef100_L7T124 TIFY transcription factor n=1 Tax=Phaseolus vulgaris RepID=L7T124_PHAVU	AT1G19180.1|Symbols:JAZ1, TIFY10A|jasmonate-zim-domain protein 1|chr1:6622312-6623271 FORWARD LENGTH=253
GLYMA_09G073900	greenyellow	UniRef100_U5FIS7 Membrane family protein n=1 Tax=Populus trichocarpa RepID=U5FIS7_POPTR	AT2G06520.1|Symbols:PSBX|photosystem II subunit X|chr2:2587868-2588218 REVERSE LENGTH=116
GLYMA_09G079400	yellow	UniRef100_G7IQG8 CBL-interacting protein kinase n=1 Tax=Medicago truncatula RepID=G7IQG8_MEDTR	AT3G17510.1|Symbols:CIPK1, SnRK3.16|CBL-interacting protein kinase 1|chr3:5989309-5992627 REVERSE LENGTH=444
GLYMA_09G086200	midnightblue	UniRef100_G7IIU2 p21-activated protein kinase-interacting protein 1-like protein n=1 Tax=Medicago truncatula RepID=G7IIU2_MEDTR	AT1G65030.1|Symbols:|Transducin/WD40 repeat-like superfamily protein|chr1:24156798-24158511 FORWARD LENGTH=345
GLYMA_09G087200	yellow	UniRef100_G7IGM5 Carbohydrate transporter/sugar porter n=1 Tax=Medicago truncatula RepID=G7IGM5_MEDTR	AT1G30220.1|Symbols:ATINT2, INT2|inositol transporter 2|chr1:10632957-10635439 REVERSE LENGTH=580
GLYMA_09G087700	greenyellow	UniRef100_Q84QE6 Photosystem I reaction center subunit X psaK n=2 Tax=Pentapetalae RepID=Q84QE6_TOBAC	AT1G30380.1|Symbols:PSAK|photosystem I subunit K|chr1:10722325-10723013 FORWARD LENGTH=130
GLYMA_09G094000	pink	UniRef100_Q01MI8 H0515C11.3 protein n=1 Tax=Oryza sativa RepID=Q01MI8_ORYSA	AT1G19250.1|Symbols:FMO1|flavin-dependent monooxygenase 1|chr1:6650656-6653053 REVERSE LENGTH=530
GLYMA_09G094900	pink	UniRef100_Q9FYR1 Gb|AAD20160.1 n=1 Tax=Arabidopsis thaliana RepID=Q9FYR1_ARATH	AT2G46490.1|Symbols:|unknown protein; BEST Arabidopsis thaliana protein match is: unknown protein (TAIR:AT5G35110.1); Has 34 Blast hits to 34 proteins in 7 species: Archae - 0; Bacteria - 0; Metazoa - 1; Fungi - 0; Plants - 33; Viruses - 0; Other Eukaryotes - 0 (source: NCBI BLink).|chr2:19079457-19079861 FORWARD LENGTH=134
GLYMA_09G095700	yellow	UniRef100_G7JHU3 Homeobox protein knotted-1-like protein n=1 Tax=Medicago truncatula RepID=G7JHU3_MEDTR	AT5G25220.1|Symbols:KNAT3|KNOTTED1-like homeobox gene 3|chr5:8736208-8738115 FORWARD LENGTH=431
GLYMA_09G102400	yellow	UniRef100_Q9AXU0 Major latex-like protein n=1 Tax=Prunus persica RepID=Q9AXU0_PRUPE	AT1G70850.2|Symbols:MLP34|MLP-like protein 34|chr1:26715673-26716744 REVERSE LENGTH=236
GLYMA_09G103400	midnightblue	UniRef100_T2DNT1 40S ribosomal protein S5-like protein n=1 Tax=Phaseolus vulgaris RepID=T2DNT1_PHAVU	AT2G37270.2|Symbols:ATRPS5B, RPS5B|ribosomal protein 5B|chr2:15647883-15649042 REVERSE LENGTH=207
GLYMA_09G104200	green	UniRef100_B6U7F9 Arginine/serine-rich splicing factor SCL25B transcript I n=1 Tax=Zea mays RepID=B6U7F9_MAIZE	AT1G55310.2|Symbols:SR33, ATSCL33, SCL33, At-SCL33|SC35-like splicing factor 33|chr1:20630676-20632567 FORWARD LENGTH=220
GLYMA_09G107100	yellow	UniRef100_G8A2N5 Leucoanthocyanidin dioxygenase n=2 Tax=Medicago truncatula RepID=G8A2N5_MEDTR	AT5G05600.1|Symbols:|2-oxoglutarate (2OG) and Fe(II)-dependent oxygenase superfamily protein|chr5:1672266-1674602 FORWARD LENGTH=371
GLYMA_09G107700	black	NA	NA
GLYMA_09G109200	green	UniRef100_F4J8L7 Aha1 domain-containing protein n=1 Tax=Arabidopsis thaliana RepID=F4J8L7_ARATH	AT3G12050.2|Symbols:|Aha1 domain-containing protein|chr3:3839289-3841303 FORWARD LENGTH=321
GLYMA_09G109600	green	UniRef100_Q9FG35 Protein trichome birefringence n=1 Tax=Arabidopsis thaliana RepID=TBR_ARATH	AT5G06700.1|Symbols:TBR|Plant protein of unknown function (DUF828)|chr5:2063638-2065810 FORWARD LENGTH=608
GLYMA_09G110100	green	NA	AT2G42040.1|Symbols:|CONTAINS InterPro DOMAIN/s: WRC (InterPro:IPR014977); Has 219 Blast hits to 219 proteins in 19 species: Archae - 0; Bacteria - 0; Metazoa - 3; Fungi - 0; Plants - 215; Viruses - 0; Other Eukaryotes - 1 (source: NCBI BLink).|chr2:17543282-17545063 FORWARD LENGTH=269
GLYMA_09G110700	yellow	UniRef100_Q9FG33 Probable L-type lectin-domain containing receptor kinase S.5 n=1 Tax=Arabidopsis thaliana RepID=LRKS5_ARATH	AT5G06740.1|Symbols:|Concanavalin A-like lectin protein kinase family protein|chr5:2084094-2086052 FORWARD LENGTH=652
GLYMA_09G112700	yellow	NA	AT3G57950.1|Symbols:|unknown protein; FUNCTIONS IN: molecular_function unknown; INVOLVED IN: biological_process unknown; LOCATED IN: chloroplast; EXPRESSED IN: 9 plant structures; EXPRESSED DURING: 4 anthesis, C globular stage, petal differentiation and expansion stage; BEST Arabidopsis thaliana protein match is: unknown protein (TAIR:AT2G42180.1); Has 81 Blast hits to 81 proteins in 11 species: …
GLYMA_09G119500	yellow	UniRef100_B9HW84 Heavy-metal-associated domain-containing family protein n=1 Tax=Populus trichocarpa RepID=B9HW84_POPTR	AT1G22990.1|Symbols:HIPP22|Heavy metal transport/detoxification superfamily protein|chr1:8139221-8140045 FORWARD LENGTH=152
GLYMA_09G120200	pink	UniRef100_G7I9Z9 DNA gyrase subunit A n=1 Tax=Medicago truncatula RepID=G7I9Z9_MEDTR	AT3G10690.1|Symbols:GYRA|DNA GYRASE A|chr3:3339612-3346243 REVERSE LENGTH=950
GLYMA_09G121700	green	UniRef100_C6ZRM6 Protein kinase family protein n=1 Tax=Glycine max RepID=C6ZRM6_SOYBN	AT1G70740.1|Symbols:|Protein kinase superfamily protein|chr1:26673847-26675687 REVERSE LENGTH=425
GLYMA_09G122000	midnightblue	UniRef100_G7I642 Pectinesterase inhibitor n=1 Tax=Medicago truncatula RepID=G7I642_MEDTR	AT2G01610.1|Symbols:|Plant invertase/pectin methylesterase inhibitor superfamily protein|chr2:274124-274792 REVERSE LENGTH=222
GLYMA_09G123600	green	UniRef100_G8A016 Jasmonate Zim-domain protein n=1 Tax=Medicago truncatula RepID=G8A016_MEDTR	AT3G17860.1|Symbols:JAZ3, JAI3, TIFY6B|jasmonate-zim-domain protein 3|chr3:6119968-6122691 FORWARD LENGTH=352
GLYMA_09G123800	pink	UniRef100_B9HW27 Calcium binding family protein n=1 Tax=Populus trichocarpa RepID=B9HW27_POPTR	AT1G70680.1|Symbols:|Caleosin-related family protein|chr1:26647341-26648541 FORWARD LENGTH=192
GLYMA_09G131500	green	UniRef100_Q71EE1 Heat shock protein n=1 Tax=Hevea brasiliensis RepID=Q71EE1_HEVBR	AT5G52640.1|Symbols:HSP81-1, ATHS83, HSP81.1, HSP83, ATHSP90.1, AtHsp90-1, HSP90.1|heat shock protein 90.1|chr5:21352542-21355147 FORWARD LENGTH=705
GLYMA_09G131900	pink	UniRef100_B9MX43 Glutamine cyclotransferase family protein n=1 Tax=Populus trichocarpa RepID=B9MX43_POPTR	AT4G25720.1|Symbols:ATQC, QC, QCT|glutaminyl cyclase|chr4:13099929-13102470 REVERSE LENGTH=320
GLYMA_09G132200	pink	UniRef100_G4Y9K1 Beta-carotene hydroxylase 5 n=1 Tax=Glycine max RepID=G4Y9K1_SOYBN	AT4G25700.1|Symbols:BETA-OHASE 1, B1, chy1, BCH1|beta-hydroxylase 1|chr4:13094142-13095866 REVERSE LENGTH=310
GLYMA_09G133900	green	UniRef100_G8A317 Cell wall-associated hydrolase n=1 Tax=Medicago truncatula RepID=G8A317_MEDTR	NA
GLYMA_09G138100	red	UniRef100_G7IZP1 2-succinylbenzoate-CoA ligase n=1 Tax=Medicago truncatula RepID=G7IZP1_MEDTR	AT3G48990.1|Symbols:|AMP-dependent synthetase and ligase family protein|chr3:18159031-18161294 REVERSE LENGTH=514
GLYMA_09G140700	yellow	UniRef100_G7KLK7 RING-H2 finger protein ATL3B n=2 Tax=Medicago truncatula RepID=G7KLK7_MEDTR	AT3G05200.1|Symbols:ATL6|RING/U-box superfamily protein|chr3:1477377-1478573 FORWARD LENGTH=398
GLYMA_09G142900	green	UniRef100_G7ZW13 Cytochrome P450 n=1 Tax=Medicago truncatula RepID=G7ZW13_MEDTR	AT3G48270.1|Symbols:CYP71A26|cytochrome P450, family 71, subfamily A, polypeptide 26|chr3:17876571-17878173 FORWARD LENGTH=489
GLYMA_09G143900	green	UniRef100_B9ID65 Calmodulin-binding family protein n=1 Tax=Populus trichocarpa RepID=B9ID65_POPTR	AT5G62070.1|Symbols:IQD23|IQ-domain 23|chr5:24930057-24932451 REVERSE LENGTH=403
GLYMA_09G144300	yellow	UniRef100_G7K3H1 Taxane 13-alpha-hydroxylase n=1 Tax=Medicago truncatula RepID=G7K3H1_MEDTR	AT5G36140.1|Symbols:CYP716A2|cytochrome P450, family 716, subfamily A, polypeptide 2|chr5:14212212-14213259 REVERSE LENGTH=318
GLYMA_09G144800	green	UniRef100_G7I469 1-aminocyclopropane-1-carboxylate oxidase-like protein n=1 Tax=Medicago truncatula RepID=G7I469_MEDTR	AT1G06620.1|Symbols:|2-oxoglutarate (2OG) and Fe(II)-dependent oxygenase superfamily protein|chr1:2025618-2027094 FORWARD LENGTH=365
GLYMA_09G145700	red	UniRef100_G7IAQ2 F-box family protein n=1 Tax=Medicago truncatula RepID=G7IAQ2_MEDTR	AT3G61060.1|Symbols:AtPP2-A13, PP2-A13|phloem protein 2-A13|chr3:22603166-22604336 FORWARD LENGTH=290
GLYMA_09G149000	yellow	UniRef100_Q56NI6 MADS box protein M3 n=1 Tax=Pisum sativum RepID=Q56NI6_PEA	AT2G45650.1|Symbols:AGL6|AGAMOUS-like 6|chr2:18804453-18806291 FORWARD LENGTH=252
GLYMA_09G149200	pink	UniRef100_O04280 Gibberellin 20-oxidase n=1 Tax=Phaseolus vulgaris RepID=O04280_PHAVU	AT4G25420.1|Symbols:GA5, GA20OX1, AT2301, ATGA20OX1|2-oxoglutarate (2OG) and Fe(II)-dependent oxygenase superfamily protein|chr4:12990982-12992409 REVERSE LENGTH=377
GLYMA_09G150500	yellow	UniRef100_G7KMF3 Cysteine-rich receptor-like protein kinase n=1 Tax=Medicago truncatula RepID=G7KMF3_MEDTR	AT4G05200.1|Symbols:CRK25|cysteine-rich RLK (RECEPTOR-like protein kinase) 25|chr4:2679793-2682309 REVERSE LENGTH=675
GLYMA_09G154700	greenyellow	UniRef100_V5N828 Chloroplast pigment-binding protein CP26 n=1 Tax=Phaseolus vulgaris RepID=V5N828_PHAVU	AT4G10340.1|Symbols:LHCB5|light harvesting complex of photosystem II 5|chr4:6408200-6409496 FORWARD LENGTH=280
GLYMA_09G156700	pink	UniRef100_G7L6E2 Peroxidase n=1 Tax=Medicago truncatula RepID=G7L6E2_MEDTR	AT4G33420.1|Symbols:|Peroxidase superfamily protein|chr4:16084856-16086105 FORWARD LENGTH=325
GLYMA_09G156900	yellow	UniRef100_G7L6E5 4,5-DOPA dioxygenase extradiol-like protein n=1 Tax=Medicago truncatula RepID=G7L6E5_MEDTR	AT4G15093.1|Symbols:|catalytic LigB subunit of aromatic ring-opening dioxygenase family|chr4:8618454-8619472 FORWARD LENGTH=269
GLYMA_09G157700	yellow	UniRef100_G7KNV2 Gibberellin receptor GID1 n=1 Tax=Medicago truncatula RepID=G7KNV2_MEDTR	AT5G23530.1|Symbols:AtCXE18, CXE18|carboxyesterase 18|chr5:7933366-7934373 REVERSE LENGTH=335
GLYMA_09G159300	cyan	NA	AT4G31330.1|Symbols:|Protein of unknown function, DUF599|chr4:15202354-15203151 FORWARD LENGTH=239
GLYMA_09G161900	green	NA	AT1G73390.3|Symbols:|Endosomal targeting BRO1-like domain-containing protein|chr1:27591079-27594148 REVERSE LENGTH=419
GLYMA_09G164100	yellow	UniRef100_G7KKC8 GEM-like protein n=1 Tax=Medicago truncatula RepID=G7KKC8_MEDTR	AT5G23370.1|Symbols:|GRAM domain-containing protein / ABA-responsive protein-related|chr5:7863542-7864201 REVERSE LENGTH=219
GLYMA_09G166700	green	NA	NA
GLYMA_09G168800	black	UniRef100_B9GQU2 Pentatricopeptide repeat-containing family protein n=1 Tax=Populus trichocarpa RepID=B9GQU2_POPTR	AT1G20230.1|Symbols:|Pentatricopeptide repeat (PPR) superfamily protein|chr1:7009570-7011852 FORWARD LENGTH=760
GLYMA_09G169800	green	UniRef100_Q41399 Chalcone reductase n=2 Tax=Sesbania rostrata RepID=Q41399_SESRO	AT1G59950.1|Symbols:|NAD(P)-linked oxidoreductase superfamily protein|chr1:22068033-22070588 REVERSE LENGTH=320
GLYMA_09G171400	pink	UniRef100_V9P892 Photosystem II protein M n=1 Tax=Pelargonium alternans RepID=V9P892_9ROSI	ATCG00220.1|Symbols:PSBM|photosystem II reaction center protein M|chrC:28707-28811 REVERSE LENGTH=34
GLYMA_09G173300	red	UniRef100_E4MWN6 mRNA, clone: RTFL01-09-C22 n=2 Tax=Eutrema RepID=E4MWN6_THEHA	AT1G67920.1|Symbols:|unknown protein; BEST Arabidopsis thaliana protein match is: unknown protein (TAIR:AT1G24600.1); Has 22 Blast hits to 22 proteins in 5 species: Archae - 0; Bacteria - 0; Metazoa - 0; Fungi - 0; Plants - 22; Viruses - 0; Other Eukaryotes - 0 (source: NCBI BLink).|chr1:25473731-25473934 FORWARD LENGTH=67
GLYMA_09G175800	green	UniRef100_G8A0H7 Pentatricopeptide repeat-containing protein n=1 Tax=Medicago truncatula RepID=G8A0H7_MEDTR	AT3G12860.1|Symbols:|NOP56-like pre RNA processing ribonucleoprotein|chr3:4091678-4093921 FORWARD LENGTH=499
GLYMA_09G176200	green	UniRef100_G7KPT8 Down syndrome critical region protein-like protein n=1 Tax=Medicago truncatula RepID=G7KPT8_MEDTR	AT1G48550.1|Symbols:|Vacuolar protein sorting-associated protein 26|chr1:17950792-17952645 REVERSE LENGTH=327
GLYMA_09G179400	red	UniRef100_Q7XST6 OSJNBa0039K24.20 protein n=2 Tax=Oryza sativa subsp. japonica RepID=Q7XST6_ORYSJ	AT1G45688.1|Symbols:|unknown protein; FUNCTIONS IN: molecular_function unknown; INVOLVED IN: biological_process unknown; LOCATED IN: plasma membrane; EXPRESSED IN: 22 plant structures; EXPRESSED DURING: 13 growth stages; BEST Arabidopsis thaliana protein match is: unknown protein (TAIR:AT5G42860.1); Has 258 Blast hits to 242 proteins in 39 species: Archae - 0; Bacteria - 11; Metazoa - 10; Fungi -…
GLYMA_09G180300	red	UniRef100_G7KMM3 RING finger protein n=2 Tax=Medicago truncatula RepID=G7KMM3_MEDTR	AT1G73760.1|Symbols:|RING/U-box superfamily protein|chr1:27739366-27741161 REVERSE LENGTH=367
GLYMA_09G181300	black	NA	AT1G15030.1|Symbols:|Protein of unknown function (DUF789)|chr1:5177895-5179853 FORWARD LENGTH=360
GLYMA_09G185500	green	UniRef100_Q39876 Maturation-associated protein n=1 Tax=Glycine max RepID=Q39876_SOYBN	NA
GLYMA_09G186200	yellow	UniRef100_Q8W228 Cytochrome P450 n=1 Tax=Pyrus communis RepID=Q8W228_PYRCO	AT3G48310.1|Symbols:CYP71A22|cytochrome P450, family 71, subfamily A, polypeptide 22|chr3:17888192-17889749 FORWARD LENGTH=490
GLYMA_09G186500	yellow	UniRef100_Q8W228 Cytochrome P450 n=1 Tax=Pyrus communis RepID=Q8W228_PYRCO	AT4G36220.1|Symbols:FAH1, CYP84A1|ferulic acid 5-hydroxylase 1|chr4:17137584-17139619 REVERSE LENGTH=520
GLYMA_09G187200	midnightblue	UniRef100_D7L8I7 Aspartyl protease family protein n=1 Tax=Arabidopsis lyrata subsp. lyrata RepID=D7L8I7_ARALL	AT3G18490.1|Symbols:|Eukaryotic aspartyl protease family protein|chr3:6349090-6350592 REVERSE LENGTH=500
GLYMA_09G187300	yellow	UniRef100_G7JYE1 ATP-dependent Clp protease adapter protein clpS n=1 Tax=Medicago truncatula RepID=G7JYE1_MEDTR	AT1G68660.1|Symbols:|Ribosomal protein L12/ ATP-dependent Clp protease adaptor protein ClpS family protein|chr1:25778058-25779083 REVERSE LENGTH=159
GLYMA_09G187700	red	UniRef100_G7KNK3 Sigma factor sigB regulation protein rsbQ n=1 Tax=Medicago truncatula RepID=G7KNK3_MEDTR	AT3G24420.1|Symbols:|alpha/beta-Hydrolases superfamily protein|chr3:8863111-8864883 REVERSE LENGTH=273
GLYMA_09G189700	yellow	UniRef100_G7KNJ1 Arabinogalactan peptide n=1 Tax=Medicago truncatula RepID=G7KNJ1_MEDTR	AT5G53250.1|Symbols:AGP22, ATAGP22|arabinogalactan protein 22|chr5:21603715-21604007 FORWARD LENGTH=63
GLYMA_09G191800	pink	UniRef100_B7FL53 Protein ABIL1 n=1 Tax=Medicago truncatula RepID=B7FL53_MEDTR	AT2G46225.3|Symbols:ABIL1|ABI-1-like 1|chr2:18982113-18984074 FORWARD LENGTH=286
GLYMA_09G195100	pink	UniRef100_G7L7W3 Serine protease-like protein n=1 Tax=Medicago truncatula RepID=G7L7W3_MEDTR	AT1G32940.1|Symbols:ATSBT3.5, SBT3.5|Subtilase family protein|chr1:11937634-11940856 FORWARD LENGTH=774
GLYMA_09G199100	yellow	UniRef100_G7JWE5 MscS-Like mechanosensitive ion channel MSCL8 n=1 Tax=Medicago truncatula RepID=G7JWE5_MEDTR	AT5G10490.1|Symbols:MSL2|MSCS-like 2|chr5:3300376-3304005 REVERSE LENGTH=673
GLYMA_09G203400	midnightblue	UniRef100_A9YWQ9 Zinc finger protein n=1 Tax=Medicago truncatula RepID=A9YWQ9_MEDTR	AT4G37890.2|Symbols:EDA40|Zinc finger (C3HC4-type RING finger) family protein|chr4:17812812-17815031 REVERSE LENGTH=711
GLYMA_09G205700	black	UniRef100_G7KDR3 Dihydroflavonol-4-reductase n=2 Tax=Medicago truncatula RepID=G7KDR3_MEDTR	AT2G23910.1|Symbols:|NAD(P)-binding Rossmann-fold superfamily protein|chr2:10177902-10179789 FORWARD LENGTH=304
GLYMA_09G211400	green	UniRef100_L0P0W8 Similar to myb family transcription factor APL n=1 Tax=Lupinus angustifolius RepID=L0P0W8_LUPAN	AT5G45580.1|Symbols:|Homeodomain-like superfamily protein|chr5:18481092-18482598 REVERSE LENGTH=264
GLYMA_09G212000	green	NA	AT5G48790.1|Symbols:|Domain of unknown function (DUF1995)|chr5:19780010-19781977 REVERSE LENGTH=316
GLYMA_09G213100	green	UniRef100_U5GUD4 Dehydration-responsive family protein n=1 Tax=Populus trichocarpa RepID=U5GUD4_POPTR	AT1G31850.2|Symbols:|S-adenosyl-L-methionine-dependent methyltransferases superfamily protein|chr1:11431165-11433443 FORWARD LENGTH=603
GLYMA_09G214700	pink	UniRef100_R7W6V7 Two-component response regulator ARR18 n=1 Tax=Aegilops tauschii RepID=R7W6V7_AEGTA	AT3G45900.1|Symbols:|Ribonuclease P protein subunit P38-related|chr3:16874566-16875984 REVERSE LENGTH=389
GLYMA_09G216600	green	NA	NA
GLYMA_09G216900	pink	UniRef100_G7K5F2 RING finger protein n=1 Tax=Medicago truncatula RepID=G7K5F2_MEDTR	AT5G45290.1|Symbols:|RING/U-box superfamily protein|chr5:18350011-18352092 REVERSE LENGTH=545
GLYMA_09G217700	pink	NA	AT5G45310.1|Symbols:|unknown protein; LOCATED IN: endomembrane system; EXPRESSED IN: stem, inflorescence meristem, root, leaf; EXPRESSED DURING: LP.04 four leaves visible; Has 30201 Blast hits to 17322 proteins in 780 species: Archae - 12; Bacteria - 1396; Metazoa - 17338; Fungi - 3422; Plants - 5037; Viruses - 0; Other Eukaryotes - 2996 (source: NCBI BLink).|chr5:18359373-18360796 REVERSE LENGTH…
GLYMA_09G218100	yellow	UniRef100_V4S9P4 Long-chain-alcohol oxidase n=1 Tax=Citrus clementina RepID=V4S9P4_9ROSI	AT4G19380.1|Symbols:|Long-chain fatty alcohol dehydrogenase family protein|chr4:10568427-10572288 REVERSE LENGTH=726
GLYMA_09G218600	black	UniRef100_B0L642 Abscisic acid 8'-hydroxylase n=1 Tax=Glycine max RepID=B0L642_SOYBN	AT4G19230.1|Symbols:CYP707A1|cytochrome P450, family 707, subfamily A, polypeptide 1|chr4:10521524-10523517 FORWARD LENGTH=467
GLYMA_09G219800	red	UniRef100_G7JAQ1 Auxin-induced protein-like protein n=1 Tax=Medicago truncatula RepID=G7JAQ1_MEDTR	AT4G38840.1|Symbols:|SAUR-like auxin-responsive protein family|chr4:18125174-18125473 REVERSE LENGTH=99
GLYMA_09G219900	red	UniRef100_P32295 Indole-3-acetic acid-induced protein ARG7 n=1 Tax=Vigna radiata var. radiata RepID=ARG7_VIGRR	AT4G38840.1|Symbols:|SAUR-like auxin-responsive protein family|chr4:18125174-18125473 REVERSE LENGTH=99
GLYMA_09G220600	red	UniRef100_P33079 Auxin-induced protein 10A5 n=2 Tax=Glycine max RepID=A10A5_SOYBN	AT4G38840.1|Symbols:|SAUR-like auxin-responsive protein family|chr4:18125174-18125473 REVERSE LENGTH=99
GLYMA_09G221200	yellow	UniRef100_P33079 Auxin-induced protein 10A5 n=2 Tax=Glycine max RepID=A10A5_SOYBN	AT4G38840.1|Symbols:|SAUR-like auxin-responsive protein family|chr4:18125174-18125473 REVERSE LENGTH=99
GLYMA_09G221500	red	UniRef100_G7JL22 Auxin-induced protein 6B n=1 Tax=Medicago truncatula RepID=G7JL22_MEDTR	AT4G38840.1|Symbols:|SAUR-like auxin-responsive protein family|chr4:18125174-18125473 REVERSE LENGTH=99
GLYMA_09G221900	yellow	UniRef100_P33079 Auxin-induced protein 10A5 n=2 Tax=Glycine max RepID=A10A5_SOYBN	AT4G38840.1|Symbols:|SAUR-like auxin-responsive protein family|chr4:18125174-18125473 REVERSE LENGTH=99
GLYMA_09G224400	red	NA	NA
GLYMA_09G225400	yellow	UniRef100_G7JVV7 Cytokinin oxidase n=1 Tax=Medicago truncatula RepID=G7JVV7_MEDTR	AT3G63440.1|Symbols:ATCKX6, CKX6, ATCKX7|cytokinin oxidase/dehydrogenase 6|chr3:23424291-23426265 FORWARD LENGTH=533
GLYMA_09G226700	cyan	UniRef100_G7IZJ6 Serine carboxypeptidase-like protein n=1 Tax=Medicago truncatula RepID=G7IZJ6_MEDTR	AT3G63470.1|Symbols:scpl40|serine carboxypeptidase-like 40|chr3:23438561-23440862 FORWARD LENGTH=502
GLYMA_09G230500	yellow	UniRef100_F4JSJ6 DNA photolyase n=1 Tax=Arabidopsis thaliana RepID=F4JSJ6_ARATH	AT4G25290.1|Symbols:|DNA photolyases;DNA photolyases|chr4:12941486-12944994 REVERSE LENGTH=692
GLYMA_09G231200	pink	UniRef100_T2DNA2 BCL-2-associated athanogene 7 n=1 Tax=Phaseolus vulgaris RepID=T2DNA2_PHAVU	AT5G62390.1|Symbols:ATBAG7, BAG7|BCL-2-associated athanogene 7|chr5:25052377-25054170 REVERSE LENGTH=446
GLYMA_09G231900	yellow	UniRef100_D7MLV5 Invertase/pectin methylesterase inhibitor family protein n=1 Tax=Arabidopsis lyrata subsp. lyrata RepID=D7MLV5_ARALL	AT5G62360.1|Symbols:|Plant invertase/pectin methylesterase inhibitor superfamily protein|chr5:25040699-25041310 FORWARD LENGTH=203
GLYMA_09G236200	pink	UniRef100_G7L212 Alpha-expansin n=2 Tax=Medicago truncatula RepID=G7L212_MEDTR	AT1G69530.2|Symbols:ATEXPA1, EXP1, AT-EXP1, ATEXP1, ATHEXP ALPHA 1.2, EXPA1|expansin A1|chr1:26142034-26143051 FORWARD LENGTH=250
GLYMA_09G237000	black	UniRef100_G7L202 Dof zinc finger protein n=1 Tax=Medicago truncatula RepID=G7L202_MEDTR	AT5G39660.2|Symbols:CDF2|cycling DOF factor 2|chr5:15878920-15880712 FORWARD LENGTH=457
GLYMA_09G238100	yellow	UniRef100_Q2HUT2 Amino acid/polyamine transporter II n=1 Tax=Medicago truncatula RepID=Q2HUT2_MEDTR	AT3G28960.1|Symbols:|Transmembrane amino acid transporter family protein|chr3:10984245-10985767 REVERSE LENGTH=405
GLYMA_09G238300	pink	UniRef100_B4UW77 Gibberellin-regulated protein n=1 Tax=Arachis hypogaea RepID=B4UW77_ARAHY	AT5G15230.1|Symbols:GASA4|GAST1 protein homolog 4|chr5:4945017-4946025 FORWARD LENGTH=106
GLYMA_09G238800	pink	UniRef100_E4W6I5 Transcription factor MYB392 n=1 Tax=Glycine max RepID=E4W6I5_SOYBN	AT3G28910.1|Symbols:ATMYB30, MYB30|myb domain protein 30|chr3:10911443-10912856 FORWARD LENGTH=323
GLYMA_09G239600	greenyellow	UniRef100_G7KZX1 O-acyltransferase WSD1 n=1 Tax=Medicago truncatula RepID=G7KZX1_MEDTR	AT3G49190.1|Symbols:|O-acyltransferase (WSD1-like) family protein|chr3:18231988-18234376 REVERSE LENGTH=522
GLYMA_09G240900	yellow	UniRef100_I1L605 Thioredoxin n=1 Tax=Glycine max RepID=I1L605_SOYBN	AT5G39950.1|Symbols:ATTRX2, ATH2, ATTRXH2, TRXH2, TRX2|thioredoxin 2|chr5:15990885-15991881 REVERSE LENGTH=133
GLYMA_09G241800	yellow	UniRef100_B9GP51 HD-ZIP family protein n=1 Tax=Populus trichocarpa RepID=B9GP51_POPTR	AT3G60390.1|Symbols:HAT3|homeobox-leucine zipper protein 3|chr3:22320788-22322370 REVERSE LENGTH=315
GLYMA_09G248400	yellow	UniRef100_G7KSD6 Dehydrogenase/reductase SDR family member n=1 Tax=Medicago truncatula RepID=G7KSD6_MEDTR	AT3G03330.1|Symbols:|NAD(P)-binding Rossmann-fold superfamily protein|chr3:783572-786148 REVERSE LENGTH=328
GLYMA_09G249200	yellow	UniRef100_P29450 Thioredoxin F-type, chloroplastic n=1 Tax=Pisum sativum RepID=TRXF_PEA	AT5G16400.1|Symbols:TRXF2, ATF2|thioredoxin F2|chr5:5363905-5365249 REVERSE LENGTH=185
GLYMA_09G251300	pink	UniRef100_D7NXT9 Cysteine-rich peptide n=1 Tax=Triticum aestivum RepID=D7NXT9_WHEAT	AT1G65295.1|Symbols:|unknown protein; LOCATED IN: endomembrane system; EXPRESSED IN: 22 plant structures; EXPRESSED DURING: 13 growth stages; BEST Arabidopsis thaliana protein match is: unknown protein (TAIR:AT5G01015.1); Has 90 Blast hits to 90 proteins in 15 species: Archae - 0; Bacteria - 0; Metazoa - 0; Fungi - 0; Plants - 90; Viruses - 0; Other Eukaryotes - 0 (source: NCBI BLink).|chr1:24251…
GLYMA_09G253200	green	UniRef100_D3KU57 LysM type receptor kinase n=1 Tax=Lotus japonicus RepID=D3KU57_LOTJA	AT1G16130.1|Symbols:WAKL2|wall associated kinase-like 2|chr1:5525634-5528047 FORWARD LENGTH=748
GLYMA_09G255100	red	UniRef100_O03982 Heavy-metal-associated domain-containing protein n=1 Tax=Arabidopsis thaliana RepID=O03982_ARATH	AT1G01490.2|Symbols:|Heavy metal transport/detoxification superfamily protein|chr1:180401-182066 REVERSE LENGTH=177
GLYMA_09G258000	yellow	UniRef100_A5YT86 OAS-TL3 cysteine synthase n=1 Tax=Glycine max RepID=A5YT86_SOYBN	AT3G61440.1|Symbols:ATCYSC1, ARATH;BSAS3;1, CYSC1|cysteine synthase C1|chr3:22735885-22737792 FORWARD LENGTH=368
GLYMA_09G258400	red	NA	AT2G45990.2|Symbols:|unknown protein; FUNCTIONS IN: molecular_function unknown; INVOLVED IN: biological_process unknown; LOCATED IN: chloroplast; EXPRESSED IN: 22 plant structures; EXPRESSED DURING: 13 growth stages; Has 312 Blast hits to 312 proteins in 90 species: Archae - 0; Bacteria - 131; Metazoa - 0; Fungi - 0; Plants - 67; Viruses - 0; Other Eukaryotes - 114 (source: NCBI BLink).|chr2:1891…
GLYMA_09G263100	red	UniRef100_I7IIL3 NDH subunit NdhS n=1 Tax=Marchantia polymorpha RepID=I7IIL3_MARPO	AT4G23890.1|Symbols:|unknown protein; FUNCTIONS IN: molecular_function unknown; INVOLVED IN: biological_process unknown; LOCATED IN: chloroplast thylakoid membrane, chloroplast; EXPRESSED IN: 22 plant structures; EXPRESSED DURING: 13 growth stages; CONTAINS InterPro DOMAIN/s: Protein of unknown function DUF3252 (InterPro:IPR021659); Has 287 Blast hits to 287 proteins in 81 species: Archae - 0; Ba…
GLYMA_09G266000	yellow	UniRef100_G7L1F8 Xylem serine proteinase n=1 Tax=Medicago truncatula RepID=G7L1F8_MEDTR	AT4G00230.1|Symbols:XSP1|xylem serine peptidase 1|chr4:93935-97289 FORWARD LENGTH=749
GLYMA_09G266500	pink	UniRef100_G7L1F3 Alpha-1,4-galacturonosyltransferase n=1 Tax=Medicago truncatula RepID=G7L1F3_MEDTR	AT3G61130.1|Symbols:GAUT1, LGT1|galacturonosyltransferase 1|chr3:22622399-22625514 FORWARD LENGTH=673
GLYMA_09G268100	pink	UniRef100_B3H6W5 Protein little zipper 2 n=1 Tax=Arabidopsis thaliana RepID=B3H6W5_ARATH	AT3G60890.2|Symbols:ZPR2|protein binding|chr3:22497024-22497442 REVERSE LENGTH=106
GLYMA_09G270000	pink	UniRef100_Q9AVK4 Protein SCARECROW n=1 Tax=Pisum sativum RepID=SCR_PEA	AT3G54220.1|Symbols:SCR, SGR1|GRAS family transcription factor|chr3:20070550-20072625 FORWARD LENGTH=653
GLYMA_09G272300	green	UniRef100_G7KY75 Leucine-rich repeat protein kinase n=1 Tax=Medicago truncatula RepID=G7KY75_MEDTR	AT5G01950.1|Symbols:|Leucine-rich repeat protein kinase family protein|chr5:365040-369532 REVERSE LENGTH=951
GLYMA_09G273500	cyan	UniRef100_G7LAQ6 Mannan endo-1,4-beta-mannosidase n=1 Tax=Medicago truncatula RepID=G7LAQ6_MEDTR	AT5G01930.1|Symbols:MAN6, AtMAN6|Glycosyl hydrolase superfamily protein|chr5:361189-362867 REVERSE LENGTH=448
GLYMA_09G274000	green	UniRef100_B0LUS2 Transcription factor n=1 Tax=Glycine max RepID=B0LUS2_SOYBN	AT3G56400.1|Symbols:WRKY70, ATWRKY70|WRKY DNA-binding protein 70|chr3:20909082-20910409 REVERSE LENGTH=294
GLYMA_09G274900	cyan	UniRef100_G7L8Y7 Trafficking protein particle complex subunit n=2 Tax=Medicago truncatula RepID=G7L8Y7_MEDTR	AT5G02280.1|Symbols:|SNARE-like superfamily protein|chr5:469377-470129 FORWARD LENGTH=141
GLYMA_09G275300	cyan	UniRef100_G7KY47 RING-H2 finger protein ATL5H n=1 Tax=Medicago truncatula RepID=G7KY47_MEDTR	AT3G10910.1|Symbols:|RING/U-box superfamily protein|chr3:3413068-3413613 REVERSE LENGTH=181
GLYMA_09G276900	black	UniRef100_P26357 TATA-box-binding protein n=2 Tax=Solanum RepID=TBP_SOLTU	AT1G55520.2|Symbols:TBP2, ATTBP2|TATA binding protein 2|chr1:20726150-20727483 REVERSE LENGTH=200
GLYMA_09G278100	red	UniRef100_G7K7C1 Transcription factor bHLH93 n=1 Tax=Medicago truncatula RepID=G7K7C1_MEDTR	AT2G40435.1|Symbols:|BEST Arabidopsis thaliana protein match is: transcription regulators (TAIR:AT3G56220.1); Has 289 Blast hits to 289 proteins in 30 species: Archae - 0; Bacteria - 0; Metazoa - 0; Fungi - 0; Plants - 289; Viruses - 0; Other Eukaryotes - 0 (source: NCBI BLink).|chr2:16887048-16888407 FORWARD LENGTH=158
GLYMA_09G279000	yellow	NA	AT5G01750.2|Symbols:|Protein of unknown function (DUF567)|chr5:290034-291109 FORWARD LENGTH=217
GLYMA_09G280800	black	UniRef100_G7KU48 Aldose reductase-like protein n=1 Tax=Medicago truncatula RepID=G7KU48_MEDTR	AT5G01670.1|Symbols:|NAD(P)-linked oxidoreductase superfamily protein|chr5:252000-253856 FORWARD LENGTH=322
GLYMA_09G283400	red	UniRef100_G7IBD4 Chaperone protein dnaJ n=1 Tax=Medicago truncatula RepID=G7IBD4_MEDTR	AT5G23240.1|Symbols:|DNAJ heat shock N-terminal domain-containing protein|chr5:7826857-7828534 REVERSE LENGTH=465
GLYMA_10G000200	yellow	UniRef100_F4K1G7 P-loop containing nucleoside triphosphate hydrolases superfamily protein n=3 Tax=Arabidopsis thaliana RepID=F4K1G7_ARATH	AT5G35970.1|Symbols:|P-loop containing nucleoside triphosphate hydrolases superfamily protein|chr5:14119060-14123078 REVERSE LENGTH=961
GLYMA_10G000300	yellow	UniRef100_Q6E593 Benzoyl coenzyme A: benzyl alcohol benzoyl transferase n=1 Tax=Petunia hybrida RepID=Q6E593_PETHY	AT5G17540.1|Symbols:|HXXXD-type acyl-transferase family protein|chr5:5782061-5783682 REVERSE LENGTH=461
GLYMA_10G001800	greenyellow	UniRef100_I1L7C8 3-ketoacyl-CoA synthase n=1 Tax=Glycine max RepID=I1L7C8_SOYBN	AT2G26640.1|Symbols:KCS11|3-ketoacyl-CoA synthase 11|chr2:11330094-11331623 FORWARD LENGTH=509
GLYMA_10G002100	green	NA	AT3G22970.1|Symbols:|Protein of unknown function (DUF506) |chr3:8152592-8153881 FORWARD LENGTH=370
GLYMA_10G003000	green	UniRef100_O64487 F20D22.3 protein n=1 Tax=Arabidopsis thaliana RepID=O64487_ARATH	AT1G04200.1|Symbols:|FUNCTIONS IN: molecular_function unknown; INVOLVED IN: N-terminal protein myristoylation; LOCATED IN: cellular_component unknown; EXPRESSED IN: 22 plant structures; EXPRESSED DURING: 13 growth stages; CONTAINS InterPro DOMAIN/s: Dymeclin (InterPro:IPR019142); Has 395 Blast hits to 389 proteins in 117 species: Archae - 0; Bacteria - 0; Metazoa - 262; Fungi - 21; Plants - 68; V…
GLYMA_10G003400	darkred	UniRef100_Q9LUI0 Genomic DNA, chromosome 3, P1 clone: MWI23 n=1 Tax=Arabidopsis thaliana RepID=Q9LUI0_ARATH	AT3G22810.1|Symbols:|Plant protein of unknown function (DUF828) with plant pleckstrin homology-like region|chr3:8068595-8071559 FORWARD LENGTH=472
GLYMA_10G003600	yellow	UniRef100_B9I5E4 MtN26 family protein n=1 Tax=Populus trichocarpa RepID=B9I5E4_POPTR	AT4G14746.1|Symbols:|CONTAINS InterPro DOMAIN/s: EGF-like (InterPro:IPR006210); Has 259 Blast hits to 234 proteins in 55 species: Archae - 0; Bacteria - 0; Metazoa - 184; Fungi - 0; Plants - 69; Viruses - 0; Other Eukaryotes - 6 (source: NCBI BLink).|chr4:8462720-8464326 REVERSE LENGTH=212
GLYMA_10G005300	pink	UniRef100_G7I4R9 Peptide transporter PTR3-A n=1 Tax=Medicago truncatula RepID=G7I4R9_MEDTR	AT5G46050.1|Symbols:ATPTR3, PTR3|peptide transporter 3|chr5:18675062-18679071 REVERSE LENGTH=582
GLYMA_10G005800	red	NA	NA
GLYMA_10G006600	pink	UniRef100_Q9S7E3 GmMYB29A1 protein n=1 Tax=Glycine max RepID=Q9S7E3_SOYBN	AT3G23250.1|Symbols:MYB15, ATY19, ATMYB15|myb domain protein 15|chr3:8309492-8310624 FORWARD LENGTH=285
GLYMA_10G010800	pink	UniRef100_G7KTN5 Annotation was added to scaffolds in November 2011 Long-chain-fatty-acid-CoA ligase n=1 Tax=Medicago truncatula RepID=G7KTN5_MEDTR	AT2G47240.2|Symbols:LACS1|AMP-dependent synthetase and ligase family protein|chr2:19393835-19397616 FORWARD LENGTH=660
GLYMA_10G013700	yellow	UniRef100_G7IDR7 Universal stress protein A-like protein n=1 Tax=Medicago truncatula RepID=G7IDR7_MEDTR	AT3G62550.1|Symbols:|Adenine nucleotide alpha hydrolases-like superfamily protein|chr3:23136194-23137074 FORWARD LENGTH=162
GLYMA_10G015500	green	NA	NA
GLYMA_10G017600	yellow	UniRef100_P32292 Indole-3-acetic acid-induced protein ARG2 n=1 Tax=Vigna radiata var. radiata RepID=ARG2_VIGRR	AT1G02820.1|Symbols:|Late embryogenesis abundant 3 (LEA3) family protein|chr1:623933-624304 REVERSE LENGTH=91
GLYMA_10G018900	midnightblue	UniRef100_Q9SRY0 F22D16.13 protein n=1 Tax=Arabidopsis thaliana RepID=Q9SRY0_ARATH	AT1G02870.1|Symbols:|FUNCTIONS IN: molecular_function unknown; INVOLVED IN: biological_process unknown; EXPRESSED IN: 23 plant structures; EXPRESSED DURING: 13 growth stages; CONTAINS InterPro DOMAIN/s: Ribosome biogenesis protein Nop16 (InterPro:IPR019002); Has 104 Blast hits to 104 proteins in 57 species: Archae - 0; Bacteria - 0; Metazoa - 0; Fungi - 63; Plants - 35; Viruses - 0; Other Eukaryo…
GLYMA_10G019800	red	NA	NA
GLYMA_10G020800	yellow	UniRef100_E9NZU3 NPH3 family protein n=2 Tax=Phaseolus vulgaris RepID=E9NZU3_PHAVU	AT1G03010.1|Symbols:|Phototropic-responsive NPH3 family protein|chr1:693480-696188 FORWARD LENGTH=634
GLYMA_10G021100	yellow	UniRef100_E9NZU1 Glutaredoxin n=1 Tax=Phaseolus vulgaris RepID=E9NZU1_PHAVU	AT3G62930.1|Symbols:|Thioredoxin superfamily protein|chr3:23261538-23261846 REVERSE LENGTH=102
GLYMA_10G021300	yellow	UniRef100_H6VUU0 Glutaredoxin family protein n=1 Tax=Ammopiptanthus mongolicus RepID=H6VUU0_9FABA	AT2G30540.1|Symbols:|Thioredoxin superfamily protein|chr2:13011259-13011567 REVERSE LENGTH=102
GLYMA_10G024200	yellow	UniRef100_E4MWC7 mRNA, clone: RTFL01-07-P23 n=2 Tax=Eutrema RepID=E4MWC7_THEHA	AT4G02920.1|Symbols:|unknown protein; BEST Arabidopsis thaliana protein match is: unknown protein (TAIR:AT1G03340.1); Has 41 Blast hits to 41 proteins in 12 species: Archae - 0; Bacteria - 0; Metazoa - 0; Fungi - 0; Plants - 41; Viruses - 0; Other Eukaryotes - 0 (source: NCBI BLink).|chr4:1292816-1294670 FORWARD LENGTH=418
GLYMA_10G027000	black	UniRef100_G7IEC0 Protein TIME FOR COFFEE n=1 Tax=Medicago truncatula RepID=G7IEC0_MEDTR	AT3G63180.1|Symbols:ATTKL, TKL|TIC-like|chr3:23336318-23340161 REVERSE LENGTH=978
GLYMA_10G028900	yellow	UniRef100_G7IDK9 Sulfate/bicarbonate/oxalate exchanger and transporter sat-1 n=1 Tax=Medicago truncatula RepID=G7IDK9_MEDTR	AT3G51895.1|Symbols:SULTR3;1, AST12|sulfate transporter 3;1|chr3:19251503-19255677 REVERSE LENGTH=658
GLYMA_10G029600	green	UniRef100_K4HFU8 Heat shock transcription factor HSFA6b n=1 Tax=Glycine max RepID=K4HFU8_SOYBN	AT3G22830.1|Symbols:AT-HSFA6B, HSFA6B|heat shock transcription factor A6B|chr3:8078981-8080895 FORWARD LENGTH=406
GLYMA_10G031800	yellow	UniRef100_K7LH61 Auxin-induced protein n=1 Tax=Glycine max RepID=K7LH61_SOYBN	AT5G43700.1|Symbols:ATAUX2-11, IAA4|AUX/IAA transcriptional regulator family protein|chr5:17550465-17551206 FORWARD LENGTH=186
GLYMA_10G031900	yellow	UniRef100_C6TDX6 Auxin-induced protein n=2 Tax=Glycine max RepID=C6TDX6_SOYBN	AT3G23050.1|Symbols:IAA7, AXR2|indole-3-acetic acid 7|chr3:8194768-8196716 FORWARD LENGTH=243
GLYMA_10G033100	royalblue	UniRef100_T2DML9 Histone H1 subtype 5 n=1 Tax=Phaseolus vulgaris RepID=T2DML9_PHAVU	AT2G30620.1|Symbols:|winged-helix DNA-binding transcription factor family protein|chr2:13045360-13046267 FORWARD LENGTH=273
GLYMA_10G038200	yellow	UniRef100_M7Z486 DNA repair and recombination protein RAD26 n=1 Tax=Triticum urartu RepID=M7Z486_TRIUA	AT2G18760.1|Symbols:CHR8|chromatin remodeling 8|chr2:8129154-8133502 FORWARD LENGTH=1187
GLYMA_10G041800	black	UniRef100_B9GRA6 Flavin-containing monooxygenase family protein n=1 Tax=Populus trichocarpa RepID=B9GRA6_POPTR	AT4G28720.1|Symbols:YUC8|Flavin-binding monooxygenase family protein|chr4:14192688-14193968 FORWARD LENGTH=426
GLYMA_10G044800	green	UniRef100_G7IBM5 Auxin-induced protein 5NG4 n=2 Tax=Medicago truncatula RepID=G7IBM5_MEDTR	AT2G37460.1|Symbols:|nodulin MtN21 /EamA-like transporter family protein|chr2:15726667-15729010 REVERSE LENGTH=380
GLYMA_10G048200	yellow	UniRef100_G7L1P0 Adenylate kinase n=1 Tax=Medicago truncatula RepID=G7L1P0_MEDTR	AT2G37250.1|Symbols:ADK, ATPADK1|adenosine kinase|chr2:15641991-15643318 FORWARD LENGTH=284
GLYMA_10G051100	yellow	UniRef100_Q1EC66 Polyubiquitin 3 n=3 Tax=Camelineae RepID=UBQ3_ARATH	AT5G03240.3|Symbols:UBQ3|polyubiquitin 3|chr5:771976-772896 REVERSE LENGTH=306
GLYMA_10G051800	yellow	UniRef100_D7L8C4 Zinc finger family protein n=1 Tax=Arabidopsis lyrata subsp. lyrata RepID=D7L8C4_ARALL	AT3G09760.1|Symbols:|RING/U-box superfamily protein|chr3:2992975-2995451 REVERSE LENGTH=491
GLYMA_10G056700	yellow	UniRef100_B6SNQ8 Permeases of the major facilitator superfamily n=1 Tax=Zea mays RepID=B6SNQ8_MAIZE	AT5G52970.1|Symbols:|thylakoid lumen 15.0 kDa protein|chr5:21479620-21481018 FORWARD LENGTH=223
GLYMA_10G058900	black	UniRef100_B9IFU5 Serine/threonine protein phosphatase 2A regulatory subunit B n=1 Tax=Populus trichocarpa RepID=B9IFU5_POPTR	AT3G09880.1|Symbols:ATB' BETA|Protein phosphatase 2A regulatory B subunit family protein|chr3:3029902-3031931 FORWARD LENGTH=499
GLYMA_10G060600	green	UniRef100_U5FV95 Phosphoinositide phosphatase family protein n=1 Tax=Populus trichocarpa RepID=U5FV95_POPTR	AT1G22620.1|Symbols:ATSAC1|Phosphoinositide phosphatase family protein|chr1:7997889-8002787 REVERSE LENGTH=912
GLYMA_10G061200	yellow	UniRef100_P49208 50S ribosomal protein L1, chloroplastic (Fragment) n=1 Tax=Pisum sativum RepID=RK1_PEA	AT3G63490.2|Symbols:|Ribosomal protein L1p/L10e family|chr3:23444269-23445777 FORWARD LENGTH=291
GLYMA_10G062600	green	UniRef100_G7JZ62 Cytokinin-O-glucosyltransferase n=1 Tax=Medicago truncatula RepID=G7JZ62_MEDTR	AT3G53150.1|Symbols:UGT73D1|UDP-glucosyl transferase 73D1|chr3:19697736-19699259 REVERSE LENGTH=507
GLYMA_10G063100	red	UniRef100_G7IA71 Uracil transporter-like protein n=1 Tax=Medicago truncatula RepID=G7IA71_MEDTR	AT5G03555.1|Symbols:|permease, cytosine/purines, uracil, thiamine, allantoin family protein|chr5:898354-900153 REVERSE LENGTH=599
GLYMA_10G064500	yellow	NA	AT2G36630.1|Symbols:|Sulfite exporter TauE/SafE family protein|chr2:15352767-15355050 REVERSE LENGTH=459
GLYMA_10G065600	pink	UniRef100_L7Z9A7 CSLA9-like protein n=1 Tax=Eucalyptus cladocalyx RepID=L7Z9A7_9MYRT	AT5G03760.1|Symbols:ATCSLA09, CSLA09, ATCSLA9, CSLA9, RAT4|Nucleotide-diphospho-sugar transferases superfamily protein|chr5:985910-990087 REVERSE LENGTH=533
GLYMA_10G067900	midnightblue	UniRef100_B6SL12 Calmodulin binding protein n=2 Tax=Zea mays RepID=B6SL12_MAIZE	AT3G52870.1|Symbols:|IQ calmodulin-binding motif family protein|chr3:19593365-19595686 REVERSE LENGTH=456
GLYMA_10G075800	yellow	UniRef100_B9MYU0 F-box family protein n=1 Tax=Populus trichocarpa RepID=B9MYU0_POPTR	AT2G36090.1|Symbols:|F-box family protein|chr2:15158631-15159584 FORWARD LENGTH=317
GLYMA_10G077800	pink	UniRef100_B9HBR1 Ovate family protein n=1 Tax=Populus trichocarpa RepID=B9HBR1_POPTR	AT3G52525.1|Symbols:ATOFP6, OFP6|ovate family protein 6|chr3:19475159-19475638 FORWARD LENGTH=159
GLYMA_10G078200	black	UniRef100_G7IE33 Transcription factor E2F5 n=1 Tax=Medicago truncatula RepID=G7IE33_MEDTR	AT2G36010.1|Symbols:E2F3, ATE2FA|E2F transcription factor 3|chr2:15119688-15122893 FORWARD LENGTH=483
GLYMA_10G082400	darkred	UniRef100_B9H9L1 Syntaxin 121 family protein n=1 Tax=Populus trichocarpa RepID=B9H9L1_POPTR	AT3G11820.1|Symbols:SYP121, AT-SYR1, ATSYP121, SYR1, ATSYR1, PEN1|syntaxin of plants 121|chr3:3729540-3730868 REVERSE LENGTH=346
GLYMA_10G087500	yellow	UniRef100_Q0ZPW1 CXE carboxylesterase n=1 Tax=Malus pumila RepID=Q0ZPW1_9ROSA	AT5G06570.2|Symbols:|alpha/beta-Hydrolases superfamily protein|chr5:2008075-2011013 REVERSE LENGTH=329
GLYMA_10G088000	green	UniRef100_L0N3R1 AMP1-like carboxypeptidase n=1 Tax=Lotus japonicus RepID=L0N3R1_LOTJA	AT3G54720.1|Symbols:AMP1, COP2, HPT, PT, MFO1|Peptidase M28 family protein|chr3:20254852-20257815 REVERSE LENGTH=705
GLYMA_10G089300	greenyellow	UniRef100_G7IWU5 Photosystem II 5 kDa protein n=1 Tax=Medicago truncatula RepID=G7IWU5_MEDTR	AT1G51400.1|Symbols:|Photosystem II 5 kD protein|chr1:19052172-19052492 REVERSE LENGTH=106
GLYMA_10G089500	greenyellow	UniRef100_G7IWU5 Photosystem II 5 kDa protein n=1 Tax=Medicago truncatula RepID=G7IWU5_MEDTR	AT3G21055.1|Symbols:PSBTN|photosystem II subunit T|chr3:7376761-7377072 REVERSE LENGTH=103
GLYMA_10G092500	yellow	UniRef100_G7KUG5 Cytochrome P450 n=1 Tax=Medicago truncatula RepID=G7KUG5_MEDTR	AT5G06900.1|Symbols:CYP93D1|cytochrome P450, family 93, subfamily D, polypeptide 1|chr5:2136160-2137925 REVERSE LENGTH=507
GLYMA_10G092800	yellow	UniRef100_B9GL06 Oxidoreductase family protein n=1 Tax=Populus trichocarpa RepID=B9GL06_POPTR	AT1G52790.1|Symbols:|2-oxoglutarate (2OG) and Fe(II)-dependent oxygenase superfamily protein|chr1:19662194-19663301 REVERSE LENGTH=310
GLYMA_10G094000	green	UniRef100_G7JSI7 Amino acid transporter family protein n=1 Tax=Medicago truncatula RepID=G7JSI7_MEDTR	AT2G41190.1|Symbols:|Transmembrane amino acid transporter family protein|chr2:17167561-17170145 REVERSE LENGTH=536
GLYMA_10G109400	yellow	NA	NA
GLYMA_10G119100	black	UniRef100_G8EVZ9 Ethylene response factor 8 n=1 Tax=Medicago sativa RepID=G8EVZ9_MEDSA	AT5G07580.1|Symbols:|Integrase-type DNA-binding superfamily protein|chr5:2399525-2400349 FORWARD LENGTH=274
GLYMA_10G142700	yellow	UniRef100_B1PSN4 Cold-induced plasma membrane protein n=1 Tax=Musa ABB Group RepID=B1PSN4_MUSPR	AT3G05890.1|Symbols:RCI2B|Low temperature and salt responsive protein family|chr3:1758179-1758452 REVERSE LENGTH=54
GLYMA_10G145300	green	UniRef100_Q7XZ08 Galactinol synthase n=1 Tax=Glycine max RepID=Q7XZ08_SOYBN	AT2G47180.1|Symbols:AtGolS1, GolS1|galactinol synthase 1|chr2:19369049-19370372 REVERSE LENGTH=344
GLYMA_10G145900	pink	NA	AT1G09310.1|Symbols:|Protein of unknown function, DUF538|chr1:3009109-3009648 FORWARD LENGTH=179
GLYMA_10G152000	red	UniRef100_A2Q327 Rapid ALkalinization Factor n=1 Tax=Medicago truncatula RepID=A2Q327_MEDTR	AT1G02900.1|Symbols:RALFL1, RALF1, ATRALF1|rapid alkalinization factor 1|chr1:653976-654338 REVERSE LENGTH=120
GLYMA_10G155600	black	UniRef100_G7I817 BTB/POZ domain-containing protein n=1 Tax=Medicago truncatula RepID=G7I817_MEDTR	AT5G10250.1|Symbols:DOT3|Phototropic-responsive NPH3 family protein|chr5:3217028-3219368 REVERSE LENGTH=607
GLYMA_10G156200	royalblue	UniRef100_C6ZRT6 Protein kinase n=1 Tax=Glycine max RepID=C6ZRT6_SOYBN	AT1G54820.1|Symbols:|Protein kinase superfamily protein|chr1:20447370-20450761 FORWARD LENGTH=458
GLYMA_10G159700	yellow	UniRef100_A3RM05 Cysteine synthase n=1 Tax=Glycine max RepID=A3RM05_SOYBN	AT3G04940.1|Symbols:ATCYSD1, CYSD1|cysteine synthase D1|chr3:1365681-1367508 FORWARD LENGTH=324
GLYMA_10G161800	red	NA	NA
GLYMA_10G161900	green	UniRef100_B9MZE3 Calmodulin-like protein 6a n=1 Tax=Populus trichocarpa RepID=B9MZE3_POPTR	AT4G14640.1|Symbols:CAM8, AtCML8|calmodulin 8|chr4:8397800-8399996 FORWARD LENGTH=151
GLYMA_10G162800	black	UniRef100_B9H8H8 Zinc finger family protein n=1 Tax=Populus trichocarpa RepID=B9H8H8_POPTR	AT2G30580.1|Symbols:DRIP2|DREB2A-interacting protein 2|chr2:13026444-13030363 FORWARD LENGTH=420
GLYMA_10G163300	royalblue	UniRef100_Q41025 Histone H1 n=1 Tax=Pisum sativum RepID=Q41025_PEA	AT2G30620.2|Symbols:|winged-helix DNA-binding transcription factor family protein|chr2:13045360-13046267 FORWARD LENGTH=202
GLYMA_10G168600	pink	UniRef100_G7I651 Pentatricopeptide repeat-containing protein n=1 Tax=Medicago truncatula RepID=G7I651_MEDTR	AT3G04260.1|Symbols:PTAC3|plastid transcriptionally active 3|chr3:1123231-1127515 REVERSE LENGTH=910
GLYMA_10G171800	yellow	UniRef100_D7LYP1 Metal ion binding protein n=1 Tax=Arabidopsis lyrata subsp. lyrata RepID=D7LYP1_ARALL	AT2G18196.1|Symbols:|Heavy metal transport/detoxification superfamily protein|chr2:7920793-7922268 REVERSE LENGTH=178
GLYMA_10G172000	yellow	UniRef100_B9I0P2 Nucleoporin family protein n=1 Tax=Populus trichocarpa RepID=B9I0P2_POPTR	AT1G10390.2|Symbols:|Nucleoporin autopeptidase|chr1:3407265-3412045 REVERSE LENGTH=1041
GLYMA_10G172600	yellow	UniRef100_B9GY37 Hydrolase family protein n=1 Tax=Populus trichocarpa RepID=B9GY37_POPTR	AT4G24140.1|Symbols:|alpha/beta-Hydrolases superfamily protein|chr4:12530032-12533664 REVERSE LENGTH=498
GLYMA_10G172900	yellow	UniRef100_T1Q4G6 Yellow stripe-like transporter 1 n=1 Tax=Arachis hypogaea RepID=T1Q4G6_ARAHY	AT4G24120.1|Symbols:YSL1, ATYSL1|YELLOW STRIPE like 1|chr4:12524581-12527023 FORWARD LENGTH=673
GLYMA_10G173200	yellow	UniRef100_I1LBY5 Protein yippee-like n=1 Tax=Glycine max RepID=I1LBY5_SOYBN	AT4G27745.1|Symbols:|Yippee family putative zinc-binding protein|chr4:13840530-13841279 FORWARD LENGTH=106
GLYMA_10G176400	green	UniRef100_P30236 22.0 kDa class IV heat shock protein n=1 Tax=Glycine max RepID=HSP41_SOYBN	AT4G10250.1|Symbols:ATHSP22.0|HSP20-like chaperones superfamily protein|chr4:6370537-6371124 FORWARD LENGTH=195
GLYMA_10G177200	greenyellow	UniRef100_V5N828 Chloroplast pigment-binding protein CP26 n=1 Tax=Phaseolus vulgaris RepID=V5N828_PHAVU	AT4G10340.1|Symbols:LHCB5|light harvesting complex of photosystem II 5|chr4:6408200-6409496 FORWARD LENGTH=280
GLYMA_10G179400	greenyellow	UniRef100_I1LC39 3-ketoacyl-CoA synthase n=1 Tax=Glycine max RepID=I1LC39_SOYBN	AT2G26640.1|Symbols:KCS11|3-ketoacyl-CoA synthase 11|chr2:11330094-11331623 FORWARD LENGTH=509
GLYMA_10G180100	red	UniRef100_D2DGW4 Auxin-induced protein n=1 Tax=Glycine max RepID=D2DGW4_SOYBN	AT4G14550.1|Symbols:IAA14, SLR|indole-3-acetic acid inducible 14|chr4:8348521-8349923 REVERSE LENGTH=228
GLYMA_10G183300	yellow	UniRef100_G7I4U1 Pho1-like protein n=1 Tax=Medicago truncatula RepID=G7I4U1_MEDTR	AT3G23430.1|Symbols:PHO1, ATPHO1|phosphate 1|chr3:8387818-8393242 REVERSE LENGTH=782
GLYMA_10G184600	black	UniRef100_G7I3Z2 Inhibitor of trypsin and hageman factor n=1 Tax=Medicago truncatula RepID=G7I3Z2_MEDTR	AT2G38870.1|Symbols:|Serine protease inhibitor, potato inhibitor I-type family protein|chr2:16236546-16237050 REVERSE LENGTH=70
GLYMA_10G185000	pink	UniRef100_Q9LS82 Genomic DNA, chromosome 3, P1 clone: MXC7 n=2 Tax=Arabidopsis thaliana RepID=Q9LS82_ARATH	AT3G23090.1|Symbols:|TPX2 (targeting protein for Xklp2) protein family|chr3:8214533-8216983 REVERSE LENGTH=338
GLYMA_10G186600	red	UniRef100_O65846 Protein phosphatase 1 catalitic subunit n=1 Tax=Medicago sativa RepID=O65846_MEDSA	AT2G39840.1|Symbols:TOPP4|type one serine/threonine protein phosphatase 4|chr2:16627430-16628789 FORWARD LENGTH=321
GLYMA_10G193500	yellow	UniRef100_I1LCI3 Superoxide dismutase n=1 Tax=Glycine max RepID=I1LCI3_SOYBN	AT5G51100.1|Symbols:FSD2|Fe superoxide dismutase 2|chr5:20773357-20775635 REVERSE LENGTH=305
GLYMA_10G200100	red	UniRef100_G4LTX4 Dual protein phosphatase 4 n=1 Tax=Castanea sativa RepID=G4LTX4_CASSA	AT3G52180.1|Symbols:ATPTPKIS1, DSP4, SEX4, ATSEX4|dual specificity protein phosphatase (DsPTP1) family protein|chr3:19349884-19353459 REVERSE LENGTH=379
GLYMA_10G202400	black	UniRef100_O48928 Cytochrome P450 77A3 n=3 Tax=Glycine max RepID=C77A3_SOYBN	AT5G04660.1|Symbols:CYP77A4|cytochrome P450, family 77, subfamily A, polypeptide 4|chr5:1336049-1337587 FORWARD LENGTH=512
GLYMA_10G203000	yellow	UniRef100_U5GA37 ABC transporter family protein n=1 Tax=Populus trichocarpa RepID=U5GA37_POPTR	AT1G66950.1|Symbols:PDR11, ATPDR11|pleiotropic drug resistance 11|chr1:24978239-24984461 FORWARD LENGTH=1454
GLYMA_10G207200	cyan	NA	AT3G54880.1|Symbols:|unknown protein; BEST Arabidopsis thaliana protein match is: unknown protein (TAIR:AT5G25360.2); Has 137 Blast hits to 137 proteins in 19 species: Archae - 0; Bacteria - 0; Metazoa - 0; Fungi - 0; Plants - 136; Viruses - 0; Other Eukaryotes - 1 (source: NCBI BLink).|chr3:20337078-20337786 REVERSE LENGTH=112
GLYMA_10G208400	red	UniRef100_B9MTE2 DEVIL16 family protein n=1 Tax=Populus trichocarpa RepID=B9MTE2_POPTR	AT2G36985.1|Symbols:ROT4, DVL16|DVL family protein|chr2:15534943-15535104 REVERSE LENGTH=53
GLYMA_10G208800	cyan	UniRef100_G7I4Z9 Amino acid transporter n=1 Tax=Medicago truncatula RepID=G7I4Z9_MEDTR	AT2G39130.1|Symbols:|Transmembrane amino acid transporter family protein|chr2:16323171-16326744 REVERSE LENGTH=550
GLYMA_10G209800	greenyellow	UniRef100_K7LKL7 Phenylalanine ammonia-lyase n=2 Tax=Glycine max RepID=K7LKL7_SOYBN	AT3G53260.1|Symbols:PAL2, ATPAL2|phenylalanine ammonia-lyase 2|chr3:19744256-19746619 REVERSE LENGTH=717
GLYMA_10G212100	pink	UniRef100_G7I9J5 Transmembrane protein n=1 Tax=Medicago truncatula RepID=G7I9J5_MEDTR	AT3G07950.1|Symbols:|rhomboid protein-related|chr3:2531982-2534277 FORWARD LENGTH=304
GLYMA_10G212300	black	UniRef100_I1LD23 MLO-like protein n=1 Tax=Glycine max RepID=I1LD23_SOYBN	AT1G61560.1|Symbols:MLO6, ATMLO6|Seven transmembrane MLO family protein|chr1:22708875-22712032 REVERSE LENGTH=583
GLYMA_10G212500	pink	UniRef100_G7I9K3 Serine carboxypeptidase-like protein n=1 Tax=Medicago truncatula RepID=G7I9K3_MEDTR	AT3G07990.1|Symbols:SCPL27|serine carboxypeptidase-like 27|chr3:2552544-2554644 FORWARD LENGTH=459
GLYMA_10G213000	red	NA	AT4G30230.1|Symbols:|unknown protein; Has 42 Blast hits to 42 proteins in 5 species: Archae - 0; Bacteria - 0; Metazoa - 0; Fungi - 0; Plants - 42; Viruses - 0; Other Eukaryotes - 0 (source: NCBI BLink).|chr4:14806376-14807158 FORWARD LENGTH=260
GLYMA_10G213200	black	UniRef100_G7I9M5 Mitochondrial glutamate carrier n=1 Tax=Medicago truncatula RepID=G7I9M5_MEDTR	AT2G35800.1|Symbols:|mitochondrial substrate carrier family protein|chr2:15044437-15048352 FORWARD LENGTH=823
GLYMA_10G214600	yellow	UniRef100_Q8L8Z3 Structural protein-like protein n=1 Tax=Arabidopsis thaliana RepID=Q8L8Z3_ARATH	AT5G61660.1|Symbols:|glycine-rich protein|chr5:24779458-24779862 REVERSE LENGTH=134
GLYMA_10G215900	red	UniRef100_F4JK28 Mitochondrial transcription termination factor family protein n=2 Tax=Arabidopsis thaliana RepID=F4JK28_ARATH	AT4G09620.1|Symbols:|Mitochondrial transcription termination factor family protein|chr4:6077122-6078899 REVERSE LENGTH=212
GLYMA_10G216800	yellow	NA	NA
GLYMA_10G218400	yellow	UniRef100_B9IQM4 Phosphatidylinositol-4-phosphate 5-kinase family protein n=1 Tax=Populus trichocarpa RepID=B9IQM4_POPTR	AT1G34260.1|Symbols:FAB1D|FORMS APLOID AND BINUCLEATE CELLS 1A|chr1:12485967-12491799 FORWARD LENGTH=1456
GLYMA_10G221000	greenyellow	UniRef100_G7KIC8 Type I inositol-1,4,5-trisphosphate 5-phosphatase n=1 Tax=Medicago truncatula RepID=G7KIC8_MEDTR	AT1G71710.2|Symbols:|DNAse I-like superfamily protein|chr1:26973796-26976747 REVERSE LENGTH=655
GLYMA_10G221500	yellow	UniRef100_E1CI62 GIGANTEA n=2 Tax=Glycine max RepID=E1CI62_SOYBN	AT1G22770.1|Symbols:GI, FB|gigantea protein (GI)|chr1:8062398-8067447 FORWARD LENGTH=1173
GLYMA_10G222100	yellow	UniRef100_G7IBV7 One-helix protein n=1 Tax=Medicago truncatula RepID=G7IBV7_MEDTR	AT1G34000.1|Symbols:OHP2|one-helix protein 2|chr1:12358151-12358902 REVERSE LENGTH=172
GLYMA_10G222200	green	UniRef100_G7IBV9 Cell division protein kinase n=1 Tax=Medicago truncatula RepID=G7IBV9_MEDTR	AT1G54610.3|Symbols:|Protein kinase superfamily protein|chr1:20393962-20396902 REVERSE LENGTH=572
GLYMA_10G228100	red	UniRef100_G7LIA8 LRR receptor-like serine/threonine-protein kinase GSO1 n=1 Tax=Medicago truncatula RepID=G7LIA8_MEDTR	AT2G34930.1|Symbols:|disease resistance family protein / LRR family protein|chr2:14737169-14739886 REVERSE LENGTH=905
GLYMA_10G231700	yellow	UniRef100_B5KGU9 Ferric reductase n=1 Tax=Malus baccata var. xiaojinensis RepID=B5KGU9_MALBX	AT1G01580.1|Symbols:FRO2, FRD1, ATFRO2|ferric reduction oxidase 2|chr1:209395-212810 FORWARD LENGTH=725
GLYMA_10G231800	black	UniRef100_I1MPJ8 MATE efflux family protein n=1 Tax=Glycine max RepID=I1MPJ8_SOYBN	AT4G00350.1|Symbols:|MATE efflux family protein|chr4:151978-153988 FORWARD LENGTH=542
GLYMA_10G235700	red	UniRef100_A3ADD6 cDNA, clone: J100050C22, full insert sequence n=1 Tax=Oryza sativa subsp. japonica RepID=A3ADD6_ORYSJ	AT5G23760.1|Symbols:|Copper transport protein family|chr5:8013242-8014129 REVERSE LENGTH=103
GLYMA_10G236500	green	UniRef100_Q9LTJ4 SNARE-like superfamily protein n=1 Tax=Arabidopsis thaliana RepID=Q9LTJ4_ARATH	AT5G52270.1|Symbols:|SNARE-like superfamily protein|chr5:21221643-21222600 REVERSE LENGTH=214
GLYMA_10G237800	yellow	UniRef100_K4HBA4 Heat shock transcription factor HSFB2a n=1 Tax=Glycine max RepID=K4HBA4_SOYBN	AT5G62020.1|Symbols:AT-HSFB2A, HSFB2A|heat shock transcription factor B2A|chr5:24916212-24917194 FORWARD LENGTH=299
GLYMA_10G238200	red	UniRef100_B9ID63 Rhomboid family protein n=1 Tax=Populus trichocarpa RepID=B9ID63_POPTR	AT1G63120.1|Symbols:ATRBL2, RBL2|RHOMBOID-like 2|chr1:23409054-23410725 REVERSE LENGTH=317
GLYMA_10G240900	yellow	UniRef100_Q56NI6 MADS box protein M3 n=1 Tax=Pisum sativum RepID=Q56NI6_PEA	AT1G24260.1|Symbols:SEP3, AGL9|K-box region and MADS-box transcription factor family protein|chr1:8593790-8595862 REVERSE LENGTH=250
GLYMA_10G241700	pink	UniRef100_K7LL62 3-ketoacyl-CoA synthase n=1 Tax=Glycine max RepID=K7LL62_SOYBN	AT1G68530.1|Symbols:CUT1, POP1, CER6, G2, KCS6|3-ketoacyl-CoA synthase 6|chr1:25712881-25714733 REVERSE LENGTH=497
GLYMA_10G242100	midnightblue	UniRef100_G7ID54 DEAD-box ATP-dependent RNA helicase n=2 Tax=Medicago truncatula RepID=G7ID54_MEDTR	AT5G62220.1|Symbols:ATGT18, GT18|glycosyltransferase 18|chr5:24988456-24990009 REVERSE LENGTH=517
GLYMA_10G243800	yellow	UniRef100_P93169 Early light-induced protein n=1 Tax=Glycine max RepID=P93169_SOYBN	AT3G22840.1|Symbols:ELIP1, ELIP|Chlorophyll A-B binding family protein|chr3:8084628-8085445 REVERSE LENGTH=195
GLYMA_10G244300	yellow	UniRef100_I1LE13 1,2-dihydroxy-3-keto-5-methylthiopentene dioxygenase n=4 Tax=Glycine max RepID=I1LE13_SOYBN	AT5G43850.1|Symbols:ATARD4, ARD4|RmlC-like cupins superfamily protein|chr5:17627364-17629122 REVERSE LENGTH=187
GLYMA_10G248400	black	UniRef100_C0M0P3 With no lysine kinase n=1 Tax=Glycine max RepID=C0M0P3_SOYBN	AT3G04910.1|Symbols:WNK1, ZIK4, ATWNK1|with no lysine (K) kinase 1|chr3:1355084-1358057 FORWARD LENGTH=700
GLYMA_10G250300	green	UniRef100_Q5NUF4 2-hydroxyisoflavanone dehydratase n=1 Tax=Glycyrrhiza echinata RepID=HIDM_GLYEC	AT2G03550.1|Symbols:|alpha/beta-Hydrolases superfamily protein|chr2:1077080-1078018 FORWARD LENGTH=312
GLYMA_10G251400	pink	UniRef100_B9H1G0 ROP-INTERACTIVE CRIB MOTIF-CONTAINING protein 10 n=1 Tax=Populus trichocarpa RepID=B9H1G0_POPTR	AT2G33460.1|Symbols:RIC1|ROP-interactive CRIB motif-containing protein 1|chr2:14174590-14175561 REVERSE LENGTH=224
GLYMA_10G251500	black	UniRef100_I1LE84 Thiamine thiazole synthase, chloroplastic n=1 Tax=Glycine max RepID=I1LE84_SOYBN	AT5G54770.1|Symbols:THI1, TZ, THI4|thiazole biosynthetic enzyme, chloroplast (ARA6) (THI1) (THI4)|chr5:22246634-22247891 FORWARD LENGTH=349
GLYMA_10G251700	pink	UniRef100_C0IRH6 Xyloglucan endotransglucosylase/hydrolase 3 n=1 Tax=Malus domestica RepID=C0IRH6_MALDO	AT1G11545.1|Symbols:XTH8|xyloglucan endotransglucosylase/hydrolase 8|chr1:3878689-3880286 REVERSE LENGTH=305
GLYMA_10G252400	greenyellow	NA	AT4G21215.2|Symbols:|unknown protein; Has 35333 Blast hits to 34131 proteins in 2444 species: Archae - 798; Bacteria - 22429; Metazoa - 974; Fungi - 991; Plants - 531; Viruses - 0; Other Eukaryotes - 9610 (source: NCBI BLink).|chr4:11310890-11313421 REVERSE LENGTH=199
GLYMA_10G256100	pink	NA	AT4G33800.1|Symbols:|unknown protein; Has 30201 Blast hits to 17322 proteins in 780 species: Archae - 12; Bacteria - 1396; Metazoa - 17338; Fungi - 3422; Plants - 5037; Viruses - 0; Other Eukaryotes - 2996 (source: NCBI BLink).|chr4:16210404-16211307 REVERSE LENGTH=170
GLYMA_10G258000	pink	UniRef100_G7IE60 BTB/POZ domain-containing protein n=1 Tax=Medicago truncatula RepID=G7IE60_MEDTR	AT2G14820.1|Symbols:NPY2|Phototropic-responsive NPH3 family protein|chr2:6358864-6361300 FORWARD LENGTH=634
GLYMA_10G259200	green	UniRef100_Q9LH40 Genomic DNA, chromosome 3, BAC clone: T31J18 n=2 Tax=Arabidopsis thaliana RepID=Q9LH40_ARATH	AT3G19550.1|Symbols:|unknown protein; FUNCTIONS IN: molecular_function unknown; INVOLVED IN: biological_process unknown; LOCATED IN: mitochondrion; EXPRESSED IN: 15 plant structures; EXPRESSED DURING: 9 growth stages; Has 36 Blast hits to 36 proteins in 8 species: Archae - 0; Bacteria - 0; Metazoa - 0; Fungi - 0; Plants - 36; Viruses - 0; Other Eukaryotes - 0 (source: NCBI BLink).|chr3:6787462-67…
GLYMA_10G260700	royalblue	NA	AT2G15000.5|Symbols:|unknown protein; FUNCTIONS IN: molecular_function unknown; INVOLVED IN: biological_process unknown; LOCATED IN: chloroplast; EXPRESSED IN: 22 plant structures; EXPRESSED DURING: 13 growth stages; BEST Arabidopsis thaliana protein match is: unknown protein (TAIR:AT4G34265.2); Has 80 Blast hits to 80 proteins in 11 species: Archae - 0; Bacteria - 0; Metazoa - 0; Fungi - 0; Plan…
GLYMA_10G267700	yellow	UniRef100_I1LEP8 MATE efflux family protein n=1 Tax=Glycine max RepID=I1LEP8_SOYBN	AT1G15170.1|Symbols:|MATE efflux family protein|chr1:5220690-5222756 FORWARD LENGTH=481
GLYMA_10G267800	yellow	UniRef100_K7N325 MATE efflux family protein n=1 Tax=Glycine max RepID=K7N325_SOYBN	AT1G71140.1|Symbols:|MATE efflux family protein|chr1:26824762-26826748 FORWARD LENGTH=485
GLYMA_10G267900	green	NA	AT1G22970.1|Symbols:|unknown protein; BEST Arabidopsis thaliana protein match is: unknown protein (TAIR:AT1G71150.1); Has 134 Blast hits to 132 proteins in 48 species: Archae - 0; Bacteria - 0; Metazoa - 66; Fungi - 10; Plants - 48; Viruses - 0; Other Eukaryotes - 10 (source: NCBI BLink).|chr1:8130840-8132199 REVERSE LENGTH=357
GLYMA_10G269200	black	NA	NA
GLYMA_10G269400	red	UniRef100_G8A287 CONSTANS-like zinc finger protein n=1 Tax=Medicago truncatula RepID=G8A287_MEDTR	AT1G68190.1|Symbols:|B-box zinc finger family protein|chr1:25559384-25561004 FORWARD LENGTH=356
GLYMA_10G269700	green	UniRef100_B9EXZ6 Amino-acid permease BAT1 homolog n=2 Tax=Oryza sativa RepID=BAT1_ORYSJ	AT2G01170.1|Symbols:BAT1|bidirectional amino acid transporter 1|chr2:102364-104462 REVERSE LENGTH=516
GLYMA_10G271000	midnightblue	UniRef100_B6T5L9 Fiber protein Fb34 n=1 Tax=Zea mays RepID=B6T5L9_MAIZE	AT1G68220.1|Symbols:|Protein of unknown function (DUF1218)|chr1:25570322-25571562 FORWARD LENGTH=201
GLYMA_10G274400	yellow	UniRef100_I1NFI7 3-ketoacyl-CoA synthase n=1 Tax=Glycine max RepID=I1NFI7_SOYBN	AT1G68530.1|Symbols:CUT1, POP1, CER6, G2, KCS6|3-ketoacyl-CoA synthase 6|chr1:25712881-25714733 REVERSE LENGTH=497
GLYMA_10G274500	yellow	NA	NA
GLYMA_10G275900	yellow	UniRef100_G7ZZC3 Arylacetamide deacetylase n=1 Tax=Medicago truncatula RepID=G7ZZC3_MEDTR	AT5G16080.1|Symbols:AtCXE17, CXE17|carboxyesterase 17|chr5:5252533-5253567 REVERSE LENGTH=344
GLYMA_10G276000	yellow	NA	AT3G06070.1|Symbols:|unknown protein; BEST Arabidopsis thaliana protein match is: unknown protein (TAIR:AT5G19190.1); Has 33 Blast hits to 33 proteins in 12 species: Archae - 0; Bacteria - 0; Metazoa - 1; Fungi - 0; Plants - 32; Viruses - 0; Other Eukaryotes - 0 (source: NCBI BLink).|chr3:1831305-1831846 REVERSE LENGTH=151
GLYMA_10G277300	cyan	UniRef100_D7LY61 ATOFP13/OFP13 n=1 Tax=Arabidopsis lyrata subsp. lyrata RepID=D7LY61_ARALL	AT5G04820.1|Symbols:ATOFP13, OFP13|ovate family protein 13|chr5:1399685-1400467 FORWARD LENGTH=260
GLYMA_10G277700	red	UniRef100_G7ZYQ0 High affinity cationic amino acid transporter n=1 Tax=Medicago truncatula RepID=G7ZYQ0_MEDTR	AT3G10600.1|Symbols:CAT7|cationic amino acid transporter 7|chr3:3313969-3317162 FORWARD LENGTH=584
GLYMA_10G278600	red	NA	NA
GLYMA_10G281000	black	UniRef100_G7IA13 Myb family transcription factor APL n=1 Tax=Medicago truncatula RepID=G7IA13_MEDTR	NA
GLYMA_10G286500	black	NA	AT3G19970.1|Symbols:|alpha/beta-Hydrolases superfamily protein|chr3:6959644-6961367 FORWARD LENGTH=434
GLYMA_10G288400	pink	UniRef100_C6FF80 NBS-LRR disease resistance protein n=1 Tax=Glycine max RepID=C6FF80_SOYBN	AT5G23400.1|Symbols:|Leucine-rich repeat (LRR) family protein|chr5:7880603-7882372 FORWARD LENGTH=589
GLYMA_10G289900	red	UniRef100_B9H676 Homeobox-leucine zipper family protein n=1 Tax=Populus trichocarpa RepID=B9H676_POPTR	AT4G35550.1|Symbols:HB-4, WOX13, ATWOX13|WUSCHEL related homeobox 13|chr4:16875814-16877167 REVERSE LENGTH=268
GLYMA_10G290100	black	UniRef100_G7KVS0 Oxoglutarate dehydrogenase-like protein n=1 Tax=Medicago truncatula RepID=G7KVS0_MEDTR	AT5G65750.1|Symbols:|2-oxoglutarate dehydrogenase, E1 component|chr5:26304212-26307947 FORWARD LENGTH=1025
GLYMA_10G290500	yellow	UniRef100_B9HM50 F-box family protein n=1 Tax=Populus trichocarpa RepID=B9HM50_POPTR	AT2G39490.1|Symbols:|F-box family protein|chr2:16487151-16488464 REVERSE LENGTH=387
GLYMA_10G297900	red	UniRef100_G7KTS5 Protein phosphatase 2c n=1 Tax=Medicago truncatula RepID=G7KTS5_MEDTR	AT1G79630.2|Symbols:|Protein phosphatase 2C family protein|chr1:29962931-29964382 REVERSE LENGTH=394
GLYMA_11G001100	yellow	UniRef100_D7M7W8 Pentatricopeptide repeat-containing protein n=1 Tax=Arabidopsis lyrata subsp. lyrata RepID=D7M7W8_ARALL	AT5G02860.1|Symbols:|Pentatricopeptide repeat (PPR) superfamily protein|chr5:654102-656561 FORWARD LENGTH=819
GLYMA_11G003200	yellow	UniRef100_G7K109 Gibberellin 2-beta-dioxygenase n=1 Tax=Medicago truncatula RepID=G7K109_MEDTR	AT4G21200.1|Symbols:ATGA2OX8, GA2OX8|gibberellin 2-oxidase 8|chr4:11302751-11306601 FORWARD LENGTH=338
GLYMA_11G007100	yellow	UniRef100_G7K3Q2 Kinase-like protein n=1 Tax=Medicago truncatula RepID=G7K3Q2_MEDTR	AT3G22750.1|Symbols:|Protein kinase superfamily protein|chr3:8037364-8039096 REVERSE LENGTH=378
GLYMA_11G014700	yellow	UniRef100_B6UDN7 Plant-specific domain TIGR01615 family protein n=1 Tax=Zea mays RepID=B6UDN7_MAIZE	AT4G32480.1|Symbols:|Protein of unknown function (DUF506) |chr4:15676488-15677776 FORWARD LENGTH=287
GLYMA_11G014800	yellow	UniRef100_G7K978 Ethylene-responsive transcription factor ERF019 n=1 Tax=Medicago truncatula RepID=G7K978_MEDTR	AT1G71520.1|Symbols:|Integrase-type DNA-binding superfamily protein|chr1:26938612-26939043 FORWARD LENGTH=143
GLYMA_11G014900	greenyellow	UniRef100_G7K979 2-succinylbenzoate-CoA ligase n=1 Tax=Medicago truncatula RepID=G7K979_MEDTR	AT1G20560.1|Symbols:AAE1|acyl activating enzyme 1|chr1:7119927-7121730 REVERSE LENGTH=556
GLYMA_11G016500	yellow	UniRef100_F4JN67 SGNH hydrolase-type esterase superfamily protein n=1 Tax=Arabidopsis thaliana RepID=F4JN67_ARATH	AT4G10950.1|Symbols:|SGNH hydrolase-type esterase superfamily protein|chr4:6711502-6713512 REVERSE LENGTH=400
GLYMA_11G016600	green	UniRef100_G7K9A8 Phosphatidylinositol 4-kinase type 2-beta n=1 Tax=Medicago truncatula RepID=G7K9A8_MEDTR	AT1G64460.1|Symbols:|Protein kinase superfamily protein|chr1:23943688-23944680 REVERSE LENGTH=301
GLYMA_11G017900	red	UniRef100_G7KAK9 Annotation was added to scaffolds in November 2011 Long-chain-fatty-acid-CoA ligase n=1 Tax=Medicago truncatula RepID=G7KAK9_MEDTR	AT4G23850.1|Symbols:LACS4|AMP-dependent synthetase and ligase family protein|chr4:12403720-12408263 REVERSE LENGTH=666
GLYMA_11G023200	pink	UniRef100_G7KC21 Aquaporin n=1 Tax=Medicago truncatula RepID=G7KC21_MEDTR	AT4G00430.1|Symbols:TMP-C, PIP1;4, PIP1E|plasma membrane intrinsic protein 1;4|chr4:186143-187531 REVERSE LENGTH=287
GLYMA_11G023900	pink	UniRef100_G7KC38 DNA-binding PD1-like protein n=1 Tax=Medicago truncatula RepID=G7KC38_MEDTR	AT1G63470.1|Symbols:|AT hook motif DNA-binding family protein|chr1:23536831-23538863 REVERSE LENGTH=378
GLYMA_11G024000	yellow	UniRef100_C6T333 Glutathione peroxidase n=1 Tax=Glycine max RepID=C6T333_SOYBN	AT1G63460.1|Symbols:GPX8, ATGPX8|glutathione peroxidase 8|chr1:23535118-23536326 FORWARD LENGTH=167
GLYMA_11G024100	red	UniRef100_I1LGG2 Glutathione peroxidase n=1 Tax=Glycine max RepID=I1LGG2_SOYBN	AT4G11600.1|Symbols:ATGPX6, PHGPX, LSC803, GPX6|glutathione peroxidase 6|chr4:7010021-7011330 REVERSE LENGTH=232
GLYMA_11G025700	green	UniRef100_K4HAY3 Heat shock transcription factor HSFB2b n=1 Tax=Glycine max RepID=K4HAY3_SOYBN	AT4G11660.1|Symbols:AT-HSFB2B, HSFB2B|winged-helix DNA-binding transcription factor family protein|chr4:7043006-7044227 FORWARD LENGTH=377
GLYMA_11G029200	greenyellow	NA	AT2G27830.1|Symbols:|unknown protein; BEST Arabidopsis thaliana protein match is: unknown protein (TAIR:AT4G22758.1); Has 131 Blast hits to 131 proteins in 17 species: Archae - 0; Bacteria - 0; Metazoa - 0; Fungi - 0; Plants - 131; Viruses - 0; Other Eukaryotes - 0 (source: NCBI BLink).|chr2:11860734-11861306 FORWARD LENGTH=190
GLYMA_11G029600	yellow	UniRef100_G7JLB0 SNARE-interacting protein KEULE n=1 Tax=Medicago truncatula RepID=G7JLB0_MEDTR	AT1G12360.1|Symbols:KEU|Sec1/munc18-like (SM) proteins superfamily|chr1:4201172-4206144 FORWARD LENGTH=666
GLYMA_11G030500	green	UniRef100_G7KG90 Stress-induced-phosphoprotein n=2 Tax=Medicago truncatula RepID=G7KG90_MEDTR	AT4G12400.2|Symbols:Hop3|stress-inducible protein, putative|chr4:7338866-7341239 REVERSE LENGTH=558
GLYMA_11G031200	green	UniRef100_G7JW03 Adenine phosphoribosyltransferase-like protein n=2 Tax=Medicago truncatula RepID=G7JW03_MEDTR	AT4G22570.1|Symbols:APT3|adenine phosphoribosyl transferase 3|chr4:11882310-11885250 REVERSE LENGTH=183
GLYMA_11G031300	pink	NA	AT1G62520.1|Symbols:|unknown protein; BEST Arabidopsis thaliana protein match is: unknown protein (TAIR:AT4G12450.1); Has 388 Blast hits to 388 proteins in 26 species: Archae - 0; Bacteria - 1; Metazoa - 0; Fungi - 8; Plants - 376; Viruses - 0; Other Eukaryotes - 3 (source: NCBI BLink).|chr1:23144506-23145348 FORWARD LENGTH=280
GLYMA_11G031500	yellow	UniRef100_G7JW11 Nitrate transporter n=1 Tax=Medicago truncatula RepID=G7JW11_MEDTR	AT1G12110.1|Symbols:NRT1.1, CHL1-1, NRT1, B-1, ATNRT1, CHL1|nitrate transporter 1.1|chr1:4105341-4109290 FORWARD LENGTH=590
GLYMA_11G032200	black	UniRef100_G7JW26 Aspartic proteinase nepenthesin-2 n=1 Tax=Medicago truncatula RepID=G7JW26_MEDTR	AT4G16563.1|Symbols:|Eukaryotic aspartyl protease family protein|chr4:9329933-9331432 REVERSE LENGTH=499
GLYMA_11G033900	pink	NA	AT5G47380.1|Symbols:|Protein of unknown function, DUF547|chr5:19221472-19224471 REVERSE LENGTH=618
GLYMA_11G034000	greenyellow	UniRef100_G2XKY2 Tonoplast intrinsic protein n=1 Tax=Glycine soja RepID=G2XKY2_GLYSO	AT5G47450.1|Symbols:ATTIP2;3, TIP2;3, DELTA-TIP3|tonoplast intrinsic protein 2;3|chr5:19248509-19249466 REVERSE LENGTH=250
GLYMA_11G035100	green	UniRef100_G7JXD9 Ethylene-responsive transcription factor TINY n=1 Tax=Medicago truncatula RepID=G7JXD9_MEDTR	AT5G11590.1|Symbols:TINY2|Integrase-type DNA-binding superfamily protein|chr5:3727789-3728499 REVERSE LENGTH=236
GLYMA_11G035200	green	UniRef100_I1LGS5 Acyl-coenzyme A oxidase n=1 Tax=Glycine max RepID=I1LGS5_SOYBN	AT4G16760.1|Symbols:ACX1, ATACX1|acyl-CoA oxidase 1|chr4:9424930-9428689 REVERSE LENGTH=664
GLYMA_11G036900	green	UniRef100_G7JXH0 Lipase n=1 Tax=Medicago truncatula RepID=G7JXH0_MEDTR	AT4G16820.1|Symbols:PLA-I{beta]2|alpha/beta-Hydrolases superfamily protein|chr4:9467563-9469116 FORWARD LENGTH=517
GLYMA_11G037400	cyan	NA	NA
GLYMA_11G038600	green	UniRef100_L7T124 TIFY transcription factor n=1 Tax=Phaseolus vulgaris RepID=L7T124_PHAVU	AT1G19180.2|Symbols:TIFY10A|jasmonate-zim-domain protein 1|chr1:6622708-6623271 FORWARD LENGTH=187
GLYMA_11G038700	red	UniRef100_A2Q1W0 Peptidyl-prolyl cis-trans isomerase, cyclophilin type n=1 Tax=Medicago truncatula RepID=A2Q1W0_MEDTR	AT4G17070.1|Symbols:|peptidyl-prolyl cis-trans isomerases|chr4:9595523-9598066 REVERSE LENGTH=343
GLYMA_11G041600	black	UniRef100_G7JZV2 Type I inositol-1,4,5-trisphosphate 5-phosphatase n=1 Tax=Medicago truncatula RepID=G7JZV2_MEDTR	AT4G18010.2|Symbols:IP5PII|myo-inositol polyphosphate 5-phosphatase 2|chr4:9991194-9994099 REVERSE LENGTH=613
GLYMA_11G042100	black	UniRef100_U3GP17 EG5651 n=1 Tax=Manihot esculenta RepID=U3GP17_MANES	AT1G32460.1|Symbols:|unknown protein; Has 19 Blast hits to 19 proteins in 8 species: Archae - 0; Bacteria - 0; Metazoa - 0; Fungi - 0; Plants - 19; Viruses - 0; Other Eukaryotes - 0 (source: NCBI BLink).|chr1:11738859-11739137 FORWARD LENGTH=92
GLYMA_11G044700	red	UniRef100_G7K151 EPIDERMAL PATTERNING FACTOR-like protein n=1 Tax=Medicago truncatula RepID=G7K151_MEDTR	AT4G37810.1|Symbols:|unknown protein; FUNCTIONS IN: molecular_function unknown; INVOLVED IN: biological_process unknown; LOCATED IN: endomembrane system; BEST Arabidopsis thaliana protein match is: unknown protein (TAIR:AT5G10310.1); Has 149 Blast hits to 149 proteins in 15 species: Archae - 0; Bacteria - 0; Metazoa - 0; Fungi - 0; Plants - 149; Viruses - 0; Other Eukaryotes - 0 (source: NCBI BLi…
GLYMA_11G044800	greenyellow	UniRef100_E3UZI7 Xyloglucan endotransglucosylase/hydrolase n=1 Tax=Gossypium hirsutum RepID=E3UZI7_GOSHI	AT5G65730.1|Symbols:XTH6|xyloglucan endotransglucosylase/hydrolase 6|chr5:26299080-26300290 FORWARD LENGTH=292
GLYMA_11G048300	green	UniRef100_Q9FVE8 Plasma membrane Ca2+-ATPase n=1 Tax=Glycine max RepID=Q9FVE8_SOYBN	AT4G37640.1|Symbols:ACA2|calcium ATPase 2|chr4:17683225-17686808 REVERSE LENGTH=1014
GLYMA_11G049600	pink	UniRef100_G7IU06 Peroxidase n=1 Tax=Medicago truncatula RepID=G7IU06_MEDTR	AT4G37530.1|Symbols:|Peroxidase superfamily protein|chr4:17634786-17636082 FORWARD LENGTH=329
GLYMA_11G050200	cyan	UniRef100_K9ZS42 Acyl-CoA binding protein 3A n=1 Tax=Vernicia fordii RepID=K9ZS42_VERFO	AT4G24230.6|Symbols:ACBP3|acyl-CoA-binding domain 3|chr4:12567122-12568754 REVERSE LENGTH=366
GLYMA_11G052100	midnightblue	UniRef100_Q0PJL9 MYB transcription factor MYB50 n=1 Tax=Glycine max RepID=Q0PJL9_SOYBN	AT4G37260.1|Symbols:MYB73, ATMYB73|myb domain protein 73|chr4:17540602-17541564 FORWARD LENGTH=320
GLYMA_11G053600	yellow	UniRef100_A9NJJ0 Dehydration responsive element-binding protein 1 n=1 Tax=Glycine soja RepID=A9NJJ0_GLYSO	AT5G67190.1|Symbols:DEAR2|DREB and EAR motif protein 2|chr5:26809135-26809689 REVERSE LENGTH=184
GLYMA_11G053700	darkred	UniRef100_G7K5B0 Inosine-5'-monophosphate dehydrogenase n=1 Tax=Medicago truncatula RepID=G7K5B0_MEDTR	AT4G36910.1|Symbols:LEJ2, CDCP2|Cystathionine beta-synthase (CBS) family protein|chr4:17391016-17393218 REVERSE LENGTH=236
GLYMA_11G054300	red	UniRef100_G7K5B9 F-box protein n=1 Tax=Medicago truncatula RepID=G7K5B9_MEDTR	AT5G67140.1|Symbols:|F-box/RNI-like superfamily protein|chr5:26794009-26795213 REVERSE LENGTH=228
[truncated: 1,658 more rows]
