# Supplementary material for: Conserved regulatory modules and hub genes linking leaf transcriptomes to soybean seed weight
Source: BMC Plant Biol. 2026 Mar 28;26:815. doi: 10.1186/s12870-026-08603-w (PMC13151358; doi:10.1186/s12870-026-08603-w)
Supplement: Supplementary file 5 — Supplementary Material 5. Hub genes. Top ten genes with annotations for each of the five modules of interest by highest intramodular connectivity. [file 12870_2026_8603_MOESM5_ESM.xlsx]

## Sheet: categorized_seed_qtl_overlaps
Gene	Locus	Trait	Chromosome	Identifier	Start	End
GLYMA_10G200100	10:43088147-43096138	Seed width	Gm10	Seed width 4-6	42983859	43788256
GLYMA_18G037900	18:3021786-3027430	Seed width	Gm18	Seed width 4-8	1736305	3275857
GLYMA_19G166500	19:42758844-42762708	Seed width	Gm19	Seed width 1-8	42415497	46001846
GLYMA_19G177600	19:43693879-43697609	Seed width	Gm19	Seed width 1-8	42415497	46001846
GLYMA_05G163400	5:35454762-35457417	Seed weight	Gm05	Seed weight 34-9	6952139	40414305
GLYMA_06G155000	6:12642936-12647549	Seed weight	Gm06	Seed weight 49-8	9240028	16007694
GLYMA_06G160200	6:13222357-13226297	Seed weight	Gm06	Seed weight 49-8	9240028	16007694
GLYMA_06G166100	6:13838992-13845113	Seed weight	Gm06	Seed weight 49-8	9240028	16007694
GLYMA_06G189900	6:16673749-16680536	Seed weight	Gm06	Seed weight 36-16	15482894	17218677
GLYMA_06G189900	6:16673749-16680536	Seed weight	Gm06	Seed weight 49-7	15958820	17218677
GLYMA_06G189900	6:16673749-16680536	Seed weight	Gm06	Seed weight 43-1	15756435	17218677
GLYMA_08G074000	8:5651670-5653067	Seed weight	Gm08	Seed weight 34-10	1306479	10721723
GLYMA_08G180000	8:14419600-14421647	Seed weight	Gm08	Seed weight 34-13	5770755	45106638
GLYMA_08G193100	8:15533402-15542089	Seed weight	Gm08	Seed weight 34-13	5770755	45106638
GLYMA_10G200100	10:43088147-43096138	Seed weight	Gm10	Seed weight 37-6	36459904	44713925
GLYMA_10G200100	10:43088147-43096138	Seed weight	Gm10	Seed weight 34-8	28671499	45959176
GLYMA_11G179600	11:24522179-24532007	Seed weight	Gm11	Seed weight 10-3	16478273	29344200
GLYMA_11G182600	11:24998933-25003549	Seed weight	Gm11	Seed weight 10-3	16478273	29344200
GLYMA_13G009300	13:2573537-2580122	Seed weight	Gm13	Seed weight 50-14	1909333	25936631
GLYMA_13G211800	13:32552265-32556704	Seed weight	Gm13	Seed weight 15-3	27718778	32721481
GLYMA_13G211800	13:32552265-32556704	Seed weight	Gm13	Seed weight 41-2	30590369	32721481
GLYMA_13G211800	13:32552265-32556704	Seed weight	Gm13	Seed weight 49-12	31509486	32721481
GLYMA_13G211800	13:32552265-32556704	Seed weight	Gm13	Seed weight 49-13	31509486	32721481
GLYMA_17G113500	17:8985556-8987903	Seed weight	Gm17	Seed weight 47-2	5788551	40792640
GLYMA_17G113500	17:8985556-8987903	Seed weight	Gm17	Seed weight 49-10	8817810	40043052
GLYMA_17G113500	17:8985556-8987903	Seed weight	Gm17	Seed weight 18-2	8817810	9088800
GLYMA_17G145100	17:11871044-11875385	Seed weight	Gm17	Seed weight 47-2	5788551	40792640
GLYMA_17G145100	17:11871044-11875385	Seed weight	Gm17	Seed weight 49-10	8817810	40043052
GLYMA_17G174500	17:18177832-18190685	Seed weight	Gm17	Seed weight 47-2	5788551	40792640
GLYMA_17G174500	17:18177832-18190685	Seed weight	Gm17	Seed weight 49-10	8817810	40043052
GLYMA_19G177600	19:43693879-43697609	Seed weight	Gm19	Seed weight 7-7	43523541	43727029
GLYMA_19G177600	19:43693879-43697609	Seed weight	Gm19	Seed weight 43-4	43022543	45182458
GLYMA_20G232600	20:46600782-46601628	Seed weight	Gm20	Seed weight 36-5	45659662	46787225
GLYMA_10G200100	10:43088147-43096138	Seed tocopherol content	Gm10	Seed tocopherol, total 2-4	42983859	45959176
GLYMA_10G200100	10:43088147-43096138	Seed tocopherol content	Gm10	Seed tocopherol, total 1-5	42983859	43509732
GLYMA_13G211800	13:32552265-32556704	Seed tocopherol content	Gm13	Seed tocopherol, total 3-4	28415974	41259669
GLYMA_13G231300	13:34299255-34301603	Seed tocopherol content	Gm13	Seed tocopherol, total 3-4	28415974	41259669
GLYMA_13G282000	13:38340450-38342431	Seed tocopherol content	Gm13	Seed tocopherol, total 3-4	28415974	41259669
GLYMA_11G179600	11:24522179-24532007	Seed texture	Gm11	Seed hardness 2-4	17065520	27036582
GLYMA_11G182600	11:24998933-25003549	Seed texture	Gm11	Seed hardness 2-4	17065520	27036582
GLYMA_13G326500	13:42146835-42151452	Seed texture	Gm13	Seed hardness 2-5	41884999	43324645
GLYMA_13G336300	13:42970095-42973207	Seed texture	Gm13	Seed hardness 2-5	41884999	43324645
GLYMA_13G009300	13:2573537-2580122	Seed stearic acid content	Gm13	Seed stearic 6-3	1357480	16454986
GLYMA_13G009300	13:2573537-2580122	Seed stearic acid content	Gm13	Seed stearic 8-3	1294383	20573247
GLYMA_20G141800	20:38044644-38047142	Seed stearic acid content	Gm20	Seed stearic 8-4	37076432	39770806
GLYMA_19G166500	19:42758844-42762708	Seed size	Gm19	Seed volume 1-8	42415497	46001846
GLYMA_19G166500	19:42758844-42762708	Seed size	Gm19	Seed volume 1-7	42415497	43036918
GLYMA_19G177600	19:43693879-43697609	Seed size	Gm19	Seed volume 1-8	42415497	46001846
GLYMA_19G166500	19:42758844-42762708	Seed set	Gm19	Seed set, 2 or 3 per pod 1-1	42110332	43727029
GLYMA_19G177600	19:43693879-43697609	Seed set	Gm19	Seed set, 2 or 3 per pod 1-1	42110332	43727029
GLYMA_03G130300	3:34514136-34518638	Seed protein content	Gm03	Seed protein 36-34	29862641	44682615
GLYMA_05G163400	5:35454762-35457417	Seed protein content	Gm05	Seed protein 41-1	35266160	35536817
GLYMA_05G163400	5:35454762-35457417	Seed protein content	Gm05	Seed protein 36-1	14843023	40500996
GLYMA_06G189900	6:16673749-16680536	Seed protein content	Gm06	Seed protein 36-7	16171860	48441504
GLYMA_09G041200	9:3440285-3445911	Seed protein content	Gm09	Seed protein 36-29	2230466	46053138
GLYMA_09G041200	9:3440285-3445911	Seed protein content	Gm09	Seed protein 24-3	590794	44794697
GLYMA_09G231900	9:45525481-45526446	Seed protein content	Gm09	Seed protein 13-4	43310876	46515608
GLYMA_09G231900	9:45525481-45526446	Seed protein content	Gm09	Seed protein 36-29	2230466	46053138
GLYMA_09G231900	9:45525481-45526446	Seed protein content	Gm09	Seed protein 36-28	42848842	46053138
GLYMA_11G179600	11:24522179-24532007	Seed protein content	Gm11	Seed protein 25-1	8879480	47849680
GLYMA_11G182600	11:24998933-25003549	Seed protein content	Gm11	Seed protein 25-1	8879480	47849680
GLYMA_13G211800	13:32552265-32556704	Seed protein content	Gm13	Seed protein 36-20	10032901	43307815
GLYMA_13G211800	13:32552265-32556704	Seed protein content	Gm13	Seed protein 33-2	30590369	32721481
GLYMA_13G211800	13:32552265-32556704	Seed protein content	Gm13	Seed protein 24-2	31509486	37603911
GLYMA_13G231300	13:34299255-34301603	Seed protein content	Gm13	Seed protein 36-20	10032901	43307815
GLYMA_13G231300	13:34299255-34301603	Seed protein content	Gm13	Seed protein 24-2	31509486	37603911
GLYMA_13G282000	13:38340450-38342431	Seed protein content	Gm13	Seed protein 36-20	10032901	43307815
GLYMA_13G326500	13:42146835-42151452	Seed protein content	Gm13	Seed protein 36-20	10032901	43307815
GLYMA_13G336300	13:42970095-42973207	Seed protein content	Gm13	Seed protein 36-20	10032901	43307815
GLYMA_14G185700	14:44986378-44990497	Seed protein content	Gm14	Seed protein 36-4	17406101	48441504
GLYMA_14G185700	14:44986378-44990497	Seed protein content	Gm14	Seed protein 25-1	8879480	47849680
GLYMA_14G185700	14:44986378-44990497	Seed protein content	Gm14	Seed protein 28-4	17406101	46705840
GLYMA_14G210600	14:47557927-47561596	Seed protein content	Gm14	Seed protein 36-4	17406101	48441504
GLYMA_14G210600	14:47557927-47561596	Seed protein content	Gm14	Seed protein 25-1	8879480	47849680
GLYMA_17G174500	17:18177832-18190685	Seed protein content	Gm17	Seed protein 36-15	18065453	26768929
GLYMA_17G174500	17:18177832-18190685	Seed protein content	Gm17	Seed protein 37-5	16442018	20710108
GLYMA_19G022500	19:2574642-2577346	Seed protein content	Gm19	Seed protein 33-4	2014557	7155383
GLYMA_19G166500	19:42758844-42762708	Seed protein content	Gm19	Seed protein 36-31	40127078	45182458
GLYMA_19G166500	19:42758844-42762708	Seed protein content	Gm19	Seed protein 36-32	40127078	45182458
GLYMA_19G177600	19:43693879-43697609	Seed protein content	Gm19	Seed protein 36-31	40127078	45182458
GLYMA_19G177600	19:43693879-43697609	Seed protein content	Gm19	Seed protein 36-32	40127078	45182458
GLYMA_20G141800	20:38044644-38047142	Seed protein content	Gm20	Seed protein 24-3	590794	44794697
GLYMA_20G206300	20:44302829-44310908	Seed protein content	Gm20	Seed protein 36-28	42848842	46053138
GLYMA_20G206300	20:44302829-44310908	Seed protein content	Gm20	Seed protein 24-3	590794	44794697
GLYMA_19G177600	19:43693879-43697609	Seed phytate content	Gm19	Seed phytate 2-2	42835228	43727029
GLYMA_09G231900	9:45525481-45526446	Seed palmitic acid content	Gm09	Seed palmitic 7-8	42848842	46053138
GLYMA_13G009300	13:2573537-2580122	Seed palmitic acid content	Gm13	Seed palmitic 7-4	1346775	20520399
GLYMA_13G009300	13:2573537-2580122	Seed palmitic acid content	Gm13	Seed palmitic 7-2	1346775	20520399
GLYMA_10G200100	10:43088147-43096138	Seed oleic acid content	Gm10	Seed oleic 9-2	17887640	44030980
GLYMA_13G009300	13:2573537-2580122	Seed oleic acid content	Gm13	Seed oleic 6-3	2288579	23683604
GLYMA_15G098100	15:7627663-7630521	Seed oleic acid content	Gm15	Seed oleic 6-6	6805203	10403235
GLYMA_03G130300	3:34514136-34518638	Seed oil content	Gm03	Seed oil 43-30	29862641	44682615
GLYMA_06G189900	6:16673749-16680536	Seed oil content	Gm06	Seed oil 30-5	15756435	17218677
GLYMA_08G074000	8:5651670-5653067	Seed oil content	Gm08	Seed oil 43-1	4000325	10721723
GLYMA_08G180000	8:14419600-14421647	Seed oil content	Gm08	Seed oil 30-3	9192408	14730465
GLYMA_09G041200	9:3440285-3445911	Seed oil content	Gm09	Seed oil 43-21	1054905	5240509
GLYMA_09G231900	9:45525481-45526446	Seed oil content	Gm09	Seed oil 14-2	43310876	46515608
GLYMA_09G231900	9:45525481-45526446	Seed oil content	Gm09	Seed oil 43-22	42848842	46053138
GLYMA_09G231900	9:45525481-45526446	Seed oil content	Gm09	Seed oil 36-8	41890948	46053138
GLYMA_11G179600	11:24522179-24532007	Seed oil content	Gm11	Seed oil 24-14	16478273	29344200
GLYMA_11G182600	11:24998933-25003549	Seed oil content	Gm11	Seed oil 24-14	16478273	29344200
GLYMA_13G009300	13:2573537-2580122	Seed oil content	Gm13	Seed oil 36-4	1346775	20520399
GLYMA_13G211800	13:32552265-32556704	Seed oil content	Gm13	Seed oil 37-8	31509486	36699189
GLYMA_13G211800	13:32552265-32556704	Seed oil content	Gm13	Seed oil 37-7	30590369	32721481
GLYMA_13G231300	13:34299255-34301603	Seed oil content	Gm13	Seed oil 37-8	31509486	36699189
GLYMA_14G185700	14:44986378-44990497	Seed oil content	Gm14	Seed oil 43-6	38859467	48441504
GLYMA_14G185700	14:44986378-44990497	Seed oil content	Gm14	Seed oil 43-3	17406101	48441504
GLYMA_14G185700	14:44986378-44990497	Seed oil content	Gm14	Seed oil 30-4	17406101	46705840
GLYMA_14G185700	14:44986378-44990497	Seed oil content	Gm14	Seed oil 43-2	16352945	46705840
GLYMA_14G210600	14:47557927-47561596	Seed oil content	Gm14	Seed oil 43-6	38859467	48441504
GLYMA_14G210600	14:47557927-47561596	Seed oil content	Gm14	Seed oil 43-3	17406101	48441504
GLYMA_15G052400	15:4132856-4135122	Seed oil content	Gm15	Seed oil 43-21	1054905	5240509
GLYMA_17G113500	17:8985556-8987903	Seed oil content	Gm17	Seed oil 23-3	5788551	9863214
GLYMA_17G174500	17:18177832-18190685	Seed oil content	Gm17	Seed oil 43-14	18065453	26768929
GLYMA_19G022500	19:2574642-2577346	Seed oil content	Gm19	Seed oil 43-24	1759250	7155383
GLYMA_19G022500	19:2574642-2577346	Seed oil content	Gm19	Seed oil 37-6	2014557	7155383
GLYMA_19G022500	19:2574642-2577346	Seed oil content	Gm19	Seed oil 43-27	650674	9202367
GLYMA_19G166500	19:42758844-42762708	Seed oil content	Gm19	Seed oil 43-26	40127078	45182458
GLYMA_19G177600	19:43693879-43697609	Seed oil content	Gm19	Seed oil 43-28	42835228	45182458
GLYMA_19G177600	19:43693879-43697609	Seed oil content	Gm19	Seed oil 43-26	40127078	45182458
GLYMA_20G141800	20:38044644-38047142	Seed oil content	Gm20	Seed oil 43-18	35176184	43634534
GLYMA_20G206300	20:44302829-44310908	Seed oil content	Gm20	Seed oil 43-22	42848842	46053138
GLYMA_17G113500	17:8985556-8987903	Seed morphology trait	Gm17	Seed height 1-8	8817810	9949907
GLYMA_19G166500	19:42758844-42762708	Seed morphology trait	Gm19	Seed height 1-11	42415497	46001846
GLYMA_19G166500	19:42758844-42762708	Seed morphology trait	Gm19	Seed height 1-10	42415497	43036918
GLYMA_19G177600	19:43693879-43697609	Seed morphology trait	Gm19	Seed height 1-11	42415497	46001846
GLYMA_10G200100	10:43088147-43096138	Seed methionine content	Gm10	Seed Met 4-3	42983859	43509732
GLYMA_17G174500	17:18177832-18190685	Seed methionine content	Gm17	Seed Met 3-5	14675942	20710108
GLYMA_10G200100	10:43088147-43096138	Seed methionine and cysteine content	Gm10	Seed Met plus Cys 2-1	42983859	43509732
GLYMA_17G113500	17:8985556-8987903	Seed methionine and cysteine content	Gm17	Seed Met plus Cys 1-1	8817810	9088800
GLYMA_16G205200	16:36617474-36620394	Seed linolenic acid content	Gm16	Seed linolenic 7-7	33327246	37577362
GLYMA_10G200100	10:43088147-43096138	Seed linoleic acid content	Gm10	Seed linoleic 10-3	17887640	44030980
GLYMA_13G009300	13:2573537-2580122	Seed linoleic acid content	Gm13	Seed linoleic 6-3	2288579	23683604
GLYMA_17G113500	17:8985556-8987903	Seed linoleic acid content	Gm17	Seed linoleic 6-6	8817810	9088800
GLYMA_17G113500	17:8985556-8987903	Seed leucine content	Gm17	Seed Leu 1-3	8817810	9088800
GLYMA_03G101700	3:29240836-29255414	Seed length to width ratio	Gm03	Seed width to thickness ratio 1-2	9058190	34710412
GLYMA_03G130300	3:34514136-34518638	Seed length to width ratio	Gm03	Seed width to thickness ratio 1-2	9058190	34710412
GLYMA_10G200100	10:43088147-43096138	Seed length to width ratio	Gm10	Seed length to width ratio 1-7	42983859	43788256
GLYMA_10G200100	10:43088147-43096138	Seed length to width ratio	Gm10	Seed length to width ratio 1-6	42983859	44030980
GLYMA_13G009300	13:2573537-2580122	Seed length to width ratio	Gm13	Seed width to thickness ratio 1-4	1225665	15306234
GLYMA_13G009300	13:2573537-2580122	Seed length to width ratio	Gm13	Seed length to width ratio 1-8	1225665	15306234
GLYMA_18G037900	18:3021786-3027430	Seed length to width ratio	Gm18	Seed length to width ratio 1-14	1736305	3275857
GLYMA_10G200100	10:43088147-43096138	Seed length to height ratio	Gm10	Seed length to thickness ratio 1-1	42983859	44030980
GLYMA_10G200100	10:43088147-43096138	Seed length to height ratio	Gm10	Seed length to thickness ratio 1-2	42983859	43788256
GLYMA_13G009300	13:2573537-2580122	Seed length to height ratio	Gm13	Seed length to thickness ratio 1-3	1225665	15306234
GLYMA_08G074000	8:5651670-5653067	Seed length	Gm08	Seed length 1-3	4000325	6756953
GLYMA_10G200100	10:43088147-43096138	Seed length	Gm10	Seed length 4-4	42983859	43788256
GLYMA_10G200100	10:43088147-43096138	Seed length	Gm10	Seed length 4-3	42983859	44030980
GLYMA_13G211800	13:32552265-32556704	Seed length	Gm13	Seed length 1-9	31509486	33682074
GLYMA_18G037900	18:3021786-3027430	Seed length	Gm18	Seed length 4-7	1736305	3275857
GLYMA_19G166500	19:42758844-42762708	Seed length	Gm19	Seed length 4-8	42415497	43036918
GLYMA_19G166500	19:42758844-42762708	Seed length	Gm19	Seed length 1-10	42415497	43036918
GLYMA_19G177600	19:43693879-43697609	Seed length	Gm19	Seed length 1-11	43523541	43727029
GLYMA_05G163400	5:35454762-35457417	Seed lectin content	Gm05	cqSeed agglutinin-002	28572557	36463025
GLYMA_05G163400	5:35454762-35457417	Seed lectin content	Gm05	Seed agglutinin 1-1	28572557	36463025
GLYMA_03G101700	3:29240836-29255414	Seed isoflavone content	Gm03	Seed isoflavone 1-4	1141042	33418861
GLYMA_03G101700	3:29240836-29255414	Seed isoflavone content	Gm03	Seed isoflavone 4-3	3338620	36674235
GLYMA_03G130300	3:34514136-34518638	Seed isoflavone content	Gm03	Seed isoflavone 4-3	3338620	36674235
GLYMA_03G130300	3:34514136-34518638	Seed isoflavone content	Gm03	Seed isoflavone 11-14	32837825	42834604
GLYMA_10G200100	10:43088147-43096138	Seed isoflavone content	Gm10	Seed isoflavone 11-7	12782638	43509732
GLYMA_13G211800	13:32552265-32556704	Seed isoflavone content	Gm13	Seed total isoflavone 9-11	9567219	37603911
GLYMA_13G231300	13:34299255-34301603	Seed isoflavone content	Gm13	Seed total isoflavone 9-11	9567219	37603911
GLYMA_13G282000	13:38340450-38342431	Seed isoflavone content	Gm13	Seed isoflavone 11-9	36462969	43324645
GLYMA_13G326500	13:42146835-42151452	Seed isoflavone content	Gm13	Seed isoflavone 11-9	36462969	43324645
GLYMA_13G336300	13:42970095-42973207	Seed isoflavone content	Gm13	Seed isoflavone 11-9	36462969	43324645
GLYMA_14G185700	14:44986378-44990497	Seed isoflavone content	Gm14	Seed isoflavone 11-17	38859467	47849680
GLYMA_14G210600	14:47557927-47561596	Seed isoflavone content	Gm14	Seed isoflavone 11-17	38859467	47849680
GLYMA_15G221600	15:40067763-40073180	Seed isoflavone content	Gm15	Seed isoflavone 11-10	11099721	50728020
GLYMA_15G221600	15:40067763-40073180	Seed isoflavone content	Gm15	Seed total isoflavone 9-2	11099721	50728020
GLYMA_16G020700	16:1910867-1912174	Seed isoflavone content	Gm16	Seed isoflavone 1-4	1141042	33418861
GLYMA_16G020700	16:1910867-1912174	Seed isoflavone content	Gm16	Seed isoflavone 4-1	1141042	2827903
GLYMA_19G166500	19:42758844-42762708	Seed isoflavone content	Gm19	Seed isoflavone 11-10	11099721	50728020
GLYMA_19G166500	19:42758844-42762708	Seed isoflavone content	Gm19	Seed total isoflavone 9-2	11099721	50728020
GLYMA_19G177600	19:43693879-43697609	Seed isoflavone content	Gm19	Seed isoflavone 11-10	11099721	50728020
GLYMA_19G177600	19:43693879-43697609	Seed isoflavone content	Gm19	Seed total isoflavone 9-2	11099721	50728020
GLYMA_18G037900	18:3021786-3027430	Seed height	Gm18	Seed thickness 1-7	1736305	3275857
GLYMA_03G101700	3:29240836-29255414	Seed glycitein content	Gm03	Seed glycitein 11-4	5669644	41100977
GLYMA_03G130300	3:34514136-34518638	Seed glycitein content	Gm03	Seed glycitein 9-1	32837825	34878007
GLYMA_03G130300	3:34514136-34518638	Seed glycitein content	Gm03	Seed glycitein 13-7	32837825	42834604
GLYMA_03G130300	3:34514136-34518638	Seed glycitein content	Gm03	Seed glycitein 11-4	5669644	41100977
GLYMA_06G155000	6:12642936-12647549	Seed glycitein content	Gm06	Seed glycitein 13-8	12310027	20754844
GLYMA_06G160200	6:13222357-13226297	Seed glycitein content	Gm06	Seed glycitein 13-8	12310027	20754844
GLYMA_06G166100	6:13838992-13845113	Seed glycitein content	Gm06	Seed glycitein 13-8	12310027	20754844
GLYMA_06G189900	6:16673749-16680536	Seed glycitein content	Gm06	Seed glycitein 13-8	12310027	20754844
GLYMA_09G041200	9:3440285-3445911	Seed glycitein content	Gm09	Seed glycitein 13-2	2230466	35240546
GLYMA_09G231900	9:45525481-45526446	Seed glycitein content	Gm09	Seed glycitein 2-4	43310876	46515608
GLYMA_10G200100	10:43088147-43096138	Seed glycitein content	Gm10	Seed glycitein 3-3	42983859	43509732
GLYMA_10G200100	10:43088147-43096138	Seed glycitein content	Gm10	Seed glycitein 13-3	12782638	43509732
GLYMA_13G231300	13:34299255-34301603	Seed glycitein content	Gm13	Seed glycitein 9-6	33860214	35072147
GLYMA_15G221600	15:40067763-40073180	Seed glycitein content	Gm15	Seed glycitein 13-4	11099721	50728020
GLYMA_15G221600	15:40067763-40073180	Seed glycitein content	Gm15	Seed glycitein 11-3	11099721	50728020
GLYMA_19G166500	19:42758844-42762708	Seed glycitein content	Gm19	Seed glycitein 13-4	11099721	50728020
GLYMA_19G166500	19:42758844-42762708	Seed glycitein content	Gm19	Seed glycitein 11-3	11099721	50728020
GLYMA_19G177600	19:43693879-43697609	Seed glycitein content	Gm19	Seed glycitein 13-4	11099721	50728020
GLYMA_19G177600	19:43693879-43697609	Seed glycitein content	Gm19	Seed glycitein 11-3	11099721	50728020
GLYMA_20G141800	20:38044644-38047142	Seed glycitein content	Gm20	Seed glycitein 11-6	24129710	40155776
GLYMA_20G141800	20:38044644-38047142	Seed glycitein content	Gm20	Seed glycitein 13-6	24129710	40155776
GLYMA_09G231900	9:45525481-45526446	Seed glycinin to beta-conglycinin ratio	Gm09	Seed glycinin to beta-conglycinin ratio 1-2	41890948	46053138
GLYMA_16G020700	16:1910867-1912174	Seed glycinin to beta-conglycinin ratio	Gm16	Seed glycinin to beta-conglycinin ratio 1-4	1141042	28944536
GLYMA_20G141800	20:38044644-38047142	Seed glycinin to beta-conglycinin ratio	Gm20	Seed glycinin to beta-conglycinin ratio 1-7	37076432	38389893
GLYMA_06G011700	6:873613-878088	Seed glycinin content	Gm06	Seed glycinin 2-4	488842	4256231
GLYMA_10G028900	10:2515550-2526041	Seed glycinin and beta-conglycinin content	Gm10	Seed glycinin plus beta-conglycinin 1-9	174602	2705720
GLYMA_05G163400	5:35454762-35457417	Seed genistein content	Gm05	Seed genistein 13-10	28572557	41397974
GLYMA_10G200100	10:43088147-43096138	Seed genistein content	Gm10	Seed genistein 13-5	29656018	45959176
GLYMA_13G211800	13:32552265-32556704	Seed genistein content	Gm13	Seed genistein 11-8	9567219	37603911
GLYMA_13G211800	13:32552265-32556704	Seed genistein content	Gm13	Seed genistein 13-6	9567219	37603911
GLYMA_13G231300	13:34299255-34301603	Seed genistein content	Gm13	Seed genistein 11-8	9567219	37603911
GLYMA_13G231300	13:34299255-34301603	Seed genistein content	Gm13	Seed genistein 13-6	9567219	37603911
GLYMA_14G210600	14:47557927-47561596	Seed genistein content	Gm14	Seed genistein 7-2	46281808	49404136
GLYMA_15G221600	15:40067763-40073180	Seed genistein content	Gm15	Seed genistein 11-3	11099721	50728020
GLYMA_19G166500	19:42758844-42762708	Seed genistein content	Gm19	Seed genistein 7-7	42110332	45182458
GLYMA_19G166500	19:42758844-42762708	Seed genistein content	Gm19	Seed genistein 11-3	11099721	50728020
GLYMA_19G177600	19:43693879-43697609	Seed genistein content	Gm19	Seed genistein 7-7	42110332	45182458
GLYMA_19G177600	19:43693879-43697609	Seed genistein content	Gm19	Seed genistein 11-3	11099721	50728020
GLYMA_13G211800	13:32552265-32556704	Seed gamma-tocopherol content	Gm13	Seed tocopherol, gamma 3-7	27718778	32721481
GLYMA_17G113500	17:8985556-8987903	Seed gamma-tocopherol content	Gm17	Seed tocopherol, gamma 3-6	5891979	37009236
GLYMA_17G145100	17:11871044-11875385	Seed gamma-tocopherol content	Gm17	Seed tocopherol, gamma 3-6	5891979	37009236
GLYMA_17G174500	17:18177832-18190685	Seed gamma-tocopherol content	Gm17	Seed tocopherol, gamma 3-6	5891979	37009236
GLYMA_13G211800	13:32552265-32556704	Seed filling period	Gm13	Seed fill 3-1	31509486	32721481
GLYMA_13G211800	13:32552265-32556704	Seed delta-tocopherol content	Gm13	Seed tocopherol, delta 3-3	31509486	41259669
GLYMA_13G231300	13:34299255-34301603	Seed delta-tocopherol content	Gm13	Seed tocopherol, delta 3-3	31509486	41259669
GLYMA_13G282000	13:38340450-38342431	Seed delta-tocopherol content	Gm13	Seed tocopherol, delta 3-3	31509486	41259669
GLYMA_13G282000	13:38340450-38342431	Seed delta-tocopherol content	Gm13	Seed tocopherol, delta 3-2	36462969	40131770
GLYMA_03G130300	3:34514136-34518638	Seed daidzein content	Gm03	Seed daidzein 13-1	32837825	42834604
GLYMA_05G163400	5:35454762-35457417	Seed daidzein content	Gm05	Seed daidzein 13-12	28572557	41397974
GLYMA_06G155000	6:12642936-12647549	Seed daidzein content	Gm06	Seed daidzein 11-1	4947450	48582424
GLYMA_06G155000	6:12642936-12647549	Seed daidzein content	Gm06	Seed daidzein 13-2	4947450	48582424
GLYMA_06G160200	6:13222357-13226297	Seed daidzein content	Gm06	Seed daidzein 11-1	4947450	48582424
GLYMA_06G160200	6:13222357-13226297	Seed daidzein content	Gm06	Seed daidzein 13-2	4947450	48582424
GLYMA_06G166100	6:13838992-13845113	Seed daidzein content	Gm06	Seed daidzein 11-1	4947450	48582424
GLYMA_06G166100	6:13838992-13845113	Seed daidzein content	Gm06	Seed daidzein 13-2	4947450	48582424
GLYMA_06G189900	6:16673749-16680536	Seed daidzein content	Gm06	Seed daidzein 11-1	4947450	48582424
GLYMA_06G189900	6:16673749-16680536	Seed daidzein content	Gm06	Seed daidzein 13-2	4947450	48582424
GLYMA_11G179600	11:24522179-24532007	Seed daidzein content	Gm11	Seed daidzein 11-2	7233061	30247450
GLYMA_11G182600	11:24998933-25003549	Seed daidzein content	Gm11	Seed daidzein 11-2	7233061	30247450
GLYMA_13G211800	13:32552265-32556704	Seed daidzein content	Gm13	Seed daidzein 11-4	9567219	37603911
GLYMA_13G211800	13:32552265-32556704	Seed daidzein content	Gm13	Seed daidzein 13-5	9567219	37603911
GLYMA_13G231300	13:34299255-34301603	Seed daidzein content	Gm13	Seed daidzein 11-4	9567219	37603911
GLYMA_13G231300	13:34299255-34301603	Seed daidzein content	Gm13	Seed daidzein 13-5	9567219	37603911
GLYMA_19G166500	19:42758844-42762708	Seed daidzein content	Gm19	Seed daidzein 7-6	42110332	45182458
GLYMA_19G177600	19:43693879-43697609	Seed daidzein content	Gm19	Seed daidzein 7-6	42110332	45182458
GLYMA_20G141800	20:38044644-38047142	Seed daidzein content	Gm20	Seed daidzein 11-5	3725849	42165892
GLYMA_20G141800	20:38044644-38047142	Seed daidzein content	Gm20	Seed daidzein 13-8	3725849	42165892
GLYMA_20G141800	20:38044644-38047142	Seed daidzein content	Gm20	Seed daidzein 13-9	24129710	40155776
GLYMA_20G141800	20:38044644-38047142	Seed daidzein content	Gm20	Seed daidzein 11-3	24129710	40155776
GLYMA_10G200100	10:43088147-43096138	Seed cysteine content	Gm10	Seed Cys 4-1	42983859	43509732
GLYMA_17G174500	17:18177832-18190685	Seed cysteine content	Gm17	Seed Cys 3-5	14675942	20710108
GLYMA_06G189900	6:16673749-16680536	Seed cold stress resistance	Gm06	Seed winter hardiness 2-2	15756435	44049891
GLYMA_03G101700	3:29240836-29255414	Seed coat morphology trait	Gm03	Seed coat cracking 3-8	3170121	36674235
GLYMA_03G130300	3:34514136-34518638	Seed coat morphology trait	Gm03	Seed coat cracking 3-8	3170121	36674235
GLYMA_06G155000	6:12642936-12647549	Seed coat morphology trait	Gm06	Seed coat cracking 3-4	12310027	15756435
GLYMA_06G160200	6:13222357-13226297	Seed coat morphology trait	Gm06	Seed coat cracking 3-4	12310027	15756435
GLYMA_06G166100	6:13838992-13845113	Seed coat morphology trait	Gm06	Seed coat cracking 3-4	12310027	15756435
GLYMA_15G098100	15:7627663-7630521	Seed coat hardness	Gm15	Seed coat hardness 2-3	6805203	10403235
GLYMA_09G041200	9:3440285-3445911	Seed cadmium concentration	Gm09	Seed cadmium 1-1	2384595	6951906
GLYMA_17G174500	17:18177832-18190685	Seed beta-conglycinin beta-subunit protein content	Gm17	Seed conglycinin, beta 2-3	12887597	24489813
GLYMA_09G231900	9:45525481-45526446	Seed aspartic acid content	Gm09	Seed Asp 1-4	43310876	46515608
GLYMA_09G231900	9:45525481-45526446	Seed arabinose-galactose content	Gm09	Seed arabinose plus galactose 1-2	43310876	48619194
GLYMA_06G189900	6:16673749-16680536	Seed alpha-tocopherol content	Gm06	Seed tocopherol, alpha 2-2	15482894	17218677
GLYMA_20G232600	20:46600782-46601628	Seed alpha-tocopherol content	Gm20	Seed tocopherol, alpha 2-4	45659662	46787225
GLYMA_20G232600	20:46600782-46601628	Seed alpha-tocopherol content	Gm20	Seed tocopherol, alpha 1-4	45659662	46787225
GLYMA_09G231900	9:45525481-45526446	Seed acidic glycinin subunit content	Gm09	Seed acidic fraction 1-3	43310876	46515608
