# Supplementary material for: Conserved regulatory modules and hub genes linking leaf transcriptomes to soybean seed weight
Source: BMC Plant Biol. 2026 Mar 28;26:815. doi: 10.1186/s12870-026-08603-w (PMC13151358; doi:10.1186/s12870-026-08603-w)
Supplement: Supplementary file 6 — Supplementary Material 6. QTL associations. The 40 seed trait related QTLs and the genes that fall within their regions. [file 12870_2026_8603_MOESM6_ESM.xlsx]

## Sheet: HubGenes_L18_sdwt
Module	GeneID	kME	GS	P_GS	FDR_GS
royalblue	GLYMA_10G163300	0.912415	-0.624458	2.19026e-10	2.88385e-09
royalblue	GLYMA_11G254700	0.821695	-0.55482	4.33965e-08	3.77019e-07
royalblue	GLYMA_12G003900	0.929163	-0.573641	1.17221e-08	1.1196e-07
royalblue	GLYMA_18G031800	0.894372	-0.521359	3.67765e-07	2.71227e-06
royalblue	GLYMA_20G225900	0.909717	-0.615216	4.76321e-10	5.82712e-09
pink	GLYMA_01G245500	0.911047	-0.517495	4.63902e-07	3.37324e-06
pink	GLYMA_03G101700	0.921269	-0.648701	2.51419e-11	3.88679e-10
pink	GLYMA_03G118000	0.85995	-0.624611	2.16188e-10	2.8505e-09
pink	GLYMA_03G172300	0.832575	-0.56645	1.9516e-08	1.79594e-07
pink	GLYMA_04G191100	0.813425	-0.57072	1.44403e-08	1.35627e-07
pink	GLYMA_04G205300	0.856109	-0.701098	1.12026e-13	2.53473e-12
pink	GLYMA_05G044100	0.827906	-0.711315	3.39337e-14	8.19508e-13
pink	GLYMA_05G163400	0.903209	-0.541164	1.06763e-07	8.63926e-07
pink	GLYMA_06G122700	0.839534	-0.536028	1.48268e-07	1.17132e-06
pink	GLYMA_06G160200	0.943341	-0.512323	6.30259e-07	4.45434e-06
pink	GLYMA_06G316900	0.87901	-0.538766	1.24536e-07	9.96501e-07
pink	GLYMA_07G056600	0.826723	-0.536708	1.42005e-07	1.12279e-06
pink	GLYMA_07G072300	0.859946	-0.591861	3.04515e-09	3.22213e-08
pink	GLYMA_08G193100	0.959125	-0.620163	3.15279e-10	3.98243e-09
pink	GLYMA_08G227700	0.840035	-0.598363	1.84405e-09	2.02238e-08
pink	GLYMA_08G237500	0.826078	-0.622712	2.54143e-10	3.2768e-09
pink	GLYMA_09G031800	0.8579	-0.523026	3.32402e-07	2.46905e-06
pink	GLYMA_09G043900	0.886651	-0.593742	2.63696e-09	2.8316e-08
pink	GLYMA_09G216900	0.81879	-0.614093	5.22586e-10	6.35439e-09
pink	GLYMA_09G217700	0.883139	-0.54696	7.32176e-08	6.1159e-07
pink	GLYMA_09G238800	0.878217	-0.554287	4.49809e-08	3.89695e-07
pink	GLYMA_10G212100	0.875046	-0.548501	6.61505e-08	5.58564e-07
pink	GLYMA_10G258000	0.850351	-0.708924	4.50831e-14	1.06937e-12
pink	GLYMA_11G033900	0.827249	-0.680347	1.09233e-12	2.08661e-11
pink	GLYMA_11G179600	0.907556	-0.549257	6.29266e-08	5.3279e-07
pink	GLYMA_11G182600	0.904558	-0.515957	5.08427e-07	3.67693e-06
pink	GLYMA_12G102300	0.809182	-0.637209	7.18364e-11	1.02708e-09
pink	GLYMA_13G104000	0.86558	-0.625483	2.0063e-10	2.66041e-09
pink	GLYMA_13G171100	0.802274	-0.52807	2.43994e-07	1.85826e-06
pink	GLYMA_13G174000	0.870484	-0.582857	5.98968e-09	6.00389e-08
pink	GLYMA_13G292500	0.804966	-0.527415	2.54065e-07	1.92552e-06
pink	GLYMA_13G322200	0.852796	-0.504528	9.90802e-07	6.64479e-06
pink	GLYMA_13G369900	0.806361	-0.529943	2.17248e-07	1.66957e-06
pink	GLYMA_14G017100	0.836396	-0.598739	1.79073e-09	1.96622e-08
pink	GLYMA_14G137100	0.853529	-0.559334	3.19384e-08	2.83823e-07
pink	GLYMA_15G192700	0.881636	-0.503728	1.03724e-06	6.93627e-06
pink	GLYMA_15G221600	0.890863	-0.572897	1.23637e-08	1.17248e-07
pink	GLYMA_15G264500	0.808877	-0.50906	7.62692e-07	5.28611e-06
pink	GLYMA_16G011900	0.887374	-0.578832	8.05155e-09	7.90902e-08
pink	GLYMA_16G082900	0.82839	-0.639953	5.61324e-11	8.18883e-10
pink	GLYMA_17G096100	0.871246	-0.519877	4.02155e-07	2.94724e-06
pink	GLYMA_17G102200	0.837805	-0.660995	7.77379e-12	1.30337e-10
pink	GLYMA_17G206300	0.807829	-0.586585	4.53788e-09	4.64859e-08
pink	GLYMA_19G022500	0.956977	-0.502167	1.13379e-06	7.52793e-06
pink	GLYMA_19G119200	0.851511	-0.767078	1.77193e-17	7.34131e-16
pink	GLYMA_20G141800	0.942149	-0.509985	7.22687e-07	5.04636e-06
pink	GLYMA_20G223800	0.804678	-0.654448	1.46226e-11	2.35834e-10
cyan	GLYMA_02G071800	0.844136	0.569434	1.58185e-08	1.47756e-07
cyan	GLYMA_02G260100	0.816912	0.508315	7.96429e-07	5.48324e-06
cyan	GLYMA_05G026000	0.802139	0.549118	6.35078e-08	5.37223e-07
cyan	GLYMA_06G163500	0.935601	0.551173	5.54094e-08	4.73009e-07
cyan	GLYMA_13G072900	0.829278	0.648638	2.52881e-11	3.90291e-10
cyan	GLYMA_13G246900	0.883805	0.619303	3.38881e-10	4.24388e-09
cyan	GLYMA_20G133900	0.846975	0.575637	1.01539e-08	9.77837e-08
greenyellow	GLYMA_01G115900	0.861104	0.743237	5.68773e-16	1.84742e-14
greenyellow	GLYMA_02G031100	0.814948	0.570643	1.45197e-08	1.36169e-07
greenyellow	GLYMA_02G051600	0.866697	0.625527	1.99867e-10	2.65785e-09
greenyellow	GLYMA_02G064700	0.906729	0.736331	1.44792e-15	4.35403e-14
greenyellow	GLYMA_03G060300	0.856142	0.70385	8.16148e-14	1.8832e-12
greenyellow	GLYMA_03G262300	0.908393	0.620654	3.02483e-10	3.85211e-09
greenyellow	GLYMA_04G005100	0.843636	0.56093	2.8628e-08	2.56114e-07
greenyellow	GLYMA_04G066300	0.801627	0.526674	2.65935e-07	2.01222e-06
greenyellow	GLYMA_04G167900	0.87069	0.710419	3.77605e-14	9.09569e-13
greenyellow	GLYMA_04G232400	0.830271	0.763952	2.85769e-17	1.15322e-15
greenyellow	GLYMA_05G062100	0.8488	0.571418	1.37414e-08	1.29391e-07
greenyellow	GLYMA_05G081600	0.817343	0.653417	1.61285e-11	2.5789e-10
greenyellow	GLYMA_05G128000	0.843031	0.803267	3.8322e-20	2.39757e-18
greenyellow	GLYMA_06G155000	0.899906	0.668318	3.76322e-12	6.63153e-11
greenyellow	GLYMA_06G194900	0.837264	0.777789	3.25089e-18	1.50024e-16
greenyellow	GLYMA_08G074000	0.922118	0.6089	7.98499e-10	9.41038e-09
greenyellow	GLYMA_08G180000	0.931413	0.633745	9.77413e-11	1.36603e-09
greenyellow	GLYMA_08G232400	0.889653	0.582857	5.98972e-09	6.00389e-08
greenyellow	GLYMA_09G038700	0.816385	0.628163	1.59262e-10	2.1579e-09
greenyellow	GLYMA_09G067700	0.89258	0.506441	8.87603e-07	6.03959e-06
greenyellow	GLYMA_09G239600	0.878775	0.728374	4.10098e-15	1.13778e-13
greenyellow	GLYMA_10G089300	0.858129	0.619135	3.43691e-10	4.289e-09
greenyellow	GLYMA_10G221000	0.822058	0.63932	5.94314e-11	8.61617e-10
greenyellow	GLYMA_10G252400	0.87688	0.726107	5.47997e-15	1.48501e-13
greenyellow	GLYMA_11G014900	0.801849	0.676012	1.71726e-12	3.18891e-11
greenyellow	GLYMA_11G034000	0.867396	0.647726	2.75313e-11	4.22117e-10
greenyellow	GLYMA_11G044800	0.83061	0.641888	4.71002e-11	6.95829e-10
greenyellow	GLYMA_11G181100	0.853998	0.51449	5.54672e-07	3.97793e-06
greenyellow	GLYMA_11G239700	0.814401	0.68689	5.43678e-13	1.09938e-11
greenyellow	GLYMA_12G218900	0.839942	0.54991	6.02629e-08	5.12097e-07
greenyellow	GLYMA_12G219300	0.893191	0.68047	1.07827e-12	2.0725e-11
greenyellow	GLYMA_13G164900	0.844081	0.578538	8.22589e-09	8.06327e-08
greenyellow	GLYMA_13G231300	0.946745	0.50609	9.05739e-07	6.14058e-06
greenyellow	GLYMA_13G282000	0.897404	0.697624	1.66231e-13	3.63757e-12
greenyellow	GLYMA_13G357300	0.803516	0.548203	6.7464e-08	5.68111e-07
greenyellow	GLYMA_14G185700	0.909588	0.558652	3.3462e-08	2.95952e-07
greenyellow	GLYMA_15G052400	0.940106	0.657576	1.08338e-11	1.77804e-10
greenyellow	GLYMA_15G143800	0.854407	0.527543	2.52072e-07	1.91197e-06
greenyellow	GLYMA_16G165800	0.867984	0.660904	7.84283e-12	1.31258e-10
greenyellow	GLYMA_16G205200	0.904856	0.566025	2.01059e-08	1.84294e-07
greenyellow	GLYMA_17G016300	0.871338	0.659293	9.17523e-12	1.52191e-10
greenyellow	GLYMA_17G096600	0.893543	0.751074	1.89872e-16	6.72999e-15
greenyellow	GLYMA_19G017200	0.875377	0.767251	1.72534e-17	7.18018e-16
green	GLYMA_01G036000	0.81464	0.822899	7.83922e-22	7.23536e-20
green	GLYMA_01G130000	0.896226	0.806192	2.20842e-20	1.52496e-18
green	GLYMA_01G184600	0.836567	0.773371	6.61605e-18	2.93689e-16
green	GLYMA_01G223300	0.854538	0.797947	1.02042e-19	5.73035e-18
green	GLYMA_02G030900	0.923196	0.864134	3.569e-26	1.0397e-23
green	GLYMA_02G096800	0.881706	0.845663	4.50794e-24	7.20382e-22
green	GLYMA_02G108300	0.861185	0.818027	2.14938e-21	1.82151e-19
green	GLYMA_02G131700	0.87224	0.826235	3.8592e-22	3.70881e-20
green	GLYMA_02G132100	0.881232	0.834217	6.64969e-23	7.55956e-21
green	GLYMA_02G279700	0.875189	0.869994	6.6139e-27	2.80249e-24
green	GLYMA_02G302500	0.80771	0.730406	3.15438e-15	8.9924e-14
green	GLYMA_02G303800	0.882707	0.842345	1.00539e-23	1.44188e-21
green	GLYMA_03G098300	0.800069	0.732788	2.31234e-15	6.6943e-14
green	GLYMA_03G159000	0.809877	0.729798	3.41287e-15	9.58277e-14
green	GLYMA_03G162900	0.86526	0.86006	1.10039e-25	2.56445e-23
green	GLYMA_03G167900	0.840161	0.861307	7.82613e-26	1.97176e-23
green	GLYMA_03G171100	0.811901	0.747705	3.05822e-16	1.03292e-14
green	GLYMA_03G181000	0.861188	0.84121	1.31721e-23	1.72944e-21
green	GLYMA_03G191100	0.842938	0.805552	2.49337e-20	1.67217e-18
green	GLYMA_03G231500	0.882147	0.816684	2.82321e-21	2.34982e-19
green	GLYMA_03G232700	0.84157	0.752426	1.56493e-16	5.63252e-15
green	GLYMA_04G036400	0.886442	0.798059	9.99909e-20	5.68363e-18
green	GLYMA_04G050500	0.892513	0.84723	3.06631e-24	5.10432e-22
green	GLYMA_04G052000	0.896867	0.833424	7.95304e-23	8.82598e-21
green	GLYMA_04G054400	0.865721	0.840091	1.7156e-23	2.22122e-21
green	GLYMA_04G062200	0.911601	0.869296	8.11955e-27	3.29089e-24
green	GLYMA_04G169500	0.831391	0.799626	7.51536e-20	4.40617e-18
green	GLYMA_04G220900	0.912649	0.867052	1.55709e-26	5.376e-24
green	GLYMA_05G003900	0.841735	0.799814	7.26019e-20	4.3108e-18
green	GLYMA_05G077100	0.812806	0.758832	6.1541e-17	2.30396e-15
green	GLYMA_05G149900	0.922389	0.902331	1.04224e-31	2.11251e-28
green	GLYMA_05G202000	0.874459	0.871116	4.74573e-27	2.10665e-24
green	GLYMA_06G023400	0.826099	0.809838	1.09636e-20	7.80175e-19
green	GLYMA_06G054700	0.870042	0.836697	3.77771e-23	4.4577e-21
green	GLYMA_06G067900	0.803866	0.77807	3.10558e-18	1.44031e-16
green	GLYMA_06G068000	0.83989	0.802673	4.28176e-20	2.64335e-18
green	GLYMA_06G074300	0.944623	0.866212	1.98123e-26	6.36861e-24
green	GLYMA_06G107300	0.836631	0.794817	1.79098e-19	9.8209e-18
green	GLYMA_06G186300	0.887639	0.872325	3.30652e-27	1.54117e-24
green	GLYMA_06G202200	0.906309	0.842871	8.86512e-24	1.30843e-21
green	GLYMA_06G304900	0.833147	0.813249	5.61622e-21	4.31459e-19
green	GLYMA_07G039900	0.883725	0.868801	9.3831e-27	3.64455e-24
green	GLYMA_07G099300	0.8316	0.820752	1.22719e-21	1.11066e-19
green	GLYMA_07G200200	0.969891	0.889115	1.44467e-29	1.49635e-26
green	GLYMA_07G211100	0.855302	0.81641	2.98395e-21	2.46163e-19
green	GLYMA_07G212800	0.849103	0.797631	1.08044e-19	5.99514e-18
green	GLYMA_07G213100	0.955493	0.872414	3.21912e-27	1.54117e-24
green	GLYMA_08G082900	0.915677	0.845617	4.55938e-24	7.20382e-22
green	GLYMA_08G106700	0.813959	0.797957	1.01854e-19	5.73035e-18
green	GLYMA_08G150800	0.822995	0.805552	2.4933e-20	1.67217e-18
green	GLYMA_08G285900	0.852177	0.837001	3.52293e-23	4.21036e-21
green	GLYMA_08G294100	0.865859	0.859837	1.16927e-25	2.59523e-23
green	GLYMA_08G299000	0.842895	0.774163	5.83194e-18	2.62635e-16
green	GLYMA_08G303800	0.946831	0.863813	3.90501e-26	1.07066e-23
green	GLYMA_08G326300	0.835736	0.837223	3.34688e-23	4.10522e-21
green	GLYMA_08G332900	0.901939	0.819031	1.75047e-21	1.55409e-19
green	GLYMA_08G336100	0.804336	0.789476	4.57542e-19	2.39619e-17
green	GLYMA_08G349200	0.883341	0.846931	3.30117e-24	5.39886e-22
green	GLYMA_08G354700	0.925312	0.855736	3.50066e-25	6.79858e-23
green	GLYMA_09G000700	0.856401	0.800078	6.91783e-20	4.13385e-18
green	GLYMA_09G104200	0.931927	0.865501	2.42562e-26	7.5372e-24
green	GLYMA_09G109600	0.856164	0.818224	2.06483e-21	1.79891e-19
green	GLYMA_09G121700	0.845962	0.826596	3.57098e-22	3.50407e-20
green	GLYMA_09G123600	0.855206	0.766874	1.82838e-17	7.54166e-16
green	GLYMA_09G131500	0.853509	0.828626	2.30096e-22	2.33147e-20
green	GLYMA_09G144800	0.844643	0.802176	4.69633e-20	2.88021e-18
green	GLYMA_09G161900	0.824445	0.759959	5.20593e-17	1.96477e-15
green	GLYMA_09G175800	0.892697	0.847533	2.84506e-24	4.82211e-22
green	GLYMA_09G176200	0.845523	0.761062	4.41608e-17	1.70816e-15
green	GLYMA_09G213100	0.92228	0.838979	2.22675e-23	2.84353e-21
green	GLYMA_10G029600	0.882197	0.824638	5.42813e-22	5.06011e-20
green	GLYMA_10G088000	0.856047	0.828499	2.36556e-22	2.37116e-20
green	GLYMA_10G269700	0.91816	0.84146	1.24137e-23	1.67711e-21
green	GLYMA_11G097500	0.850574	0.826821	3.40261e-22	3.37437e-20
green	GLYMA_11G117700	0.813126	0.759458	5.60889e-17	2.10831e-15
green	GLYMA_11G121800	0.870986	0.776802	3.81548e-18	1.75211e-16
green	GLYMA_11G143100	0.925432	0.857235	2.35414e-25	4.66921e-23
green	GLYMA_11G149100	0.860975	0.812864	6.0599e-21	4.55568e-19
green	GLYMA_11G164700	0.811748	0.762808	3.39756e-17	1.34204e-15
green	GLYMA_11G215200	0.828685	0.815677	3.45949e-21	2.78417e-19
green	GLYMA_11G241500	0.856252	0.783915	1.18091e-18	5.82459e-17
green	GLYMA_12G013100	0.872228	0.84288	8.8458e-24	1.30843e-21
green	GLYMA_12G050700	0.910786	0.85503	4.21365e-25	8.01626e-23
green	GLYMA_12G064000	0.843927	0.841276	1.29684e-23	1.72702e-21
green	GLYMA_12G073900	0.887016	0.847637	2.77211e-24	4.78548e-22
green	GLYMA_12G109600	0.86625	0.833156	8.4466e-23	9.15573e-21
green	GLYMA_12G122700	0.831848	0.813233	5.63312e-21	4.31459e-19
green	GLYMA_12G181300	0.82621	0.793554	2.24146e-19	1.2078e-17
green	GLYMA_12G203100	0.807646	0.701055	1.12581e-13	2.54112e-12
green	GLYMA_12G210600	0.942244	0.909214	5.99482e-33	1.86279e-29
green	GLYMA_12G233900	0.807219	0.794381	1.93568e-19	1.05229e-17
green	GLYMA_12G240600	0.821035	0.774133	5.86018e-18	2.62637e-16
green	GLYMA_13G044800	0.958492	0.880452	2.63955e-28	1.75756e-25
green	GLYMA_13G047300	0.801043	0.78051	2.08153e-18	9.90002e-17
green	GLYMA_13G107500	0.882863	0.851282	1.10902e-24	1.97154e-22
green	GLYMA_13G108600	0.876136	0.813306	5.55244e-21	4.31459e-19
green	GLYMA_13G115300	0.924357	0.895577	1.40738e-30	1.87423e-27
green	GLYMA_13G130100	0.928187	0.836022	4.411e-23	5.13991e-21
green	GLYMA_13G176300	0.938462	0.902121	1.13308e-31	2.11251e-28
green	GLYMA_13G298600	0.829491	0.768011	1.53413e-17	6.47113e-16
green	GLYMA_13G309300	0.914321	0.882562	1.32852e-28	1.12586e-25
green	GLYMA_13G309400	0.928629	0.891596	6.01256e-30	7.00614e-27
green	GLYMA_13G321100	0.836103	0.815813	3.36573e-21	2.75222e-19
green	GLYMA_13G353200	0.848749	0.812275	6.80768e-21	5.0366e-19
green	GLYMA_13G355900	0.822661	0.803332	3.7864e-20	2.38492e-18
green	GLYMA_14G054800	0.841211	0.818109	2.11375e-21	1.82151e-19
green	GLYMA_14G084800	0.84358	0.80524	2.64533e-20	1.74892e-18
green	GLYMA_14G096800	0.896659	0.837133	3.41688e-23	4.13664e-21
green	GLYMA_14G197000	0.842861	0.817833	2.236e-21	1.87784e-19
green	GLYMA_14G209400	0.828049	0.739101	9.98806e-16	3.07723e-14
green	GLYMA_14G214800	0.873221	0.843104	8.38361e-24	1.28118e-21
green	GLYMA_15G014400	0.835462	0.748464	2.74844e-16	9.41946e-15
green	GLYMA_15G102800	0.816149	0.784176	1.13024e-18	5.60431e-17
green	GLYMA_15G170300	0.866984	0.802088	4.77332e-20	2.9083e-18
green	GLYMA_15G183000	0.841713	0.800459	6.45013e-20	3.87923e-18
green	GLYMA_15G190500	0.875043	0.810931	8.86096e-21	6.40325e-19
green	GLYMA_15G270200	0.801217	0.729257	3.65983e-15	1.02146e-13
green	GLYMA_16G008700	0.807175	0.797889	1.0312e-19	5.75619e-18
green	GLYMA_16G042000	0.880415	0.826302	3.80411e-22	3.69395e-20
green	GLYMA_16G088000	0.807476	0.730351	3.17684e-15	9.0288e-14
green	GLYMA_16G116200	0.807461	0.740303	8.49034e-16	2.67388e-14
green	GLYMA_16G134000	0.890153	0.802	4.85248e-20	2.93733e-18
green	GLYMA_16G147300	0.870145	0.803814	3.45951e-20	2.19385e-18
green	GLYMA_16G178800	0.903791	0.876552	9.07849e-28	4.96953e-25
green	GLYMA_17G022700	0.812771	0.77061	1.02333e-17	4.49974e-16
green	GLYMA_17G032800	0.827796	0.767928	1.55386e-17	6.52479e-16
green	GLYMA_17G035700	0.84524	0.808672	1.37373e-20	9.70144e-19
green	GLYMA_17G037400	0.872467	0.808596	1.39404e-20	9.77088e-19
green	GLYMA_17G061500	0.82189	0.784991	9.85026e-19	4.91038e-17
green	GLYMA_17G160600	0.878364	0.834364	6.43242e-23	7.40284e-21
green	GLYMA_17G169800	0.827977	0.744224	4.96445e-16	1.62953e-14
green	GLYMA_17G202700	0.969527	0.880746	2.40031e-28	1.72121e-25
green	GLYMA_17G211700	0.875672	0.85282	7.47897e-25	1.36704e-22
green	GLYMA_17G251900	0.895381	0.841937	1.10813e-23	1.56515e-21
green	GLYMA_18G050400	0.817045	0.782298	1.54765e-18	7.51414e-17
green	GLYMA_18G092800	0.868008	0.841701	1.17235e-23	1.60715e-21
green	GLYMA_18G113100	0.816431	0.748312	2.80782e-16	9.55115e-15
green	GLYMA_18G116300	0.821232	0.741568	7.14798e-16	2.26644e-14
green	GLYMA_18G151400	0.865677	0.787137	6.84082e-19	3.48471e-17
green	GLYMA_18G284900	0.855582	0.790045	4.14588e-19	2.1835e-17
green	GLYMA_18G290200	0.831342	0.794363	1.94158e-19	1.05229e-17
green	GLYMA_19G011300	0.808727	0.8052	2.66519e-20	1.74964e-18
green	GLYMA_19G065800	0.894864	0.805101	2.71547e-20	1.77019e-18
green	GLYMA_19G161600	0.867659	0.758239	6.71687e-17	2.50459e-15
green	GLYMA_19G164400	0.907317	0.867952	1.20092e-26	4.47797e-24
green	GLYMA_19G172200	0.867522	0.770189	1.09304e-17	4.7392e-16
green	GLYMA_19G229700	0.921473	0.841825	1.13819e-23	1.58362e-21
green	GLYMA_19G254000	0.805638	0.748414	2.76801e-16	9.45181e-15
green	GLYMA_20G009300	0.821074	0.727271	4.72368e-15	1.29512e-13
green	GLYMA_20G015900	0.900833	0.837554	3.10071e-23	3.90606e-21
green	GLYMA_20G023100	0.901484	0.825736	4.29541e-22	4.0859e-20
green	GLYMA_20G066800	0.91637	0.857453	2.22083e-25	4.60057e-23
green	GLYMA_20G132300	0.860621	0.815669	3.46453e-21	2.78417e-19
green	GLYMA_20G164100	0.846347	0.828988	2.12582e-22	2.17768e-20
green	GLYMA_20G170000	0.869958	0.803159	3.91042e-20	2.4302e-18
midnightblue	GLYMA_01G044100	0.857345	0.623406	2.39586e-10	3.12366e-09
midnightblue	GLYMA_01G211200	0.918904	0.627857	1.63527e-10	2.21248e-09
midnightblue	GLYMA_03G144500	0.815907	0.763459	3.07933e-17	1.23731e-15
midnightblue	GLYMA_03G177400	0.851135	0.603433	1.23749e-09	1.40681e-08
midnightblue	GLYMA_04G021200	0.818619	0.600217	1.59503e-09	1.77433e-08
midnightblue	GLYMA_08G154900	0.853625	0.50887	7.7115e-07	5.32888e-06
midnightblue	GLYMA_08G208700	0.866432	0.619293	3.39164e-10	4.24388e-09
midnightblue	GLYMA_09G187200	0.808821	0.591551	3.11811e-09	3.28813e-08
midnightblue	GLYMA_11G052100	0.915329	0.607341	9.05543e-10	1.05622e-08
midnightblue	GLYMA_11G092000	0.913399	0.538483	1.26815e-07	1.01213e-06
midnightblue	GLYMA_12G018100	0.82861	0.687782	4.93626e-13	1.00912e-11
midnightblue	GLYMA_12G073100	0.890552	0.526197	2.73836e-07	2.06529e-06
midnightblue	GLYMA_13G111700	0.868089	0.546762	7.41758e-08	6.19039e-07
midnightblue	GLYMA_13G258300	0.804381	0.633865	9.67119e-11	1.35368e-09
midnightblue	GLYMA_17G064600	0.842191	0.671332	2.77527e-12	4.9848e-11
midnightblue	GLYMA_17G112900	0.84037	0.519348	4.15169e-07	3.03784e-06
midnightblue	GLYMA_19G044900	0.894486	0.627023	1.75737e-10	2.36395e-09
midnightblue	GLYMA_19G219100	0.81231	0.659563	8.93733e-12	1.48509e-10
yellow	GLYMA_01G002000	0.848289	0.620433	3.0819e-10	3.90877e-09
yellow	GLYMA_01G083000	0.830467	0.612424	5.99365e-10	7.20939e-09
yellow	GLYMA_01G105000	0.837793	0.557495	3.62074e-08	3.1812e-07
yellow	GLYMA_02G017100	0.849482	0.525742	2.81597e-07	2.11868e-06
yellow	GLYMA_02G074000	0.835429	0.645907	3.25844e-11	4.9471e-10
yellow	GLYMA_03G133300	0.833649	0.644825	3.60031e-11	5.42858e-10
yellow	GLYMA_04G021000	0.864959	0.53844	1.27167e-07	1.01407e-06
yellow	GLYMA_04G103900	0.814515	0.576138	9.79222e-09	9.45939e-08
yellow	GLYMA_05G219900	0.848125	0.503818	1.03192e-06	6.90563e-06
yellow	GLYMA_06G011700	0.909789	0.511298	6.69333e-07	4.70198e-06
yellow	GLYMA_06G021200	0.823838	0.621019	2.93311e-10	3.74042e-09
yellow	GLYMA_06G063500	0.825126	0.620285	3.12045e-10	3.94692e-09
yellow	GLYMA_06G125800	0.809274	0.593694	2.64654e-09	2.83329e-08
yellow	GLYMA_06G169400	0.843905	0.580266	7.2495e-09	7.18934e-08
yellow	GLYMA_06G275400	0.872792	0.581403	6.66822e-09	6.63406e-08
yellow	GLYMA_07G089300	0.894466	0.567801	1.77506e-08	1.64321e-07
yellow	GLYMA_08G098500	0.805898	0.53095	2.04042e-07	1.57457e-06
yellow	GLYMA_09G231900	0.940709	0.538932	1.23221e-07	9.87673e-07
yellow	GLYMA_10G000300	0.865771	0.530952	2.04016e-07	1.57457e-06
yellow	GLYMA_10G028900	0.897136	0.529678	2.20858e-07	1.69173e-06
yellow	GLYMA_11G014700	0.936797	0.509285	7.52798e-07	5.2292e-06
yellow	GLYMA_11G154700	0.864015	0.622872	2.50729e-10	3.24361e-09
yellow	GLYMA_12G193000	0.832173	0.586377	4.60917e-09	4.70095e-08
yellow	GLYMA_13G091200	0.832399	0.516969	4.78698e-07	3.4727e-06
yellow	GLYMA_13G119500	0.812486	0.559909	3.0706e-08	2.73653e-07
yellow	GLYMA_13G126200	0.87127	0.520548	3.86215e-07	2.83935e-06
yellow	GLYMA_13G199300	0.827754	0.680321	1.09533e-12	2.08807e-11
yellow	GLYMA_13G231500	0.802367	0.539706	1.17261e-07	9.43146e-07
yellow	GLYMA_14G012900	0.902879	0.577666	8.7653e-09	8.51147e-08
yellow	GLYMA_14G219100	0.809199	0.509187	7.57095e-07	5.25513e-06
yellow	GLYMA_15G055500	0.862628	0.584471	5.3137e-09	5.36086e-08
yellow	GLYMA_15G128000	0.814161	0.60624	9.89214e-10	1.14268e-08
yellow	GLYMA_15G130500	0.859135	0.542158	1.00124e-07	8.1445e-07
yellow	GLYMA_16G020700	0.906396	0.510897	6.85213e-07	4.80629e-06
yellow	GLYMA_16G204300	0.83053	0.542265	9.94397e-08	8.10549e-07
yellow	GLYMA_17G090900	0.833261	0.611062	6.69928e-10	7.98602e-09
yellow	GLYMA_17G145100	0.894636	0.501002	1.21136e-06	7.9917e-06
yellow	GLYMA_17G174500	0.905367	0.599299	1.71413e-09	1.88878e-08
yellow	GLYMA_18G021700	0.87125	0.577679	8.75697e-09	8.51147e-08
yellow	GLYMA_18G024600	0.885998	0.608297	8.38372e-10	9.85536e-09
yellow	GLYMA_19G097700	0.80011	0.623047	2.47017e-10	3.21157e-09
yellow	GLYMA_19G166500	0.896716	0.593728	2.63963e-09	2.8316e-08
yellow	GLYMA_19G177600	0.934493	0.621298	2.86501e-10	3.66863e-09
yellow	GLYMA_19G228700	0.873951	0.614088	5.2283e-10	6.35439e-09
yellow	GLYMA_19G242800	0.890213	0.671595	2.70214e-12	4.87222e-11
black	GLYMA_01G049400	0.876596	-0.736559	1.4045e-15	4.23713e-14
black	GLYMA_01G098700	0.825083	-0.769624	1.19401e-17	5.12927e-16
black	GLYMA_01G124500	0.818321	-0.781886	1.65741e-18	7.92328e-17
black	GLYMA_01G167200	0.84201	-0.785061	9.73564e-19	4.87934e-17
black	GLYMA_01G203400	0.817607	-0.669624	3.29956e-12	5.85875e-11
black	GLYMA_01G215100	0.884699	-0.725509	5.9127e-15	1.59763e-13
black	GLYMA_02G026100	0.804635	-0.590635	3.34298e-09	3.51334e-08
black	GLYMA_02G128000	0.914456	-0.790853	3.60228e-19	1.90798e-17
black	GLYMA_02G146900	0.842358	-0.788905	5.05015e-19	2.60097e-17
black	GLYMA_02G192300	0.92965	-0.805699	2.42493e-20	1.65002e-18
black	GLYMA_02G237100	0.853112	-0.683306	7.98518e-13	1.57374e-11
black	GLYMA_02G241000	0.830112	-0.774415	5.60184e-18	2.53497e-16
black	GLYMA_02G241200	0.867443	-0.867199	1.49253e-26	5.35131e-24
black	GLYMA_02G255200	0.891814	-0.720943	1.0495e-14	2.77152e-13
black	GLYMA_02G278300	0.864766	-0.728489	4.04074e-15	1.12441e-13
black	GLYMA_03G063000	0.813151	-0.654604	1.44068e-11	2.32756e-10
black	GLYMA_03G084000	0.828203	-0.71609	1.9077e-14	4.78054e-13
black	GLYMA_03G101000	0.821039	-0.716301	1.85916e-14	4.67146e-13
black	GLYMA_03G202400	0.8172	-0.674297	2.0497e-12	3.7573e-11
black	GLYMA_04G050200	0.912823	-0.82123	1.11133e-21	1.01567e-19
black	GLYMA_04G092600	0.838345	-0.8321	1.06978e-22	1.14626e-20
black	GLYMA_04G216100	0.847941	-0.663237	6.23873e-12	1.05933e-10
black	GLYMA_05G068400	0.856678	-0.743944	5.15993e-16	1.68185e-14
black	GLYMA_05G082200	0.859289	-0.748288	2.8176e-16	9.55115e-15
black	GLYMA_05G138700	0.910508	-0.77253	7.56148e-18	3.34067e-16
black	GLYMA_05G166900	0.811148	-0.657052	1.13942e-11	1.86672e-10
black	GLYMA_05G195900	0.833064	-0.760231	4.99969e-17	1.91013e-15
black	GLYMA_05G214300	0.815493	-0.767753	1.59657e-17	6.67411e-16
black	GLYMA_05G222500	0.90267	-0.799677	7.44469e-20	4.39237e-18
black	GLYMA_05G233300	0.820694	-0.673898	2.13546e-12	3.88803e-11
black	GLYMA_05G241900	0.85953	-0.762821	3.39096e-17	1.34204e-15
black	GLYMA_05G245300	0.948049	-0.884116	7.94485e-29	7.40619e-26
black	GLYMA_06G061000	0.803429	-0.813152	5.72459e-21	4.33859e-19
black	GLYMA_06G067300	0.875082	-0.805431	2.55142e-20	1.69888e-18
black	GLYMA_06G081800	0.828525	-0.700885	1.14793e-13	2.57855e-12
black	GLYMA_06G136600	0.894038	-0.896618	9.53302e-31	1.48111e-27
black	GLYMA_06G166100	0.94802	-0.813221	5.64665e-21	4.31459e-19
black	GLYMA_06G196600	0.860579	-0.717938	1.52164e-14	3.8969e-13
black	GLYMA_06G235100	0.822418	-0.66652	4.50547e-12	7.86517e-11
black	GLYMA_06G297300	0.907079	-0.837495	3.14292e-23	3.90645e-21
black	GLYMA_07G032900	0.837602	-0.789441	4.60333e-19	2.39733e-17
black	GLYMA_07G085800	0.803158	-0.619569	3.31423e-10	4.16379e-09
black	GLYMA_07G101600	0.938354	-0.857363	2.27494e-25	4.61022e-23
black	GLYMA_07G132000	0.804706	-0.689148	4.2552e-13	8.81775e-12
black	GLYMA_07G134800	0.826804	-0.831134	1.32583e-22	1.40447e-20
black	GLYMA_07G208700	0.819661	-0.725329	6.04912e-15	1.62977e-13
black	GLYMA_07G227700	0.874326	-0.761254	4.29096e-17	1.68778e-15
black	GLYMA_07G229100	0.92799	-0.787597	6.32336e-19	3.23881e-17
black	GLYMA_07G258100	0.889491	-0.736754	1.36855e-15	4.14209e-14
black	GLYMA_08G003500	0.859372	-0.726659	5.10814e-15	1.39643e-13
black	GLYMA_08G014200	0.870297	-0.766202	2.02731e-17	8.28884e-16
black	GLYMA_08G017300	0.830132	-0.806782	1.9738e-20	1.37312e-18
black	GLYMA_08G049900	0.919188	-0.833185	8.39012e-23	9.15573e-21
black	GLYMA_08G052700	0.938238	-0.857746	2.05417e-25	4.35203e-23
black	GLYMA_08G093900	0.924993	-0.818049	2.13989e-21	1.82151e-19
black	GLYMA_08G178800	0.842343	-0.698144	1.56756e-13	3.45455e-12
black	GLYMA_08G209300	0.914394	-0.91325	1.00855e-33	9.40173e-30
black	GLYMA_08G212300	0.853508	-0.735074	1.71097e-15	5.04736e-14
black	GLYMA_08G241600	0.879915	-0.73928	9.75065e-16	3.01979e-14
black	GLYMA_08G299900	0.871644	-0.814613	4.28099e-21	3.41089e-19
black	GLYMA_09G007000	0.909869	-0.79854	9.16271e-20	5.27252e-18
black	GLYMA_09G009100	0.82853	-0.712072	3.09973e-14	7.5643e-13
black	GLYMA_09G013000	0.813288	-0.641195	5.01619e-11	7.36392e-10
black	GLYMA_09G020800	0.910038	-0.769802	1.16121e-17	5.01147e-16
black	GLYMA_09G041200	0.950535	-0.829448	1.92265e-22	1.99143e-20
black	GLYMA_10G212300	0.930521	-0.859905	1.14778e-25	2.59523e-23
black	GLYMA_10G213200	0.862859	-0.748937	2.57107e-16	8.90985e-15
black	GLYMA_10G231800	0.800254	-0.745524	4.14628e-16	1.3755e-14
black	GLYMA_10G251500	0.846067	-0.697824	1.62525e-13	3.56484e-12
black	GLYMA_10G290100	0.902586	-0.876578	9.00403e-28	4.96953e-25
black	GLYMA_11G075100	0.939814	-0.818418	1.98458e-21	1.74531e-19
black	GLYMA_11G076100	0.905173	-0.861955	6.54736e-26	1.6954e-23
black	GLYMA_11G136600	0.88557	-0.724159	7.0145e-15	1.879e-13
black	GLYMA_11G139300	0.83486	-0.813659	5.17675e-21	4.08963e-19
black	GLYMA_11G166500	0.815971	-0.732475	2.40891e-15	6.95229e-14
black	GLYMA_11G176200	0.868205	-0.695438	2.12495e-13	4.60669e-12
black	GLYMA_11G235300	0.830542	-0.761063	4.41564e-17	1.70816e-15
black	GLYMA_12G062900	0.813134	-0.675292	1.85003e-12	3.42181e-11
black	GLYMA_13G009300	0.963616	-0.843737	7.19717e-24	1.1182e-21
black	GLYMA_13G050300	0.899428	-0.863868	3.84523e-26	1.07066e-23
black	GLYMA_13G152300	0.926343	-0.778645	2.82758e-18	1.31793e-16
black	GLYMA_13G163900	0.819234	-0.634408	9.2173e-11	1.29403e-09
black	GLYMA_13G191900	0.937816	-0.78308	1.3582e-18	6.66375e-17
black	GLYMA_13G211800	0.954392	-0.860915	8.71373e-26	2.13762e-23
black	GLYMA_13G215000	0.839104	-0.649813	2.26575e-11	3.53791e-10
black	GLYMA_13G227900	0.855926	-0.635885	8.08474e-11	1.14712e-09
black	GLYMA_13G250900	0.801491	-0.724257	6.92814e-15	1.86121e-13
black	GLYMA_13G279200	0.898239	-0.866802	1.67305e-26	5.57006e-24
black	GLYMA_13G281900	0.830237	-0.776767	3.83719e-18	1.75344e-16
black	GLYMA_13G336300	0.955852	-0.860295	1.03235e-25	2.46759e-23
black	GLYMA_13G349300	0.865092	-0.811648	7.7002e-21	5.65207e-19
black	GLYMA_13G362300	0.835045	-0.853435	6.38219e-25	1.18989e-22
black	GLYMA_14G015700	0.865395	-0.737019	1.32085e-15	4.01073e-14
black	GLYMA_14G016600	0.871301	-0.791794	3.0557e-19	1.62773e-17
black	GLYMA_14G036300	0.895011	-0.797548	1.09692e-19	6.05057e-18
black	GLYMA_14G061300	0.849978	-0.681318	9.86048e-13	1.91499e-11
black	GLYMA_14G083000	0.838457	-0.80491	2.81513e-20	1.8224e-18
black	GLYMA_14G206100	0.869519	-0.85124	1.12092e-24	1.97154e-22
black	GLYMA_14G210600	0.970725	-0.879059	4.12359e-28	2.56268e-25
black	GLYMA_14G222700	0.845842	-0.81253	6.47356e-21	4.82772e-19
black	GLYMA_15G030100	0.81384	-0.689145	4.25658e-13	8.81775e-12
black	GLYMA_15G111400	0.917488	-0.842816	8.98299e-24	1.30843e-21
black	GLYMA_15G171000	0.835377	-0.805882	2.34234e-20	1.60554e-18
black	GLYMA_15G229400	0.891617	-0.720798	1.06861e-14	2.814e-13
black	GLYMA_16G130500	0.81222	-0.72995	3.34622e-15	9.45257e-14
black	GLYMA_16G153000	0.819605	-0.681945	9.22688e-13	1.80321e-11
black	GLYMA_17G127300	0.81585	-0.697504	1.6851e-13	3.6788e-12
black	GLYMA_17G132200	0.854392	-0.709374	4.27453e-14	1.01651e-12
black	GLYMA_17G150100	0.842086	-0.676502	1.63228e-12	3.03715e-11
black	GLYMA_17G152800	0.888533	-0.911138	2.59031e-33	1.20734e-29
black	GLYMA_17G157400	0.809845	-0.611684	6.36793e-10	7.61049e-09
black	GLYMA_17G201000	0.910696	-0.82991	1.73726e-22	1.81963e-20
black	GLYMA_17G211900	0.834341	-0.688633	4.50075e-13	9.2823e-12
black	GLYMA_18G037900	0.950207	-0.7821	1.59954e-18	7.72587e-17
black	GLYMA_18G044200	0.981712	-0.865051	2.75563e-26	8.28644e-24
black	GLYMA_18G067500	0.80627	-0.881081	2.1541e-28	1.67338e-25
black	GLYMA_18G180500	0.826363	-0.663291	6.20548e-12	1.05723e-10
black	GLYMA_18G231300	0.829331	-0.693788	2.55378e-13	5.46018e-12
black	GLYMA_18G239900	0.870396	-0.735983	1.51646e-15	4.53092e-14
black	GLYMA_18G260500	0.906955	-0.876374	9.59574e-28	4.96953e-25
black	GLYMA_18G263600	0.915539	-0.820168	1.38488e-21	1.24133e-19
black	GLYMA_18G278100	0.901379	-0.715299	2.10046e-14	5.22147e-13
black	GLYMA_18G280700	0.803124	-0.590569	3.35975e-09	3.52699e-08
black	GLYMA_19G035800	0.931929	-0.825079	4.94217e-22	4.65363e-20
black	GLYMA_19G047800	0.808068	-0.686788	5.49725e-13	1.10921e-11
black	GLYMA_19G063100	0.895709	-0.833576	7.68475e-23	8.63099e-21
black	GLYMA_19G102400	0.828898	-0.663925	5.82933e-12	9.95256e-11
black	GLYMA_20G102600	0.802824	-0.684374	7.12492e-13	1.41617e-11
black	GLYMA_20G115900	0.883969	-0.810725	9.22534e-21	6.61528e-19
black	GLYMA_20G142000	0.856753	-0.735917	1.52982e-15	4.55623e-14
black	GLYMA_20G200700	0.831337	-0.699607	1.328e-13	2.96164e-12
black	GLYMA_20G203000	0.844918	-0.762956	3.32265e-17	1.32367e-15
red	GLYMA_03G130300	0.880322	-0.505003	9.64179e-07	6.49897e-06
red	GLYMA_03G145500	0.809011	-0.576653	9.43414e-09	9.12293e-08
red	GLYMA_04G239900	0.800882	-0.513759	5.79135e-07	4.13377e-06
red	GLYMA_05G007600	0.879427	-0.527738	2.49051e-07	1.8906e-06
red	GLYMA_06G189900	0.87602	-0.568732	1.66226e-08	1.54956e-07
red	GLYMA_07G091800	0.817833	-0.538865	1.23753e-07	9.91087e-07
red	GLYMA_08G255200	0.8283	-0.543557	9.14463e-08	7.51068e-07
red	GLYMA_10G200100	0.865845	-0.544968	8.3421e-08	6.89406e-07
red	GLYMA_13G326500	0.864162	-0.509998	7.22166e-07	5.04636e-06
red	GLYMA_14G031200	0.908591	-0.514487	5.54743e-07	3.97793e-06
red	GLYMA_15G098100	0.866335	-0.510337	7.07986e-07	4.95856e-06
red	GLYMA_17G113500	0.870836	-0.500108	1.27422e-06	8.37678e-06
red	GLYMA_20G206300	0.8654	-0.51228	6.31854e-07	4.46223e-06
red	GLYMA_20G232600	0.86045	-0.516014	5.06725e-07	3.66746e-06
darkred	GLYMA_17G111400	0.80236	-0.524362	3.06414e-07	2.29429e-06

## Sheet: Data Processing
Module	GeneID	kME	GS	P_GS	FDR_GS
black	GLYMA_01G049400	0.876596	-0.736559	1.4045e-15	4.23713e-14
black	GLYMA_01G098700	0.825083	-0.769624	1.19401e-17	5.12927e-16
black	GLYMA_01G124500	0.818321	-0.781886	1.65741e-18	7.92328e-17
black	GLYMA_01G167200	0.84201	-0.785061	9.73564e-19	4.87934e-17
black	GLYMA_01G203400	0.817607	-0.669624	3.29956e-12	5.85875e-11
black	GLYMA_01G215100	0.884699	-0.725509	5.9127e-15	1.59763e-13
black	GLYMA_02G026100	0.804635	-0.590635	3.34298e-09	3.51334e-08
black	GLYMA_02G128000	0.914456	-0.790853	3.60228e-19	1.90798e-17
black	GLYMA_02G146900	0.842358	-0.788905	5.05015e-19	2.60097e-17
black	GLYMA_02G192300	0.92965	-0.805699	2.42493e-20	1.65002e-18
black	GLYMA_02G237100	0.853112	-0.683306	7.98518e-13	1.57374e-11
black	GLYMA_02G241000	0.830112	-0.774415	5.60184e-18	2.53497e-16
black	GLYMA_02G241200	0.867443	-0.867199	1.49253e-26	5.35131e-24
black	GLYMA_02G255200	0.891814	-0.720943	1.0495e-14	2.77152e-13
black	GLYMA_02G278300	0.864766	-0.728489	4.04074e-15	1.12441e-13
black	GLYMA_03G063000	0.813151	-0.654604	1.44068e-11	2.32756e-10
black	GLYMA_03G084000	0.828203	-0.71609	1.9077e-14	4.78054e-13
black	GLYMA_03G101000	0.821039	-0.716301	1.85916e-14	4.67146e-13
black	GLYMA_03G202400	0.8172	-0.674297	2.0497e-12	3.7573e-11
black	GLYMA_04G050200	0.912823	-0.82123	1.11133e-21	1.01567e-19
black	GLYMA_04G092600	0.838345	-0.8321	1.06978e-22	1.14626e-20
black	GLYMA_04G216100	0.847941	-0.663237	6.23873e-12	1.05933e-10
black	GLYMA_05G068400	0.856678	-0.743944	5.15993e-16	1.68185e-14
black	GLYMA_05G082200	0.859289	-0.748288	2.8176e-16	9.55115e-15
black	GLYMA_05G138700	0.910508	-0.77253	7.56148e-18	3.34067e-16
black	GLYMA_05G166900	0.811148	-0.657052	1.13942e-11	1.86672e-10
black	GLYMA_05G195900	0.833064	-0.760231	4.99969e-17	1.91013e-15
black	GLYMA_05G214300	0.815493	-0.767753	1.59657e-17	6.67411e-16
black	GLYMA_05G222500	0.90267	-0.799677	7.44469e-20	4.39237e-18
black	GLYMA_05G233300	0.820694	-0.673898	2.13546e-12	3.88803e-11
black	GLYMA_05G241900	0.85953	-0.762821	3.39096e-17	1.34204e-15
black	GLYMA_05G245300	0.948049	-0.884116	7.94485e-29	7.40619e-26
black	GLYMA_06G061000	0.803429	-0.813152	5.72459e-21	4.33859e-19
black	GLYMA_06G067300	0.875082	-0.805431	2.55142e-20	1.69888e-18
black	GLYMA_06G081800	0.828525	-0.700885	1.14793e-13	2.57855e-12
black	GLYMA_06G136600	0.894038	-0.896618	9.53302e-31	1.48111e-27
black	GLYMA_06G166100	0.94802	-0.813221	5.64665e-21	4.31459e-19
black	GLYMA_06G196600	0.860579	-0.717938	1.52164e-14	3.8969e-13
black	GLYMA_06G235100	0.822418	-0.66652	4.50547e-12	7.86517e-11
black	GLYMA_06G297300	0.907079	-0.837495	3.14292e-23	3.90645e-21
black	GLYMA_07G032900	0.837602	-0.789441	4.60333e-19	2.39733e-17
black	GLYMA_07G085800	0.803158	-0.619569	3.31423e-10	4.16379e-09
black	GLYMA_07G101600	0.938354	-0.857363	2.27494e-25	4.61022e-23
black	GLYMA_07G132000	0.804706	-0.689148	4.2552e-13	8.81775e-12
black	GLYMA_07G134800	0.826804	-0.831134	1.32583e-22	1.40447e-20
black	GLYMA_07G208700	0.819661	-0.725329	6.04912e-15	1.62977e-13
black	GLYMA_07G227700	0.874326	-0.761254	4.29096e-17	1.68778e-15
black	GLYMA_07G229100	0.92799	-0.787597	6.32336e-19	3.23881e-17
black	GLYMA_07G258100	0.889491	-0.736754	1.36855e-15	4.14209e-14
black	GLYMA_08G003500	0.859372	-0.726659	5.10814e-15	1.39643e-13
black	GLYMA_08G014200	0.870297	-0.766202	2.02731e-17	8.28884e-16
black	GLYMA_08G017300	0.830132	-0.806782	1.9738e-20	1.37312e-18
black	GLYMA_08G049900	0.919188	-0.833185	8.39012e-23	9.15573e-21
black	GLYMA_08G052700	0.938238	-0.857746	2.05417e-25	4.35203e-23
black	GLYMA_08G093900	0.924993	-0.818049	2.13989e-21	1.82151e-19
black	GLYMA_08G178800	0.842343	-0.698144	1.56756e-13	3.45455e-12
black	GLYMA_08G209300	0.914394	-0.91325	1.00855e-33	9.40173e-30
black	GLYMA_08G212300	0.853508	-0.735074	1.71097e-15	5.04736e-14
black	GLYMA_08G241600	0.879915	-0.73928	9.75065e-16	3.01979e-14
black	GLYMA_08G299900	0.871644	-0.814613	4.28099e-21	3.41089e-19
black	GLYMA_09G007000	0.909869	-0.79854	9.16271e-20	5.27252e-18
black	GLYMA_09G009100	0.82853	-0.712072	3.09973e-14	7.5643e-13
black	GLYMA_09G013000	0.813288	-0.641195	5.01619e-11	7.36392e-10
black	GLYMA_09G020800	0.910038	-0.769802	1.16121e-17	5.01147e-16
black	GLYMA_09G041200	0.950535	-0.829448	1.92265e-22	1.99143e-20
black	GLYMA_10G212300	0.930521	-0.859905	1.14778e-25	2.59523e-23
black	GLYMA_10G213200	0.862859	-0.748937	2.57107e-16	8.90985e-15
black	GLYMA_10G231800	0.800254	-0.745524	4.14628e-16	1.3755e-14
black	GLYMA_10G251500	0.846067	-0.697824	1.62525e-13	3.56484e-12
black	GLYMA_10G290100	0.902586	-0.876578	9.00403e-28	4.96953e-25
black	GLYMA_11G075100	0.939814	-0.818418	1.98458e-21	1.74531e-19
black	GLYMA_11G076100	0.905173	-0.861955	6.54736e-26	1.6954e-23
black	GLYMA_11G136600	0.88557	-0.724159	7.0145e-15	1.879e-13
black	GLYMA_11G139300	0.83486	-0.813659	5.17675e-21	4.08963e-19
black	GLYMA_11G166500	0.815971	-0.732475	2.40891e-15	6.95229e-14
black	GLYMA_11G176200	0.868205	-0.695438	2.12495e-13	4.60669e-12
black	GLYMA_11G235300	0.830542	-0.761063	4.41564e-17	1.70816e-15
black	GLYMA_12G062900	0.813134	-0.675292	1.85003e-12	3.42181e-11
black	GLYMA_13G009300	0.963616	-0.843737	7.19717e-24	1.1182e-21
black	GLYMA_13G050300	0.899428	-0.863868	3.84523e-26	1.07066e-23
black	GLYMA_13G152300	0.926343	-0.778645	2.82758e-18	1.31793e-16
black	GLYMA_13G163900	0.819234	-0.634408	9.2173e-11	1.29403e-09
black	GLYMA_13G191900	0.937816	-0.78308	1.3582e-18	6.66375e-17
black	GLYMA_13G211800	0.954392	-0.860915	8.71373e-26	2.13762e-23
black	GLYMA_13G215000	0.839104	-0.649813	2.26575e-11	3.53791e-10
black	GLYMA_13G227900	0.855926	-0.635885	8.08474e-11	1.14712e-09
black	GLYMA_13G250900	0.801491	-0.724257	6.92814e-15	1.86121e-13
black	GLYMA_13G279200	0.898239	-0.866802	1.67305e-26	5.57006e-24
black	GLYMA_13G281900	0.830237	-0.776767	3.83719e-18	1.75344e-16
black	GLYMA_13G336300	0.955852	-0.860295	1.03235e-25	2.46759e-23
black	GLYMA_13G349300	0.865092	-0.811648	7.7002e-21	5.65207e-19
black	GLYMA_13G362300	0.835045	-0.853435	6.38219e-25	1.18989e-22
black	GLYMA_14G015700	0.865395	-0.737019	1.32085e-15	4.01073e-14
black	GLYMA_14G016600	0.871301	-0.791794	3.0557e-19	1.62773e-17
black	GLYMA_14G036300	0.895011	-0.797548	1.09692e-19	6.05057e-18
black	GLYMA_14G061300	0.849978	-0.681318	9.86048e-13	1.91499e-11
black	GLYMA_14G083000	0.838457	-0.80491	2.81513e-20	1.8224e-18
black	GLYMA_14G206100	0.869519	-0.85124	1.12092e-24	1.97154e-22
black	GLYMA_14G210600	0.970725	-0.879059	4.12359e-28	2.56268e-25
black	GLYMA_14G222700	0.845842	-0.81253	6.47356e-21	4.82772e-19
black	GLYMA_15G030100	0.81384	-0.689145	4.25658e-13	8.81775e-12
black	GLYMA_15G111400	0.917488	-0.842816	8.98299e-24	1.30843e-21
black	GLYMA_15G171000	0.835377	-0.805882	2.34234e-20	1.60554e-18
black	GLYMA_15G229400	0.891617	-0.720798	1.06861e-14	2.814e-13
black	GLYMA_16G130500	0.81222	-0.72995	3.34622e-15	9.45257e-14
black	GLYMA_16G153000	0.819605	-0.681945	9.22688e-13	1.80321e-11
black	GLYMA_17G127300	0.81585	-0.697504	1.6851e-13	3.6788e-12
black	GLYMA_17G132200	0.854392	-0.709374	4.27453e-14	1.01651e-12
black	GLYMA_17G150100	0.842086	-0.676502	1.63228e-12	3.03715e-11
black	GLYMA_17G152800	0.888533	-0.911138	2.59031e-33	1.20734e-29
black	GLYMA_17G157400	0.809845	-0.611684	6.36793e-10	7.61049e-09
black	GLYMA_17G201000	0.910696	-0.82991	1.73726e-22	1.81963e-20
black	GLYMA_17G211900	0.834341	-0.688633	4.50075e-13	9.2823e-12
black	GLYMA_18G037900	0.950207	-0.7821	1.59954e-18	7.72587e-17
black	GLYMA_18G044200	0.981712	-0.865051	2.75563e-26	8.28644e-24
black	GLYMA_18G067500	0.80627	-0.881081	2.1541e-28	1.67338e-25
black	GLYMA_18G180500	0.826363	-0.663291	6.20548e-12	1.05723e-10
black	GLYMA_18G231300	0.829331	-0.693788	2.55378e-13	5.46018e-12
black	GLYMA_18G239900	0.870396	-0.735983	1.51646e-15	4.53092e-14
black	GLYMA_18G260500	0.906955	-0.876374	9.59574e-28	4.96953e-25
black	GLYMA_18G263600	0.915539	-0.820168	1.38488e-21	1.24133e-19
black	GLYMA_18G278100	0.901379	-0.715299	2.10046e-14	5.22147e-13
black	GLYMA_18G280700	0.803124	-0.590569	3.35975e-09	3.52699e-08
black	GLYMA_19G035800	0.931929	-0.825079	4.94217e-22	4.65363e-20
black	GLYMA_19G047800	0.808068	-0.686788	5.49725e-13	1.10921e-11
black	GLYMA_19G063100	0.895709	-0.833576	7.68475e-23	8.63099e-21
black	GLYMA_19G102400	0.828898	-0.663925	5.82933e-12	9.95256e-11
black	GLYMA_20G102600	0.802824	-0.684374	7.12492e-13	1.41617e-11
black	GLYMA_20G115900	0.883969	-0.810725	9.22534e-21	6.61528e-19
black	GLYMA_20G142000	0.856753	-0.735917	1.52982e-15	4.55623e-14
black	GLYMA_20G200700	0.831337	-0.699607	1.328e-13	2.96164e-12
black	GLYMA_20G203000	0.844918	-0.762956	3.32265e-17	1.32367e-15
cyan	GLYMA_02G071800	0.844136	0.569434	1.58185e-08	1.47756e-07
cyan	GLYMA_02G260100	0.816912	0.508315	7.96429e-07	5.48324e-06
cyan	GLYMA_05G026000	0.802139	0.549118	6.35078e-08	5.37223e-07
cyan	GLYMA_06G163500	0.935601	0.551173	5.54094e-08	4.73009e-07
cyan	GLYMA_13G072900	0.829278	0.648638	2.52881e-11	3.90291e-10
cyan	GLYMA_13G246900	0.883805	0.619303	3.38881e-10	4.24388e-09
cyan	GLYMA_20G133900	0.846975	0.575637	1.01539e-08	9.77837e-08
darkred	GLYMA_17G111400	0.80236	-0.524362	3.06414e-07	2.29429e-06
green	GLYMA_01G036000	0.81464	0.822899	7.83922e-22	7.23536e-20
green	GLYMA_01G130000	0.896226	0.806192	2.20842e-20	1.52496e-18
green	GLYMA_01G184600	0.836567	0.773371	6.61605e-18	2.93689e-16
green	GLYMA_01G223300	0.854538	0.797947	1.02042e-19	5.73035e-18
green	GLYMA_02G030900	0.923196	0.864134	3.569e-26	1.0397e-23
green	GLYMA_02G096800	0.881706	0.845663	4.50794e-24	7.20382e-22
green	GLYMA_02G108300	0.861185	0.818027	2.14938e-21	1.82151e-19
green	GLYMA_02G131700	0.87224	0.826235	3.8592e-22	3.70881e-20
green	GLYMA_02G132100	0.881232	0.834217	6.64969e-23	7.55956e-21
green	GLYMA_02G279700	0.875189	0.869994	6.6139e-27	2.80249e-24
green	GLYMA_02G302500	0.80771	0.730406	3.15438e-15	8.9924e-14
green	GLYMA_02G303800	0.882707	0.842345	1.00539e-23	1.44188e-21
green	GLYMA_03G098300	0.800069	0.732788	2.31234e-15	6.6943e-14
green	GLYMA_03G159000	0.809877	0.729798	3.41287e-15	9.58277e-14
green	GLYMA_03G162900	0.86526	0.86006	1.10039e-25	2.56445e-23
green	GLYMA_03G167900	0.840161	0.861307	7.82613e-26	1.97176e-23
green	GLYMA_03G171100	0.811901	0.747705	3.05822e-16	1.03292e-14
green	GLYMA_03G181000	0.861188	0.84121	1.31721e-23	1.72944e-21
green	GLYMA_03G191100	0.842938	0.805552	2.49337e-20	1.67217e-18
green	GLYMA_03G231500	0.882147	0.816684	2.82321e-21	2.34982e-19
green	GLYMA_03G232700	0.84157	0.752426	1.56493e-16	5.63252e-15
green	GLYMA_04G036400	0.886442	0.798059	9.99909e-20	5.68363e-18
green	GLYMA_04G050500	0.892513	0.84723	3.06631e-24	5.10432e-22
green	GLYMA_04G052000	0.896867	0.833424	7.95304e-23	8.82598e-21
green	GLYMA_04G054400	0.865721	0.840091	1.7156e-23	2.22122e-21
green	GLYMA_04G062200	0.911601	0.869296	8.11955e-27	3.29089e-24
green	GLYMA_04G169500	0.831391	0.799626	7.51536e-20	4.40617e-18
green	GLYMA_04G220900	0.912649	0.867052	1.55709e-26	5.376e-24
green	GLYMA_05G003900	0.841735	0.799814	7.26019e-20	4.3108e-18
green	GLYMA_05G077100	0.812806	0.758832	6.1541e-17	2.30396e-15
green	GLYMA_05G149900	0.922389	0.902331	1.04224e-31	2.11251e-28
green	GLYMA_05G202000	0.874459	0.871116	4.74573e-27	2.10665e-24
green	GLYMA_06G023400	0.826099	0.809838	1.09636e-20	7.80175e-19
green	GLYMA_06G054700	0.870042	0.836697	3.77771e-23	4.4577e-21
green	GLYMA_06G067900	0.803866	0.77807	3.10558e-18	1.44031e-16
green	GLYMA_06G068000	0.83989	0.802673	4.28176e-20	2.64335e-18
green	GLYMA_06G074300	0.944623	0.866212	1.98123e-26	6.36861e-24
green	GLYMA_06G107300	0.836631	0.794817	1.79098e-19	9.8209e-18
green	GLYMA_06G186300	0.887639	0.872325	3.30652e-27	1.54117e-24
green	GLYMA_06G202200	0.906309	0.842871	8.86512e-24	1.30843e-21
green	GLYMA_06G304900	0.833147	0.813249	5.61622e-21	4.31459e-19
green	GLYMA_07G039900	0.883725	0.868801	9.3831e-27	3.64455e-24
green	GLYMA_07G099300	0.8316	0.820752	1.22719e-21	1.11066e-19
green	GLYMA_07G200200	0.969891	0.889115	1.44467e-29	1.49635e-26
green	GLYMA_07G211100	0.855302	0.81641	2.98395e-21	2.46163e-19
green	GLYMA_07G212800	0.849103	0.797631	1.08044e-19	5.99514e-18
green	GLYMA_07G213100	0.955493	0.872414	3.21912e-27	1.54117e-24
green	GLYMA_08G082900	0.915677	0.845617	4.55938e-24	7.20382e-22
green	GLYMA_08G106700	0.813959	0.797957	1.01854e-19	5.73035e-18
green	GLYMA_08G150800	0.822995	0.805552	2.4933e-20	1.67217e-18
green	GLYMA_08G285900	0.852177	0.837001	3.52293e-23	4.21036e-21
green	GLYMA_08G294100	0.865859	0.859837	1.16927e-25	2.59523e-23
green	GLYMA_08G299000	0.842895	0.774163	5.83194e-18	2.62635e-16
green	GLYMA_08G303800	0.946831	0.863813	3.90501e-26	1.07066e-23
green	GLYMA_08G326300	0.835736	0.837223	3.34688e-23	4.10522e-21
green	GLYMA_08G332900	0.901939	0.819031	1.75047e-21	1.55409e-19
green	GLYMA_08G336100	0.804336	0.789476	4.57542e-19	2.39619e-17
green	GLYMA_08G349200	0.883341	0.846931	3.30117e-24	5.39886e-22
green	GLYMA_08G354700	0.925312	0.855736	3.50066e-25	6.79858e-23
green	GLYMA_09G000700	0.856401	0.800078	6.91783e-20	4.13385e-18
green	GLYMA_09G104200	0.931927	0.865501	2.42562e-26	7.5372e-24
green	GLYMA_09G109600	0.856164	0.818224	2.06483e-21	1.79891e-19
green	GLYMA_09G121700	0.845962	0.826596	3.57098e-22	3.50407e-20
green	GLYMA_09G123600	0.855206	0.766874	1.82838e-17	7.54166e-16
green	GLYMA_09G131500	0.853509	0.828626	2.30096e-22	2.33147e-20
green	GLYMA_09G144800	0.844643	0.802176	4.69633e-20	2.88021e-18
green	GLYMA_09G161900	0.824445	0.759959	5.20593e-17	1.96477e-15
green	GLYMA_09G175800	0.892697	0.847533	2.84506e-24	4.82211e-22
green	GLYMA_09G176200	0.845523	0.761062	4.41608e-17	1.70816e-15
green	GLYMA_09G213100	0.92228	0.838979	2.22675e-23	2.84353e-21
green	GLYMA_10G029600	0.882197	0.824638	5.42813e-22	5.06011e-20
green	GLYMA_10G088000	0.856047	0.828499	2.36556e-22	2.37116e-20
green	GLYMA_10G269700	0.91816	0.84146	1.24137e-23	1.67711e-21
green	GLYMA_11G097500	0.850574	0.826821	3.40261e-22	3.37437e-20
green	GLYMA_11G117700	0.813126	0.759458	5.60889e-17	2.10831e-15
green	GLYMA_11G121800	0.870986	0.776802	3.81548e-18	1.75211e-16
green	GLYMA_11G143100	0.925432	0.857235	2.35414e-25	4.66921e-23
green	GLYMA_11G149100	0.860975	0.812864	6.0599e-21	4.55568e-19
green	GLYMA_11G164700	0.811748	0.762808	3.39756e-17	1.34204e-15
green	GLYMA_11G215200	0.828685	0.815677	3.45949e-21	2.78417e-19
green	GLYMA_11G241500	0.856252	0.783915	1.18091e-18	5.82459e-17
green	GLYMA_12G013100	0.872228	0.84288	8.8458e-24	1.30843e-21
green	GLYMA_12G050700	0.910786	0.85503	4.21365e-25	8.01626e-23
green	GLYMA_12G064000	0.843927	0.841276	1.29684e-23	1.72702e-21
green	GLYMA_12G073900	0.887016	0.847637	2.77211e-24	4.78548e-22
green	GLYMA_12G109600	0.86625	0.833156	8.4466e-23	9.15573e-21
green	GLYMA_12G122700	0.831848	0.813233	5.63312e-21	4.31459e-19
green	GLYMA_12G181300	0.82621	0.793554	2.24146e-19	1.2078e-17
green	GLYMA_12G203100	0.807646	0.701055	1.12581e-13	2.54112e-12
green	GLYMA_12G210600	0.942244	0.909214	5.99482e-33	1.86279e-29
green	GLYMA_12G233900	0.807219	0.794381	1.93568e-19	1.05229e-17
green	GLYMA_12G240600	0.821035	0.774133	5.86018e-18	2.62637e-16
green	GLYMA_13G044800	0.958492	0.880452	2.63955e-28	1.75756e-25
green	GLYMA_13G047300	0.801043	0.78051	2.08153e-18	9.90002e-17
green	GLYMA_13G107500	0.882863	0.851282	1.10902e-24	1.97154e-22
green	GLYMA_13G108600	0.876136	0.813306	5.55244e-21	4.31459e-19
green	GLYMA_13G115300	0.924357	0.895577	1.40738e-30	1.87423e-27
green	GLYMA_13G130100	0.928187	0.836022	4.411e-23	5.13991e-21
green	GLYMA_13G176300	0.938462	0.902121	1.13308e-31	2.11251e-28
green	GLYMA_13G298600	0.829491	0.768011	1.53413e-17	6.47113e-16
green	GLYMA_13G309300	0.914321	0.882562	1.32852e-28	1.12586e-25
green	GLYMA_13G309400	0.928629	0.891596	6.01256e-30	7.00614e-27
green	GLYMA_13G321100	0.836103	0.815813	3.36573e-21	2.75222e-19
green	GLYMA_13G353200	0.848749	0.812275	6.80768e-21	5.0366e-19
green	GLYMA_13G355900	0.822661	0.803332	3.7864e-20	2.38492e-18
green	GLYMA_14G054800	0.841211	0.818109	2.11375e-21	1.82151e-19
green	GLYMA_14G084800	0.84358	0.80524	2.64533e-20	1.74892e-18
green	GLYMA_14G096800	0.896659	0.837133	3.41688e-23	4.13664e-21
green	GLYMA_14G197000	0.842861	0.817833	2.236e-21	1.87784e-19
green	GLYMA_14G209400	0.828049	0.739101	9.98806e-16	3.07723e-14
green	GLYMA_14G214800	0.873221	0.843104	8.38361e-24	1.28118e-21
green	GLYMA_15G014400	0.835462	0.748464	2.74844e-16	9.41946e-15
green	GLYMA_15G102800	0.816149	0.784176	1.13024e-18	5.60431e-17
green	GLYMA_15G170300	0.866984	0.802088	4.77332e-20	2.9083e-18
green	GLYMA_15G183000	0.841713	0.800459	6.45013e-20	3.87923e-18
green	GLYMA_15G190500	0.875043	0.810931	8.86096e-21	6.40325e-19
green	GLYMA_15G270200	0.801217	0.729257	3.65983e-15	1.02146e-13
green	GLYMA_16G008700	0.807175	0.797889	1.0312e-19	5.75619e-18
green	GLYMA_16G042000	0.880415	0.826302	3.80411e-22	3.69395e-20
green	GLYMA_16G088000	0.807476	0.730351	3.17684e-15	9.0288e-14
green	GLYMA_16G116200	0.807461	0.740303	8.49034e-16	2.67388e-14
green	GLYMA_16G134000	0.890153	0.802	4.85248e-20	2.93733e-18
green	GLYMA_16G147300	0.870145	0.803814	3.45951e-20	2.19385e-18
green	GLYMA_16G178800	0.903791	0.876552	9.07849e-28	4.96953e-25
green	GLYMA_17G022700	0.812771	0.77061	1.02333e-17	4.49974e-16
green	GLYMA_17G032800	0.827796	0.767928	1.55386e-17	6.52479e-16
green	GLYMA_17G035700	0.84524	0.808672	1.37373e-20	9.70144e-19
green	GLYMA_17G037400	0.872467	0.808596	1.39404e-20	9.77088e-19
green	GLYMA_17G061500	0.82189	0.784991	9.85026e-19	4.91038e-17
green	GLYMA_17G160600	0.878364	0.834364	6.43242e-23	7.40284e-21
green	GLYMA_17G169800	0.827977	0.744224	4.96445e-16	1.62953e-14
green	GLYMA_17G202700	0.969527	0.880746	2.40031e-28	1.72121e-25
green	GLYMA_17G211700	0.875672	0.85282	7.47897e-25	1.36704e-22
green	GLYMA_17G251900	0.895381	0.841937	1.10813e-23	1.56515e-21
green	GLYMA_18G050400	0.817045	0.782298	1.54765e-18	7.51414e-17
green	GLYMA_18G092800	0.868008	0.841701	1.17235e-23	1.60715e-21
green	GLYMA_18G113100	0.816431	0.748312	2.80782e-16	9.55115e-15
green	GLYMA_18G116300	0.821232	0.741568	7.14798e-16	2.26644e-14
green	GLYMA_18G151400	0.865677	0.787137	6.84082e-19	3.48471e-17
green	GLYMA_18G284900	0.855582	0.790045	4.14588e-19	2.1835e-17
green	GLYMA_18G290200	0.831342	0.794363	1.94158e-19	1.05229e-17
green	GLYMA_19G011300	0.808727	0.8052	2.66519e-20	1.74964e-18
green	GLYMA_19G065800	0.894864	0.805101	2.71547e-20	1.77019e-18
green	GLYMA_19G161600	0.867659	0.758239	6.71687e-17	2.50459e-15
green	GLYMA_19G164400	0.907317	0.867952	1.20092e-26	4.47797e-24
green	GLYMA_19G172200	0.867522	0.770189	1.09304e-17	4.7392e-16
green	GLYMA_19G229700	0.921473	0.841825	1.13819e-23	1.58362e-21
green	GLYMA_19G254000	0.805638	0.748414	2.76801e-16	9.45181e-15
green	GLYMA_20G009300	0.821074	0.727271	4.72368e-15	1.29512e-13
green	GLYMA_20G015900	0.900833	0.837554	3.10071e-23	3.90606e-21
green	GLYMA_20G023100	0.901484	0.825736	4.29541e-22	4.0859e-20
green	GLYMA_20G066800	0.91637	0.857453	2.22083e-25	4.60057e-23
green	GLYMA_20G132300	0.860621	0.815669	3.46453e-21	2.78417e-19
green	GLYMA_20G164100	0.846347	0.828988	2.12582e-22	2.17768e-20
green	GLYMA_20G170000	0.869958	0.803159	3.91042e-20	2.4302e-18
greenyellow	GLYMA_01G115900	0.861104	0.743237	5.68773e-16	1.84742e-14
greenyellow	GLYMA_02G031100	0.814948	0.570643	1.45197e-08	1.36169e-07
greenyellow	GLYMA_02G051600	0.866697	0.625527	1.99867e-10	2.65785e-09
greenyellow	GLYMA_02G064700	0.906729	0.736331	1.44792e-15	4.35403e-14
greenyellow	GLYMA_03G060300	0.856142	0.70385	8.16148e-14	1.8832e-12
greenyellow	GLYMA_03G262300	0.908393	0.620654	3.02483e-10	3.85211e-09
greenyellow	GLYMA_04G005100	0.843636	0.56093	2.8628e-08	2.56114e-07
greenyellow	GLYMA_04G066300	0.801627	0.526674	2.65935e-07	2.01222e-06
greenyellow	GLYMA_04G167900	0.87069	0.710419	3.77605e-14	9.09569e-13
greenyellow	GLYMA_04G232400	0.830271	0.763952	2.85769e-17	1.15322e-15
greenyellow	GLYMA_05G062100	0.8488	0.571418	1.37414e-08	1.29391e-07
greenyellow	GLYMA_05G081600	0.817343	0.653417	1.61285e-11	2.5789e-10
greenyellow	GLYMA_05G128000	0.843031	0.803267	3.8322e-20	2.39757e-18
greenyellow	GLYMA_06G155000	0.899906	0.668318	3.76322e-12	6.63153e-11
greenyellow	GLYMA_06G194900	0.837264	0.777789	3.25089e-18	1.50024e-16
greenyellow	GLYMA_08G074000	0.922118	0.6089	7.98499e-10	9.41038e-09
greenyellow	GLYMA_08G180000	0.931413	0.633745	9.77413e-11	1.36603e-09
greenyellow	GLYMA_08G232400	0.889653	0.582857	5.98972e-09	6.00389e-08
greenyellow	GLYMA_09G038700	0.816385	0.628163	1.59262e-10	2.1579e-09
greenyellow	GLYMA_09G067700	0.89258	0.506441	8.87603e-07	6.03959e-06
greenyellow	GLYMA_09G239600	0.878775	0.728374	4.10098e-15	1.13778e-13
greenyellow	GLYMA_10G089300	0.858129	0.619135	3.43691e-10	4.289e-09
greenyellow	GLYMA_10G221000	0.822058	0.63932	5.94314e-11	8.61617e-10
greenyellow	GLYMA_10G252400	0.87688	0.726107	5.47997e-15	1.48501e-13
greenyellow	GLYMA_11G014900	0.801849	0.676012	1.71726e-12	3.18891e-11
greenyellow	GLYMA_11G034000	0.867396	0.647726	2.75313e-11	4.22117e-10
greenyellow	GLYMA_11G044800	0.83061	0.641888	4.71002e-11	6.95829e-10
greenyellow	GLYMA_11G181100	0.853998	0.51449	5.54672e-07	3.97793e-06
greenyellow	GLYMA_11G239700	0.814401	0.68689	5.43678e-13	1.09938e-11
greenyellow	GLYMA_12G218900	0.839942	0.54991	6.02629e-08	5.12097e-07
greenyellow	GLYMA_12G219300	0.893191	0.68047	1.07827e-12	2.0725e-11
greenyellow	GLYMA_13G164900	0.844081	0.578538	8.22589e-09	8.06327e-08
greenyellow	GLYMA_13G231300	0.946745	0.50609	9.05739e-07	6.14058e-06
greenyellow	GLYMA_13G282000	0.897404	0.697624	1.66231e-13	3.63757e-12
greenyellow	GLYMA_13G357300	0.803516	0.548203	6.7464e-08	5.68111e-07
greenyellow	GLYMA_14G185700	0.909588	0.558652	3.3462e-08	2.95952e-07
greenyellow	GLYMA_15G052400	0.940106	0.657576	1.08338e-11	1.77804e-10
greenyellow	GLYMA_15G143800	0.854407	0.527543	2.52072e-07	1.91197e-06
greenyellow	GLYMA_16G165800	0.867984	0.660904	7.84283e-12	1.31258e-10
greenyellow	GLYMA_16G205200	0.904856	0.566025	2.01059e-08	1.84294e-07
greenyellow	GLYMA_17G016300	0.871338	0.659293	9.17523e-12	1.52191e-10
greenyellow	GLYMA_17G096600	0.893543	0.751074	1.89872e-16	6.72999e-15
greenyellow	GLYMA_19G017200	0.875377	0.767251	1.72534e-17	7.18018e-16
midnightblue	GLYMA_01G044100	0.857345	0.623406	2.39586e-10	3.12366e-09
midnightblue	GLYMA_01G211200	0.918904	0.627857	1.63527e-10	2.21248e-09
midnightblue	GLYMA_03G144500	0.815907	0.763459	3.07933e-17	1.23731e-15
midnightblue	GLYMA_03G177400	0.851135	0.603433	1.23749e-09	1.40681e-08
midnightblue	GLYMA_04G021200	0.818619	0.600217	1.59503e-09	1.77433e-08
midnightblue	GLYMA_08G154900	0.853625	0.50887	7.7115e-07	5.32888e-06
midnightblue	GLYMA_08G208700	0.866432	0.619293	3.39164e-10	4.24388e-09
midnightblue	GLYMA_09G187200	0.808821	0.591551	3.11811e-09	3.28813e-08
midnightblue	GLYMA_11G052100	0.915329	0.607341	9.05543e-10	1.05622e-08
midnightblue	GLYMA_11G092000	0.913399	0.538483	1.26815e-07	1.01213e-06
midnightblue	GLYMA_12G018100	0.82861	0.687782	4.93626e-13	1.00912e-11
midnightblue	GLYMA_12G073100	0.890552	0.526197	2.73836e-07	2.06529e-06
midnightblue	GLYMA_13G111700	0.868089	0.546762	7.41758e-08	6.19039e-07
midnightblue	GLYMA_13G258300	0.804381	0.633865	9.67119e-11	1.35368e-09
midnightblue	GLYMA_17G064600	0.842191	0.671332	2.77527e-12	4.9848e-11
midnightblue	GLYMA_17G112900	0.84037	0.519348	4.15169e-07	3.03784e-06
midnightblue	GLYMA_19G044900	0.894486	0.627023	1.75737e-10	2.36395e-09
midnightblue	GLYMA_19G219100	0.81231	0.659563	8.93733e-12	1.48509e-10
pink	GLYMA_01G245500	0.911047	-0.517495	4.63902e-07	3.37324e-06
pink	GLYMA_03G101700	0.921269	-0.648701	2.51419e-11	3.88679e-10
pink	GLYMA_03G118000	0.85995	-0.624611	2.16188e-10	2.8505e-09
pink	GLYMA_03G172300	0.832575	-0.56645	1.9516e-08	1.79594e-07
pink	GLYMA_04G191100	0.813425	-0.57072	1.44403e-08	1.35627e-07
pink	GLYMA_04G205300	0.856109	-0.701098	1.12026e-13	2.53473e-12
pink	GLYMA_05G044100	0.827906	-0.711315	3.39337e-14	8.19508e-13
pink	GLYMA_05G163400	0.903209	-0.541164	1.06763e-07	8.63926e-07
pink	GLYMA_06G122700	0.839534	-0.536028	1.48268e-07	1.17132e-06
pink	GLYMA_06G160200	0.943341	-0.512323	6.30259e-07	4.45434e-06
pink	GLYMA_06G316900	0.87901	-0.538766	1.24536e-07	9.96501e-07
pink	GLYMA_07G056600	0.826723	-0.536708	1.42005e-07	1.12279e-06
pink	GLYMA_07G072300	0.859946	-0.591861	3.04515e-09	3.22213e-08
pink	GLYMA_08G193100	0.959125	-0.620163	3.15279e-10	3.98243e-09
pink	GLYMA_08G227700	0.840035	-0.598363	1.84405e-09	2.02238e-08
pink	GLYMA_08G237500	0.826078	-0.622712	2.54143e-10	3.2768e-09
pink	GLYMA_09G031800	0.8579	-0.523026	3.32402e-07	2.46905e-06
pink	GLYMA_09G043900	0.886651	-0.593742	2.63696e-09	2.8316e-08
pink	GLYMA_09G216900	0.81879	-0.614093	5.22586e-10	6.35439e-09
pink	GLYMA_09G217700	0.883139	-0.54696	7.32176e-08	6.1159e-07
pink	GLYMA_09G238800	0.878217	-0.554287	4.49809e-08	3.89695e-07
pink	GLYMA_10G212100	0.875046	-0.548501	6.61505e-08	5.58564e-07
pink	GLYMA_10G258000	0.850351	-0.708924	4.50831e-14	1.06937e-12
pink	GLYMA_11G033900	0.827249	-0.680347	1.09233e-12	2.08661e-11
pink	GLYMA_11G179600	0.907556	-0.549257	6.29266e-08	5.3279e-07
pink	GLYMA_11G182600	0.904558	-0.515957	5.08427e-07	3.67693e-06
pink	GLYMA_12G102300	0.809182	-0.637209	7.18364e-11	1.02708e-09
pink	GLYMA_13G104000	0.86558	-0.625483	2.0063e-10	2.66041e-09
pink	GLYMA_13G171100	0.802274	-0.52807	2.43994e-07	1.85826e-06
pink	GLYMA_13G174000	0.870484	-0.582857	5.98968e-09	6.00389e-08
pink	GLYMA_13G292500	0.804966	-0.527415	2.54065e-07	1.92552e-06
pink	GLYMA_13G322200	0.852796	-0.504528	9.90802e-07	6.64479e-06
pink	GLYMA_13G369900	0.806361	-0.529943	2.17248e-07	1.66957e-06
pink	GLYMA_14G017100	0.836396	-0.598739	1.79073e-09	1.96622e-08
pink	GLYMA_14G137100	0.853529	-0.559334	3.19384e-08	2.83823e-07
pink	GLYMA_15G192700	0.881636	-0.503728	1.03724e-06	6.93627e-06
pink	GLYMA_15G221600	0.890863	-0.572897	1.23637e-08	1.17248e-07
pink	GLYMA_15G264500	0.808877	-0.50906	7.62692e-07	5.28611e-06
pink	GLYMA_16G011900	0.887374	-0.578832	8.05155e-09	7.90902e-08
pink	GLYMA_16G082900	0.82839	-0.639953	5.61324e-11	8.18883e-10
pink	GLYMA_17G096100	0.871246	-0.519877	4.02155e-07	2.94724e-06
pink	GLYMA_17G102200	0.837805	-0.660995	7.77379e-12	1.30337e-10
pink	GLYMA_17G206300	0.807829	-0.586585	4.53788e-09	4.64859e-08
pink	GLYMA_19G022500	0.956977	-0.502167	1.13379e-06	7.52793e-06
pink	GLYMA_19G119200	0.851511	-0.767078	1.77193e-17	7.34131e-16
pink	GLYMA_20G141800	0.942149	-0.509985	7.22687e-07	5.04636e-06
pink	GLYMA_20G223800	0.804678	-0.654448	1.46226e-11	2.35834e-10
red	GLYMA_03G130300	0.880322	-0.505003	9.64179e-07	6.49897e-06
red	GLYMA_03G145500	0.809011	-0.576653	9.43414e-09	9.12293e-08
red	GLYMA_04G239900	0.800882	-0.513759	5.79135e-07	4.13377e-06
red	GLYMA_05G007600	0.879427	-0.527738	2.49051e-07	1.8906e-06
red	GLYMA_06G189900	0.87602	-0.568732	1.66226e-08	1.54956e-07
red	GLYMA_07G091800	0.817833	-0.538865	1.23753e-07	9.91087e-07
red	GLYMA_08G255200	0.8283	-0.543557	9.14463e-08	7.51068e-07
red	GLYMA_10G200100	0.865845	-0.544968	8.3421e-08	6.89406e-07
red	GLYMA_13G326500	0.864162	-0.509998	7.22166e-07	5.04636e-06
red	GLYMA_14G031200	0.908591	-0.514487	5.54743e-07	3.97793e-06
red	GLYMA_15G098100	0.866335	-0.510337	7.07986e-07	4.95856e-06
red	GLYMA_17G113500	0.870836	-0.500108	1.27422e-06	8.37678e-06
red	GLYMA_20G206300	0.8654	-0.51228	6.31854e-07	4.46223e-06
red	GLYMA_20G232600	0.86045	-0.516014	5.06725e-07	3.66746e-06
royalblue	GLYMA_10G163300	0.912415	-0.624458	2.19026e-10	2.88385e-09
royalblue	GLYMA_11G254700	0.821695	-0.55482	4.33965e-08	3.77019e-07
royalblue	GLYMA_12G003900	0.929163	-0.573641	1.17221e-08	1.1196e-07
royalblue	GLYMA_18G031800	0.894372	-0.521359	3.67765e-07	2.71227e-06
royalblue	GLYMA_20G225900	0.909717	-0.615216	4.76321e-10	5.82712e-09
yellow	GLYMA_01G002000	0.848289	0.620433	3.0819e-10	3.90877e-09
yellow	GLYMA_01G083000	0.830467	0.612424	5.99365e-10	7.20939e-09
yellow	GLYMA_01G105000	0.837793	0.557495	3.62074e-08	3.1812e-07
yellow	GLYMA_02G017100	0.849482	0.525742	2.81597e-07	2.11868e-06
yellow	GLYMA_02G074000	0.835429	0.645907	3.25844e-11	4.9471e-10
yellow	GLYMA_03G133300	0.833649	0.644825	3.60031e-11	5.42858e-10
yellow	GLYMA_04G021000	0.864959	0.53844	1.27167e-07	1.01407e-06
yellow	GLYMA_04G103900	0.814515	0.576138	9.79222e-09	9.45939e-08
yellow	GLYMA_05G219900	0.848125	0.503818	1.03192e-06	6.90563e-06
yellow	GLYMA_06G011700	0.909789	0.511298	6.69333e-07	4.70198e-06
yellow	GLYMA_06G021200	0.823838	0.621019	2.93311e-10	3.74042e-09
yellow	GLYMA_06G063500	0.825126	0.620285	3.12045e-10	3.94692e-09
yellow	GLYMA_06G125800	0.809274	0.593694	2.64654e-09	2.83329e-08
yellow	GLYMA_06G169400	0.843905	0.580266	7.2495e-09	7.18934e-08
yellow	GLYMA_06G275400	0.872792	0.581403	6.66822e-09	6.63406e-08
yellow	GLYMA_07G089300	0.894466	0.567801	1.77506e-08	1.64321e-07
yellow	GLYMA_08G098500	0.805898	0.53095	2.04042e-07	1.57457e-06
yellow	GLYMA_09G231900	0.940709	0.538932	1.23221e-07	9.87673e-07
yellow	GLYMA_10G000300	0.865771	0.530952	2.04016e-07	1.57457e-06
yellow	GLYMA_10G028900	0.897136	0.529678	2.20858e-07	1.69173e-06
yellow	GLYMA_11G014700	0.936797	0.509285	7.52798e-07	5.2292e-06
yellow	GLYMA_11G154700	0.864015	0.622872	2.50729e-10	3.24361e-09
yellow	GLYMA_12G193000	0.832173	0.586377	4.60917e-09	4.70095e-08
yellow	GLYMA_13G091200	0.832399	0.516969	4.78698e-07	3.4727e-06
yellow	GLYMA_13G119500	0.812486	0.559909	3.0706e-08	2.73653e-07
yellow	GLYMA_13G126200	0.87127	0.520548	3.86215e-07	2.83935e-06
yellow	GLYMA_13G199300	0.827754	0.680321	1.09533e-12	2.08807e-11
yellow	GLYMA_13G231500	0.802367	0.539706	1.17261e-07	9.43146e-07
yellow	GLYMA_14G012900	0.902879	0.577666	8.7653e-09	8.51147e-08
yellow	GLYMA_14G219100	0.809199	0.509187	7.57095e-07	5.25513e-06
yellow	GLYMA_15G055500	0.862628	0.584471	5.3137e-09	5.36086e-08
yellow	GLYMA_15G128000	0.814161	0.60624	9.89214e-10	1.14268e-08
yellow	GLYMA_15G130500	0.859135	0.542158	1.00124e-07	8.1445e-07
yellow	GLYMA_16G020700	0.906396	0.510897	6.85213e-07	4.80629e-06
yellow	GLYMA_16G204300	0.83053	0.542265	9.94397e-08	8.10549e-07
yellow	GLYMA_17G090900	0.833261	0.611062	6.69928e-10	7.98602e-09
yellow	GLYMA_17G145100	0.894636	0.501002	1.21136e-06	7.9917e-06
yellow	GLYMA_17G174500	0.905367	0.599299	1.71413e-09	1.88878e-08
yellow	GLYMA_18G021700	0.87125	0.577679	8.75697e-09	8.51147e-08
yellow	GLYMA_18G024600	0.885998	0.608297	8.38372e-10	9.85536e-09
yellow	GLYMA_19G097700	0.80011	0.623047	2.47017e-10	3.21157e-09
yellow	GLYMA_19G166500	0.896716	0.593728	2.63963e-09	2.8316e-08
yellow	GLYMA_19G177600	0.934493	0.621298	2.86501e-10	3.66863e-09
yellow	GLYMA_19G228700	0.873951	0.614088	5.2283e-10	6.35439e-09
yellow	GLYMA_19G242800	0.890213	0.671595	2.70214e-12	4.87222e-11

## Sheet: black
	Module	GeneID	kME	GS	P_GS	FDR_GS			Top 10
	black	GLYMA_18G044200	0.981712	-0.865051	2.75563e-26	8.28644e-24			black	GLYMA_18G044200	0.981712	-0.865051	2.75563e-26	8.28644e-24
	black	GLYMA_14G210600	0.970725	-0.879059	4.12359e-28	2.56268e-25			black	GLYMA_14G210600	0.970725	-0.879059	4.12359e-28	2.56268e-25
	black	GLYMA_13G009300	0.963616	-0.843737	7.19717e-24	1.1182e-21			black	GLYMA_13G009300	0.963616	-0.843737	7.19717e-24	1.1182e-21
	black	GLYMA_13G336300	0.955852	-0.860295	1.03235e-25	2.46759e-23			black	GLYMA_13G336300	0.955852	-0.860295	1.03235e-25	2.46759e-23
	black	GLYMA_13G211800	0.954392	-0.860915	8.71373e-26	2.13762e-23			black	GLYMA_13G211800	0.954392	-0.860915	8.71373e-26	2.13762e-23
	black	GLYMA_09G041200	0.950535	-0.829448	1.92265e-22	1.99143e-20			black	GLYMA_09G041200	0.950535	-0.829448	1.92265e-22	1.99143e-20
	black	GLYMA_18G037900	0.950207	-0.7821	1.59954e-18	7.72587e-17			black	GLYMA_18G037900	0.950207	-0.7821	1.59954e-18	7.72587e-17
	black	GLYMA_05G245300	0.948049	-0.884116	7.94485e-29	7.40619e-26			black	GLYMA_05G245300	0.948049	-0.884116	7.94485e-29	7.40619e-26
	black	GLYMA_06G166100	0.94802	-0.813221	5.64665e-21	4.31459e-19			black	GLYMA_06G166100	0.94802	-0.813221	5.64665e-21	4.31459e-19
	black	GLYMA_11G075100	0.939814	-0.818418	1.98458e-21	1.74531e-19			black	GLYMA_11G075100	0.939814	-0.818418	1.98458e-21	1.74531e-19
	black	GLYMA_07G101600	0.938354	-0.857363	2.27494e-25	4.61022e-23
	black	GLYMA_08G052700	0.938238	-0.857746	2.05417e-25	4.35203e-23
	black	GLYMA_13G191900	0.937816	-0.78308	1.3582e-18	6.66375e-17
	black	GLYMA_19G035800	0.931929	-0.825079	4.94217e-22	4.65363e-20
	black	GLYMA_10G212300	0.930521	-0.859905	1.14778e-25	2.59523e-23
	black	GLYMA_02G192300	0.92965	-0.805699	2.42493e-20	1.65002e-18
	black	GLYMA_07G229100	0.92799	-0.787597	6.32336e-19	3.23881e-17
	black	GLYMA_13G152300	0.926343	-0.778645	2.82758e-18	1.31793e-16
	black	GLYMA_08G093900	0.924993	-0.818049	2.13989e-21	1.82151e-19
	black	GLYMA_08G049900	0.919188	-0.833185	8.39012e-23	9.15573e-21
	black	GLYMA_15G111400	0.917488	-0.842816	8.98299e-24	1.30843e-21
	black	GLYMA_18G263600	0.915539	-0.820168	1.38488e-21	1.24133e-19
	black	GLYMA_02G128000	0.914456	-0.790853	3.60228e-19	1.90798e-17
	black	GLYMA_08G209300	0.914394	-0.91325	1.00855e-33	9.40173e-30
	black	GLYMA_04G050200	0.912823	-0.82123	1.11133e-21	1.01567e-19
	black	GLYMA_17G201000	0.910696	-0.82991	1.73726e-22	1.81963e-20
	black	GLYMA_05G138700	0.910508	-0.77253	7.56148e-18	3.34067e-16
	black	GLYMA_09G020800	0.910038	-0.769802	1.16121e-17	5.01147e-16
	black	GLYMA_09G007000	0.909869	-0.79854	9.16271e-20	5.27252e-18
	black	GLYMA_06G297300	0.907079	-0.837495	3.14292e-23	3.90645e-21
	black	GLYMA_18G260500	0.906955	-0.876374	9.59574e-28	4.96953e-25
	black	GLYMA_11G076100	0.905173	-0.861955	6.54736e-26	1.6954e-23
	black	GLYMA_05G222500	0.90267	-0.799677	7.44469e-20	4.39237e-18
	black	GLYMA_10G290100	0.902586	-0.876578	9.00403e-28	4.96953e-25
	black	GLYMA_18G278100	0.901379	-0.715299	2.10046e-14	5.22147e-13
	black	GLYMA_13G050300	0.899428	-0.863868	3.84523e-26	1.07066e-23
	black	GLYMA_13G279200	0.898239	-0.866802	1.67305e-26	5.57006e-24
	black	GLYMA_19G063100	0.895709	-0.833576	7.68475e-23	8.63099e-21
	black	GLYMA_14G036300	0.895011	-0.797548	1.09692e-19	6.05057e-18
	black	GLYMA_06G136600	0.894038	-0.896618	9.53302e-31	1.48111e-27
	black	GLYMA_02G255200	0.891814	-0.720943	1.0495e-14	2.77152e-13
	black	GLYMA_15G229400	0.891617	-0.720798	1.06861e-14	2.814e-13
	black	GLYMA_07G258100	0.889491	-0.736754	1.36855e-15	4.14209e-14
	black	GLYMA_17G152800	0.888533	-0.911138	2.59031e-33	1.20734e-29
	black	GLYMA_11G136600	0.88557	-0.724159	7.0145e-15	1.879e-13
	black	GLYMA_01G215100	0.884699	-0.725509	5.9127e-15	1.59763e-13
	black	GLYMA_20G115900	0.883969	-0.810725	9.22534e-21	6.61528e-19
	black	GLYMA_08G241600	0.879915	-0.73928	9.75065e-16	3.01979e-14
	black	GLYMA_01G049400	0.876596	-0.736559	1.4045e-15	4.23713e-14
	black	GLYMA_06G067300	0.875082	-0.805431	2.55142e-20	1.69888e-18
	black	GLYMA_07G227700	0.874326	-0.761254	4.29096e-17	1.68778e-15
	black	GLYMA_08G299900	0.871644	-0.814613	4.28099e-21	3.41089e-19
	black	GLYMA_14G016600	0.871301	-0.791794	3.0557e-19	1.62773e-17
	black	GLYMA_18G239900	0.870396	-0.735983	1.51646e-15	4.53092e-14
	black	GLYMA_08G014200	0.870297	-0.766202	2.02731e-17	8.28884e-16
	black	GLYMA_14G206100	0.869519	-0.85124	1.12092e-24	1.97154e-22
	black	GLYMA_11G176200	0.868205	-0.695438	2.12495e-13	4.60669e-12
	black	GLYMA_02G241200	0.867443	-0.867199	1.49253e-26	5.35131e-24
	black	GLYMA_14G015700	0.865395	-0.737019	1.32085e-15	4.01073e-14
	black	GLYMA_13G349300	0.865092	-0.811648	7.7002e-21	5.65207e-19
	black	GLYMA_02G278300	0.864766	-0.728489	4.04074e-15	1.12441e-13
	black	GLYMA_10G213200	0.862859	-0.748937	2.57107e-16	8.90985e-15
	black	GLYMA_06G196600	0.860579	-0.717938	1.52164e-14	3.8969e-13
	black	GLYMA_05G241900	0.85953	-0.762821	3.39096e-17	1.34204e-15
	black	GLYMA_08G003500	0.859372	-0.726659	5.10814e-15	1.39643e-13
	black	GLYMA_05G082200	0.859289	-0.748288	2.8176e-16	9.55115e-15
	black	GLYMA_20G142000	0.856753	-0.735917	1.52982e-15	4.55623e-14
	black	GLYMA_05G068400	0.856678	-0.743944	5.15993e-16	1.68185e-14
	black	GLYMA_13G227900	0.855926	-0.635885	8.08474e-11	1.14712e-09
	black	GLYMA_17G132200	0.854392	-0.709374	4.27453e-14	1.01651e-12
	black	GLYMA_08G212300	0.853508	-0.735074	1.71097e-15	5.04736e-14
	black	GLYMA_02G237100	0.853112	-0.683306	7.98518e-13	1.57374e-11
	black	GLYMA_14G061300	0.849978	-0.681318	9.86048e-13	1.91499e-11
	black	GLYMA_04G216100	0.847941	-0.663237	6.23873e-12	1.05933e-10
	black	GLYMA_10G251500	0.846067	-0.697824	1.62525e-13	3.56484e-12
	black	GLYMA_14G222700	0.845842	-0.81253	6.47356e-21	4.82772e-19
	black	GLYMA_20G203000	0.844918	-0.762956	3.32265e-17	1.32367e-15
	black	GLYMA_02G146900	0.842358	-0.788905	5.05015e-19	2.60097e-17
	black	GLYMA_08G178800	0.842343	-0.698144	1.56756e-13	3.45455e-12
	black	GLYMA_17G150100	0.842086	-0.676502	1.63228e-12	3.03715e-11
	black	GLYMA_01G167200	0.84201	-0.785061	9.73564e-19	4.87934e-17
	black	GLYMA_13G215000	0.839104	-0.649813	2.26575e-11	3.53791e-10
	black	GLYMA_14G083000	0.838457	-0.80491	2.81513e-20	1.8224e-18
	black	GLYMA_04G092600	0.838345	-0.8321	1.06978e-22	1.14626e-20
	black	GLYMA_07G032900	0.837602	-0.789441	4.60333e-19	2.39733e-17
	black	GLYMA_15G171000	0.835377	-0.805882	2.34234e-20	1.60554e-18
	black	GLYMA_13G362300	0.835045	-0.853435	6.38219e-25	1.18989e-22
	black	GLYMA_11G139300	0.83486	-0.813659	5.17675e-21	4.08963e-19
	black	GLYMA_17G211900	0.834341	-0.688633	4.50075e-13	9.2823e-12
	black	GLYMA_05G195900	0.833064	-0.760231	4.99969e-17	1.91013e-15
	black	GLYMA_20G200700	0.831337	-0.699607	1.328e-13	2.96164e-12
	black	GLYMA_11G235300	0.830542	-0.761063	4.41564e-17	1.70816e-15
	black	GLYMA_13G281900	0.830237	-0.776767	3.83719e-18	1.75344e-16
	black	GLYMA_08G017300	0.830132	-0.806782	1.9738e-20	1.37312e-18
	black	GLYMA_02G241000	0.830112	-0.774415	5.60184e-18	2.53497e-16
	black	GLYMA_18G231300	0.829331	-0.693788	2.55378e-13	5.46018e-12
	black	GLYMA_19G102400	0.828898	-0.663925	5.82933e-12	9.95256e-11
	black	GLYMA_09G009100	0.82853	-0.712072	3.09973e-14	7.5643e-13
	black	GLYMA_06G081800	0.828525	-0.700885	1.14793e-13	2.57855e-12
	black	GLYMA_03G084000	0.828203	-0.71609	1.9077e-14	4.78054e-13
	black	GLYMA_07G134800	0.826804	-0.831134	1.32583e-22	1.40447e-20
	black	GLYMA_18G180500	0.826363	-0.663291	6.20548e-12	1.05723e-10
	black	GLYMA_01G098700	0.825083	-0.769624	1.19401e-17	5.12927e-16
	black	GLYMA_06G235100	0.822418	-0.66652	4.50547e-12	7.86517e-11
	black	GLYMA_03G101000	0.821039	-0.716301	1.85916e-14	4.67146e-13
	black	GLYMA_05G233300	0.820694	-0.673898	2.13546e-12	3.88803e-11
	black	GLYMA_07G208700	0.819661	-0.725329	6.04912e-15	1.62977e-13
	black	GLYMA_16G153000	0.819605	-0.681945	9.22688e-13	1.80321e-11
	black	GLYMA_13G163900	0.819234	-0.634408	9.2173e-11	1.29403e-09
	black	GLYMA_01G124500	0.818321	-0.781886	1.65741e-18	7.92328e-17
	black	GLYMA_01G203400	0.817607	-0.669624	3.29956e-12	5.85875e-11
	black	GLYMA_03G202400	0.8172	-0.674297	2.0497e-12	3.7573e-11
	black	GLYMA_11G166500	0.815971	-0.732475	2.40891e-15	6.95229e-14
	black	GLYMA_17G127300	0.81585	-0.697504	1.6851e-13	3.6788e-12
	black	GLYMA_05G214300	0.815493	-0.767753	1.59657e-17	6.67411e-16
	black	GLYMA_15G030100	0.81384	-0.689145	4.25658e-13	8.81775e-12
	black	GLYMA_09G013000	0.813288	-0.641195	5.01619e-11	7.36392e-10
	black	GLYMA_03G063000	0.813151	-0.654604	1.44068e-11	2.32756e-10
	black	GLYMA_12G062900	0.813134	-0.675292	1.85003e-12	3.42181e-11
	black	GLYMA_16G130500	0.81222	-0.72995	3.34622e-15	9.45257e-14
	black	GLYMA_05G166900	0.811148	-0.657052	1.13942e-11	1.86672e-10
	black	GLYMA_17G157400	0.809845	-0.611684	6.36793e-10	7.61049e-09
	black	GLYMA_19G047800	0.808068	-0.686788	5.49725e-13	1.10921e-11
	black	GLYMA_18G067500	0.80627	-0.881081	2.1541e-28	1.67338e-25
	black	GLYMA_07G132000	0.804706	-0.689148	4.2552e-13	8.81775e-12
	black	GLYMA_02G026100	0.804635	-0.590635	3.34298e-09	3.51334e-08
	black	GLYMA_06G061000	0.803429	-0.813152	5.72459e-21	4.33859e-19
	black	GLYMA_07G085800	0.803158	-0.619569	3.31423e-10	4.16379e-09
	black	GLYMA_18G280700	0.803124	-0.590569	3.35975e-09	3.52699e-08
	black	GLYMA_20G102600	0.802824	-0.684374	7.12492e-13	1.41617e-11
	black	GLYMA_13G250900	0.801491	-0.724257	6.92814e-15	1.86121e-13
	black	GLYMA_10G231800	0.800254	-0.745524	4.14628e-16	1.3755e-14

## Sheet: greenyellow
	Module	GeneID	kME	GS	P_GS	FDR_GS			Top 10
	greenyellow	GLYMA_13G231300	0.946745	0.50609	9.05739e-07	6.14058e-06			greenyellow	GLYMA_13G231300	0.946745	0.50609	9.05739e-07	6.14058e-06
	greenyellow	GLYMA_15G052400	0.940106	0.657576	1.08338e-11	1.77804e-10			greenyellow	GLYMA_15G052400	0.940106	0.657576	1.08338e-11	1.77804e-10
	greenyellow	GLYMA_08G180000	0.931413	0.633745	9.77413e-11	1.36603e-09			greenyellow	GLYMA_08G180000	0.931413	0.633745	9.77413e-11	1.36603e-09
	greenyellow	GLYMA_08G074000	0.922118	0.6089	7.98499e-10	9.41038e-09			greenyellow	GLYMA_08G074000	0.922118	0.6089	7.98499e-10	9.41038e-09
	greenyellow	GLYMA_14G185700	0.909588	0.558652	3.3462e-08	2.95952e-07			greenyellow	GLYMA_14G185700	0.909588	0.558652	3.3462e-08	2.95952e-07
	greenyellow	GLYMA_03G262300	0.908393	0.620654	3.02483e-10	3.85211e-09			greenyellow	GLYMA_03G262300	0.908393	0.620654	3.02483e-10	3.85211e-09
	greenyellow	GLYMA_02G064700	0.906729	0.736331	1.44792e-15	4.35403e-14			greenyellow	GLYMA_02G064700	0.906729	0.736331	1.44792e-15	4.35403e-14
	greenyellow	GLYMA_16G205200	0.904856	0.566025	2.01059e-08	1.84294e-07			greenyellow	GLYMA_16G205200	0.904856	0.566025	2.01059e-08	1.84294e-07
	greenyellow	GLYMA_06G155000	0.899906	0.668318	3.76322e-12	6.63153e-11			greenyellow	GLYMA_06G155000	0.899906	0.668318	3.76322e-12	6.63153e-11
	greenyellow	GLYMA_13G282000	0.897404	0.697624	1.66231e-13	3.63757e-12			greenyellow	GLYMA_13G282000	0.897404	0.697624	1.66231e-13	3.63757e-12
	greenyellow	GLYMA_17G096600	0.893543	0.751074	1.89872e-16	6.72999e-15
	greenyellow	GLYMA_12G219300	0.893191	0.68047	1.07827e-12	2.0725e-11
	greenyellow	GLYMA_09G067700	0.89258	0.506441	8.87603e-07	6.03959e-06
	greenyellow	GLYMA_08G232400	0.889653	0.582857	5.98972e-09	6.00389e-08
	greenyellow	GLYMA_09G239600	0.878775	0.728374	4.10098e-15	1.13778e-13
	greenyellow	GLYMA_10G252400	0.87688	0.726107	5.47997e-15	1.48501e-13
	greenyellow	GLYMA_19G017200	0.875377	0.767251	1.72534e-17	7.18018e-16
	greenyellow	GLYMA_17G016300	0.871338	0.659293	9.17523e-12	1.52191e-10
	greenyellow	GLYMA_04G167900	0.87069	0.710419	3.77605e-14	9.09569e-13
	greenyellow	GLYMA_16G165800	0.867984	0.660904	7.84283e-12	1.31258e-10
	greenyellow	GLYMA_11G034000	0.867396	0.647726	2.75313e-11	4.22117e-10
	greenyellow	GLYMA_02G051600	0.866697	0.625527	1.99867e-10	2.65785e-09
	greenyellow	GLYMA_01G115900	0.861104	0.743237	5.68773e-16	1.84742e-14
	greenyellow	GLYMA_10G089300	0.858129	0.619135	3.43691e-10	4.289e-09
	greenyellow	GLYMA_03G060300	0.856142	0.70385	8.16148e-14	1.8832e-12
	greenyellow	GLYMA_15G143800	0.854407	0.527543	2.52072e-07	1.91197e-06
	greenyellow	GLYMA_11G181100	0.853998	0.51449	5.54672e-07	3.97793e-06
	greenyellow	GLYMA_05G062100	0.8488	0.571418	1.37414e-08	1.29391e-07
	greenyellow	GLYMA_13G164900	0.844081	0.578538	8.22589e-09	8.06327e-08
	greenyellow	GLYMA_04G005100	0.843636	0.56093	2.8628e-08	2.56114e-07
	greenyellow	GLYMA_05G128000	0.843031	0.803267	3.8322e-20	2.39757e-18
	greenyellow	GLYMA_12G218900	0.839942	0.54991	6.02629e-08	5.12097e-07
	greenyellow	GLYMA_06G194900	0.837264	0.777789	3.25089e-18	1.50024e-16
	greenyellow	GLYMA_11G044800	0.83061	0.641888	4.71002e-11	6.95829e-10
	greenyellow	GLYMA_04G232400	0.830271	0.763952	2.85769e-17	1.15322e-15
	greenyellow	GLYMA_10G221000	0.822058	0.63932	5.94314e-11	8.61617e-10
	greenyellow	GLYMA_05G081600	0.817343	0.653417	1.61285e-11	2.5789e-10
	greenyellow	GLYMA_09G038700	0.816385	0.628163	1.59262e-10	2.1579e-09
	greenyellow	GLYMA_02G031100	0.814948	0.570643	1.45197e-08	1.36169e-07
	greenyellow	GLYMA_11G239700	0.814401	0.68689	5.43678e-13	1.09938e-11
	greenyellow	GLYMA_13G357300	0.803516	0.548203	6.7464e-08	5.68111e-07
	greenyellow	GLYMA_11G014900	0.801849	0.676012	1.71726e-12	3.18891e-11
	greenyellow	GLYMA_04G066300	0.801627	0.526674	2.65935e-07	2.01222e-06

## Sheet: pink
	Module	GeneID	kME	GS	P_GS	FDR_GS			Top 10
	pink	GLYMA_08G193100	0.959125	-0.620163	3.15279e-10	3.98243e-09			pink	GLYMA_08G193100	0.959125	-0.620163	3.15279e-10	3.98243e-09
	pink	GLYMA_19G022500	0.956977	-0.502167	1.13379e-06	7.52793e-06			pink	GLYMA_19G022500	0.956977	-0.502167	1.13379e-06	7.52793e-06
	pink	GLYMA_06G160200	0.943341	-0.512323	6.30259e-07	4.45434e-06			pink	GLYMA_06G160200	0.943341	-0.512323	6.30259e-07	4.45434e-06
	pink	GLYMA_20G141800	0.942149	-0.509985	7.22687e-07	5.04636e-06			pink	GLYMA_20G141800	0.942149	-0.509985	7.22687e-07	5.04636e-06
	pink	GLYMA_03G101700	0.921269	-0.648701	2.51419e-11	3.88679e-10			pink	GLYMA_03G101700	0.921269	-0.648701	2.51419e-11	3.88679e-10
	pink	GLYMA_01G245500	0.911047	-0.517495	4.63902e-07	3.37324e-06			pink	GLYMA_01G245500	0.911047	-0.517495	4.63902e-07	3.37324e-06
	pink	GLYMA_11G179600	0.907556	-0.549257	6.29266e-08	5.3279e-07			pink	GLYMA_11G179600	0.907556	-0.549257	6.29266e-08	5.3279e-07
	pink	GLYMA_11G182600	0.904558	-0.515957	5.08427e-07	3.67693e-06			pink	GLYMA_11G182600	0.904558	-0.515957	5.08427e-07	3.67693e-06
	pink	GLYMA_05G163400	0.903209	-0.541164	1.06763e-07	8.63926e-07			pink	GLYMA_05G163400	0.903209	-0.541164	1.06763e-07	8.63926e-07
	pink	GLYMA_15G221600	0.890863	-0.572897	1.23637e-08	1.17248e-07			pink	GLYMA_15G221600	0.890863	-0.572897	1.23637e-08	1.17248e-07
	pink	GLYMA_16G011900	0.887374	-0.578832	8.05155e-09	7.90902e-08
	pink	GLYMA_09G043900	0.886651	-0.593742	2.63696e-09	2.8316e-08
	pink	GLYMA_09G217700	0.883139	-0.54696	7.32176e-08	6.1159e-07
	pink	GLYMA_15G192700	0.881636	-0.503728	1.03724e-06	6.93627e-06
	pink	GLYMA_06G316900	0.87901	-0.538766	1.24536e-07	9.96501e-07
	pink	GLYMA_09G238800	0.878217	-0.554287	4.49809e-08	3.89695e-07
	pink	GLYMA_10G212100	0.875046	-0.548501	6.61505e-08	5.58564e-07
	pink	GLYMA_17G096100	0.871246	-0.519877	4.02155e-07	2.94724e-06
	pink	GLYMA_13G174000	0.870484	-0.582857	5.98968e-09	6.00389e-08
	pink	GLYMA_13G104000	0.86558	-0.625483	2.0063e-10	2.66041e-09
	pink	GLYMA_03G118000	0.85995	-0.624611	2.16188e-10	2.8505e-09
	pink	GLYMA_07G072300	0.859946	-0.591861	3.04515e-09	3.22213e-08
	pink	GLYMA_09G031800	0.8579	-0.523026	3.32402e-07	2.46905e-06
	pink	GLYMA_04G205300	0.856109	-0.701098	1.12026e-13	2.53473e-12
	pink	GLYMA_14G137100	0.853529	-0.559334	3.19384e-08	2.83823e-07
	pink	GLYMA_13G322200	0.852796	-0.504528	9.90802e-07	6.64479e-06
	pink	GLYMA_19G119200	0.851511	-0.767078	1.77193e-17	7.34131e-16
	pink	GLYMA_10G258000	0.850351	-0.708924	4.50831e-14	1.06937e-12
	pink	GLYMA_08G227700	0.840035	-0.598363	1.84405e-09	2.02238e-08
	pink	GLYMA_06G122700	0.839534	-0.536028	1.48268e-07	1.17132e-06
	pink	GLYMA_17G102200	0.837805	-0.660995	7.77379e-12	1.30337e-10
	pink	GLYMA_14G017100	0.836396	-0.598739	1.79073e-09	1.96622e-08
	pink	GLYMA_03G172300	0.832575	-0.56645	1.9516e-08	1.79594e-07
	pink	GLYMA_16G082900	0.82839	-0.639953	5.61324e-11	8.18883e-10
	pink	GLYMA_05G044100	0.827906	-0.711315	3.39337e-14	8.19508e-13
	pink	GLYMA_11G033900	0.827249	-0.680347	1.09233e-12	2.08661e-11
	pink	GLYMA_07G056600	0.826723	-0.536708	1.42005e-07	1.12279e-06
	pink	GLYMA_08G237500	0.826078	-0.622712	2.54143e-10	3.2768e-09
	pink	GLYMA_09G216900	0.81879	-0.614093	5.22586e-10	6.35439e-09
	pink	GLYMA_04G191100	0.813425	-0.57072	1.44403e-08	1.35627e-07
	pink	GLYMA_12G102300	0.809182	-0.637209	7.18364e-11	1.02708e-09
	pink	GLYMA_15G264500	0.808877	-0.50906	7.62692e-07	5.28611e-06
	pink	GLYMA_17G206300	0.807829	-0.586585	4.53788e-09	4.64859e-08
	pink	GLYMA_13G369900	0.806361	-0.529943	2.17248e-07	1.66957e-06
	pink	GLYMA_13G292500	0.804966	-0.527415	2.54065e-07	1.92552e-06
	pink	GLYMA_20G223800	0.804678	-0.654448	1.46226e-11	2.35834e-10
	pink	GLYMA_13G171100	0.802274	-0.52807	2.43994e-07	1.85826e-06

## Sheet: red
	Module	GeneID	kME	GS	P_GS	FDR_GS			Top 10
	red	GLYMA_14G031200	0.908591	-0.514487	5.54743e-07	3.97793e-06			red	GLYMA_14G031200	0.908591	-0.514487	5.54743e-07	3.97793e-06
	red	GLYMA_03G130300	0.880322	-0.505003	9.64179e-07	6.49897e-06			red	GLYMA_03G130300	0.880322	-0.505003	9.64179e-07	6.49897e-06
	red	GLYMA_05G007600	0.879427	-0.527738	2.49051e-07	1.8906e-06			red	GLYMA_05G007600	0.879427	-0.527738	2.49051e-07	1.8906e-06
	red	GLYMA_06G189900	0.87602	-0.568732	1.66226e-08	1.54956e-07			red	GLYMA_06G189900	0.87602	-0.568732	1.66226e-08	1.54956e-07
	red	GLYMA_17G113500	0.870836	-0.500108	1.27422e-06	8.37678e-06			red	GLYMA_17G113500	0.870836	-0.500108	1.27422e-06	8.37678e-06
	red	GLYMA_15G098100	0.866335	-0.510337	7.07986e-07	4.95856e-06			red	GLYMA_15G098100	0.866335	-0.510337	7.07986e-07	4.95856e-06
	red	GLYMA_10G200100	0.865845	-0.544968	8.3421e-08	6.89406e-07			red	GLYMA_10G200100	0.865845	-0.544968	8.3421e-08	6.89406e-07
	red	GLYMA_20G206300	0.8654	-0.51228	6.31854e-07	4.46223e-06			red	GLYMA_20G206300	0.8654	-0.51228	6.31854e-07	4.46223e-06
	red	GLYMA_13G326500	0.864162	-0.509998	7.22166e-07	5.04636e-06			red	GLYMA_13G326500	0.864162	-0.509998	7.22166e-07	5.04636e-06
	red	GLYMA_20G232600	0.86045	-0.516014	5.06725e-07	3.66746e-06			red	GLYMA_20G232600	0.86045	-0.516014	5.06725e-07	3.66746e-06
	red	GLYMA_08G255200	0.8283	-0.543557	9.14463e-08	7.51068e-07
	red	GLYMA_07G091800	0.817833	-0.538865	1.23753e-07	9.91087e-07
	red	GLYMA_03G145500	0.809011	-0.576653	9.43414e-09	9.12293e-08
	red	GLYMA_04G239900	0.800882	-0.513759	5.79135e-07	4.13377e-06

## Sheet: yellow
	Module	GeneID	kME	GS	P_GS	FDR_GS			Top 10
	yellow	GLYMA_09G231900	0.940709	0.538932	1.23221e-07	9.87673e-07			yellow	GLYMA_09G231900	0.940709	0.538932	1.23221e-07	9.87673e-07
	yellow	GLYMA_11G014700	0.936797	0.509285	7.52798e-07	5.2292e-06			yellow	GLYMA_11G014700	0.936797	0.509285	7.52798e-07	5.2292e-06
	yellow	GLYMA_19G177600	0.934493	0.621298	2.86501e-10	3.66863e-09			yellow	GLYMA_19G177600	0.934493	0.621298	2.86501e-10	3.66863e-09
	yellow	GLYMA_06G011700	0.909789	0.511298	6.69333e-07	4.70198e-06			yellow	GLYMA_06G011700	0.909789	0.511298	6.69333e-07	4.70198e-06
	yellow	GLYMA_16G020700	0.906396	0.510897	6.85213e-07	4.80629e-06			yellow	GLYMA_16G020700	0.906396	0.510897	6.85213e-07	4.80629e-06
	yellow	GLYMA_17G174500	0.905367	0.599299	1.71413e-09	1.88878e-08			yellow	GLYMA_17G174500	0.905367	0.599299	1.71413e-09	1.88878e-08
	yellow	GLYMA_14G012900	0.902879	0.577666	8.7653e-09	8.51147e-08			yellow	GLYMA_14G012900	0.902879	0.577666	8.7653e-09	8.51147e-08
	yellow	GLYMA_10G028900	0.897136	0.529678	2.20858e-07	1.69173e-06			yellow	GLYMA_10G028900	0.897136	0.529678	2.20858e-07	1.69173e-06
	yellow	GLYMA_19G166500	0.896716	0.593728	2.63963e-09	2.8316e-08			yellow	GLYMA_19G166500	0.896716	0.593728	2.63963e-09	2.8316e-08
	yellow	GLYMA_17G145100	0.894636	0.501002	1.21136e-06	7.9917e-06			yellow	GLYMA_17G145100	0.894636	0.501002	1.21136e-06	7.9917e-06
	yellow	GLYMA_07G089300	0.894466	0.567801	1.77506e-08	1.64321e-07
	yellow	GLYMA_19G242800	0.890213	0.671595	2.70214e-12	4.87222e-11
	yellow	GLYMA_18G024600	0.885998	0.608297	8.38372e-10	9.85536e-09
	yellow	GLYMA_19G228700	0.873951	0.614088	5.2283e-10	6.35439e-09
	yellow	GLYMA_06G275400	0.872792	0.581403	6.66822e-09	6.63406e-08
	yellow	GLYMA_13G126200	0.87127	0.520548	3.86215e-07	2.83935e-06
	yellow	GLYMA_18G021700	0.87125	0.577679	8.75697e-09	8.51147e-08
	yellow	GLYMA_10G000300	0.865771	0.530952	2.04016e-07	1.57457e-06
	yellow	GLYMA_04G021000	0.864959	0.53844	1.27167e-07	1.01407e-06
	yellow	GLYMA_11G154700	0.864015	0.622872	2.50729e-10	3.24361e-09
	yellow	GLYMA_15G055500	0.862628	0.584471	5.3137e-09	5.36086e-08
	yellow	GLYMA_15G130500	0.859135	0.542158	1.00124e-07	8.1445e-07
	yellow	GLYMA_02G017100	0.849482	0.525742	2.81597e-07	2.11868e-06
	yellow	GLYMA_01G002000	0.848289	0.620433	3.0819e-10	3.90877e-09
	yellow	GLYMA_05G219900	0.848125	0.503818	1.03192e-06	6.90563e-06
	yellow	GLYMA_06G169400	0.843905	0.580266	7.2495e-09	7.18934e-08
	yellow	GLYMA_01G105000	0.837793	0.557495	3.62074e-08	3.1812e-07
	yellow	GLYMA_02G074000	0.835429	0.645907	3.25844e-11	4.9471e-10
	yellow	GLYMA_03G133300	0.833649	0.644825	3.60031e-11	5.42858e-10
	yellow	GLYMA_17G090900	0.833261	0.611062	6.69928e-10	7.98602e-09
	yellow	GLYMA_13G091200	0.832399	0.516969	4.78698e-07	3.4727e-06
	yellow	GLYMA_12G193000	0.832173	0.586377	4.60917e-09	4.70095e-08
	yellow	GLYMA_16G204300	0.83053	0.542265	9.94397e-08	8.10549e-07
	yellow	GLYMA_01G083000	0.830467	0.612424	5.99365e-10	7.20939e-09
	yellow	GLYMA_13G199300	0.827754	0.680321	1.09533e-12	2.08807e-11
	yellow	GLYMA_06G063500	0.825126	0.620285	3.12045e-10	3.94692e-09
	yellow	GLYMA_06G021200	0.823838	0.621019	2.93311e-10	3.74042e-09
	yellow	GLYMA_04G103900	0.814515	0.576138	9.79222e-09	9.45939e-08
	yellow	GLYMA_15G128000	0.814161	0.60624	9.89214e-10	1.14268e-08
	yellow	GLYMA_13G119500	0.812486	0.559909	3.0706e-08	2.73653e-07
	yellow	GLYMA_06G125800	0.809274	0.593694	2.64654e-09	2.83329e-08
	yellow	GLYMA_14G219100	0.809199	0.509187	7.57095e-07	5.25513e-06
	yellow	GLYMA_08G098500	0.805898	0.53095	2.04042e-07	1.57457e-06
	yellow	GLYMA_13G231500	0.802367	0.539706	1.17261e-07	9.43146e-07
	yellow	GLYMA_19G097700	0.80011	0.623047	2.47017e-10	3.21157e-09

## Sheet: Top 10
	Top 10
	Module	GeneID	kME	GS	P_GS	FDR_GS
	black	GLYMA_18G044200	0.981712	-0.865051	2.75563e-26	8.28644e-24
	black	GLYMA_14G210600	0.970725	-0.879059	4.12359e-28	2.56268e-25
	black	GLYMA_13G009300	0.963616	-0.843737	7.19717e-24	1.1182e-21
	black	GLYMA_13G336300	0.955852	-0.860295	1.03235e-25	2.46759e-23
	black	GLYMA_13G211800	0.954392	-0.860915	8.71373e-26	2.13762e-23
	black	GLYMA_09G041200	0.950535	-0.829448	1.92265e-22	1.99143e-20
	black	GLYMA_18G037900	0.950207	-0.7821	1.59954e-18	7.72587e-17
	black	GLYMA_05G245300	0.948049	-0.884116	7.94485e-29	7.40619e-26
	black	GLYMA_06G166100	0.94802	-0.813221	5.64665e-21	4.31459e-19
	black	GLYMA_11G075100	0.939814	-0.818418	1.98458e-21	1.74531e-19
	greenyellow	GLYMA_13G231300	0.946745	0.50609	9.05739e-07	6.14058e-06
	greenyellow	GLYMA_15G052400	0.940106	0.657576	1.08338e-11	1.77804e-10
	greenyellow	GLYMA_08G180000	0.931413	0.633745	9.77413e-11	1.36603e-09
	greenyellow	GLYMA_08G074000	0.922118	0.6089	7.98499e-10	9.41038e-09
	greenyellow	GLYMA_14G185700	0.909588	0.558652	3.3462e-08	2.95952e-07
	greenyellow	GLYMA_03G262300	0.908393	0.620654	3.02483e-10	3.85211e-09
	greenyellow	GLYMA_02G064700	0.906729	0.736331	1.44792e-15	4.35403e-14
	greenyellow	GLYMA_16G205200	0.904856	0.566025	2.01059e-08	1.84294e-07
	greenyellow	GLYMA_06G155000	0.899906	0.668318	3.76322e-12	6.63153e-11
	greenyellow	GLYMA_13G282000	0.897404	0.697624	1.66231e-13	3.63757e-12
	pink	GLYMA_08G193100	0.959125	-0.620163	3.15279e-10	3.98243e-09
	pink	GLYMA_19G022500	0.956977	-0.502167	1.13379e-06	7.52793e-06
	pink	GLYMA_06G160200	0.943341	-0.512323	6.30259e-07	4.45434e-06
	pink	GLYMA_20G141800	0.942149	-0.509985	7.22687e-07	5.04636e-06
	pink	GLYMA_03G101700	0.921269	-0.648701	2.51419e-11	3.88679e-10
	pink	GLYMA_01G245500	0.911047	-0.517495	4.63902e-07	3.37324e-06
	pink	GLYMA_11G179600	0.907556	-0.549257	6.29266e-08	5.3279e-07
	pink	GLYMA_11G182600	0.904558	-0.515957	5.08427e-07	3.67693e-06
	pink	GLYMA_05G163400	0.903209	-0.541164	1.06763e-07	8.63926e-07
	pink	GLYMA_15G221600	0.890863	-0.572897	1.23637e-08	1.17248e-07
	red	GLYMA_14G031200	0.908591	-0.514487	5.54743e-07	3.97793e-06
	red	GLYMA_03G130300	0.880322	-0.505003	9.64179e-07	6.49897e-06
	red	GLYMA_05G007600	0.879427	-0.527738	2.49051e-07	1.8906e-06
	red	GLYMA_06G189900	0.87602	-0.568732	1.66226e-08	1.54956e-07
	red	GLYMA_17G113500	0.870836	-0.500108	1.27422e-06	8.37678e-06
	red	GLYMA_15G098100	0.866335	-0.510337	7.07986e-07	4.95856e-06
	red	GLYMA_10G200100	0.865845	-0.544968	8.3421e-08	6.89406e-07
	red	GLYMA_20G206300	0.8654	-0.51228	6.31854e-07	4.46223e-06
	red	GLYMA_13G326500	0.864162	-0.509998	7.22166e-07	5.04636e-06
	red	GLYMA_20G232600	0.86045	-0.516014	5.06725e-07	3.66746e-06
	yellow	GLYMA_09G231900	0.940709	0.538932	1.23221e-07	9.87673e-07
	yellow	GLYMA_11G014700	0.936797	0.509285	7.52798e-07	5.2292e-06
	yellow	GLYMA_19G177600	0.934493	0.621298	2.86501e-10	3.66863e-09
	yellow	GLYMA_06G011700	0.909789	0.511298	6.69333e-07	4.70198e-06
	yellow	GLYMA_16G020700	0.906396	0.510897	6.85213e-07	4.80629e-06
	yellow	GLYMA_17G174500	0.905367	0.599299	1.71413e-09	1.88878e-08
	yellow	GLYMA_14G012900	0.902879	0.577666	8.7653e-09	8.51147e-08
	yellow	GLYMA_10G028900	0.897136	0.529678	2.20858e-07	1.69173e-06
	yellow	GLYMA_19G166500	0.896716	0.593728	2.63963e-09	2.8316e-08
	yellow	GLYMA_17G145100	0.894636	0.501002	1.21136e-06	7.9917e-06

## Sheet: Top 10 Annotations
Top 10
Module	Gene ID	Gene	Locus	Seed Weight QTLs	Top_Descriptive_Uniref100_BLASTP	Top_Arabidopsis_TAIR10_BLASTP	GO_BP_Description	GO_MF_ID	GO_MF_Description	PFAM_Descriptions	Panther_Descriptions	KOG_Descriptions
black	Glyma.18G044200	GLYMA_18G044200	18:3813589-3817289		UniRef100_Q0PJG3 MYB transcription factor MYB174 (Fragment) n=1 Tax=Glycine max RepID=Q0PJG3_SOYBN	AT5G17300.1|Symbols:RVE1|Homeodomain-like superfamily protein|chr5:5690435-5692435 REVERSE LENGTH=387	auxin biosynthetic process; auxin mediated signaling pathway; circadian rhythm; long-day photoperiodism, flowering; regulation of auxin biosynthetic process; regulation of transcription, DNA-dependent; response to abscisic acid stimulus; response to auxin stimulus; response to ethylene stimulus; response to gibberellin stimulus; response to jasmonic acid stimulus; response to salicylic acid stimu…	GO:0003677 GO:0003700	DNA binding; sequence-specific DNA binding transcription factor activity	Myb-like DNA-binding domain	SWI/SNF COMPLEX-RELATED	Transcription_factor,_Myb_superfamily
black	Glyma.14G210600	GLYMA_14G210600	14:47557927-47561596		UniRef100_Q0PJH7 MYB transcription factor MYB177 n=1 Tax=Glycine max RepID=Q0PJH7_SOYBN	AT5G17300.1|Symbols:RVE1|Homeodomain-like superfamily protein|chr5:5690435-5692435 REVERSE LENGTH=387	auxin biosynthetic process; auxin mediated signaling pathway; circadian rhythm; long-day photoperiodism, flowering; regulation of auxin biosynthetic process; regulation of transcription, DNA-dependent; response to abscisic acid stimulus; response to auxin stimulus; response to ethylene stimulus; response to gibberellin stimulus; response to jasmonic acid stimulus; response to salicylic acid stimu…	GO:0003677 GO:0003700	DNA binding; sequence-specific DNA binding transcription factor activity	Myb-like DNA-binding domain	SWI/SNF COMPLEX-RELATED	Transcription_factor,_Myb_superfamily
black	Glyma.13G009300	GLYMA_13G009300	13:2573537-2580122	Yes	UniRef100_G7J8U1 Zinc finger protein CONSTANS-LIKE protein n=4 Tax=Medicago truncatula RepID=G7J8U1_MEDTR	AT3G07650.4|Symbols:COL9|CONSTANS-like 9|chr3:2442494-2443901 FORWARD LENGTH=372	circadian rhythm; negative regulation of long-day photoperiodism, flowering; regulation of transcription, DNA-dependent	GO:0003700 GO:0008270	sequence-specific DNA binding transcription factor activity; zinc ion binding	CCT motif	NA	NA
black	Glyma.13G336300	GLYMA_13G336300	13:42970095-42973207		UniRef100_B9GJM9 Protein kinase capable of phosphorylating tyrosine family protein n=1 Tax=Populus trichocarpa RepID=B9GJM9_POPTR	AT2G28930.3|Symbols:APK1B, PK1B|protein kinase 1B|chr2:12424551-12426565 FORWARD LENGTH=415	N-terminal protein myristoylation; protein phosphorylation	GO:0004672 GO:0004674 GO:0004713 GO:0005524 GO:0016301 GO:0016772	ATP binding; kinase activity; protein kinase activity; protein serine/threonine kinase activity; protein tyrosine kinase activity; transferase activity, transferring phosphorus-containing groups	Protein tyrosine kinase	LEUCINE-RICH REPEAT RECEPTOR-LIKE PROTEIN KINASE	Serine/threonine_protein_kinase
black	Glyma.13G211800	GLYMA_13G211800	13:32552265-32556704	Yes	UniRef100_G7JHV5 Protein phosphatase 2C and cyclic nucleotide-binding/kinase domain-containing protein n=1 Tax=Medicago truncatula RepID=G7JHV5_MEDTR	AT3G06270.1|Symbols:|Protein phosphatase 2C family protein|chr3:1896763-1897887 FORWARD LENGTH=348	N-terminal protein myristoylation; protein dephosphorylation	GO:0003824 GO:0004722	catalytic activity; protein serine/threonine phosphatase activity	Protein phosphatase 2C	PROTEIN PHOSPHATASE 2C	Serine/threonine_protein_phosphatase
black	Glyma.09G041200	GLYMA_09G041200	9:3440285-3445911		UniRef100_U5G3G7 Lipase class 3 family protein n=1 Tax=Populus trichocarpa RepID=U5G3G7_POPTR	AT4G16070.1|Symbols:|Mono-/di-acylglycerol lipase, N-terminal;Lipase, class 3|chr4:9096808-9100596 REVERSE LENGTH=654	lipid catabolic process; lipid metabolic process	GO:0004091 GO:0004806	carboxylesterase activity; triglyceride lipase activity	Lipase (class 3); Lipase 3 N-terminal region	CGI-141-RELATED/LIPASE CONTAINING PROTEIN	NA
black	Glyma.18G037900	GLYMA_18G037900	18:3021786-3027430		UniRef100_G7KBS1 Telomeric DNA-binding protein n=1 Tax=Medicago truncatula RepID=G7KBS1_MEDTR	AT3G12560.1|Symbols:TRFL9, ATTBP2|TRF-like 9|chr3:3982272-3984848 REVERSE LENGTH=619	glucose catabolic process; response to abscisic acid stimulus	GO:0003677 GO:0008301 GO:0042162	DNA binding; DNA binding, bending; telomeric DNA binding	NA	FAMILY NOT NAMED	NA
black	Glyma.05G245300	GLYMA_05G245300	5:41925667-41935273		UniRef100_Q1SMZ9 Protein kinase n=1 Tax=Medicago truncatula RepID=Q1SMZ9_MEDTR	AT1G73660.1|Symbols:|protein tyrosine kinase family protein|chr1:27692247-27696718 REVERSE LENGTH=1030	photoperiodism, flowering; protein phosphorylation; response to salt stress	GO:0004672 GO:0004674 GO:0004709 GO:0004712 GO:0005524 GO:0016301 GO:0016772	ATP binding; MAP kinase kinase kinase activity; kinase activity; protein kinase activity; protein serine/threonine/tyrosine kinase activity; protein serine/threonine kinase activity; transferase activity, transferring phosphorus-containing groups	Protein tyrosine kinase	SERINE-THREONINE PROTEIN KINASE	Tyrosine_kinase_specific_for_activated_(GTP-bound)_p21cdc42Hs
black	Glyma.06G166100	GLYMA_06G166100	6:13838992-13845113	Yes	UniRef100_Q9LW21 Genomic DNA, chromosome 3, P1 clone: MDJ14 n=1 Tax=Arabidopsis thaliana RepID=Q9LW21_ARATH	AT3G26890.5|Symbols:|unknown protein; FUNCTIONS IN: molecular_function unknown; INVOLVED IN: biological_process unknown; EXPRESSED IN: 24 plant structures; EXPRESSED DURING: 15 growth stages; BEST Arabidopsis thaliana protein match is: unknown protein (TAIR:AT5G41110.1); Has 30201 Blast hits to 17322 proteins in 780 species: Archae - 12; Bacteria - 1396; Metazoa - 17338; Fungi - 3422; Plants - 50…	biological process	GO:0003674	molecular function	NA	FAMILY NOT NAMED	NA
black	Glyma.11G075100	GLYMA_11G075100	11:5606833-5615672		UniRef100_B9MXI7 Kinesin motor family protein n=1 Tax=Populus trichocarpa RepID=B9MXI7_POPTR	AT3G51150.1|Symbols:|ATP binding microtubule motor family protein|chr3:19002006-19006509 FORWARD LENGTH=1052	microtubule-based movement	GO:0003777 GO:0005524	ATP binding; microtubule motor activity	Kinesin motor domain; Domain of unknown function (DUF3490)	FAMILY NOT NAMED	Kinesin-like_protein
greenyellow	Glyma.13G231300	GLYMA_13G231300	13:34299255-34301603		UniRef100_G7IKB1 GDSL esterase/lipase n=1 Tax=Medicago truncatula RepID=G7IKB1_MEDTR	AT5G45910.1|Symbols:|GDSL-like Lipase/Acylhydrolase superfamily protein|chr5:18620420-18622264 REVERSE LENGTH=372	lipid metabolic process	GO:0004091 GO:0016788	carboxylesterase activity; hydrolase activity, acting on ester bonds	GDSL-like Lipase/Acylhydrolase	ZINC FINGER FYVE DOMAIN CONTAINING PROTEIN	NA
greenyellow	Glyma.15G052400	GLYMA_15G052400	15:4132856-4135122		UniRef100_Q9XQB6 Chlorophyll a/b-binding protein CP24 n=1 Tax=Vigna radiata var. radiata RepID=Q9XQB6_VIGRR	AT1G15820.1|Symbols:LHCB6, CP24|light harvesting complex photosystem II subunit 6|chr1:5446685-5447676 REVERSE LENGTH=258	Golgi organization; calcium ion transport; cysteine biosynthetic process; nonphotochemical quenching; photosynthesis; photosynthesis, light harvesting; photosynthesis, light reaction; regulation of protein dephosphorylation; response to salt stress	GO:0016168	chlorophyll binding	Chlorophyll A-B binding protein	CHLOROPHYLL A/B BINDING PROTEIN	NA
greenyellow	Glyma.08G180000	GLYMA_08G180000	8:14419600-14421647	Yes	UniRef100_Q9XQB6 Chlorophyll a/b-binding protein CP24 n=1 Tax=Vigna radiata var. radiata RepID=Q9XQB6_VIGRR	AT1G15820.1|Symbols:LHCB6, CP24|light harvesting complex photosystem II subunit 6|chr1:5446685-5447676 REVERSE LENGTH=258	Golgi organization; calcium ion transport; cysteine biosynthetic process; nonphotochemical quenching; photosynthesis; photosynthesis, light harvesting; photosynthesis, light reaction; regulation of protein dephosphorylation; response to salt stress	GO:0016168	chlorophyll binding	Chlorophyll A-B binding protein	CHLOROPHYLL A/B BINDING PROTEIN	NA
greenyellow	Glyma.08G074000	GLYMA_08G074000	8:5651670-5653067	Yes	UniRef100_Q9XQB6 Chlorophyll a/b-binding protein CP24 n=1 Tax=Vigna radiata var. radiata RepID=Q9XQB6_VIGRR	AT1G15820.1|Symbols:LHCB6, CP24|light harvesting complex photosystem II subunit 6|chr1:5446685-5447676 REVERSE LENGTH=258	Golgi organization; calcium ion transport; cysteine biosynthetic process; nonphotochemical quenching; photosynthesis; photosynthesis, light harvesting; photosynthesis, light reaction; regulation of protein dephosphorylation; response to salt stress	GO:0016168	chlorophyll binding	Chlorophyll A-B binding protein	CHLOROPHYLL A/B BINDING PROTEIN	NA
greenyellow	Glyma.14G185700	GLYMA_14G185700	14:44986378-44990497		UniRef100_I1MB34 Glutamyl-tRNA reductase n=1 Tax=Glycine max RepID=I1MB34_SOYBN	AT1G58290.1|Symbols:HEMA1|Glutamyl-tRNA reductase family protein|chr1:21624028-21626051 REVERSE LENGTH=543	chlorophyll biosynthetic process; heme biosynthetic process; iron ion homeostasis; oxidation-reduction process; porphyrin-containing compound biosynthetic process; response to iron ion; response to light stimulus; response to reactive oxygen species; tetrapyrrole biosynthetic process	GO:0000166 GO:0005515 GO:0008883 GO:0050661	NADP binding; glutamyl-tRNA reductase activity; nucleotide binding; protein binding	Shikimate / quinate 5-dehydrogenase; Glutamyl-tRNAGlu reductase, N-terminal domain; Glutamyl-tRNAGlu reductase, dimerisation domain	ORNITHINE CYCLODEAMINASE-RELATED	NA
greenyellow	Glyma.03G262300	GLYMA_03G262300	3:45569952-45571510		UniRef100_B9GML1 Chlorophyll a/b-binding protein type II n=2 Tax=Populus trichocarpa RepID=B9GML1_POPTR	AT3G61470.1|Symbols:LHCA2|photosystem I light harvesting complex gene 2|chr3:22745736-22747032 FORWARD LENGTH=257	photosynthesis; photosynthesis, light harvesting; photosynthesis, light harvesting in photosystem I	GO:0016168	chlorophyll binding	Chlorophyll A-B binding protein	CHLOROPHYLL A/B BINDING PROTEIN	NA
greenyellow	Glyma.02G064700	GLYMA_02G064700	2:5781636-5784296		UniRef100_U5TZH2 Photosystem I light-harvesting chlorophyll a/b-binding protein n=1 Tax=Phaseolus vulgaris RepID=U5TZH2_PHAVU	AT3G54890.1|Symbols:LHCA1|photosystem I light harvesting complex gene 1|chr3:20339706-20340922 REVERSE LENGTH=241	photosynthesis; photosynthesis, light harvesting; photosynthesis, light harvesting in photosystem I; rRNA processing; regulation of proton transport; response to blue light; response to far red light; response to high light intensity; response to red light; response to sucrose stimulus	GO:0016168	chlorophyll binding	Chlorophyll A-B binding protein	CHLOROPHYLL A/B BINDING PROTEIN	NA
greenyellow	Glyma.16G205200	GLYMA_16G205200	16:36617474-36620394		UniRef100_V5N828 Chloroplast pigment-binding protein CP26 n=1 Tax=Phaseolus vulgaris RepID=V5N828_PHAVU	AT4G10340.1|Symbols:LHCB5|light harvesting complex of photosystem II 5|chr4:6408200-6409496 FORWARD LENGTH=280	cysteine biosynthetic process; nonphotochemical quenching; photosynthesis; photosynthesis, light harvesting; rRNA processing; regulation of proton transport; response to blue light; response to far red light; response to high light intensity; response to red light; response to sucrose stimulus	GO:0016168	chlorophyll binding	Chlorophyll A-B binding protein	CHLOROPHYLL A/B BINDING PROTEIN	NA
greenyellow	Glyma.06G155000	GLYMA_06G155000	6:12642936-12647549	Yes	UniRef100_G7JC43 Gibberellin 20 oxidase n=1 Tax=Medicago truncatula RepID=G7JC43_MEDTR	AT5G07200.1|Symbols:YAP169, GA20OX3, ATGA20OX3|gibberellin 20-oxidase 3|chr5:2243835-2245157 REVERSE LENGTH=380	fatty acid catabolic process; gibberellin biosynthetic process; oxidation-reduction process; terpenoid biosynthetic process	GO:0005506 GO:0016491 GO:0016706 GO:0045544	gibberellin 20-oxidase activity; iron ion binding; oxidoreductase activity; oxidoreductase activity, acting on paired donors, with incorporation or reduction of molecular oxygen, 2-oxoglutarate as one donor, and incorporation of one atom each of oxygen into both donors	2OG-Fe(II) oxygenase superfamily	OXIDOREDUCTASE, 2OG-FE(II) OXYGENASE FAMILY PROTEIN	Iron/ascorbate_family_oxidoreductases
greenyellow	Glyma.13G282000	GLYMA_13G282000	13:38340450-38342431		UniRef100_Q9XQB1 LHCII type III chlorophyll a/b binding protein n=1 Tax=Vigna radiata var. radiata RepID=Q9XQB1_VIGRR	AT5G54270.1|Symbols:LHCB3, LHCB3*1|light-harvesting chlorophyll B-binding protein 3|chr5:22038424-22039383 FORWARD LENGTH=265	photosynthesis; photosynthesis, light harvesting	GO:0005198	structural molecule activity	Chlorophyll A-B binding protein	CHLOROPHYLL A/B BINDING PROTEIN	NA
pink	Glyma.08G193100	GLYMA_08G193100	8:15533402-15542089	Yes	UniRef100_G7IUI3 Protein HOTHEAD n=1 Tax=Medicago truncatula RepID=G7IUI3_MEDTR	AT1G72970.1|Symbols:HTH, EDA17|Glucose-methanol-choline (GMC) oxidoreductase family protein|chr1:27452872-27455706 FORWARD LENGTH=594	alcohol metabolic process; cell-cell signaling; embryo sac development; fatty acid omega-oxidation; oxidation-reduction process	GO:0008812 GO:0016614 GO:0016832 GO:0046593 GO:0050660	aldehyde-lyase activity; choline dehydrogenase activity; flavin adenine dinucleotide binding; mandelonitrile lyase activity; oxidoreductase activity, acting on CH-OH group of donors	GMC oxidoreductase; GMC oxidoreductase	GLUCOSE-METHANOL-CHOLINE (GMC) OXIDOREDUCTASE	Glucose_dehydrogenase/choline_dehydrogenase/mandelonitrile_lyase_(GMC_oxidoreductase_family)
pink	Glyma.19G022500	GLYMA_19G022500	19:2574642-2577346		UniRef100_G7KKU5 Gibberellin-regulated protein n=1 Tax=Medicago truncatula RepID=G7KKU5_MEDTR	AT5G15230.1|Symbols:GASA4|GAST1 protein homolog 4|chr5:4945017-4946025 FORWARD LENGTH=106	cell redox homeostasis; cysteine biosynthetic process; gibberellic acid mediated signaling pathway; response to gibberellin stimulus	GO:0003674	molecular function	Gibberellin regulated protein	NA	NA
pink	Glyma.06G160200	GLYMA_06G160200	6:13222357-13226297	Yes	UniRef100_G7LGG8 Patellin-5 n=1 Tax=Medicago truncatula RepID=G7LGG8_MEDTR	AT1G72160.1|Symbols:|Sec14p-like phosphatidylinositol transfer family protein|chr1:27153823-27155609 REVERSE LENGTH=490	transport	GO:0005215	transporter activity	CRAL/TRIO, N-terminal domain; CRAL/TRIO domain	SEC14 RELATED PROTEIN	Phosphatidylinositol_transfer_protein_SEC14_and_related_proteins
pink	Glyma.20G141800	GLYMA_20G141800	20:38044644-38047142		UniRef100_C0IRH6 Xyloglucan endotransglucosylase/hydrolase 3 n=1 Tax=Malus domestica RepID=C0IRH6_MALDO	AT1G11545.1|Symbols:XTH8|xyloglucan endotransglucosylase/hydrolase 8|chr1:3878689-3880286 REVERSE LENGTH=305	carbohydrate metabolic process; cellular glucan metabolic process	GO:0004553 GO:0016762 GO:0016798	hydrolase activity, acting on glycosyl bonds; hydrolase activity, hydrolyzing O-glycosyl compounds; xyloglucan:xyloglucosyl transferase activity	Glycosyl hydrolases family 16; Xyloglucan endo-transglycosylase (XET) C-terminus	NA	NA
pink	Glyma.03G101700	GLYMA_03G101700	3:29240836-29255414		UniRef100_G7LDH6 Gl1-like protein n=1 Tax=Medicago truncatula RepID=G7LDH6_MEDTR	AT1G02205.2|Symbols:CER1|Fatty acid hydroxylase superfamily|chr1:418818-422154 FORWARD LENGTH=625	aldehyde catabolic process; alkane biosynthetic process; cuticle development; defense response to bacterium; defense response to fungus; response to water deprivation; wax biosynthetic process	GO:0005506 GO:0016491 GO:0071771	aldehyde decarbonylase activity; iron ion binding; oxidoreductase activity	WAX2 C-terminal domain; Fatty acid hydroxylase superfamily	STEROL DESATURASE	NA
pink	Glyma.01G245500	GLYMA_01G245500	1:56784149-56787965		UniRef100_E4MVT9 mRNA, clone: RTFL01-03-E08 n=1 Tax=Thellungiella halophila RepID=E4MVT9_THEHA	AT1G21070.1|Symbols:|Nucleotide-sugar transporter family protein|chr1:7376148-7377810 REVERSE LENGTH=348	purine nucleobase transport	NA	NA	Triose-phosphate Transporter family	SOLUTE CARRIER FAMILY 35	Glucose-6-phosphate/phosphate_and_phosphoenolpyruvate/phosphate_antiporter
pink	Glyma.11G179600	GLYMA_11G179600	11:24522179-24532007	Yes	UniRef100_Q2HSJ8 Protein kinase n=1 Tax=Medicago truncatula RepID=Q2HSJ8_MEDTR	AT3G44200.1|Symbols:ATNEK6, NEK6, IBO1|NIMA (never in mitosis, gene A)-related 6|chr3:15906788-15911365 FORWARD LENGTH=956	actin nucleation; cell adhesion; cell wall organization; cortical microtubule organization; epidermal cell differentiation; microtubule-based process; root hair cell differentiation; trichome morphogenesis	GO:0004672 GO:0016301	kinase activity; protein kinase activity	Protein kinase domain	SERINE/THREONINE-PROTEIN KINASE NEK	Serine/threonine_protein_kinase
pink	Glyma.11G182600	GLYMA_11G182600	11:24998933-25003549	Yes	UniRef100_G7ITU3 Rho GTPase activating protein n=1 Tax=Medicago truncatula RepID=G7ITU3_MEDTR	AT5G22400.1|Symbols:|Rho GTPase activating protein with PAK-box/P21-Rho-binding domain|chr5:7423050-7425335 REVERSE LENGTH=466	signal transduction	GO:0030675	Rac GTPase activator activity	P21-Rho-binding domain; RhoGAP domain	MKIAA1688 PROTEIN	NA
pink	Glyma.05G163400	GLYMA_05G163400	5:35454762-35457417	Yes	UniRef100_T2DNG4 GDSL esterase/lipase n=1 Tax=Phaseolus vulgaris RepID=T2DNG4_PHAVU	AT5G45670.1|Symbols:|GDSL-like Lipase/Acylhydrolase superfamily protein|chr5:18528600-18530164 FORWARD LENGTH=362	lipid metabolic process	GO:0004091 GO:0016788	carboxylesterase activity; hydrolase activity, acting on ester bonds	GDSL-like Lipase/Acylhydrolase	ZINC FINGER FYVE DOMAIN CONTAINING PROTEIN	NA
pink	Glyma.15G221600	GLYMA_15G221600	15:40067763-40073180		UniRef100_K7N8B1 Wrinkled 1 n=1 Tax=Glycine max RepID=K7N8B1_SOYBN	AT3G54320.3|Symbols:WRI1, WRI, ASML1|Integrase-type DNA-binding superfamily protein|chr3:20114809-20118473 FORWARD LENGTH=430	lipid biosynthetic process; lipid metabolic process; positive regulation of cutin biosynthetic process; regulation of carbohydrate metabolic process; regulation of glycolysis; regulation of transcription, DNA-dependent; response to sucrose stimulus; triglyceride biosynthetic process	GO:0003677 GO:0003700	DNA binding; sequence-specific DNA binding transcription factor activity	AP2 domain	UNCHARACTERIZED	NA
red	Glyma.14G031200	GLYMA_14G031200	14:2263622-2266628		UniRef100_C5I849 Phytoene synthase protein n=1 Tax=Fragaria ananassa RepID=C5I849_FRAAN	AT5G17230.2|Symbols:PSY|PHYTOENE SYNTHASE|chr5:5659839-5662087 REVERSE LENGTH=422	biosynthetic process; carotenoid biosynthetic process; chlorophyll biosynthetic process; isopentenyl diphosphate biosynthetic process, mevalonate-independent pathway; phosphatidylglycerol biosynthetic process; unsaturated fatty acid biosynthetic process	GO:0016740 GO:0016765 GO:0016767 GO:0046905	geranylgeranyl-diphosphate geranylgeranyltransferase activity; phytoene synthase activity; transferase activity; transferase activity, transferring alkyl or aryl (other than methyl) groups	Squalene/phytoene synthase	NA	Squalene_synthetase
red	Glyma.03G130300	GLYMA_03G130300	3:34514136-34518638		UniRef100_G7KRP6 Phosphoglycolate phosphatase n=1 Tax=Medicago truncatula RepID=G7KRP6_MEDTR	AT2G41250.1|Symbols:|Haloacid dehalogenase-like hydrolase (HAD) superfamily protein|chr2:17200862-17202551 REVERSE LENGTH=290	metabolic process; photoperiodism, flowering; response to arsenic-containing substance	GO:0003824 GO:0008967 GO:0016787	catalytic activity; hydrolase activity; phosphoglycolate phosphatase activity	haloacid dehalogenase-like hydrolase	HALOACID DEHALOGENASE-LIKE HYDROLASE	Predicted_hydrolase_(HAD_superfamily)
red	Glyma.05G007600	GLYMA_05G007600	5:717221-722645		UniRef100_D2DWB4 L-aspartate oxidase n=1 Tax=Phaseolus vulgaris RepID=D2DWB4_PHAVU	AT5G14760.1|Symbols:AO|L-aspartate oxidase|chr5:4769133-4772012 FORWARD LENGTH=651	NAD biosynthetic process; oxidation-reduction process	GO:0008734 GO:0009055 GO:0016491	L-aspartate oxidase activity; electron carrier activity; oxidoreductase activity	Fumarate reductase flavoprotein C-term; FAD binding domain	SUCCINATE DEHYDROGENASE 2 FLAVOPROTEIN SUBUNIT	Succinate_dehydrogenase,_flavoprotein_subunit
red	Glyma.06G189900	GLYMA_06G189900	6:16673749-16680536	Yes	UniRef100_Q9M460 Plasma membrane H+ ATPase n=1 Tax=Prunus persica RepID=Q9M460_PRUPE	AT5G62670.1|Symbols:AHA11, HA11|H(+)-ATPase 11|chr5:25159495-25164957 FORWARD LENGTH=956	ATP biosynthetic process; ATP catabolic process; cation transport; metabolic process	GO:0000166 GO:0003824 GO:0005524 GO:0015662 GO:0016887 GO:0046872	ATP binding; ATPase activity; ATPase activity, coupled to transmembrane movement of ions, phosphorylative mechanism; catalytic activity; metal ion binding; nucleotide binding	haloacid dehalogenase-like hydrolase; Cation transporter/ATPase, N-terminus; E1-E2 ATPase	FAMILY NOT NAMED	Plasma_membrane_H+-transporting_ATPase
red	Glyma.17G113500	GLYMA_17G113500	17:8985556-8987903	Yes	UniRef100_G7JE40 Equilibrative nucleoside transporter n=1 Tax=Medicago truncatula RepID=G7JE40_MEDTR	AT1G02630.1|Symbols:|Nucleoside transporter family protein|chr1:561007-562382 REVERSE LENGTH=389	transport	GO:0005337	nucleoside transmembrane transporter activity	Nucleoside transporter	EQUILIBRATIVE NUCLEOSIDE TRANSPORTER	Nucleoside_transporter
red	Glyma.15G098100	GLYMA_15G098100	15:7627663-7630521		UniRef100_Q5F304 Beta-amylase n=1 Tax=Glycine max RepID=Q5F304_SOYBN	AT5G18670.1|Symbols:BMY3, BAM9|beta-amylase 3|chr5:6226138-6227999 FORWARD LENGTH=536	carbohydrate metabolic process; cellulose biosynthetic process; polysaccharide catabolic process	GO:0003824 GO:0016161 GO:0043169	beta-amylase activity; catalytic activity; cation binding	Glycosyl hydrolase family 14	NA	NA
red	Glyma.10G200100	GLYMA_10G200100	10:43088147-43096138	Yes	UniRef100_G4LTX4 Dual protein phosphatase 4 n=1 Tax=Castanea sativa RepID=G4LTX4_CASSA	AT3G52180.1|Symbols:ATPTPKIS1, DSP4, SEX4, ATSEX4|dual specificity protein phosphatase (DsPTP1) family protein|chr3:19349884-19353459 REVERSE LENGTH=379	circadian rhythm; dephosphorylation; glucosinolate biosynthetic process; maltose metabolic process; positive regulation of catalytic activity; protein dephosphorylation; starch biosynthetic process; starch catabolic process; starch metabolic process	GO:0005515 GO:0008138 GO:0016791 GO:0019203 GO:0030247	carbohydrate phosphatase activity; phosphatase activity; polysaccharide binding; protein binding; protein tyrosine/serine/threonine phosphatase activity	Dual specificity phosphatase, catalytic domain	5'-AMP-ACTIVATED PROTEIN KINASE , BETA SUBUNIT	NA
red	Glyma.20G206300	GLYMA_20G206300	20:44302829-44310908		UniRef100_G7I4R9 Peptide transporter PTR3-A n=1 Tax=Medicago truncatula RepID=G7I4R9_MEDTR	AT5G46050.1|Symbols:ATPTR3, PTR3|peptide transporter 3|chr5:18675062-18679071 REVERSE LENGTH=582	defense response to bacterium; dipeptide transport; hyperosmotic salinity response; oligopeptide transport; response to abscisic acid stimulus; response to histidine; response to jasmonic acid stimulus; response to leucine; response to phenylalanine; response to salicylic acid stimulus; response to wounding; tripeptide transport	GO:0005215 GO:0042936 GO:0042937	dipeptide transporter activity; transporter activity; tripeptide transporter activity	POT family	OLIGOPEPTIDE TRANSPORTER-RELATED	H+/oligopeptide_symporter
red	Glyma.13G326500	GLYMA_13G326500	13:42146835-42151452		UniRef100_G7IRR0 Protein binding protein n=1 Tax=Medicago truncatula RepID=G7IRR0_MEDTR	AT5G60580.3|Symbols:|RING/U-box superfamily protein|chr5:24354298-24356706 FORWARD LENGTH=487	biological process	GO:0008270	zinc ion binding	Zinc finger, C3HC4 type (RING finger)	MEMBRANE ASSOCIATED RING FINGER	Protein_involved_in_mRNA_turnover_and_stability
red	Glyma.20G232600	GLYMA_20G232600	20:46600782-46601628	Yes	NA	NA	NA	NA	NA	NA	NA	NA
yellow	Glyma.09G231900	GLYMA_09G231900	9:45525481-45526446		UniRef100_D7MLV5 Invertase/pectin methylesterase inhibitor family protein n=1 Tax=Arabidopsis lyrata subsp. lyrata RepID=D7MLV5_ARALL	AT5G62360.1|Symbols:|Plant invertase/pectin methylesterase inhibitor superfamily protein|chr5:25040699-25041310 FORWARD LENGTH=203	NA	GO:0004857 GO:0030599 GO:0046910	enzyme inhibitor activity; pectinesterase activity; pectinesterase inhibitor activity	Plant invertase/pectin methylesterase inhibitor	PHOSPHOENOLPYRUVATE DIKINASE-RELATED	NA
yellow	Glyma.11G014700	GLYMA_11G014700	11:1018148-1020711		UniRef100_B6UDN7 Plant-specific domain TIGR01615 family protein n=1 Tax=Zea mays RepID=B6UDN7_MAIZE	AT4G32480.1|Symbols:|Protein of unknown function (DUF506) _x0001_|chr4:15676488-15677776 FORWARD LENGTH=287	biological process	GO:0003674	molecular function	Protein of unknown function (DUF506)	NA	NA
yellow	Glyma.19G177600	GLYMA_19G177600	19:43693879-43697609	Yes	UniRef100_D7TQA7 Type II peroxiredoxin 2 n=1 Tax=Vitis vinifera RepID=D7TQA7_VITVI	AT2G37240.1|Symbols:|Thioredoxin superfamily protein|chr2:15640235-15641720 REVERSE LENGTH=248	myo-inositol hexakisphosphate biosynthetic process; oxidation-reduction process	GO:0016209 GO:0016491	antioxidant activity; oxidoreductase activity	AhpC/TSA family	NA	Uncharacterized_conserved_protein
yellow	Glyma.06G011700	GLYMA_06G011700	6:873613-878088		UniRef100_I1K764 Glucose-1-phosphate adenylyltransferase n=1 Tax=Glycine max RepID=I1K764_SOYBN	AT4G39210.1|Symbols:APL3|Glucose-1-phosphate adenylyltransferase family protein|chr4:18260332-18263181 FORWARD LENGTH=521	biosynthetic process; photorespiration; starch biosynthetic process	GO:0008878 GO:0016779	glucose-1-phosphate adenylyltransferase activity; nucleotidyltransferase activity	Nucleotidyl transferase	SUGAR-1-PHOSPHATE GUANYL TRANSFERASE	GDP-mannose_pyrophosphorylase/mannose-1-phosphate_guanylyltransferase
yellow	Glyma.16G020700	GLYMA_16G020700	16:1910867-1912174		UniRef100_G7L527 Auxin-induced protein X15 n=1 Tax=Medicago truncatula RepID=G7L527_MEDTR	AT2G46690.1|Symbols:|SAUR-like auxin-responsive protein family|chr2:19180904-19181269 FORWARD LENGTH=121	calcium ion transport; response to auxin stimulus	GO:0003674	molecular function	Auxin responsive protein	NA	NA
yellow	Glyma.17G174500	GLYMA_17G174500	17:18177832-18190685	Yes	UniRef100_I1MVX7 Zeaxanthin epoxidase, chloroplastic n=1 Tax=Glycine max RepID=I1MVX7_SOYBN	AT5G67030.1|Symbols:ABA1, LOS6, NPQ2, ATABA1, ZEP, IBS3, ATZEP|zeaxanthin epoxidase (ZEP) (ABA1)|chr5:26753745-26757090 REVERSE LENGTH=667	abscisic acid biosynthetic process; metabolic process; myo-inositol hexakisphosphate biosynthetic process; oxidation-reduction process; response to heat; response to osmotic stress; response to red light; response to water deprivation; sugar mediated signaling pathway; xanthophyll biosynthetic process	GO:0009540 GO:0016491	oxidoreductase activity; zeaxanthin epoxidase [overall] activity	FHA domain; FAD binding domain	MONOOXYGENASE	Kynurenine_3-monooxygenase_and_related_flavoprotein_monooxygenases
yellow	Glyma.14G012900	GLYMA_14G012900	14:971984-978686		UniRef100_G7IV17 Cellulose synthase-like protein E1 n=1 Tax=Medicago truncatula RepID=G7IV17_MEDTR	AT1G55850.1|Symbols:ATCSLE1, CSLE1|cellulose synthase like E1|chr1:20876752-20879414 FORWARD LENGTH=729	cellulose biosynthetic process; para-aminobenzoic acid metabolic process; plant-type cell wall biogenesis; polysaccharide biosynthetic process	GO:0016757 GO:0016759 GO:0016760	cellulose synthase (UDP-forming) activity; cellulose synthase activity; transferase activity, transferring glycosyl groups	Cellulose synthase	X-BOX TRANSCRIPTION FACTOR-RELATED	NA
yellow	Glyma.10G028900	GLYMA_10G028900	10:2515550-2526041		UniRef100_G7IDK9 Sulfate/bicarbonate/oxalate exchanger and transporter sat-1 n=1 Tax=Medicago truncatula RepID=G7IDK9_MEDTR	AT3G51895.1|Symbols:SULTR3;1, AST12|sulfate transporter 3;1|chr3:19251503-19255677 REVERSE LENGTH=658	sulfate transport	GO:0015116	sulfate transmembrane transporter activity	Sulfate transporter family; STAS domain	SULFATE TRANSPORTER	Sulfate/bicarbonate/oxalate_exchanger_SAT-1_and_related_transporters_(SLC26_family)
yellow	Glyma.19G166500	GLYMA_19G166500	19:42758844-42762708		UniRef100_I1N9S7 Long-chain-alcohol oxidase n=2 Tax=Glycine max RepID=I1N9S7_SOYBN	AT4G28570.1|Symbols:|Long-chain fatty alcohol dehydrogenase family protein|chr4:14119548-14121923 FORWARD LENGTH=748	ER to Golgi vesicle-mediated transport; oxidation-reduction process	GO:0009055 GO:0016614 GO:0046577 GO:0050660	electron carrier activity; flavin adenine dinucleotide binding; long-chain-alcohol oxidase activity; oxidoreductase activity, acting on CH-OH group of donors	GMC oxidoreductase; GMC oxidoreductase	PHYTOENE DEHYDROGENASE	Glucose_dehydrogenase/choline_dehydrogenase/mandelonitrile_lyase_(GMC_oxidoreductase_family)
yellow	Glyma.17G145100	GLYMA_17G145100	17:11871044-11875385	Yes	UniRef100_G7JHP2 Nudix hydrolase n=2 Tax=Medicago truncatula RepID=G7JHP2_MEDTR	AT5G47240.1|Symbols:atnudt8, NUDT8|nudix hydrolase homolog 8|chr5:19183806-19185467 FORWARD LENGTH=369	response to wounding	GO:0016787	hydrolase activity	NUDIX domain	NUDIX HYDROLASE RELATED	Predicted_NUDIX_hydrolase_FGF-2_and_related_proteins
		= sig DE EvW
